# Supplementary material for: Assessment of long non-coding RNA expression reveals novel mediators of the lung tumour immune response
Source: Sci Rep. 2020 Oct 9;10:16945. doi: 10.1038/s41598-020-73787-6 (PMC7547676; doi:10.1038/s41598-020-73787-6)
Supplement: Supplementary file 2 [file 41598_2020_73787_MOESM2_ESM.xlsx]

## Sheet: TCGA_General_Deregulation
Supplemental Table 1. lncRNAs Differentially-Expressed Between Tumour and Adjacent Non-Malignant Samples in the TCGA_LUAD Cohort
lncRNA	Tumour (Mean)	Tumour (Median)	Non-Malignant (Mean)	Non-Malignant (Median)	p-value (MWU)	BH-Corrected p-value	Average Fold-Change (Tum/NM)
A2M-AS1	0.430019	0.322261	0.754686	0.745335	0	0	0.618882
AC002066.1	0.106615	0.0707205	0.447794	0.450686	0	0	0.266145
AC004490.1	0.0318594	0.0190929	0.15571	0.133084	0	0	0.406428
AC004870.4	0.154023	0.0489776	0.0029704	0	0	0	5.85968
AC007128.1	0.324574	0.174371	0.00345662	0	0	0	3.13638e+31
AC007743.1	0.301632	0.165229	1.07236	1.0399	0	0	0.341382
AC008268.1	4.84222	0.42942	16.7127	14.391	0	0	0.548324
AC008948.1	2.05607	1.12417	5.19412	5.25258	0	0	0.509491
AC020907.1	0.63977	0.245063	0.0071092	0	0	0	23.954
AC027307.3	0.104435	0.0952047	0.245479	0.23686	0	0	0.532421
AC060834.2	0.722094	0.403763	2.26623	2.27482	0	0	0.360062
AC072062.1	0.21333	0.185786	0.0604743	0.0431433	0	0	5.06089
AC090425.1	0.576931	0.468477	1.25256	1.22716	0	0	0.492555
AC099850.1	0.271173	0.249635	0.615418	0.546296	0	0	0.520091
AC128709.2	0.0262007	0	0.562121	0.535706	0	0	0.0866194
AC128709.3	0.0223701	0	0.17444	0.142	0	0	0.102073
AC133785.1	0.114327	0.057286	0.000340301	0	0	0	37.8713
AC141928.1	0.0690155	0.02513	0.175754	0.164991	0	0	0.597365
AC144831.1	0.363263	0.284579	1.35614	1.32068	0	0	0.402958
ADAMTS9-AS1	0.0490055	0.0321413	0.341801	0.301462	0	0	0.167857
ADAMTS9-AS2	0.065882	0.0487483	0.255236	0.240366	0	0	0.297812
ADIRF-AS1	0.721015	0.459093	2.04156	1.90471	0	0	0.404318
AFAP1-AS1	9.61376	7.43182	0.110615	0.078135	0	0	153.13
AL450992.2	3.2016	2.34733	0.746219	0.667447	0	0	5.34427
AL591684.1	0.135141	0.0489065	0.627857	0.517575	0	0	102.728
AP001189.4	0.108845	0.0651975	1.05302	0.76375	0	0	0.229408
C10orf25	0.634405	0.557818	1.35592	1.30947	0	0	0.529965
C1orf147	0.0421661	0.0332481	0.0126744	0.00961783	0	0	5.86695
C1orf220	0.111024	0.0869184	0.023302	0.00645513	0	0	2.76131e+06
CLDN10-AS1	0.668879	0.180114	0.00571007	0	0	0	26.8334
COLCA1	2.53431	0.624854	3.62423	3.39066	0	0	0.677815
DDX11-AS1	0.269957	0.192124	0.0507651	0.0449288	0	0	6.8998
DIO3OS	0.209739	0.110868	0.50087	0.478558	0	0	0.699778
FAM83A-AS1	1.43892	0.849734	0.0183883	0.0145323	0	0	65.4309
FAM95B1	0.183972	0.0931312	0.443349	0.333238	0	0	0.524001
FENDRR	0.514043	0.381518	7.14811	6.74049	0	0	0.114674
FEZF1-AS1	0.743761	0.287884	0.0177487	0.0116204	0	0	2.83315e+06
FGF14-AS2	1.02303	0.65891	2.32998	2.27871	0	0	0.446623
FOXD2-AS1	1.27678	1.07631	0.447483	0.439236	0	0	3.52541
GATA6-AS1	0.293089	0.0837935	1.12238	1.09017	0	0	0.266169
HHIP-AS1	1.92277	1.13722	5.21768	4.96268	0	0	0.446975
HOXC-AS2	0.147307	0.0453189	0.00485652	0	0	0	9.21091
LDLRAD4-AS1	0.00530899	0	0.0631083	0.0566053	0	0	0.178779
LIMD1-AS1	3.36731	2.95283	8.8783	8.16888	0	0	0.398089
LINC00092	0.231158	0.130546	0.715396	0.688569	0	0	0.410762
LINC00163	0.0413771	0.0187114	0.346221	0.284137	0	0	0.165741
LINC00211	0.0147411	0.00968889	0.057316	0.0577942	0	0	0.307077
LINC00461	0.0249513	0.00568893	0.000720098	0	0	0	5.44875
LINC00472	0.124675	0.0791092	0.55651	0.509579	0	0	0.370934
LINC00511	2.3701	2.03933	0.237292	0.167678	0	0	22.9192
LINC00519	0.230147	0.13881	0.0321619	0.0275833	0	0	7.19723
LINC00525	0.249142	0.102054	0.0157258	0.0105586	0	0	8.40517
LINC00535	0.0234525	0.018017	0.0615223	0.0590374	0	0	0.534423
LINC00607	0.136124	0.0790578	0.432541	0.397491	0	0	0.32488
LINC00656	0.0271311	0.0173661	0.283248	0.251331	0	0	0.140214
LINC00702	0.190415	0.12889	0.676906	0.592468	0	0	0.325649
LINC00842	0.0952529	0.0435709	0.528258	0.498513	0	0	0.227078
LINC00844	0.039444	0	0.273947	0.196271	0	0	0.199346
LINC00852	0.319346	0.303727	0.653739	0.638631	0	0	0.549345
LINC00857	2.2209	2.01075	0.460116	0.435897	0	0	5.46915
LINC00880	0.540108	0.192532	0.0384991	0.0287781	0	0	5.31016e+09
LINC00887	0.0718661	0.0255939	0.0034295	0	0	0	13.2028
LINC00930	0.128975	0.0257353	0.527272	0.380182	0	0	0.276455
LINC00968	0.199543	0.167503	1.9261	1.62383	0	0	0.129045
LINC00987	0.597191	0.544133	1.56359	1.56813	0	0	0.440151
LINC01070	0.00106037	0	0.028343	0.0205022	0	0	0.0411998
LINC01082	0.0869797	0	1.61078	1.14636	0	0	0.139039
LOXL1-AS1	0.997325	0.835182	0.342178	0.318225	0	0	3.05014
MAMDC2-AS1	0.0548605	0.0416716	0.109243	0.101136	0	0	0.538118
MAP3K14-AS1	0.695845	0.537201	0.319744	0.299937	0	0	2.46412
MBNL1-AS1	0.49909	0.373553	1.6234	1.67059	0	0	0.32096
MIR22HG	5.16531	4.71722	15.786	13.0917	0	0	0.376638
MIR497HG	0.305017	0.269406	0.77678	0.759398	0	0	0.431104
MNX1-AS1	1.18624	1.07628	0.0292171	0.0137231	0	0	32.0395
MYO16-AS1	0.0851217	0	0.588871	0.533903	0	0	0.186869
NPSR1-AS1	0.0110609	0.00368499	0.000135014	0	0	0	3.69857
PAN3-AS1	0.312938	0.2577	0.792873	0.744748	0	0	0.448446
PCAT6	2.82539	2.21243	0.444525	0.440979	0	0	8.28262
PGM5-AS1	0.0406034	0.0238643	0.218515	0.225737	0	0	2.43125e+12
PWAR6	0.495166	0.402363	1.22663	1.22574	0	0	0.430272
RAMP2-AS1	0.181821	0.0912981	0.61823	0.600177	0	0	0.375609
RBPMS-AS1	1.15312	0.729888	3.14002	2.88682	0	0	0.48021
RHPN1-AS1	0.999618	0.704845	0.329309	0.304412	0	0	5.16385
RMDN2-AS1	0.114832	0.0758597	0.0042729	0	0	0	7.12824
SBF2-AS1	1.36076	1.2638	0.510975	0.499502	0	0	2.72518
SEMA3B-AS1	0.133432	0.0498594	0.429876	0.386293	0	0	0.404857
SFTA1P	16.601	7.06523	60.1281	58.0975	0	0	0.31152
STARD13-AS	0.0083424	0.00796794	0.0519552	0.036266	0	0	0.251134
TBX5-AS1	1.36879	1.14913	3.52934	3.24183	0	0	0.455154
TFAP2A-AS1	0.198996	0.152299	0.0256643	0.0169831	0	0	6.79636e+20
TMPO-AS1	0.710225	0.445082	0.208572	0.208377	0	0	3.72979
TRHDE-AS1	0.0233146	0.00804097	0.10563	0.0985927	0	0	0.195648
UBA6-AS1	1.4872	1.4445	0.917745	0.912731	0	0	1.71047
USP30-AS1	1.16189	0.999058	3.16181	2.95932	0	0	0.441218
VIPR1-AS1	0.041956	0.022604	0.284794	0.14791	0	0	0.304911
VPS9D1-AS1	2.2215	1.15182	0.225816	0.167592	0	0	15.9538
WASIR2	0.650334	0.456101	0.0711631	0.0535371	0	0	4.37119e+14
WDFY3-AS2	0.32569	0.285564	0.672134	0.670159	0	0	0.53795
WDR11-AS1	0.0203216	0.00821353	0.0885711	0.0752649	0	0	0.253492
WWC2-AS2	0.173725	0.141949	0.455462	0.383006	0	0	0.473789
WWTR1-AS1	0.186621	0.153936	0.487631	0.448801	0	0	0.458085
ZNF582-AS1	0.325053	0.274095	0.643835	0.610582	0	0	0.557303
AC016773.1	0.371989	0.318555	0.152677	0.145026	1e-09	1.57931e-08	3.76186
AC053503.4	0.0815299	0.0492505	0.0151617	0.0148004	1e-09	1.57931e-08	4.01142
AC083949.1	0.138128	0.097265	0.376729	0.303862	1e-09	1.57931e-08	0.606878
AC092652.1	0.0143975	0	0.0969712	0.0758874	1e-09	1.57931e-08	0.219324
AC112721.2	0.0949704	0.0745343	0.00553508	0	1e-09	1.57931e-08	1.30606
ADPGK-AS1	0.0580234	0.0472408	0.115061	0.107267	1e-09	1.57931e-08	0.594415
AGBL1-AS1	0.00372758	0	0.0218662	0.016334	1e-09	1.57931e-08	1.10974e+07
AL441883.1	1.56802	1.43989	0.98154	0.979684	1e-09	1.57931e-08	1.73619
KTN1-AS1	0.410896	0.364498	0.189376	0.174513	1e-09	1.57931e-08	2.38672
LINC00337	0.286689	0.105024	0.0314059	0.029564	1e-09	1.57931e-08	8.65089
LINC00365	0.227558	0.0601378	0.255124	0.210201	1e-09	1.57931e-08	0.944111
LINC00460	1.98162	0.283289	0.066202	0.0427679	1e-09	1.57931e-08	41.8688
LINC00467	6.95061	5.76687	2.89658	2.6432	1e-09	1.57931e-08	2.59356
LINC00908	0.232455	0.0886519	0.468147	0.347718	1e-09	1.57931e-08	0.696325
FAM66C	0.126994	0.106575	0.239168	0.234954	2e-09	2.97886e-08	0.592584
LINC00862	0.171504	0.0424904	0.00887149	0	2e-09	2.97886e-08	18.4556
LINC00884	0.405623	0.369257	0.152715	0.142876	2e-09	2.97886e-08	3.23302
LINC00896	0.112747	0.0744527	0.0229307	0.0173302	2e-09	2.97886e-08	5.5318
LINC00963	3.56349	3.05979	5.09701	5.07819	2e-09	2.97886e-08	0.718658
NALCN-AS1	0.0483609	0.0103749	0.158593	0.0950943	2e-09	2.97886e-08	5.73998e+37
RBM26-AS1	0.166263	0.12741	0.308963	0.278718	2e-09	2.97886e-08	0.558284
AC004988.1	0.200099	0.149547	0.615321	0.426214	3e-09	4.19542e-08	0.527065
C2orf48	0.12617	0.0770873	0.0222353	0.0154829	3e-09	4.19542e-08	6.70495
DGCR9	0.531775	0.32696	0.0876387	0.0524649	3e-09	4.19542e-08	9.25161
FAM181A-AS1	0.0479415	0	0.112423	0.0645765	3e-09	4.19542e-08	0.640866
GRTP1-AS1	0.0549088	0.0503821	0.155485	0.14553	3e-09	4.19542e-08	0.520041
LINC00261	2.39921	0.932535	4.48692	4.36461	3e-09	4.19542e-08	0.553558
LINC00942	0.606095	0.0656744	0.0211051	0.0160291	3e-09	4.19542e-08	44.0331
PRKCQ-AS1	0.57144	0.361509	0.934228	0.924275	3e-09	4.19542e-08	0.638898
CALML3-AS1	0.126442	0.0517642	0.0125634	0.0108811	4e-09	5.42815e-08	6.68057
DLG3-AS1	0.271787	0.137188	0.0407924	0.0296385	4e-09	5.42815e-08	2.89188
LINC00641	0.901851	0.760382	2.03233	1.84582	4e-09	5.42815e-08	0.574329
SH3BP5-AS1	1.33317	1.32567	2.72693	2.60745	4e-09	5.42815e-08	0.573923
FAM138B	0.0126496	0	0.0778721	0.0478411	5e-09	6.73529e-08	1.32152e+10
AC093390.1	0.0056144	0	0.026406	0.0176486	6e-09	7.96522e-08	0.254158
RNU6ATAC35P	0.0683096	0.0255971	0.16491	0.14673	6e-09	7.96522e-08	0.521231
LINC00630	0.334768	0.29593	0.189287	0.186975	8e-09	1.04686e-07	1.89086
LINC00996	0.30474	0.191807	0.707719	0.607014	8e-09	1.04686e-07	0.641311
AC092839.1	0.0848763	0.0566628	0.310377	0.209607	9e-09	1.16936e-07	0.431906
LEF1-AS1	0.0415422	0.034424	0.0133135	0.0103194	1.1e-08	1.41915e-07	1.07164e+30
C22orf34	0.218912	0.201702	0.536527	0.45507	1.3e-08	1.66545e-07	0.485663
LINC00707	0.542634	0.0369411	0.0150161	0.00964028	1.6e-08	2.03556e-07	22.9743
LINC01028	0.000738652	0	0.0657262	0.0140036	1.8e-08	2.27421e-07	0.0248263
LUCAT1	0.956427	0.41184	0.110896	0.0456146	1.9e-08	2.38411e-07	1.52183e+34
LINC00629	0.084355	0.0408843	0.00575004	0	2.3e-08	2.84703e-07	1.737
LINC00670	0.0050456	0	0.0220473	0.0180406	2.3e-08	2.84703e-07	0.264769
AC004466.1	0.609866	0.552707	1.01988	0.931662	2.5e-08	3.05333e-07	0.646579
AC079210.1	0.611517	0.311586	1.1443	1.01413	2.5e-08	3.05333e-07	0.639317
PRRT3-AS1	1.00553	0.616719	0.267335	0.247448	2.6e-08	3.15444e-07	4.9032
AC009093.1	0.0320667	0.0193688	0.0898294	0.0829593	2.7e-08	3.21195e-07	0.481408
LBX2-AS1	3.28127	3.02556	1.98956	1.99984	2.7e-08	3.21195e-07	1.77903
RGS5	12.4777	10.4108	22.8964	19.6173	2.7e-08	3.21195e-07	0.645803
CASC2	0.252775	0.168969	0.417106	0.336033	2.8e-08	3.28821e-07	0.751817
LINC01016	0.00632791	0	0.0191274	0.0156374	2.8e-08	3.28821e-07	0.538568
LINC00671	0.0057926	0	0.0233932	0.0157948	3e-08	3.4566e-07	0.507555
PITPNA-AS1	5.12557	4.32456	2.74655	2.65995	3e-08	3.4566e-07	2.15288
ZNF252P-AS1	0.0765537	0.0662282	0.0272943	0.0205737	3e-08	3.4566e-07	4.1794
AC100830.3	0.039924	0.0351371	0.113579	0.103036	3.1e-08	3.5495e-07	0.472481
AC116035.1	0.0430856	0	0.161267	0.131186	3.6e-08	4.02146e-07	0.279373
LINC00205	1.44864	1.44169	0.876377	0.882874	3.6e-08	4.02146e-07	1.81683
LINC00284	0.0458401	0.0102444	0.0857543	0.0650623	3.6e-08	4.02146e-07	0.611981
LINC00504	0.0675281	0.0442241	0.112878	0.0974416	3.6e-08	4.02146e-07	0.81591
UCA1	1.46529	0.168812	0.0396046	0.0269038	4.4e-08	4.88533e-07	35.9011
PAXIP1-AS2	1.22565	1.14888	1.78082	1.71727	4.6e-08	5.07663e-07	0.712289
CCDC13-AS1	0.0999307	0.0505365	0.191552	0.161813	4.9e-08	5.37533e-07	0.674224
CASC8	0.126669	0.0537762	0.0133541	0.00659608	5.7e-08	6.17893e-07	9.20152
FAM222A-AS1	0.22179	0.0690849	0.012314	0	5.7e-08	6.17893e-07	20.8725
PRKAR2A-AS1	0.381594	0.35509	0.204575	0.197319	6.3e-08	6.78918e-07	2.11152
KIAA0087	0.0219735	0.00690608	0.0390072	0.0344312	6.8e-08	7.28515e-07	0.914307
VAC14-AS1	0.0998707	0.036131	0.0168845	0.0111624	6.9e-08	7.3493e-07	10.6043
SRGAP3-AS2	1.32943	0.101369	5.4978	2.90254	7.1e-08	7.51861e-07	1.21091
C17orf82	0.290805	0.23753	0.532021	0.465396	7.2e-08	7.58069e-07	0.714413
AC018755.1	0.224465	0.192927	0.373127	0.364165	7.5e-08	7.85143e-07	0.660039
LINC00665	2.69326	1.78905	0.495741	0.460803	8.3e-08	8.63955e-07	6.86265
RNF144A-AS1	0.289585	0.16603	0.0567772	0.0545149	9.2e-08	9.52226e-07	7.54389
AC017002.1	1.0996	1.05159	0.440185	0.404882	9.6e-08	9.88045e-07	2.94562
AQP4-AS1	0.0575937	0.0149024	0.123892	0.0636171	1.21e-07	1.23839e-06	0.725611
JAZF1-AS1	0.00841264	0.00532878	0.0228592	0.0233537	1.28e-07	1.30276e-06	0.393068
AC010894.3	0.478597	0.40729	0.211048	0.196281	1.42e-07	1.43726e-06	3.37385
AL645728.1	0.180275	0.150926	0.293446	0.284137	1.52e-07	1.53002e-06	0.689716
AP000350.10	0.0382912	0.000330486	0.00495014	6.48e-06	1.62e-07	1.62177e-06	3.76563e+06
LINC00160	0.111798	0.0404671	0.00699552	0	2.03e-07	2.02117e-06	0.923738
LINC00578	0.744049	0.54045	0.225384	0.181238	2.19e-07	2.16869e-06	4.38425
AC128709.4	0.0339251	0	0.110357	0.06525	2.33e-07	2.29492e-06	0.443314
C1QTNF1-AS1	0.024844	0	0.0670814	0.0402462	2.41e-07	2.36103e-06	1.05132
C11orf72	0.764781	0.658014	0.458432	0.434642	2.49e-07	2.42643e-06	1.8594
SMCR2	0.0307266	0.0253335	0.00384381	0	2.57e-07	2.49113e-06	0.893657
AC104699.1	0.403768	0.215138	0.0477992	0	2.76e-07	2.64729e-06	5.17622
C6orf99	0.579022	0.41639	0.195923	0.15166	2.75e-07	2.64729e-06	4.64262
CYP17A1-AS1	0.0637938	0.037312	0.165782	0.141467	3.19e-07	3.04379e-06	3.69352e+31
PRMT5-AS1	0.120307	0.109221	0.0694598	0.0681134	3.45e-07	3.27482e-06	1.5995e+16
AC123023.1	0.050394	0	0.193018	0.0964021	4.22e-07	3.98507e-06	0.423724
AP000695.1	0.0771642	0.0617569	0.0259495	0.016785	4.31e-07	4.04919e-06	1.56439e+11
DLEU2	0.71938	0.562322	0.334687	0.340166	4.47e-07	4.17808e-06	2.29235
LINC00944	0.13046	0.0618673	0.0272021	0.0151336	4.73e-07	4.39866e-06	8.41935
LINC00601	0.0287752	0.00830734	0.00236514	0	5.56e-07	5.1444e-06	5.52156
SH3RF3-AS1	0.334335	0.265383	0.596047	0.460559	5.6e-07	5.15538e-06	0.799909
ST7-AS1	0.727382	0.503879	1.12653	0.966305	6.16e-07	5.64256e-06	0.748712
AC003102.1	0.0185547	0.00514555	0.112819	0.0712659	6.49e-07	5.88598e-06	4.71597e+11
LINC00443	0.0355293	0	0.0787019	0.0502455	6.47e-07	5.88598e-06	0.593536
LINC00626	0.0804683	0.0241053	0.00440276	0	6.92e-07	6.24504e-06	2.88657
LINC00638	0.746788	0.638259	0.372705	0.393773	7.21e-07	6.47486e-06	2.30659
PCAT7	0.216045	0.131755	0.0521836	0.0360434	7.31e-07	6.53264e-06	4.3821
AC083843.1	0.550442	0.422157	1.19468	1.12916	7.68e-07	6.79699e-06	0.651236
RBMS3-AS3	0.224026	0.129944	0.416709	0.354046	7.66e-07	6.79699e-06	0.574284
NAV2-AS2	0.0981818	0.0731331	0.52925	0.221618	7.85e-07	6.91404e-06	0.578979
CYP1B1-AS1	0.12066	0.0801642	0.231703	0.171679	7.93e-07	6.95108e-06	0.750683
SRP14-AS1	0.725577	0.603355	1.01467	0.979475	8.99e-07	7.8427e-06	0.775993
LINC00839	0.413909	0.31336	0.748431	0.696748	9.88e-07	8.57827e-06	0.703729
ADORA2A-AS1	0.0437317	0.0206956	0.0645279	0.0590286	1.172e-06	1.01278e-05	1.04607
DLX6-AS1	0.114576	0.00555844	0.00295872	0	1.286e-06	1.10608e-05	92.8954
HM13-AS1	0.122089	0.0365685	0.20165	0.194741	1.345e-06	1.14862e-05	6.14038e+33
LINC00346	0.872875	0.67166	0.344101	0.313833	1.348e-06	1.14862e-05	4.03959
AC144450.1	0.12886	0.0531917	0.0174551	0	1.392e-06	1.17518e-05	3.36149
LINC00319	0.718152	0.225947	0.0594133	0.0464741	1.389e-06	1.17518e-05	14.7426
AC092484.1	0.275652	0	0.00348378	0	1.4e-06	1.17651e-05	1.21583
ATP1B3-AS1	0.0646644	0	0.221949	0.125857	1.491e-06	1.24727e-05	0.432653
FAM138E	0.000211458	0	0.00134442	0	1.523e-06	1.25764e-05	7.17498e+14
LINC00115	0.605299	0.535559	0.293988	0.249916	1.524e-06	1.25764e-05	2.38699
LINC00551	0.161409	0.068696	1.01516	0.630007	1.519e-06	1.25764e-05	0.973488
LINC00265	0.909373	0.826153	0.524611	0.450587	1.572e-06	1.29144e-05	2.60064
MIR137HG	0.0281788	0.00557752	0.00116741	0	1.582e-06	1.29385e-05	5.15965
MNX1-AS2	0.176434	0.112636	0.0268147	0	1.645e-06	1.3394e-05	4.43566
AC112721.1	0.0482221	0.0373605	0.00772204	0	1.689e-06	1.36914e-05	0.784256
FGD5-AS1	20.1752	19.321	25.2821	25.7394	1.723e-06	1.38445e-05	0.816791
LINC00639	0.0804926	0.0550772	0.224329	0.1581	1.723e-06	1.38445e-05	0.704474
THRB-AS1	0.0263242	0.0219935	0.0514375	0.0444266	1.764e-06	1.4112e-05	0.62207
ARHGEF26-AS1	0.648058	0.437736	1.08259	0.994719	1.832e-06	1.45291e-05	0.641777
ATP13A4-AS1	1.24364	0.0587131	1.17281	0.484333	1.826e-06	1.45291e-05	5.36655
AC117834.1	0.497253	0.100176	0.782765	0.671821	1.888e-06	1.48447e-05	0.834164
SNHG14	0.516601	0.387421	0.812489	0.829228	1.888e-06	1.48447e-05	0.648955
AC016910.1	0.0080995	0	0.0305798	0.0272467	1.935e-06	1.51492e-05	0.289557
CYP4A22-AS1	0.0796824	0.0579151	0.0182676	0.0136928	2.438e-06	1.9006e-05	2.42505
LINC00920	0.490842	0.354984	0.813992	0.766951	2.556e-06	1.98415e-05	0.778752
AP001372.2	2.1423	1.97867	1.43521	1.46237	2.634e-06	2.03607e-05	1.70319
FAM85B	0.0613228	0.0501595	0.118064	0.120431	2.736e-06	2.10603e-05	0.744631
AC003092.1	0.345725	0	0.000996943	0	2.958e-06	2.25794e-05	1.58239
C15orf54	0.0632697	0.0386091	0.0194269	0.014305	2.95e-06	2.25794e-05	3.53267
H1FX-AS1	0.213305	0.148333	0.310025	0.281096	3.061e-06	2.32687e-05	0.705938
HOXA11-AS	0.0914456	0.0111598	0.00406349	0	3.143e-06	2.37708e-05	5.61176
LINC00924	0.136545	0.0873557	0.248581	0.21153	3.153e-06	2.37708e-05	0.688622
FAM225B	0.281187	0.221037	0.109004	0.101165	3.249e-06	2.43941e-05	3.23678
LINC00973	2.60123	0.0355529	0.0117506	0	3.31e-06	2.47507e-05	89.445
HHATL-AS1	0.0368476	0	0.10499	0.0397208	3.687e-06	2.74577e-05	0.378273
STAU2-AS1	0.13825	0.0823162	0.0382789	0.0352391	3.707e-06	2.74948e-05	4.69333
AL049840.1	0.193159	0.176975	0.437564	0.337634	3.883e-06	2.84546e-05	0.69982
AL391152.1	0.000100281	1.015e-06	3.27e-06	2.2e-08	3.882e-06	2.84546e-05	971117
LINC00636	0.0149122	0.00763542	0.0553386	0.0381558	3.853e-06	2.84546e-05	0.357346
AP000439.2	0.0341337	0	0.0880426	0.0690891	3.902e-06	2.84799e-05	0.59413
LINC00491	0.318378	0.00790787	0.00439638	0	4.039e-06	2.93629e-05	4.60405e+12
AC122129.1	0.087981	0.0758657	0.218753	0.174242	4.119e-06	2.98261e-05	0.603207
AC007879.2	0.0705819	0.0513622	0.0245025	0.0240931	4.685e-06	3.3791e-05	9.8313e+07
LINC00487	0.0221456	0.0137541	0.0581453	0.040787	4.71e-06	3.38381e-05	0.637005
EPB41L4A-AS1	3.92686	3.61015	5.25817	5.34786	4.772e-06	3.41496e-05	0.753345
FAM138A	0.000506928	0	0.00494215	7.63e-07	4.816e-06	3.43304e-05	4.3666e+26
AC079779.4	0.0090947	0	0.0392911	0.030248	4.942e-06	3.5092e-05	0.210853
EGOT	0.225719	0.121472	0.0495385	0.0433456	4.986e-06	3.52678e-05	4.98428
HOXB-AS3	0.507781	0.280445	0.639305	0.564238	5.061e-06	3.56606e-05	1.12751
Z82214.2	0.00200876	0	0.00892083	0	5.447e-06	3.82333e-05	3.4897e+33
AC090044.1	0.0511424	0.0404494	0.0878608	0.0809593	5.688e-06	3.97726e-05	0.693369
EPHA1-AS1	0.060518	0.0443022	0.120579	0.0916867	6.389e-06	4.45044e-05	0.763543
CACNA1C-AS2	0.122031	0.0556333	0.189759	0.165428	6.503e-06	4.51269e-05	0.814601
RNF157-AS1	0.374382	0.22967	0.156064	0.121134	6.769e-06	4.67955e-05	2.97714
ZRANB2-AS1	0.0138978	0	0.055795	0.0420118	7.17e-06	4.93814e-05	1.91554e+29
TRIM52-AS1	3.17547	2.42529	4.22392	4.02129	7.597e-06	5.21262e-05	0.796077
LINC00563	0.014904	0.0146456	0.0397977	0.0361272	7.71e-06	5.27042e-05	0.439027
LINC00562	0.0448442	0.0352097	0.0757178	0.0631953	7.817e-06	5.3237e-05	0.707182
AC098617.1	0.0178318	0.0162234	0.0344432	0.0306374	7.959e-06	5.3804e-05	0.771896
TTLL10-AS1	0.0967167	0.0203128	0.187408	0.108064	7.933e-06	5.3804e-05	6.19176e+37
NEBL-AS1	0.287599	0.190201	0.443039	0.422222	8.046e-06	5.41922e-05	0.856236
C10orf91	0.170069	0.0863962	0.0549365	0.0404245	8.279e-06	5.55572e-05	3.18513
AC078883.3	0.192728	0.165485	0.0813631	0.0785903	9.022e-06	6.03223e-05	3.02006
AP001626.1	1.29029	0.691839	2.07751	1.94781	9.283e-06	6.18417e-05	0.758461
AC016885.1	0.0659792	0	0.086927	0.0809321	9.455e-06	6.27593e-05	0.632069
TSPEAR-AS1	0.0521135	0.0170813	0.0848178	0.0638109	9.722e-06	6.42986e-05	0.843618
AC008074.3	0.0602043	0.0521708	0.127203	0.106144	9.782e-06	6.44627e-05	0.902798
LINC00582	0.273438	0.143744	0.0689891	0.047176	1.0515e-05	6.90447e-05	3.96697
STEAP3-AS1	0.100632	0.0657937	0.038206	0.031781	1.1313e-05	7.40193e-05	2.85761
LINC00589	0.0806537	0.0333879	0.015487	0.00302446	1.1487e-05	7.48903e-05	4.30031
PDZRN3-AS1	0.0505122	0.0300057	0.10982	0.101503	1.1893e-05	7.72623e-05	0.61451
LINC00327	0.15717	0.0566608	0.147408	0.139332	1.2673e-05	8.17627e-05	1.36317
VIM-AS1	1.40277	1.23534	1.91086	1.92358	1.2675e-05	8.17627e-05	0.785228
GSN-AS1	0.0871438	0.073228	0.157404	0.134275	1.3407e-05	8.58798e-05	0.737054
LINC00471	0.192154	0.137502	0.0838502	0.0665548	1.3405e-05	8.58798e-05	3.07997
ASB16-AS1	2.70538	2.35567	1.80494	1.78524	1.3788e-05	8.80126e-05	1.59606
LGALS8-AS1	0.216995	0.166119	0.0908591	0.0815231	1.4166e-05	9.01115e-05	1.47005e+39
AC090627.1	0.0206622	0	0.00173193	0	1.4548e-05	9.22212e-05	1.05366
CASC16	0.0366172	0	0.00173088	0	1.5081e-05	9.52703e-05	0.787104
AP001057.1	0.179726	0.100361	0.051981	0.0444238	1.6316e-05	0.000102404	1.98747
LINC00866	0.0378825	0	0.00090942	0	1.6322e-05	0.000102404	0
ENTPD3-AS1	0.572581	0.403065	0.76186	0.683068	1.676e-05	0.000104793	0.840557
AC079354.1	0.0864303	0.00849459	0.180603	0.0598818	1.7748e-05	0.000110593	2.33343
DANCR	10.6817	8.84936	6.81328	6.58122	1.8212e-05	0.000112718	1.68057
NEXN-AS1	0.0547929	0.0433538	0.0859823	0.0830314	1.8211e-05	0.000112718	0.794616
LINC00659	0.0554285	0.0090597	0.00536107	0	1.8504e-05	0.000114139	0.771884
AC068831.6	0.0922621	0.0767999	0.0538962	0.0494873	1.8721e-05	0.00011509	2.1884
LINC01081	0.00763985	0	0.0491072	0.015118	1.9077e-05	0.000116887	0.0709395
HOXC-AS3	0.0724098	0	0.000897379	0	1.9155e-05	0.000116973	20.3535
AC010649.1	0.0199448	0	0.00830447	0	2.074e-05	0.000126231	0.118439
KCNJ2-AS1	0.313307	0.207497	0.402939	0.363493	2.1483e-05	0.000129891	0.910935
LINC00853	0.494174	0.325452	0.200793	0.184514	2.1479e-05	0.000129891	3.08792
CFLAR-AS1	0.0521152	0.0398627	0.103777	0.0943042	2.2693e-05	0.000136755	0.805617
AC022182.1	0.0345462	0.0286774	0.00672281	0	2.4447e-05	0.000146842	5.33165e+36
LINC00900	0.290982	0.221968	0.134723	0.122723	2.4629e-05	0.000147452	2.73658
KDM4A-AS1	0.190579	0.124114	0.0932737	0.0697708	2.6007e-05	0.000155195	1.53796e+09
AL590867.1	0.0460338	0.0323386	0.01512	0.0104028	2.6161e-05	0.000155607	2.17835
LAMTOR5-AS1	0.0704878	0.0539376	0.0349515	0.0308784	2.6722e-05	0.000158429	2.92714
PSMD6-AS2	0.120515	0.0943241	0.240157	0.199277	2.8984e-05	0.000171286	0.75442
AC012313.1	0.111954	0.0436265	0.0182504	0.0067651	2.991e-05	0.00017619	3.22194
AC021224.1	49.3431	48.5999	36.2413	35.3588	3.0592e-05	0.00017963	1.44015
LINC00667	3.70511	3.51715	4.51183	4.36123	3.4065e-05	0.000198749	0.842813
PCBP1-AS1	0.542631	0.487486	0.680205	0.662183	3.4065e-05	0.000198749	0.822941
LINC00621	0.0962332	0.0658981	0.0197337	2.9e-08	3.499e-05	0.000203497	4.69074e+13
AL031666.2	0.0452975	0.0396647	0.0742188	0.0698829	3.5933e-05	0.00020832	0.890374
LINC00898	0.0147488	0	0.000102738	0	3.6706e-05	0.000212131	0
LOH12CR2	0.426392	0.335101	0.597408	0.541941	3.6912e-05	0.00021265	0.762362
AL590822.1	0.232067	0.184052	0.322146	0.298882	3.8934e-05	0.000223143	0.800122
AP002856.4	0.00264884	0	0.0500748	0	3.8977e-05	0.000223143	0.0391102
AC069213.1	4.08306	2.6749	1.33857	1.07404	3.9984e-05	0.000228195	5.33636
LINC01088	0.221387	0.0270234	0.0866241	0.0657319	4.1001e-05	0.000233273	4.10872
SNHG15	5.46356	4.10316	3.06627	2.75762	4.3298e-05	0.000245579	2.01583
OR2A1-AS1	0.406109	0.307245	0.606016	0.594631	4.4459e-05	0.000249843	0.747701
RASAL2-AS1	0.228055	0.193998	0.329148	0.297996	4.4459e-05	0.000249843	0.802291
ZFAS1	71.0708	58.2574	42.3576	37.0735	4.4459e-05	0.000249843	1.79712
RASSF8-AS1	0.643667	0.521576	0.760442	0.730155	4.565e-05	0.000255752	0.912116
SRD5A3-AS1	0.211663	0.145743	0.095949	0.094797	4.6871e-05	0.000260996	2.35448
ZEB1-AS1	0.923633	0.88131	0.56148	0.546168	4.6871e-05	0.000260996	1.98687
HOTAIR	0.158598	0	0.00151079	0	4.9687e-05	0.000275838	39.3549
AC005224.2	0.129415	0.10653	0.0686094	0.0600835	5.0721e-05	0.000279893	2.94303
ZSCAN16-AS1	1.6513	1.43194	2.21765	1.96279	5.0723e-05	0.000279893	0.798568
AC016722.1	0.0119473	0.00987978	0.0259486	0.0267449	5.1525e-05	0.000283465	2.08747e+15
KCTD21-AS1	0.378546	0.265666	0.179603	0.176162	5.2072e-05	0.000285616	2.62571
AC017048.3	0.802897	0.418908	0.213548	0.148845	5.3455e-05	0.000292327	10.7092
AC123768.4	0.286085	0.257792	0.416854	0.422439	5.4873e-05	0.000297418	0.793964
C20orf197	0.434817	0.177168	0.0780544	0.0685777	5.4829e-05	0.000297418	7.91566
NR2F2-AS1	0.104555	0.0734777	0.147458	0.139756	5.4873e-05	0.000297418	0.818455
AC099684.1	0.00149824	0	0.00945959	0	5.6503e-05	0.00030535	0.106596
ST3GAL6-AS1	0.1609	0.102004	0.241174	0.232991	5.6986e-05	0.000307054	0.738076
LINC00242	0.238959	0.212494	0.130413	0.112931	5.7817e-05	0.00030971	2.07815
MIR210HG	1.94724	1.73273	1.11522	1.02264	5.7817e-05	0.00030971	1.96521
MED4-AS1	0.836121	0.749861	1.11639	1.09049	5.9344e-05	0.000316963	0.811788
AC073316.2	0.104553	0	0.0114253	0	6.8409e-05	0.000364318	0.94164
FGF12-AS2	0.0299239	0	0.00434167	0	6.867e-05	0.000364648	0.651417
HOXA-AS2	0.501046	0.393546	0.77724	0.676476	7.1154e-05	0.000374581	0.901598
LINC01031	0.00363793	0	0.0194598	0	7.0812e-05	0.000374581	0.126437
OIP5-AS1	7.0071	6.58655	8.51879	8.4226	7.1154e-05	0.000374581	0.844572
AC141930.2	0.0210882	0	0.000939528	0	7.8143e-05	0.000410195	1.17131
AC105020.1	0.26876	0.235267	0.470051	0.425932	7.8868e-05	0.000412818	0.812928
LIFR-AS1	0.345743	0.26381	0.476068	0.469619	8.0916e-05	0.000422331	0.841008
AJ239322.1	0.00255874	0	0.0164317	0	8.1282e-05	0.000423036	3.0678e+27
TM4SF1-AS1	0.598243	0.206622	0.12792	0.0901612	8.2833e-05	0.000429887	7.148
FAM138F	0.00267073	0	0.0110858	8.02e-07	8.4768e-05	0.000438686	4.35679e+26
AL354993.1	1.0601	0.543235	0.309469	0.271222	8.5165e-05	0.000439499	5.30685e+09
AC004706.1	0.627207	0.528033	0.317396	0.283627	8.7367e-05	0.000449596	236.618
AC009061.1	0.245951	0.141377	0.084582	0.0651472	8.961e-05	0.000459847	1.75023e+29
FAM138D	0.000233547	0	0.00183566	0	9.4477e-05	0.000482122	0
LINC00885	0.332023	0.132015	0.328861	0.301117	9.4302e-05	0.000482122	1.10413
AL356356.1	0.214213	0.136804	0.505708	0.390004	9.5504e-05	0.000485434	8.63894e+06
LINC00940	0.0576927	0.0100426	0.0549662	0.0394464	9.5656e-05	0.000485434	1.99209
BHLHE40-AS1	0.564997	0.494105	0.366681	0.325679	9.6727e-05	0.000489513	1.8236
DSCR9	0.0432619	0.0341033	0.0201607	0.0158602	9.7406e-05	0.000491592	5.89012e+37
AC018359.1	0.000568911	0	0.00795743	0	0.000107734	0.000542222	0
FLG-AS1	0.0722037	0.0379969	0.101173	0.10098	0.000112558	0.000563405	0.837637
UBAC2-AS1	0.374912	0.304107	0.227069	0.201165	0.000112558	0.000563405	2.15281
LINC01023	1.14202	0.940594	1.49355	1.40871	0.000118358	0.000590822	0.859852
LINC00476	0.322699	0.282129	0.409572	0.393206	0.000134113	0.00066765	0.805079
LINC00184	0.0858955	0.0366519	0.0181406	0.0129627	0.000134582	0.000668169	3.66654
LINC00588	0	0	0.00331261	0	0.000138594	0.000686228	0
LINC00466	0.00544018	0	0.000115599	0	0.000139965	0.000691148	3.04375
AC062028.1	0.0174386	0.00861381	0.00456976	0	0.000140703	0.00069229	2.91628
FAM13A-AS1	0.29983	0.269846	0.548971	0.414295	0.000140952	0.00069229	0.80006
LINC00567	0.0402744	0.0119185	0.00603218	0.00608308	0.000142366	0.000695505	7.74776
MEIS1-AS2	0.0247207	0	0.0676789	0.045109	0.000142366	0.000695505	6.68526e+38
TRAF3IP2-AS1	0.239881	0.217093	0.307778	0.302723	0.000148118	0.000721681	0.80789
RAB11B-AS1	1.32606	1.06686	1.69378	1.62122	0.000155627	0.000756256	0.81778
IDH1-AS1	0.409722	0.314238	0.21527	0.194656	0.000159491	0.000772983	2.53223
AC010980.2	0.181774	0.0851951	0.0545288	0.0295284	0.000161289	0.000779634	9.84873
SNHG16	15.4775	14.5616	12.0806	12.3704	0.000171732	0.000827929	1.31353
AP001627.1	0.0156189	0.0118809	0.028798	0.0257129	0.000172626	0.000830055	0.535218
UBXN7-AS1	0.0240629	0.015127	0.0343687	0.0295125	0.000178448	0.000855803	0.957793
C12orf77	0.0160331	0	0.00104433	0	0.000179893	0.000858233	0.843669
DNAJC9-AS1	0.0322802	0.0160358	0.0526296	0.0316089	0.00018036	0.000858233	9.10404e+11
RNF139-AS1	0.189204	0.163007	0.103748	0.0810484	0.00018036	0.000858233	2.33498
CAHM	0.25989	0.191168	0.334314	0.330809	0.000189387	0.000898852	1.07806
AC078942.1	0.0330417	0	0.0949254	0.0525058	0.000192142	0.000909571	0.473646
AC007383.3	1.28255	1.14446	1.49688	1.53765	0.000203747	0.000962022	0.874836
NAALADL2-AS2	0.0976503	0	0.00368173	0	0.000209093	0.000984726	4.17243
LINC00113	0.0152347	0	0.0342204	0.0210248	0.000215624	0.00101288	0.381591
LBX1-AS1	0.017582	0.0113759	0.0397197	0.0317504	0.000225089	0.00105464	0.698836
ARHGEF7-AS2	0.00486261	0	0.0157199	0.0111225	0.000232759	0.00108779	6.33999e+20
LENG8-AS1	0.151281	0.137974	0.0991816	0.0890347	0.000253177	0.0011802	1.97288
SOCS2-AS1	0.393801	0.177781	0.344322	0.327506	0.000259315	0.00120575	1.49597
LINC00909	1.68339	1.48419	1.93728	1.9796	0.000278577	0.00129203	0.907509
AL360004.1	0.0295322	0.0176434	0.00726352	0.00185835	0.000282702	0.00130785	2.94104
TTLL11-IT1	0.10531	0.0279508	0.0131124	0	0.000285246	0.0013163	1.76224
NDUFB2-AS1	0.368035	0.3586	0.279121	0.274885	0.000292155	0.00134479	1.47572
LINC00315	0.0169625	0.014348	0.033127	0.0265026	0.000298146	0.00136893	0.664061
EGFR-AS1	0.0503347	0.0246855	0.0623229	0.0482359	0.000299878	0.00137344	1.2456
MCM3AP-AS1	0.348821	0.313752	0.257531	0.249213	0.000306351	0.00139959	1.53502
THAP9-AS1	5.79499	5.51379	4.34109	4.13104	0.000321191	0.00146374	1.38973
AC016722.2	0.12348	0.105137	0.15746	0.153768	0.000328861	0.00149497	0.849512
AP003025.2	0.000481336	0	0.00430981	0	0.000332311	0.00150692	0.118449
ARHGEF19-AS1	0	0	2e-09	0	0.000336074	0.00152022	2.38988e+17
AL139819.1	0.187511	0.0492703	0.34253	0.165059	0.000369848	0.00166477	1.63435
FBXL19-AS1	0.650216	0.483113	0.353827	0.350168	0.000369848	0.00166477	1.97656
AC005592.1	0.0767515	0.0286477	0.0949338	0.0710508	0.000376591	0.00169097	1.41747
LINC00858	0.230398	0.010453	0.00653533	0	0.000394871	0.00176871	21.7278
LINC00899	0.469643	0.38127	0.576115	0.554879	0.000396684	0.0017725	0.988728
AGAP2-AS1	5.29043	4.03653	3.00525	2.85113	0.000406026	0.00180983	1.87062
CASC9	0.994867	0.0607669	0.0304189	0	0.00040768	0.00181279	40.0119
AC138655.1	0.00311608	0	0.00964376	0.00268291	0.000410956	0.00182293	0.193602
AC093484.4	0.0401713	0	0.097595	0.081079	0.000449209	0.00198005	0.381075
HDAC11-AS1	0.041092	0.000188675	0.00636242	0	0.000449619	0.00198005	6.86557e+16
RAPGEF4-AS1	0.00355535	0	0.000304179	0	0.00044868	0.00198005	0.224887
ATP11A-AS1	0.00880018	0	0.0257992	0.0164176	0.000454704	0.00199764	0.453441
FAM138C	0.0030686	0	0.00708108	1e-09	0.000470442	0.00206184	2.55245e+27
LINC00449	0.0700283	0.0607937	0.0352137	0.0294177	0.00050041	0.00217693	2.17048
LINC01019	0.0612005	0	0.00623168	0.006763	0.000501312	0.00217693	10.2807
SYNPR-AS1	0.150337	0.0666019	0.0313182	0	0.000501454	0.00217693	4.35857
USP27X-AS1	0.263765	0.212478	0.325015	0.322819	0.000499852	0.00217693	0.836196
LINC00349	0	0	0.00214033	0	0.000518702	0.00224648	0
AC103563.2	0.321499	0	0.00695932	0	0.000531583	0.00229684	9.11372
AC022182.2	0.448612	0.304331	0.212263	0.165019	0.000547731	0.00236104	4.2393
PRICKLE2-AS3	0.00964858	0.00814362	0.017998	0.0160194	0.000555916	0.0023907	0.705314
HIF1A-AS2	0.156122	0.057084	0.039499	0.027348	0.000568248	0.00243801	3.38661
KCNQ1-AS1	0.0514462	0	0.0231825	0.0219639	0.000571131	0.00244465	2.4834
LINC00882	0.0578756	0.0365264	0.0738621	0.0719452	0.000572894	0.00244648	1.13889
COX10-AS1	0.599846	0.550288	0.466627	0.478394	0.000586408	0.00249837	1.34403
LEMD1-AS1	0.0473001	0.0247418	0.0122103	0.00908752	0.00059347	0.00252259	4.39779
HPYR1	0.000271744	0	0.00616526	0	0.000599416	0.00254197	0
EXTL3-AS1	0.0582572	0.0422431	0.0276777	0.0192144	0.000606503	0.00256608	3.76107
TTC3-AS1	0.023949	0.016624	0.00765839	0	0.000613892	0.00259136	0.860156
AC008063.2	0.135502	0.0914117	0.035622	0.0188092	0.000621379	0.00261693	8368.47
AC073254.1	0.110677	0.0984977	0.138132	0.132845	0.000641938	0.00269732	0.855267
LINC00271	0.0781968	0.0413675	0.0925278	0.0814213	0.000671502	0.00281508	1.01627
ZBTB20-AS4	0.0361321	0.0320302	0.0743369	0.0616549	0.000675492	0.00282535	0.595931
GAS6-AS1	0.130218	0.0623695	0.176514	0.157979	0.000677402	0.00282688	0.848328
LINC00158	0.0211808	0.0125589	0.00701258	0	0.00069894	0.00291013	1.89192
AP000350.6	0.140786	0.12094	0.0879706	0.0707654	0.000702328	0.00291101	3.99784
ZBED3-AS1	0.0876352	0.0727747	0.134043	0.107628	0.000702328	0.00291101	0.801191
LINC00501	0.0933116	0.00704654	0.00375469	0	0.000717392	0.0029635	14.4996
NBR2	1.33321	1.31296	0.990364	0.945338	0.000718229	0.0029635	1.50675
ST7-AS2	0.00497281	0	0.0103487	0.00890633	0.000743562	0.00306114	0.380097
LINC00840	0.130383	0.0145396	0.0852642	0.0433547	0.000747014	0.00306845	3.4944
AC098828.3	0.0768536	0.0536049	0.14821	0.138681	0.000759246	0.00310555	0.674953
LINC00941	0.441845	0.0611857	0.0350144	0.0295856	0.000759435	0.00310555	12.472
BOLA3-AS1	0.759355	0.556392	0.834277	0.831667	0.000767962	0.00312646	1.09797
GAS5-AS1	0.572256	0.530501	0.718125	0.692334	0.000767962	0.00312646	0.866606
SNHG18	3.00823	2.17577	3.57298	3.50501	0.000785238	0.0031897	0.891453
AC147651.1	0.00922385	0	0.0292165	0	0.000818623	0.00331796	0.35508
LINC00662	0.761162	0.633377	0.521018	0.52455	0.000820877	0.00331975	1.5554
IFNG-AS1	0.138228	0.0464574	0.05266	0.0182318	0.000833727	0.00336429	4.09011
AC073133.1	0.0194852	0.00984132	0.0312386	0.0255404	0.000861957	0.00347056	0.639189
MME-AS1	0.000771278	0	0.00367018	0	0.000869868	0.00349473	1.11323e+19
MEF2C-AS1	0.035493	0.0267653	0.0466919	0.0430543	0.000877157	0.00351631	0.764436
DLGAP1-AS3	0.0217903	0	0.0174656	0.0144225	0.000938983	0.00375593	1.24958
LINC00524	0.120969	0	0.00894122	0	0.000980825	0.00390624	5.77679
SNHG11	2.12042	1.965	1.67279	1.66589	0.000978969	0.00390624	1.33276
BOK-AS1	0.108147	0.0453373	0.13273	0.103674	0.000985387	0.0039159	0.979042
AF131215.3	0.01805	0.0103233	0.037858	0.0313979	0.000992586	0.00393597	0.745144
POU6F2-AS2	0.106055	0	0.000780489	0	0.00100614	0.00398109	0
RAB30-AS1	1.68889	1.40278	1.06519	1.07211	0.00102268	0.00403781	1.66007
AL139147.1	0.0548405	0.0428103	0.0225499	0.0212163	0.0010374	0.00408713	2.58741
AC114730.2	0.054653	0.0386727	0.0996522	0.0971184	0.00105295	0.00413951	0.673433
IDI2-AS1	0.0379584	0.0271969	0.0683134	0.0606865	0.00106818	0.00419038	1.87918e+26
HOXC-AS1	0.214504	0.0356784	0.0241964	0	0.00107606	0.00421226	3.61779
AL118506.1	0.205749	0.116652	0.448484	0.300814	0.00110685	0.00431434	0.853501
LINC00243	0.0104874	0.00866333	0.00590462	0.00402952	0.00110685	0.00431434	2.52252
AC007009.1	1.94806	1.08309	0.711415	0.62597	0.00113996	0.004434	3.48371
COL4A2-AS1	0.0281346	0	0.0856451	0.0512406	0.00114819	0.00445653	0.481349
SPATA41	0.163331	0.117587	0.199318	0.18911	0.00116487	0.0045117	0.98012
AC093627.7	0.0265997	0	0.00531765	0	0.00117657	0.00454743	0.333519
OGFR-AS1	0.148372	0.129318	0.192629	0.188055	0.00119014	0.00458104	0.918518
USP3-AS1	0.304725	0.283472	0.230581	0.211465	0.00119027	0.00458104	1.49893
C12orf80	0.0285106	0.016367	0.0084143	0	0.00122845	0.00471146	2.99851
HAR1A	0.266421	0.126754	0.268829	0.226227	0.0012293	0.00471146	1.20763
ALDH1L1-AS2	0.0122113	0.00769827	0.028057	0.0213411	0.00124924	0.00477788	0.596765
AF186192.1	0.257364	0.108551	0.268901	0.246172	0.0012655	0.00483	1.46699
STK4-AS1	0.128678	0.100323	0.0752084	0.0622395	0.00126958	0.00483549	2.76232
AC093159.1	0.0280201	0	0.103524	0.054641	0.00132748	0.00504553	0.494137
AC099342.1	0.0160776	0	0.00117033	0	0.00134465	0.00510022	0
CELF2-AS1	0.0855898	0.0654104	0.135006	0.124588	0.00134945	0.00510782	0.910186
DSCR8	0.278916	0	0.000913595	0	0.0013762	0.00519835	46.58
AC011625.1	0.00723974	0	0.0283963	0	0.00143751	0.00541875	0.190882
LINC00689	0.181069	0.0303183	0.151945	0.109417	0.00144304	0.00542842	1.7676
AC022498.1	0.0323687	0	0.0404235	0.0184984	0.00147201	0.00552608	0.628103
DNAJC27-AS1	0.0923854	0.0693298	0.114632	0.106336	0.00153772	0.00576096	0.951087
AC017002.2	0.0735094	0.062699	0.0504686	0.0344521	0.00157051	0.00587178	1.67304
AC137932.1	0.329052	0.314962	0.220646	0.20408	0.00160399	0.00598476	1.93322
C11orf44	0.010763	0	0.00137409	0	0.00166759	0.0062094	1.78152
AP001065.2	0.2374	0.035306	0.0170954	0.0124745	0.00168794	0.00627244	20.4172
LINC00649	0.476402	0.406221	0.261213	0.223942	0.00174449	0.00645636	2.45312
TRAPPC12-AS1	0.320041	0.263167	0.197407	0.189655	0.00174449	0.00645636	1.96205
DENND5B-AS1	0.0877439	0.0443381	0.0300785	0.0247476	0.00178129	0.00657928	2.50377e+37
HOTTIP	0.00657728	0	0.000485569	0	0.00179561	0.00661883	8.10429
AL627171.2	0.030478	0.0205119	0.0489284	0.0438823	0.00180173	0.00662807	0.724101
TMCC1-AS1	0.205533	0.151788	0.119584	0.106442	0.0018189	0.00667779	2.03314
MDS2	0.0367616	0.0215078	0.0552364	0.0500565	0.0018884	0.00691909	0.983747
AC009107.1	0	0	0	0	0.00200964	0.00734861	2.66007e+14
AL034548.1	5.34567	5.09577	6.07526	6.18114	0.00205998	0.00751769	0.910198
A1BG-AS1	1.20882	1.16114	1.52471	1.56055	0.0021029	0.00764387	0.862701
AC026740.1	0.403632	0.271126	0.163394	0.154491	0.00210109	0.00764387	2.68589
DOCK4-AS1	0.00641287	0	0.0129101	0.010458	0.00215181	0.00780617	0.651097
CASC11	0.013004	0.00750823	0.00484351	0.00488613	0.00219028	0.00789879	1.81922
CLYBL-AS1	0.000579515	0	0.0129178	0	0.00218987	0.00789879	0
HOXB-AS4	0.0307989	0	0.000636333	0	0.00218987	0.00789879	0
LINC00484	0.0244199	0.0177944	0.0350973	0.0310292	0.00223207	0.00803369	1.0382
AC104695.3	0.320981	0.153753	0.106796	0.100082	0.00223657	0.00803412	3.72796
WWC3-AS1	0.00380058	0	0.0149383	0	0.00225002	0.00806662	0.150962
AC068196.1	0.0145326	0	0.0070161	0	0.00226163	0.0080924	0.507154
LSAMP-AS1	0.0449041	0	0.00386536	0	0.00227564	0.00812664	0.71069
SSSCA1-AS1	0.6863	0.606213	0.488318	0.475517	0.00228291	0.00813674	2.14173
DLGAP1-AS2	1.09224	0.564415	0.558962	0.395031	0.00233006	0.00828868	2.92387
LINC00954	0.0943028	0.0576971	0.0397615	0.0326072	0.00250215	0.00888362	2.91668
OCIAD1-AS1	3.94e-06	0	2e-09	0	0.00260197	0.00922013	1.57447e+25
AC068858.1	0.00380755	0	0.000689835	0	0.00261537	0.00924972	1.52142
BFSP2-AS1	0.0258545	0	0.00686316	0	0.0027327	0.00964606	1.09225
ZNF674-AS1	1.17471	1.01601	1.36191	1.23413	0.00274064	0.00965549	0.94918
CYB561D2	8.95248	8.43696	7.26463	6.88395	0.00279637	0.00981407	1.30611
TEX41	0.0525455	0.0303476	0.0184704	0.0172135	0.00279611	0.00981407	4.22149
AC079466.1	0.0191404	0	0.000587426	0	0.00283655	0.00993507	0.444319
EVX1-AS	0.00114447	0	0.000488456	0	0.00284169	0.00993507	1.09188e-12
LINC00355	0.0485619	0.00646986	0.00683633	0	0.00286	0.00998004	1.20729
ZNF503-AS1	0.554242	0.323723	0.721815	0.63871	0.00291093	0.0101385	0.887355
AC009506.1	1.50981	1.34079	1.72491	1.72591	0.00296981	0.0103239	0.911747
AP001266.1	2.18767	2.14122	3.14497	2.78796	0.00302977	0.0105124	0.979727
LINC00426	0.246188	0.179274	0.146666	0.113827	0.00309083	0.010704	2.25239
ZBTB20-AS1	0.0109759	0.00754151	0.00432116	0	0.00312341	0.0107964	1.00062
NNT-AS1	3.06079	2.66445	2.17981	2.19217	0.00315302	0.0108782	1.4846
OSGEPL1-AS1	0.0918296	0.0541893	0.114418	0.112566	0.00321225	0.0110617	1.72192e+31
LINC00871	0.0670282	0	0.00147953	0	0.0033846	0.0116334	26.4669
AC147651.3	0.0884357	0.0475748	0.0925837	0.0830669	0.00341332	0.0117101	1.22758
DLEU7-AS1	0.0431046	0.026073	0.0153252	0	0.00345854	0.0118431	1.27192
CELF2-AS2	0	0	0.00463202	0	0.0035439	0.0120908	0
GPC5-AS1	0.0146752	0	0.113946	0	0.0035504	0.0120908	0.252744
IQCH-AS1	0.534476	0.469035	0.603429	0.57313	0.00355067	0.0120908	0.915783
ACTN1-AS1	0.030537	0.0233151	0.0136895	0	0.00356874	0.0121297	1.56408
PART1	0.139439	0.00330493	0.0274542	0.0117088	0.00360067	0.0122156	12.7995
LINC00957	1.54567	1.34986	1.78926	1.77218	0.00362122	0.0122626	0.966741
AC009495.3	0.0103741	0	0.0332803	0	0.0036746	0.0124204	0.141576
AC083843.2	0.0193408	0	0.00746169	0	0.00374268	0.0126273	1.14513
UBOX5-AS1	0.0103009	0.00778806	0.0202949	0.016755	0.00381341	0.0128422	0.597425
CASC15	0.64454	0.240421	0.193608	0.179022	0.00384058	0.01291	4.09294
AL590369.1	1.44717	0.512507	0.31129	0.227313	0.00391633	0.013045	427.507
EPN2-AS1	0.0165453	0	0.0314591	0.0252347	0.00390487	0.013045	0.651067
LINC00393	0.0354431	0	0.000702778	0	0.00390675	0.013045	0
LINC00663	0.322212	0.252864	0.37746	0.364844	0.00391633	0.013045	0.97466
PHKA2-AS1	0.124921	0.111816	0.156964	0.147254	0.00391633	0.013045	0.95076
LINC00705	0.0112726	0	0.0015904	0	0.0040384	0.0134271	0.236897
FAM83C-AS1	0.0265935	0	0.00838088	0	0.00406882	0.0134789	0.786677
FTX	0.252826	0.207694	0.289159	0.275869	0.00407194	0.0134789	0.937681
LINC00906	0.00154218	0	0.00572883	0	0.00407605	0.0134789	0.164963
AC062017.1	0.248413	0.209438	0.341804	0.32173	0.00415093	0.0137018	1.05584
NPPA-AS1	0.250197	0.212372	0.383244	0.301507	0.00431588	0.0142207	1.14381
MRPL23-AS1	0.206369	0.0350734	0.111953	0.084246	0.00438464	0.0144093	3.66271
TRBV11-2	0.226851	0.171292	0.128227	0.0920706	0.00438885	0.0144093	2.24122
C17orf102	0.00277657	0	0.00113371	0	0.00451965	0.0148122	0.438067
AC021860.1	0.0935711	0.0548175	0.134628	0.0928563	0.00452825	0.0148138	1.07448
AC138035.1	0.0400861	0.0205932	0.0253414	0	0.00465831	0.0152122	5.15551e+32
LY86-AS1	0.00600206	0.00473887	0.0122952	0.00916468	0.00471114	0.0153573	0.691484
LINC00114	0.00291791	0	0.0071586	0	0.00479785	0.0156122	0.0546721
LINC00348	0.0107553	0	0.0155028	0	0.00485507	0.0157704	0.419599
ZFHX4-AS1	0.0088156	0	0.00165494	0	0.00496105	0.0160861	2.0598
AC124861.1	0.00644477	0	0.0209948	0	0.00507417	0.0164238	0.0811205
NAPA-AS1	0.762252	0.682091	0.535005	0.513599	0.00512928	0.0165437	1.58929
SLC25A21-AS1	1.08047	0.830982	1.28701	1.24657	0.00512928	0.0165437	1.01083
AC061992.1	0.020767	0	0.0641044	0.0287702	0.00523753	0.0168632	257494
ETV5-AS1	0.0486873	0.0247592	0.103442	0.0717051	0.00555994	0.0178699	0.656315
LINC00526	1.31361	1.2171	0.959975	0.915064	0.00563879	0.0180915	1.46137
INHBA-AS1	0.0194959	0.0147371	0.0281954	0.022607	0.00582925	0.0186699	0.929974
AL136115.1	0.148407	0.148354	0.107778	0.0923101	0.00585271	0.0186872	2.21969
LINC00847	6.96918	6.28334	5.72814	5.52182	0.00585506	0.0186872	1.33885
FMR1-AS1	0.00349147	0	0.00168912	0	0.00586887	0.0186987	1.24418
CHL1-AS1	0.0186212	0	0.00331436	0	0.00590295	0.0187747	0.312331
AC009312.1	0.0060136	0	0.0159307	0	0.00594645	0.0188803	0.0613472
AC017074.2	0.28	0.235576	0.176891	0.153665	0.0059636	0.0189019	2.43698
AF186192.5	0.188295	0.0912409	0.172448	0.169503	0.00619106	0.019589	1.39769
MIR503HG	0.249544	0.198851	0.154967	0.119527	0.00630969	0.0199299	2.51517
AC098820.3	0.202038	0.153673	0.103444	0.100216	0.00642833	0.0202697	2.53852
LINC00545	0.0594927	0	0.0146436	0	0.0066663	0.020984	424.128
LINC00494	0.0693079	0.0408698	0.0378765	0.019733	0.00678953	0.0213352	4.78237
AC093901.1	0.122712	0.0513402	0.0517261	0.0348808	0.00695857	0.0218289	1.69999
AC139099.3	0.1547	0.0908299	0.0933404	0.0487421	0.00718382	0.022497	4.32946e+24
AC107021.1	0.0605087	0.0376053	0.0268041	0.0193204	0.00740048	0.0231148	9.59302e+28
GDNF-AS1	0.0176335	0.00681898	0.0045997	0	0.00740633	0.0231148	3.27764
ARHGAP26-AS1	0.035994	0	0.00593398	0	0.00749576	0.0233541	0.53634
AC073257.2	0.116916	0.0652656	0.0529927	0.0311	0.00759547	0.0236246	1.55265
LINC00863	1.27066	1.21304	1.54077	1.53178	0.00787277	0.0244456	0.845462
AC108463.2	0.123181	0.099689	0.0764754	0.0672071	0.00797612	0.0247246	1.52516
MATN1-AS1	0.2944	0.255364	0.199944	0.196429	0.00801745	0.0248108	1.70368
AC012462.2	0.0119884	0	0.00480297	0	0.00813044	0.025118	0.684768
ALKBH3-AS1	0.0392079	0.0311742	0.0528442	0.0514994	0.0083086	0.0256252	0.933693
LMCD1-AS1	0.0690222	0.0534728	0.0396397	0.0398629	0.00846591	0.0260665	2.25269
PLCXD2-AS1	0.00729618	0	0.000774211	0	0.00861146	0.0264701	0
LINC00437	0.00193888	0	0.007097	0	0.00866503	0.0265902	0.222033
SNHG7	2.40586	2.09741	2.79164	2.82619	0.00877722	0.0268894	0.984216
HIF1A-AS1	0.122443	0.0618068	0.0423241	0.0431964	0.00892748	0.0272652	2.8057
SAMSN1-AS1	0.00892345	0	0.00106047	0	0.00892966	0.0272652	0.541132
LINC01011	0.763039	0.668871	0.597232	0.549503	0.00909872	0.0277352	1.39175
LINC00111	0.0168666	0	0.00344215	0	0.00924737	0.0281415	0
GABPB1-AS1	0.527917	0.427086	0.623856	0.547086	0.00926337	0.0281434	0.979136
HCFC1-AS1	0.0214787	0	0.00635298	0	0.00940343	0.0285217	0.995549
AC005606.1	0.000726785	0	0.00332524	0	0.009515	0.0288124	2.0504e+17
LINC00507	0.00146066	0	0.000220072	0	0.0095851	0.0289767	0.799269
LINC00632	0.0764486	0.0324313	0.0233531	0.0193474	0.00969423	0.0292584	3.17424
IQCJ-SCHIP1-AS1	0.00161419	0	0.0104565	0	0.00986739	0.029732	0
AP001412.1	0.0988475	0.0784216	0.0558241	0.0457608	0.00994408	0.0298304	1.47216
ERVK13-1	0.688052	0.630046	0.893488	0.858124	0.0099489	0.0298304	0.930529
RRM1-AS1	0.01135	0	0.00223078	0	0.00993081	0.0298304	0.712634
AC005307.1	0.00915398	0	0.00275527	0	0.010072	0.0301501	0.204279
AC005013.1	0.718019	0.347304	0.718869	0.710515	0.0101272	0.0302659	1.47278
GRPEL2-AS1	0.0477078	0	0.0859057	0.065214	0.010237	0.0305442	0.631259
SYNE1-AS1	0.0187338	0	0.0479326	0.0122943	0.0103478	0.0308246	5.48354e+35
GRM5-AS1	0.317028	0.044643	0.0399204	0.0199056	0.0104703	0.0311388	27.8734
LINC00989	0.0181915	0.0100374	0.0308092	0.025001	0.0106917	0.0317459	0.723995
P4HA2-AS1	0.00148675	0	0.00413143	0	0.0107733	0.0319363	1.17709e+08
AC010894.4	0.213232	0.10032	0.0821798	0	0.0108162	0.0320117	2.43014
AC007347.1	2.06142	1.27625	2.73446	2.23244	0.0108691	0.0320648	14.2747
SAP30L-AS1	0.172094	0.123266	0.104188	0.0933676	0.0108691	0.0320648	1.88762
BCAR4	0.216547	0	0.00359703	0	0.0112131	0.0330263	0.433564
FAM41C	0.15072	0.0441615	0.105828	0.0820737	0.0112579	0.0330521	1.98758e+27
JPX	2.52175	2.52951	2.13764	2.03366	0.0112579	0.0330521	1.2204
SPANXA2-OT1	0.028916	0.00416403	0.00749406	0	0.0114368	0.0335237	2.05461
LINC00645	0.00351813	0	0.000146828	0	0.0114629	0.0335462	0
LINC00570	0.0320437	0.0133831	0.0366961	0.0324624	0.0115468	0.033738	1.41816
TPRG1-AS1	0.43495	0.322669	0.524058	0.516185	0.011659	0.0340117	1.06151
KCNQ1DN	0.00437007	0	0.0132298	0	0.0119919	0.034927	0.0561778
AC069363.1	0.0680845	0.0238104	0.10466	0.0530115	0.0120727	0.03505	8.4546e+11
AC104024.1	0.0496074	0.0266361	0.0266419	0.0115148	0.0120946	0.03505	2.40706
AP000997.2	0.00362348	0	0.000309744	0	0.0121106	0.03505	0
ITGB2-AS1	1.41868	0.776984	0.704427	0.555646	0.0120727	0.03505	2.36889
AC062029.1	0.3496	0.305997	0.261413	0.243782	0.0122844	0.035497	1.46597
AC068620.1	0.0207885	0	0.0501224	0.0280804	0.0123173	0.035536	0.418167
AC004012.1	0.045003	0.0237524	0.0839617	0.0613383	0.0124392	0.035663	0.448911
AP000462.1	0	0	0.00301054	0	0.0124284	0.035663	0
LINC00901	0	0	0.00185739	0	0.0124284	0.035663	0
MAGI1-AS1	0	0	0.00537586	0	0.0124284	0.035663	0
AC007292.3	0.13079	0.115428	0.16462	0.167253	0.0124994	0.0357795	1.06054
AC005863.1	0.0182127	0	0.00167943	0	0.0128889	0.0368369	0.392201
AC027763.2	0.385683	0.363607	0.444197	0.420339	0.0131645	0.0375659	0.939179
HOXD-AS2	0.125714	0.0149853	0.0126941	0	0.0134859	0.0384232	1.45358e+20
AC011718.1	0.283279	0.0775296	0.568634	0.261928	0.013625	0.0387594	6.42489e+14
LINC00623	1.14481	1.06569	0.802644	0.799886	0.0138606	0.0393075	1.65311
SOX21-AS1	0.590727	0.15251	0.108873	0.0645846	0.0138597	0.0393075	13.4042
AC006115.3	0.0207904	0.0112289	0.027444	0.0274202	0.013987	0.0395435	0.810925
LINC00619	0.21156	0.0255867	0.101108	0.0688587	0.0139834	0.0395435	4.35838
AC026202.3	0.28034	0.2066	0.155224	0.145408	0.0140918	0.0397783	2.07103
AC010890.1	0.107258	0.0167445	0.0646039	0.0455294	0.0143565	0.0404633	2.04665
LINC00440	0.0209612	0	0.000570967	0	0.0146067	0.0411051	3.83395
GTSCR1	0.0154373	0	0.00403544	0	0.0150796	0.0423708	0.330503
LINC00867	0.0116461	0	0.00400225	0	0.0151688	0.0425562	0.363901
AC131097.3	0.066227	0.0408039	0.031392	0.0252371	0.0153741	0.0430664	2.23983
HOTAIRM1	1.39453	0.793803	1.30932	1.14465	0.0156128	0.043668	1.25389
AC012594.1	0.00137392	0	0.000115823	0	0.015677	0.0437809	0
LRP4-AS1	0.0381305	0.0313987	0.0219037	0.0170127	0.0157041	0.0437897	1.82022e+34
AC005740.4	0.0376849	0.0095838	0.0172275	0	0.0158664	0.0440744	0.641599
AP001437.1	0.17451	0.0995778	0.178693	0.159259	0.0158643	0.0440744	1.6801
TMEM161B-AS1	0.449756	0.387383	0.306091	0.305486	0.0158783	0.0440744	1.64237
LINC00544	0.00654187	0	0.00315049	0	0.015997	0.0443367	0.167206
AC139426.2	0.0790296	0.0595362	0.117585	0.0989761	0.0161428	0.0446732	1.07332
IL12A-AS1	0.00945538	0.0072092	0.0129343	0.0111179	0.0163016	0.0450444	0.986782
AC114730.3	0.0692542	0.0455639	0.0308346	0.0148045	0.0164044	0.0452393	2.63536e+25
HCG11	2.25484	1.92775	2.53619	2.33609	0.0164215	0.0452393	0.949474
LINC00615	0.00540761	0	0.000804087	0	0.0172254	0.0473829	0
AC144652.1	0.64912	0.454334	0.682059	0.627991	0.0175569	0.048078	1.13375
ATP6V0E2-AS1	0.334045	0.278088	0.211997	0.193664	0.0175569	0.048078	1.88287
C7orf71	0.00424854	0	0.00997831	0.00285336	0.0175402	0.048078	0.268989
AC012445.1	0.00839627	0	0.00155412	0	0.0178542	0.048674	0.305852
PSMG3-AS1	1.56914	1.01011	1.59818	1.55706	0.0178513	0.048674	1.0266
TUG1	19.5074	17.7994	15.3936	16.2507	0.0178513	0.048674	1.32866
AC007950.1	0.00275398	0	0.0081959	0	0.0179897	0.0488977	0
ARHGAP31-AS1	0.199517	0.126126	0.0953565	0.0884883	0.017963	0.0488977	2.68701
AC090186.1	2.1682	1.16922	3.15692	2.18613	0.01815	0.0492604	24.1646
C5orf17	0.126749	0.00868453	0.0653756	0.0238417	0.0182101	0.0493504	4.41316
AC073133.2	0.0222763	0	0.0432323	0.0138504	0.0184235	0.0497879	0.252079
DICER1-AS1	0.66153	0.480774	0.681041	0.58398	0.018453	0.0497879	1.07335
NUTM2A-AS1	1.47447	1.40415	1.24563	1.20712	0.018453	0.0497879	1.20694
