# Supplementary material for: Assessment of long non-coding RNA expression reveals novel mediators of the lung tumour immune response
Source: Sci Rep. 2020 Oct 9;10:16945. doi: 10.1038/s41598-020-73787-6 (PMC7547676; doi:10.1038/s41598-020-73787-6)
Supplement: Supplementary file 3 [file 41598_2020_73787_MOESM3_ESM.xlsx]

## Sheet: BCCA_General_Deregulation
Supplemental Table 2. lncRNAs Differentially-Expressed Between Tumour and Adjacent Non-Malignant Samples in the BCCA_LUAD Cohort
lncRNA	Tumour (Mean)	Tumour (Median)	Non-Malignant (Mean)	Non-Malignant (Median)	p-value (MWU)	BH-Corrected p-value	Average Fold-Change (Tum/NM)
A2M-AS1	67.497	46.1112	255.609	189.19	0	0	0.398135
ADAMTS9-AS1	0.389757	0	41.9335	30.8475	0	0	0.0114437
ADAMTS9-AS2	4.33954	2.13788	45.3601	48.2105	0	0	0.178675
FENDRR	20.6801	10.708	737.978	647.861	0	0	0.0617896
FGF14-AS2	9.47222	5.5	49.3889	42.5	0	0	0.229487
LINC00092	5.561	3.5	83.5312	76.755	0	0	0.122906
LINC00702	9.47187	6	160.596	146.709	0	0	0.115398
MIR497HG	8.26603	4.99662	67.7379	57.1665	0	0	0.198112
MYO16-AS1	0.111111	0	4.61111	3.5	0	0	0.0952381
PGM5-AS1	0.223764	0	7.34368	6.50138	0	0	0.0574272
AC002066.1	1.22222	0	10.2222	9	0	0	0.314015
AC144831.1	10.4167	7.5	78.5278	76	0	0	0.195611
LINC00842	4.67693	1	58.9692	48.5679	0	0	0.133398
LINC00844	0.0277778	0	4.38889	3	0	0	0.0322581
LINC00968	4.75137	1.30771	198.673	158.45	0	0	0.0636338
LINC00987	9.28955	6	72.7453	60.9333	0	0	0.285345
LINC01082	0.579377	0	12.0872	7.96742	0	0	0.0778523
DIO3OS	10.1819	4.0464	71.2906	67.1051	0	0	0.218722
KIAA0087	0.333333	0	5.80556	5	0	0	0.109695
LINC00472	4.67595	2.5007	76.1255	58.9256	0	0	0.109621
TBX5-AS1	57.8711	28.4997	504.3	454.036	0	0	0.245611
RBMS3-AS3	1.36111	1	11.3333	9	0	0	0.191374
AC007743.1	6.69005	3.44714	100.757	85.9484	0	0	0.285016
LINC00535	0.444444	0	5.08164	4	0	0	0.155745
TTLL10-AS1	1.66259	0	27.7202	12	0	0	0.118442
RAMP2-AS1	1.13729	0	45.0216	33.8831	0	0	0.0472495
LINC00656	0.444444	0	16.8889	11.5	0	0	0.0511849
LINC00908	4.23865	1.54301	44.0385	30.7416	0	0	0.184052
LINC00284	0.730708	0	10.9763	5.09994	0	0	0.291442
MIR22HG	155.442	110.385	916.336	727.843	0	0	0.254952
AFAP1-AS1	522.846	354.394	19.1296	14.0887	0	0	65.2273
LINC00607	5.90269	1.5	43.5867	37.9335	0	0	0.215865
AC090044.1	1.73191	1	20.2528	11.5	0	0	0.222998
VIPR1-AS1	1.58928	1	29.8813	20.3979	0	0	0.181788
AC027307.3	1.83333	1	9.5	8.5	0	0	0.332917
LINC00211	0.277778	0	4.17126	3	0	0	0.16179
NALCN-AS1	0.997882	0.641571	10.7066	7.37174	0	0	0.215944
AC128709.2	0.0555556	0	6.63889	4.5	0	0	0.00833333
LINC00163	0.391175	0	15.7035	8.26569	0	0	0.162202
AP001189.4	1.55556	1	43.4722	25	0	0	0.0562088
AC141928.1	13.25	1	30.9444	25	0	0	0.586386
C10orf25	15.7495	11.1262	86.3684	73.6292	1e-09	5.73958e-08	0.320729
LINC00924	3.5	2	23.2449	20	1e-09	5.73958e-08	0.320577
LINC00930	3.04825	1.5	18.478	16	1e-09	5.73958e-08	0.718774
KCNJ2-AS1	4.05555	3.5	25.8973	19.4652	1e-09	5.73958e-08	0.511691
RGS5	617.486	245.723	4624.71	3555.24	1e-09	5.73958e-08	0.406239
MNX1-AS1	22.1389	12.5	0.861111	0	1e-09	5.73958e-08	15.6569
LINC00639	0.671955	3.665e-05	24.4478	7.14194	1e-09	5.73958e-08	576.862
MBNL1-AS1	33.0032	20.8498	169.165	152.614	2e-09	1.05962e-07	0.376745
BOLA3-AS1	6.90146	1.53794	51.9259	46.2799	2e-09	1.05962e-07	0.36068
HHIP-AS1	33.152	14	174.004	153.257	2e-09	1.05962e-07	0.596358
AJ239322.1	0	0	1.86415	1	2e-09	1.05962e-07	8.76923e-32
AC099850.1	4.3074	2	20.966	20.935	4e-09	1.96786e-07	0.480947
AC007952.4	0.292723	0.264978	6.16622	3.44608	4e-09	1.96786e-07	1.46721e+16
FAM181A-AS1	0.0833333	0	2.74569	1.12064	4e-09	1.96786e-07	0.0506978
LINC00839	12.9666	2.2364	46.9762	49.096	4e-09	1.96786e-07	0.467377
SH3RF3-AS1	4.97222	2	43.6944	39.5	5e-09	2.41667e-07	0.292221
ZNF667-AS1	54.7831	23.3954	227.443	203.911	6e-09	2.70984e-07	0.389141
LINC01070	0	0	2	2	6e-09	2.70984e-07	0
AC004490.1	1.80108	1	11.4088	8.16399	6e-09	2.70984e-07	0.338859
CASC2	8.07271	5.40434	44.1658	29.4843	6e-09	2.70984e-07	0.456185
COLCA1	44.6401	9.39759	273.123	200.301	7e-09	3.06111e-07	0.450638
WDR11-AS1	1.28909	0	5.33164	3.97922	7e-09	3.06111e-07	4.99702e+29
AC007620.3	17.8839	8.17446	139.571	120.776	8e-09	3.44375e-07	0.457613
PDZRN3-AS1	0.0937203	0	2.6542	1.18697	9e-09	3.81462e-07	0.0344826
AC016910.1	0.25	0	2.66933	2	1.1e-08	4.59167e-07	0.089202
LINC00670	0.119762	0	3.72796	2.93531	1.3e-08	5.19058e-07	0.0505988
PRICKLE2-AS3	1.70361	1	9.19216	7.56407	1.3e-08	5.19058e-07	0.490184
ST7-AS1	27.3014	21.412	75.6691	71.5416	1.3e-08	5.19058e-07	0.487119
FAM66C	5.45749	2.79524	21.8129	18.7619	1.4e-08	5.35694e-07	4.88186e+14
WWC2-AS2	2.30832	1.19983	13.6917	9.59863	1.4e-08	5.35694e-07	0.394078
LINC00877	3.80556	1	8.15048	6	1.4e-08	5.35694e-07	1.17651
SRGAP3-AS2	4.14067	1.97361	101.196	33.2409	1.5e-08	5.66096e-07	1.7167e+23
AC037459.4	0.463134	0	7.16015	3.6241	1.7e-08	6.24467e-07	4.70751e+10
GATA6-AS1	11.1977	2.97301	27.6095	21.621	1.7e-08	6.24467e-07	0.379616
LINC00365	4.36111	1	14.2778	12	1.9e-08	6.8875e-07	0.751206
AC128709.3	0.0277778	0	1.80556	1	2.2e-08	7.77051e-07	0.0416667
LINC00327	3.23252	1	10.2738	8	2.2e-08	7.77051e-07	0.540185
AC060834.2	18.6366	9.15232	199.248	205.144	2.4e-08	8.36962e-07	0.405547
AGBL1-AS1	0.294885	0	3.91332	3.27435	2.5e-08	8.60937e-07	1.4556e+12
AC012613.2	1.16667	0	7.16697	4	2.6e-08	8.84321e-07	0.337093
RBPMS-AS1	6.20851	3.2889	27.3521	23.4553	3.3e-08	1.10872e-06	344.106
AC008268.1	84.3611	15.5	215.583	182.5	3.6e-08	1.19494e-06	1.10071
PWAR6	98.8763	18.5	162.21	132.189	4e-08	1.3119e-06	0.981774
AC093484.4	0.227603	0	3.08748	3.01859	4.6e-08	1.49094e-06	0.0503667
MEIS1-AS2	0.646702	0	3.37261	2.84783	4.8e-08	1.53767e-06	2.96227e+29
FAM66B	4.2791	2	21.9162	16.2367	5.7e-08	1.805e-06	0.406155
FAM87A	0.799248	0	5.24269	4.59565	5.8e-08	1.8158e-06	0.187432
GRPEL2-AS1	0.472222	0	3.46968	2.57726	6.8e-08	2.08156e-06	0.193973
LOH12CR2	6.69444	5	21.7778	19	6.8e-08	2.08156e-06	0.506719
EPHA1-AS1	3.95897	2	22.8992	15	7.7e-08	2.33115e-06	0.960111
DOCK4-AS1	1.33333	0.5	14.5556	8	8e-08	2.39565e-06	0.23953
AC016885.1	0.166667	0	1.33333	1	8.2e-08	2.42914e-06	0.160714
LIMD1-AS1	64.5455	43.3412	241.229	203.211	8.5e-08	2.465e-06	0.53219
AL513327.1	78.6797	48.7142	20.5558	0.00819652	8.5e-08	2.465e-06	3.61571e+06
JAZF1-AS1	0.47708	0	3.24643	3	9.5e-08	2.7263e-06	0.187221
GRTP1-AS1	1.9037	1.01105	9.5005	7.81213	9.9e-08	2.81122e-06	0.499385
AC092652.1	0.0281278	0	2.01538	0.00259464	1e-07	2.81122e-06	6.20175
LIFR-AS1	24.2023	13.0666	74.2849	72.181	1.06e-07	2.9498e-06	0.915665
FAM138B	0.412764	0	2.78994	1.74491	1.1e-07	3.0005e-06	2.77878e+12
LINC01028	0.138889	0	4.5756	1	1.09e-07	3.0005e-06	0
HOXA-AS2	24.5526	14.8471	76.6577	66.6761	1.16e-07	3.13314e-06	0.776093
PDCD4-AS1	9.75	7	27.25	24	1.25e-07	3.33224e-06	0.594893
USP30-AS1	14.0969	9	34.9538	29.1395	1.27e-07	3.33224e-06	0.603804
AQP4-AS1	1.70807	1	7.99265	4	1.27e-07	3.33224e-06	0.676897
NAV2-AS2	1.44368	1	8.33953	6.45235	1.31e-07	3.40476e-06	0.247534
FGD5-AS1	638.932	428.627	2455.49	2269.34	1.4e-07	3.60467e-06	0.540586
MEF2C-AS1	0.888888	0	3.75113	3	1.44e-07	3.67333e-06	0.290889
LINC00882	1.2344	1	6.61081	4.27848	1.54e-07	3.857e-06	0.436918
ZRANB2-AS1	0.628696	0	3.55531	2.35888	1.53e-07	3.857e-06	0.322655
LRP4-AS1	2.34849	0	5.9889	3.83056	1.57e-07	3.89671e-06	0.402293
SEMA3B-AS1	0.916667	0.5	4.97222	4.5	1.61e-07	3.96031e-06	0.283431
AC123768.4	6.29064	3.97917	19.9738	15.1598	1.9e-07	4.6323e-06	0.643376
AC114730.2	0.388889	0	3.58333	3.5	1.98e-07	4.74339e-06	0.358436
AC018755.1	5.11111	3	13.5556	11	1.97e-07	4.74339e-06	1.12852
SFTA1P	147.202	35.0496	521.795	370.539	2.02e-07	4.7975e-06	0.483498
AP001471.1	0.222222	0	2	2	2.26e-07	5.29987e-06	0.117284
LINC00476	8.95959	4.9285	37.4046	32.732	2.27e-07	5.29987e-06	0.565238
AC096677.1	3.14833	1.5	31.9099	22.3454	2.34e-07	5.41739e-06	3.32088e+22
PAN3-AS1	6.63889	4	22.5833	19.5	2.41e-07	5.53296e-06	0.725263
AC012615.1	96.2414	63.8909	25.3822	0.0167786	2.57e-07	5.85153e-06	4.00028e+06
WARS2-IT1	3.16667	1	12.4167	10	2.64e-07	5.96164e-06	0.532631
IDI2-AS1	3.95529	1.43273	19.1938	13.2844	2.7e-07	6.04756e-06	0.514053
LINC00671	0.633365	0	3.08222	2.80115	2.78e-07	6.17653e-06	4.80769e+16
C22orf34	6.80478	3	38.9972	30.2931	2.85e-07	6.25341e-06	3.87597e+07
AC073133.1	0.361111	0	2.80556	2	2.86e-07	6.25341e-06	0.154951
HOXA-AS3	2.478	0	10.7037	9.753	3.08e-07	6.68142e-06	6.7874e+12
ZNF582-AS1	3.81744	0.999974	15.977	14.0406	3.15e-07	6.77988e-06	3.35102e+07
LINC00863	32.5562	26.4776	174.203	162.173	3.26e-07	6.90869e-06	0.521635
WWTR1-AS1	3.91419	0.170115	20.7177	16.8504	3.26e-07	6.90869e-06	4.52531e+07
FAM87B	2.22567	1	10.2782	7.36348	3.34e-07	7.0242e-06	0.509898
AC098617.1	0.333333	0	2.74224	2	3.38e-07	7.05447e-06	0.205357
LINC01031	0.194444	0	2.5	1.5	3.58e-07	7.41571e-06	0.06
AC116035.1	0.166667	0	1.80556	1	4.09e-07	8.40892e-06	0.163462
AL021707.1	27.3304	19.5844	6.43045	6.38e-07	4.14e-07	8.44867e-06	3.05708e+13
HCG11	74.0048	55.0159	300.874	310.75	4.39e-07	8.82807e-06	0.523765
SNHG7	66.4826	38.5958	184.796	153.761	4.39e-07	8.82807e-06	0.474852
PAXIP1-AS2	18.0187	10.3527	70.1119	65.3828	4.66e-07	9.30312e-06	0.991578
LINC01088	0.92539	2.6e-08	6.72891	5.97681	4.75e-07	9.34732e-06	7.03541e+26
LINC00994	0.305556	0	2.19444	2	4.74e-07	9.34732e-06	0.297619
USP46-AS1	9.19444	7	33.5	31.5	4.99e-07	9.74996e-06	0.578158
NUTM2A-AS1	64.8548	54.56	222.792	172.363	5.24e-07	1.01663e-05	0.67903
LINC00996	10.9569	7.49951	32.0164	26.5	5.66e-07	1.09044e-05	0.683895
C17orf82	11.4722	6.5	36.2778	35	5.8e-07	1.10965e-05	0.914929
A1BG-AS1	25.3303	15.4207	56.6043	51.1801	5.89e-07	1.1191e-05	0.639457
LINC00261	93.2934	47.9744	343.477	302.567	6.43e-07	1.21333e-05	0.679264
AC079210.1	36.9193	29	128.378	98.5	7.41e-07	1.38874e-05	0.629861
F11-AS1	0.166275	0	1.91582	0.366338	7.66e-07	1.4259e-05	4.60428e+20
C9orf106	7.36111	4.5	26.8056	16.5	7.85e-07	1.45146e-05	0.602536
CACTIN-AS1	4.34595	2.38925	15.463	13.7901	8.34e-07	1.53178e-05	2.94872e+37
AL590822.1	9.5149	7.48353	26.1072	22.8755	8.79e-07	1.60374e-05	0.79894
AC005358.1	0.0833286	0	2.42133	0.027493	9.58e-07	1.73638e-05	2.97014e+09
INHBA-AS1	0.0555556	0	2.89329	1	9.84e-07	1.77184e-05	3.96087e-22
C1QTNF1-AS1	0.138889	0	1.50795	1	1.012e-06	1.81043e-05	0.0833333
SH3BP5-AS1	210.695	166.58	589.08	475.672	1.049e-06	1.84076e-05	0.552936
PSMD6-AS2	8.34184	4.3122	32.2776	22.699	1.048e-06	1.84076e-05	0.50973
VCAN-AS1	37.857	24.3178	5.87911	2.2e-08	1.049e-06	1.84076e-05	9.56871e+19
LINC00271	1.68689	1	8.82819	5.83132	1.073e-06	1.84123e-05	0.569881
SYNE1-AS1	0.0689818	0	2.59634	1.45373	1.076e-06	1.84123e-05	1.17792e+21
SMARCA5-AS1	0.365871	0	3.95449	1.87241	1.056e-06	1.84123e-05	5.3935e+23
LINC00852	7.92753	4.20847	19.1615	14.9686	1.063e-06	1.84123e-05	0.788965
HOXB-AS3	5.21951	1.48781	17.2128	12.3276	1.108e-06	1.87779e-05	1.94447
AC010761.6	10.4817	3.98643	1.53779	4.475e-06	1.111e-06	1.87779e-05	1.36718e+24
IQCH-AS1	25.0823	11.2683	78.1593	70.2901	1.142e-06	1.91842e-05	0.651769
DNM3OS	6.11111	4	18.6944	16.5	1.164e-06	1.94012e-05	0.637208
LINC00324	21.5278	17	56.3611	49	1.169e-06	1.94012e-05	0.627223
CELF2-AS1	3.25	1	23.3611	17	1.183e-06	1.9516e-05	0.305409
AF186192.1	0.833333	0	3.11111	2.5	1.207e-06	1.97934e-05	0.426139
LINC00957	40.6512	39.6119	118.877	120.042	1.245e-06	2.02957e-05	0.599972
LINC00909	42.2761	28.2995	115.534	103.31	1.28e-06	2.07435e-05	0.73108
UGDH-AS1	15.9966	11.7556	49.3348	39.4982	1.349e-06	2.17339e-05	0.714532
LINC00551	1.30556	0	18.8056	9	1.54e-06	2.46669e-05	0.304842
PSMG3-AS1	55.0132	21.5727	165.795	142.452	1.56e-06	2.48428e-05	0.751855
ARHGEF7-AS2	0.161571	0	0.990732	1	1.587e-06	2.51275e-05	8873967273713278
FAM66D	0.828038	0	4.09826	2.45303	1.63e-06	2.56609e-05	117.107
AC026202.1	0.225097	0	3.57722	2.07611	1.704e-06	2.66734e-05	2.30244e+35
H1FX-AS1	3.95572	2.19861	11.824	11.1203	1.727e-06	2.68807e-05	0.754322
C10orf111	2.70646	1.54909	9.03288	6.21762	1.819e-06	2.81536e-05	0.813679
LINC00315	0.75	0	3.86111	3	1.839e-06	2.81622e-05	0.256296
AL928654.1	6.6e-07	0	6.2832e-05	0	1.84e-06	2.81622e-05	5.68023e+14
LINC00920	9.36111	5	32.8333	25.5	1.964e-06	2.9894e-05	0.760777
AC006019.3	0.0833333	0	1.75	1	2.089e-06	3.1622e-05	0.0714286
AL121761.2	0.525529	3.19e-07	2.85014	2.55234	2.109e-06	3.16975e-05	5.03359e+09
CELF2-AS2	0.861111	0	4.16667	2.5	2.117e-06	3.16975e-05	0.377061
EAF1-AS1	0.532751	0	2.98961	2.28771	2.153e-06	3.20622e-05	0.213307
AC005618.1	8.0208	4.02313	37.784	38.0597	2.178e-06	3.22602e-05	1.00768
NR2F2-AS1	2.99774	1.32156	15.9817	11.1119	2.193e-06	3.22687e-05	4.10005e+17
PART1	7.13772	0	13.8999	6.42549	2.202e-06	3.22687e-05	3136.88
AC006115.3	1.41667	0	2.36506	1.12617	2.251e-06	3.28122e-05	0.389179
STARD4-AS1	19.8283	9.4015	70.8412	54.9533	2.305e-06	3.34225e-05	0.649366
ADPGK-AS1	4.25865	2.22799	15.2311	13.8142	2.34e-06	3.35766e-05	0.504482
AC083949.1	0.707071	0	3.80998	2.23126	2.328e-06	3.35766e-05	0.286466
CKMT2-AS1	20.0056	12.541	49.5139	43.8653	2.437e-06	3.47872e-05	18.1368
CCDC13-AS1	2.4997	1.5	11.0436	5.10853	2.6e-06	3.69227e-05	0.551122
ZFAT-AS1	0.60373	0	2.17619	2.38103	2.684e-06	3.79201e-05	1.0238e+38
RAP2C-AS1	17.3833	12.4321	57.394	47.3905	2.79e-06	3.889e-05	0.739992
LINC00511	156.023	106.207	29.6821	12.8877	2.795e-06	3.889e-05	26.0938
NR2F1-AS1	17.8702	8.26451	58.7036	49.6773	2.779e-06	3.889e-05	1.66783
AC093159.1	0.444444	0	3.25	2	3.043e-06	4.2128e-05	0.220988
SLC25A21-AS1	21.0167	19.5498	57.1134	53.1914	3.117e-06	4.29367e-05	0.812573
AC073254.1	3.5851	2	11.2072	10.0918	3.134e-06	4.29561e-05	0.820316
AC106786.1	1.62274	0	5.53985	4	3.701e-06	5.02279e-05	2.34907e+11
OVCH1-AS1	1.36111	0	0.989688	5.8e-08	3.693e-06	5.02279e-05	2.09428
LINC00901	0	0	1.38889	0	3.736e-06	5.04543e-05	0
LINC00840	1.27778	0	3.30556	2	3.958e-06	5.30672e-05	0.202194
AC100830.3	4	2	13.9444	11.5	3.968e-06	5.30672e-05	0.80089
DNAJC27-AS1	4.38913	2.35277	13.9103	14.0557	4.03e-06	5.34918e-05	7.39619e+36
CASC16	1.6773	0.118535	0.0555556	0	4.056e-06	5.34918e-05	7.5334
LINC00636	0.388889	0	2.47222	1.5	4.058e-06	5.34918e-05	0.088
FAM95B1	14.0342	6.52705	62.443	36.0184	4.095e-06	5.37225e-05	0.705892
DHRS4-AS1	55.2701	29.4338	221.488	184.244	4.212e-06	5.49955e-05	2.40261
FAM83A-AS1	11.4623	5.00399	0.775599	0	4.265e-06	5.54249e-05	1.46094e+11
LINC01081	0.222222	0	1.75	1	4.337e-06	5.60269e-05	0.0724638
AL136376.1	4.42825	3.0382	18.5673	18.3677	4.352e-06	5.60269e-05	0.615058
AC011484.1	2.07842	1.675e-06	17.3939	7.6524	4.438e-06	5.68683e-05	6.94449e+06
AP000439.2	0.222222	0	1.33333	1	4.653e-06	5.90738e-05	0.163462
AL139147.1	1.05556	0.5	7.27778	4	4.646e-06	5.90738e-05	0.316807
ZSCAN16-AS1	37.7346	30.7687	82.5979	66.6968	4.948e-06	6.21879e-05	0.62527
C1RL-AS1	36.4623	18.3272	94.7269	80.6196	4.95e-06	6.21879e-05	0.625846
LINC01016	0.619539	0	0.842873	0	4.966e-06	6.21879e-05	2.88541e+30
CYP17A1-AS1	0.527586	0	2.5901	1.50663	5.206e-06	6.48983e-05	0.488697
AC117395.1	3.63889	1	12.5278	6	5.232e-06	6.49286e-05	0.823106
AL049840.1	7.28705	3.44875	23.2365	16.8916	5.286e-06	6.53046e-05	0.719781
GSN-AS1	28.9515	16	101.3	66.73	5.356e-06	6.5874e-05	0.540504
ARAP1-AS1	64.6763	44.7332	27.8023	0.000675562	5.511e-06	6.74791e-05	1.34413e+13
AC140481.1	20.1778	2	15.5929	10.1276	5.574e-06	6.79485e-05	3.5961
AC010504.2	0.888889	0	2.97222	2	5.63e-06	6.83289e-05	0.576405
LINC00663	11.9855	8.06321	33.444	28.7249	5.658e-06	6.83675e-05	1.10953
AC003973.1	2.259e-05	0	0.27297	0	5.725e-06	6.8875e-05	0.0421704
COL4A2-AS1	0.416667	0	2.77778	1.5	5.762e-06	6.90187e-05	0.202877
HHATL-AS1	0.166667	0	4.16667	1	5.841e-06	6.96621e-05	0.0360672
SMC5-AS1	6.48297	5.13012	19.4359	14.6763	6.539e-06	7.76506e-05	0.661737
AL356356.1	11.4897	4.79754	34.4333	23.0536	6.603e-06	7.80741e-05	0.890469
ADORA2A-AS1	1.07386	0	3.4016	2.87912	6.643e-06	7.82114e-05	0.483758
AC093734.1	0.0392879	0	0.163189	0.00215107	6.817e-06	7.99184e-05	1.02452e+14
CNTN4-AS1	0.0555556	0	0.898988	0	6.914e-06	8.07122e-05	0.0331333
AC073316.1	0.638889	0	2.52778	2.5	7e-06	8.13713e-05	0.306845
SNHG18	48.1187	27.7132	97.1139	90.5232	7.186e-06	8.31825e-05	0.852133
WDFY3-AS1	0.124992	0	0.774396	0	7.364e-06	8.48863e-05	2.7426e+36
FAM66A	0.424967	0	3.87679	3.30289	7.539e-06	8.60994e-05	3.84221e+26
AC007362.1	67.5833	49.5	165.194	143.5	7.563e-06	8.60994e-05	0.656649
TUSC7	0.0555556	0	0.817382	0	7.531e-06	8.60994e-05	3.60569e+14
AC007679.3	0	0	0.218285	0	7.928e-06	8.98833e-05	1.43118e+10
SDCBP2-AS1	17.6781	12.701	59.0619	46.1678	7.982e-06	9.01246e-05	0.826203
TPRG1-AS1	1.7401	1	6.27843	6.19451	8.362e-06	9.38156e-05	7.10417e+10
LDLRAD4-AS1	1.94444	1	8.05556	5.5	8.377e-06	9.38156e-05	0.344277
LINC00982	29.3656	7.59858	62.6148	55.2193	8.418e-06	9.38931e-05	2.06583e+15
ZEB2-AS1	0.556057	0	3.01908	2.09237	8.697e-06	9.66139e-05	6.31096e+24
AC002480.4	0.638889	0	2.88889	2	8.977e-06	9.93238e-05	0.22231
AL591684.1	0.81808	0.0659571	10.9284	5.23954	9.165e-06	0.000100998	1.05291e+06
AL139385.1	70.042	45.1959	20.6186	1.27862	9.349e-06	0.000102616	195894
TMEM9B-AS1	6.44472	3.07164	24.5332	15.5523	9.681e-06	0.000105838	5.96066e+10
AC004466.1	17.8466	13.9876	47.3989	42.7987	9.843e-06	0.000107184	0.754881
AC011897.1	14.6704	6.58132	30.9595	27.7964	1.0373e-05	0.000111664	0.838718
FAM225A	19.3085	14.2151	58.8138	44.121	1.0369e-05	0.000111664	1.12552
AL358781.1	0.132012	7.7e-07	2.02333	0	1.0376e-05	0.000111664	2.00189e+24
ERVH48-1	1370.5	4	17.6389	15.5	1.0779e-05	0.000115549	137.091
ZNF503-AS1	14.9415	6.23837	38.4926	35.1108	1.0839e-05	0.000115742	0.648864
AC087269.1	79.6465	40.2855	15.3754	3.51545	1.151e-05	0.000122433	196.804
AC127496.1	9.19444	5.5	27.5278	20.5	1.1618e-05	0.000123106	0.86555
ATP13A4-AS1	3.76291	2.02889	10.9588	7.61076	1.2076e-05	0.000127435	0.65084
TRAM2-AS1	42.3389	32.221	110.465	103.205	1.2119e-05	0.000127435	0.815778
AC079354.1	0.913964	0	20.2716	2.50163	1.2275e-05	0.000128584	9158.11
AF186192.5	1.02249	0	4.80333	3.85819	1.2636e-05	0.000131864	1.58131e+10
ZNF674-AS1	27.6315	19	53.6389	46.5	1.2697e-05	0.000131878	0.76488
AC010890.1	0.300839	0	1.33008	0.0902381	1.2733e-05	0.000131878	48334.7
AC021860.1	4.99108	2	16.6032	10.4649	1.2942e-05	0.00013354	0.660478
LINC00562	6.11111	1	7.69444	5	1.3153e-05	0.000135211	5.0556
PAXBP1-AS1	14.87	10.3924	39.0525	32.4781	1.3426e-05	0.000136089	855.135
TTN-AS1	9.4208	3.56688	28.4474	25.7	1.3394e-05	0.000136089	0.562247
HCG25	170.734	125.031	58.2906	36.2595	1.3436e-05	0.000136089	28412.9
VIM-AS1	26.2335	17.5	55.7891	44.8037	1.3411e-05	0.000136089	1.03527
AC128709.4	0.111111	0	1.47222	1	1.3933e-05	0.000140606	0.0166667
PCAT6	30.137	21.9901	6.87512	5.00778	1.4502e-05	0.000145814	1.06279e+14
UBXN7-AS1	3.75949	2	11.0733	7.74181	1.4868e-05	0.0001486	0.928401
SNHG8	142.501	113.014	300.67	249.371	1.4887e-05	0.0001486	0.687089
AC020907.1	4.52778	1	0.222222	0	1.5088e-05	0.000150063	6.21429
ARAP1-AS2	8.39283	3.57625	22.2657	16.9434	1.5658e-05	0.000155172	0.632207
CYP1B1-AS1	4	2	9.05556	8	1.6947e-05	0.000166746	0.766602
AC002511.1	0.0277778	0	0.888083	0	1.6887e-05	0.000166746	0
AC009506.1	26.7138	15.9462	68.7011	58.5598	1.7336e-05	0.000168278	0.772683
AC040977.1	320.553	227.487	619.348	542.28	1.7347e-05	0.000168278	0.765487
PCOLCE-AS1	2.9998	2.03776	6.83612	5.32338	1.7293e-05	0.000168278	0.664897
AC012379.1	5.1693e-05	0	0.00652779	7.63e-07	1.7347e-05	0.000168278	4.81732e+24
ST8SIA6-AS1	1.57833	0	6.37049	3.87297	1.7769e-05	0.000171767	26.8146
PLCE1-AS1	0.267268	0	2.07902	0.500148	1.8663e-05	0.000179778	3220.57
MRPL23-AS1	3.38889	1	8.27778	7	1.8894e-05	0.000180739	0.60033
AC115618.1	3.36574	2	7.96498	6	1.8852e-05	0.000180739	0.609444
AL589642.1	4.88377	3.50757	20.9324	14.9936	1.9163e-05	0.000182678	0.689404
PROSER2-AS1	3.86606	3	11.5564	9	1.9863e-05	0.00018805	0.834151
ST3GAL6-AS1	1.06897	0	2.74672	1.10721	1.9813e-05	0.00018805	3.98726e+17
AC009093.1	2.05556	0.5	7.22222	6	2.0723e-05	0.00019552	0.551904
TRAF3IP2-AS1	10.005	5.66751	21.4349	18.3658	2.1113e-05	0.00019852	0.803237
MED4-AS1	8.05093	4.96946	15.9755	14.0234	2.1201e-05	0.000198669	0.779741
SPATA41	3.38007	2.2065	7.79607	6.72701	2.208e-05	0.000206205	0.557135
AC133785.1	1.68582	0.5	0.0555556	0	2.2197e-05	0.000206597	7.358
USP27X-AS1	9.75	5.5	26.6667	22.5	2.2388e-05	0.000206976	0.756942
AC099522.2	55.0695	36.4853	114.03	98.0026	2.2327e-05	0.000206976	0.766746
FGF13-AS1	1.27778	0	2.29296	2	2.2905e-05	0.000211048	0.766667
ETV5-AS1	0.916667	0	5.47222	3	2.3283e-05	0.000213105	0.27102
KTN1-AS1	9.72584	7.26522	25.3687	21.9132	2.3269e-05	0.000213105	2.33678
AC026904.1	0.277778	0	2.08333	1	2.3793e-05	0.000217052	0.154167
MID1IP1-AS1	0.786394	0	3.34995	3.04781	2.424e-05	0.0002204	2.07641e+37
UBL7-AS1	9.07978	6.16451	20.5379	17.7355	2.4678e-05	0.000223644	1.05406
UCA1	80.5038	9.55289	1.52527	1.09901	2.5019e-05	0.000225991	3.29592e+37
SSBP3-AS1	2.94444	2	9.94444	8	2.5874e-05	0.000232951	0.754308
AC093390.1	0.361111	0	2.27778	2	2.6608e-05	0.000238245	0.16
AC004837.3	0.209883	0	1.0732	0.521668	2.6635e-05	0.000238245	2.38892e+07
RBMS3-AS2	1.6119	1	6.52236	4	2.6956e-05	0.000239003	0.691303
HOTAIR	7.6042	1	0.138889	0	2.6812e-05	0.000239003	4.16667
LINC00473	5.09695	0	5.6585	2.11509	2.698e-05	0.000239003	1.68826
AC024560.3	36.654	22.0403	85.9846	66.3353	2.7263e-05	0.000240736	0.652496
ZMYM4-AS1	0.154869	0	0.293486	0	2.8171e-05	0.000247959	6.07016e+40
RASSF8-AS1	61.9784	26.3931	70.4874	59.8922	2.8646e-05	0.000251337	1.2991
AC008074.3	0.75	0	2.36111	2	2.8905e-05	0.000251896	0.24
Z82214.2	0.166667	0	0.581333	0	2.8914e-05	0.000251896	1.16176
CIRBP-AS1	4.21456	1.98148	9.70345	7.96296	2.8984e-05	0.000251896	2.97614e+14
SRP14-AS1	15.6387	8.44734	36.1567	35.0742	3.0095e-05	0.000260326	0.864126
AC006460.2	1.37806	1	5.50648	4.47963	3.0143e-05	0.000260326	1.31015
GAS5-AS1	7.75	5	19.0556	18	3.0567e-05	0.000263163	0.690748
LINC00654	40.2428	21	133.866	102.496	3.0798e-05	0.000264326	0.896466
CLDN10-AS1	15.6667	1.5	0.25	0	3.1403e-05	0.000268681	12.5
AC005253.2	15.8325	11.6085	42.4232	36.3144	3.1609e-05	0.000268893	0.768707
PAPPA-AS1	7.54789	2.46174	18.8223	12.9071	3.1623e-05	0.000268893	0.600896
CACNA1C-AS1	3.5936	1.52207	7.29578	6.08669	3.2187e-05	0.000272847	0.881764
GPC5-AS1	0.0232961	0	0.973997	0	3.2386e-05	0.000273692	0.015625
AL590822.2	0.0304489	2e-09	2.13024	0.00584921	3.4894e-05	0.000293985	7.87236e+06
GAS6-AS1	2.05743	1	6.39861	5.00791	3.5244e-05	0.000296028	0.492262
INTS6-AS1	5.22627	3	9.89487	8.34248	3.57e-05	0.000298947	0.912284
PTOV1-AS1	67.3121	44.2557	137.589	118.335	3.6652e-05	0.000305064	0.785913
AL645728.1	2.44444	1	5.11111	4	3.6556e-05	0.000305064	0.835943
KCNQ1-AS1	0.416667	0	1.80556	1.5	3.7955e-05	0.000314958	0.211538
EPB41L4A-AS1	190.139	164.121	349.14	320.683	3.8489e-05	0.000317477	0.716638
AL034548.1	73.9676	42.3105	132.309	123.716	3.8489e-05	0.000317477	3.53747
AC005544.1	0.0739938	0	0.010237	4.66e-06	3.8968e-05	0.000320468	1.90516e+13
LINC00160	0.916667	0	0	0	3.9879e-05	0.000326984	#DIV/0!
KIF9-AS1	14.2918	10.9303	32.1764	24.2859	4.128e-05	0.000337467	0.760136
FEZF1-AS1	42.481	11.308	1.31022	1	4.1696e-05	0.000339859	3.08818e+29
BOK-AS1	0.809722	0	2.4133	2.01858	4.2163e-05	0.000342652	0.388576
BVES-AS1	1.38844	0	2.26432	1.54202	4.3159e-05	0.000349715	2931013569078948
AL021068.1	4.77778	3	13.3611	12.5	4.3306e-05	0.000349877	0.591344
AC017083.2	0.194444	0	1.72232	1	4.6618e-05	0.000375534	0.0099961
OR2A1-AS1	18.5891	8.38125	52.9209	44.6317	4.7858e-05	0.000384399	0.603977
LINC00504	3.41455	2	7.84692	6.03221	4.8338e-05	0.000387126	0.827415
RBM26-AS1	5.60318	3.79419	16.4286	14.2656	4.9013e-05	0.000390262	3.43621e+21
AC083843.1	110.139	41	213.944	144	4.9013e-05	0.000390262	0.810969
AC078942.1	0.222222	0	2.08333	1	4.9873e-05	0.000395966	0.0516667
AC004870.4	2.42821	0.500358	0.245437	0	5.0114e-05	0.000396736	3.62319e+11
USP3-AS1	7.17548	5.06651	19.6179	13.9598	5.1454e-05	0.000406177	0.977823
RAB11B-AS1	20.2105	15.9611	43.5266	41.2163	5.4009e-05	0.000425128	0.800958
ARHGAP31-AS1	1.02778	0	6.44444	4	5.4369e-05	0.000426742	0.388393
LINC00886	19.87	11.4762	49.443	39.4727	5.516e-05	0.000431721	0.649864
FLG-AS1	4.78591	1	12.5701	10.0082	5.7091e-05	0.000445569	51683.5
TFAP2A-AS1	5.1362	3.60545	1.54657	1	5.8292e-05	0.000453657	5.68343e+10
AC008731.1	0.776441	0.499098	3.32465	2.6878	5.9444e-05	0.000460495	2.40749
GNG12-AS1	0.70484	0	3.4748	0.193365	5.9505e-05	0.000460495	2.51049
IPO9-AS1	2.26753	2.0223	6.03853	5.34701	6.1874e-05	0.000477135	3.35563e+09
SNAP25-AS1	0.301081	0	1.68725	1	6.2173e-05	0.000477135	0.0234993
AC021224.1	128.572	47.6769	234.379	156.38	6.2348e-05	0.000477135	0.879646
RNF185-AS1	0.0166007	0	0.000679597	1.2e-08	6.2339e-05	0.000477135	5.38816e+10
AC007292.3	8.30705	5.14835	17.2286	12.5808	6.5377e-05	0.000497551	0.740812
BDNF-AS	4.64223	2.23319	16.8255	15.1599	6.5368e-05	0.000497551	3.30186e+10
AL162497.1	4.81338	0.724503	2.36905	0	6.8563e-05	0.000520361	3.43368e+34
PRKAG2-AS1	16.8889	12.5	34.5	31.5	7.463e-05	0.000564851	0.656098
STXBP5-AS1	2.53219	1	6.32149	5.70892	7.5469e-05	0.000568079	0.903191
DICER1-AS1	16.9812	9.34442	34.3745	30.8403	7.536e-05	0.000568079	1.10838
THAP7-AS1	17.753	14.1318	40.9651	34.8223	7.8983e-05	0.000592911	2.7249e+16
LINC01006	3.89998	2.43159	14.1715	12.601	8.2563e-05	0.000618101	4.74839e+25
USP2-AS1	3.33974	0.500058	11.5931	5.72498	8.3185e-05	0.00062107	2.14817e+24
C9orf139	3.87671	1.56834	8.50811	8.47294	8.364e-05	0.000622779	1.2145
AC069363.1	1.26608	0	4.57835	3.77869	8.4643e-05	0.000628548	0.150807
AC010976.2	0.761576	0	2.7947	2.12416	8.5385e-05	0.000632354	0.267898
ATP1B3-AS1	0.472222	0	3.75	2	9.24e-05	0.000682472	0.212667
RNU6ATAC35P	0.75	0	1.44444	1	9.4022e-05	0.000692595	0.547619
ASH1L-AS1	9.57574	3.85902	20.1968	16.915	9.5225e-05	0.000699586	1406463146314632
LINC00487	0.758078	0	3.57109	2.24839	9.9664e-05	0.000729176	1.49584e+26
UBA6-AS1	50.413	39.4636	111.948	103.427	9.9782e-05	0.000729176	1.72957
ZNF295-AS1	0.150789	0	2.95487	0.445928	0.000102176	0.000744695	2.50595e+08
AC074286.1	13.3006	5.87944	39.605	30.149	0.000104356	0.000758577	4.57503
FAM85B	1.5	0.5	3.41667	2.5	0.000106699	0.000773568	0.459693
BX005214.1	0.111524	0	0.188852	6.435e-06	0.000107533	0.000777568	3.5004e+26
L34079.2	0.0439792	0	0.157626	0	0.000108147	0.000779961	2.80586e+10
CASK-AS1	1.76711	0.233794	0.838271	6.43e-07	0.000109464	0.000787398	4.00415e+10
MORF4L2-AS1	3.90178	3	8.74431	6.65679	0.000112866	0.000809755	0.774553
LINC00632	12.25	1	11.4167	7	0.000115623	0.00082738	4.95816
MKNK1-AS1	2.80603	2	8.22442	7.5	0.000122651	0.000875398	0.813942
AC122129.1	3.94444	2.5	10.1389	8.5	0.000124473	0.000886106	1.1385
LINC00539	2.80881	1	4.79525	4	0.000126952	0.000901425	0.873043
MAMDC2-AS1	4.02064	1.95926	10.1274	10.286	0.000127876	0.000905651	1.93886
TUG1	1614.81	1369.39	2946.48	2683.77	0.000131545	0.000926871	0.859544
AC069287.1	0.000172984	0	1e-09	0	0.000131529	0.000926871	1.24043e+12
MAGI2-AS1	0.0555556	0	0.638889	0	0.000133994	0.000941718	0.09375
ZBTB11-AS1	33.0913	23.4257	65.8501	63.0688	0.000137688	0.000962768	0.839131
AC007952.6	4.15078	2.45864	13.5451	8.17053	0.00013762	0.000962768	0.949915
PLAC4	0.146852	0	1.82086	0.415701	0.000138595	0.000966656	0.0948464
AC005009.2	0.135553	0	0.761491	0	0.000139755	0.000972285	2.5e+11
LPP-AS2	32.0646	24.5	74.1521	62.5	0.000140668	0.000973719	0.807978
LINC00865	64.7913	35.6336	109.407	91.5583	0.000140668	0.000973719	1.20604
AC105020.1	21.4722	18.5	45.3889	37.5	0.000143408	0.000990198	0.748973
AC064836.3	0.972222	0	3.08333	2.5	0.000144177	0.000993019	0.352053
LINC00662	18.9125	14.631	41.5984	36.6347	0.000150682	0.00103523	0.890139
AC092198.1	0.972222	0	2.30556	2	0.000152447	0.00104475	0.355556
LINC00161	0.456754	0	2.26838	1	0.000153565	0.00104981	1.5463e+10
AC004988.1	5.05556	3.5	10.8333	8	0.000155727	0.00106195	1.39879
PHKA2-AS1	2.6909	1.07747	5.14513	3.83855	0.000157956	0.00107432	1.11975
EMX2OS	0.467314	0	0.600746	0	0.000158321	0.00107432	0
AP003774.4	1.30556	1	4.16667	3	0.000160774	0.0010837	0.430084
AC011625.1	0.0277778	0	0.666667	0	0.000160883	0.0010837	0
LINC00906	0.264019	0	1.22921	1	0.000160493	0.0010837	0.0583333
AP000350.6	2.50046	1	6.33585	5	0.000163228	0.00109681	0.842723
OGFR-AS1	2.08333	2	4.83333	4	0.000167651	0.00112379	0.762989
AC016722.2	7.42163	5.47565	12.8234	13.3221	0.000171672	0.00114795	5.41126e+16
AC092484.1	0.75	0	0	0	0.000178546	0.00119103	#DIV/0!
YEATS2-AS1	8.81521	4.96524	24.0398	15.5357	0.000180407	0.00120053	1.30124
CACNA1C-AS2	4.19444	1	2.94555	3	0.000195139	0.00129544	1.49697
MDS2	1.0493	0	2.67817	2.18407	0.000206005	0.00136429	2.56519e+22
ZBED3-AS1	2.27726	0.441256	7.05011	4.74604	0.000210324	0.00138955	4.83984e+16
GLIS3-AS1	2.64951	1.53823	5.14792	3.54977	0.000211017	0.00139079	0.807946
DLEU7-AS1	1.11111	1	0.138889	0	0.000213331	0.00140269	1.2
AC132872.1	30.3642	21.5235	61.2733	58.2677	0.000215887	0.00141275	0.92495
ZSWIM8-AS1	14.7578	7.85492	34.7313	32.1955	0.000215887	0.00141275	15.9478
UBOX5-AS1	1.35349	1	3.99017	3.072	0.000220339	0.00143847	0.626813
PVT1	40.0733	25.2451	11.4323	9.83515	0.000241097	0.00157027	4.91418e+23
RN7SL832P	9.35534	4	13.4023	10.793	0.000249266	0.00161964	1.00041
CPB2-AS1	0.630323	0	2.91233	2.52386	0.000257676	0.00165477	3.9968e+29
NBR2	22.607	14.3669	44.4723	37.0031	0.000257541	0.00165477	1.0558
MNX1-AS2	2.72222	1	0.388889	0	0.000256769	0.00165477	0.95
LINC00526	20.359	12.8626	32.8592	31.2645	0.000257541	0.00165477	1.34622
DLEU2	14.849	2.54447	20.6196	13.2605	0.000256539	0.00165477	2.63493e+12
LINC00989	0.293954	0	1.05812	0.66018	0.000265352	0.0017001	1.60863e+13
LY86-AS1	0.281854	0	0.96897	0.5	0.000269519	0.0017228	2.06612e+06
AC008277.1	0.601869	0	2.53874	1.73	0.000270827	0.00172715	0.261311
AL020996.1	9.00228	6.18837	19.1244	17.2557	0.000273318	0.00173901	1.0852
LINC00443	0.555556	0	1.69444	1	0.000274553	0.00174284	0.116667
LINC01013	0.444444	0	2.53694	1.5	0.000278417	0.00176331	0.218526
MRVI1-AS1	0.934732	0	2.46564	2	0.000305854	0.00193168	0.324908
FAM201A	11.4393	6.11529	22.8209	15.4944	0.000306404	0.00193168	1.85541
LINC00667	115.223	85.1056	226.254	202.8	0.000320302	0.00201468	0.906596
LEMD1-AS1	4.94444	3	0.861111	0	0.000327892	0.00205773	3.78889
AC003102.1	0.359525	0	1.19591	1.226e-06	0.000334085	0.00209183	2.06406e+23
AP001056.1	3.5	3	8.83333	7	0.000351336	0.00219485	0.73942
FAM66E	0.186153	0	0.92145	0	0.000353144	0.00220116	2.1622e+35
AC099684.1	1.39301	0	4.99287	2.81554	0.000355308	0.00220965	0.578124
AC007383.3	19.5402	13.0424	32.0661	27.8052	0.000364132	0.00225942	1.04188
AC006369.2	0.86623	0	2.20655	1.63626	0.000369583	0.00228296	6.51642e+33
AC132216.1	0.0277778	0	1.11111	0	0.000369489	0.00228296	0
AP003025.2	0.400646	0	4.5365	1	0.000374973	0.00230592	0.0994616
AC079779.4	0.687913	0	2.10651	1	0.000374797	0.00230592	7.18391e+31
AC005256.1	1.23739	0	0	0	0.000379827	0.00233056	#DIV/0!
ZNF503-AS2	14.628	8.36871	26.9945	24.7408	0.000397035	0.00243074	1.16532e+11
TNK2-AS1	3.18027	1.11828	7.21342	6.51649	0.000402595	0.00245931	0.902275
AP001468.1	0.210816	0	0.31167	0	0.000411933	0.00251079	4.72099e+12
AC027763.2	13.0448	10.4592	27.8949	26.4056	0.000431956	0.00262702	1.32792
AC144652.1	10.6389	6	20.8889	20	0.000445241	0.00270185	0.97028
FLNB-AS1	19.5074	9.72438	49.9698	31.6215	0.000450953	0.00272451	2.60875e+27
LINC00922	6.57286	2	8.23202	6	0.00044997	0.00272451	1.41298
HCCAT5	0.194444	0	1	1	0.000461691	0.00278328	0.225
LINC00114	0.100392	0	0.629932	0	0.000470524	0.00283034	0.0670452
FAM225B	6.31519	0.0912219	21.6568	12.3016	0.000490685	0.00294518	2.29985e+10
PINK1-AS	142.033	108.279	265.11	224.179	0.000511966	0.00306623	0.938181
FAM41C	1.4428	0	2.79761	1.60138	0.000521826	0.0031185	2.56908e+29
AC002480.3	8.58244	2.11478	12.3427	11.477	0.000526188	0.00313777	8.60449e+11
AGAP2-AS1	79.5175	44.1037	131.775	111.988	0.000533883	0.00317678	1.37152
LINC00691	0.0833333	0	0.750674	0	0.000537435	0.00318612	0.126454
FAM215A	0.361111	0	1	1	0.000537767	0.00318612	0.270833
AC024940.1	2.28658	1	4.64505	3.45144	0.000542759	0.0032088	0.883452
AC017048.3	7.01135	2.45454	12.9958	10.728	0.000546726	0.00322533	0.792522
IQCJ-SCHIP1-AS1	0.138889	0	0.944444	0	0.000552053	0.0032498	0.0882353
RASAL2-AS1	4.93687	2.99157	11.5348	10.2362	0.000553471	0.0032512	125.085
RBAKDN	8.58418	2	0.716771	0	0.000560731	0.00328684	6.41149e+09
AC007952.5	35.1775	23.5	125.922	82.4487	0.000567936	0.003322	0.774441
SLC2A1-AS1	13.1571	7.8955	3.52302	2.66939	0.000571923	0.00333824	7.63643e+25
HAR1A	6.98955	3	12.5223	11	0.000575522	0.00335214	1.59828
LINC00266-4P	1.656e-06	0	0.28517	0	0.00058357	0.00339185	1.53608e+11
LINC00923	0.333333	0	1.15181	0	0.000589995	0.00342197	0.0555556
AC079354.3	0.305556	0	2.02778	1	0.000599477	0.00346966	0.0847996
AC008937.2	0.628313	0	2.49543	2.04133	0.000604477	0.00348657	9.2514e+33
PITRM1-AS1	19.0981	15.5782	39.9348	34.7039	0.000604929	0.00348657	1.0848
AC093732.1	1.25	0	2.25	2	0.000618124	0.00355359	0.69246
Z99756.1	0.194444	0	0.805556	1	0.000619138	0.00355359	0.15
AC109826.1	2.41667	1	4.75	4	0.000622152	0.00356347	1.00055
AC104024.1	0.75	0	2.97222	2	0.000624128	0.00356737	0.325148
ACTA2-AS1	94.0486	73.0771	207.508	148.63	0.000630588	0.0035894	0.940269
AC007347.1	127.203	72.8222	49.6206	10.5133	0.000630588	0.0035894	329.193
DGCR9	11.3627	9.19993	4.14848	1.56716	0.000653917	0.00371452	8.87851e+21
NPHP3-AS1	1.08402	0	2.67069	2.11659	0.000666973	0.00378089	0.682922
LINC00469	0.25	0	1.08333	1	0.000685624	0.00387863	0.122807
AC147651.4	10.1111	6.5	14.1667	15	0.000725168	0.00409393	1.50676
SLC9A9-AS1	0	0	0.277778	0	0.000739168	0.00416443	0
SIAH2-AS1	1.50155	1	3.07281	2.51836	0.000744151	0.00418395	0.709378
CHODL-AS1	0.472222	0	0	0	0.000765054	0.00428615	#DIV/0!
MME-AS1	0.159419	0	0.432141	0	0.00076544	0.00428615	1.68215e+36
C1orf229	7.08333	3	13.6389	11	0.000772191	0.00431519	1.28096
LINC00973	0.777778	0	0.0833333	0	0.000784799	0.00433809	2
LINC00603	0.0833333	0	0.694444	0	0.000784265	0.00433809	0.0666667
AC017006.2	2.33333	1	8.02778	4.5	0.000785738	0.00433809	1.17582
AC061992.1	1.23412	1.18e-07	4.17991	3.32615	0.000782953	0.00433809	0.333023
DNMBP-AS1	3.06489	2.04695	6.46055	4.52282	0.000784036	0.00433809	0.763693
NCAM1-AS1	0	0	0.22913	0	0.000778702	0.00433809	275431
FOXN3-AS2	0.833333	0	3.88889	1	0.000789237	0.00434002	0.139178
LINC01003	58.5556	48.5	103.139	83	0.000789166	0.00434002	0.920881
FAM138A	0.0110498	0	0.206585	0	0.000827383	0.00454072	8.36586e+21
AC016831.6	0.0833333	0	0.694444	0	0.000841114	0.0046069	0.133333
SNAI3-AS1	8.51918	6.91784	16.8619	14.1337	0.000855944	0.00467882	0.72186
TRAPPC12-AS1	3.58333	2.5	9.63889	6.5	0.000865449	0.00472141	0.847229
STX18-AS1	4.01194	2	9.66864	7	0.000875702	0.0047679	0.813277
NEXN-AS1	6.20672	3.6702	14.6716	12.2438	0.000890667	0.00483982	2.72301e+21
AP4B1-AS1	8.39712	5.96413	17.9551	14.4532	0.000910729	0.00492939	3.9447e+41
BCDIN3D-AS1	8.91376	7.1131	18.1909	15.1364	0.000910642	0.00492939	1.0837
AC097359.2	0.361111	0	1.02778	1	0.000912909	0.0049315	0.195652
AC005034.3	5.2014	3.10324	9.15988	8.75807	0.000917637	0.00494734	1.03439
RMDN2-AS1	2.69444	0.5	0.305556	0	0.000924967	0.00497712	2.41667
LINC01058	0.277778	0	1.41667	1	0.000972267	0.00522143	0.195767
TMCC1-AS1	8.4596	6	14.3986	12.1936	0.00097907	0.00524774	0.847329
ZBTB20-AS3	0.111111	0	0.666667	0	0.000999364	0.00534611	0.09375
AC062029.1	11.2861	7.99991	22.4296	17.4484	0.00102666	0.00546239	1.08507e+16
LINC00861	50.9874	31.8451	100.276	64.55	0.00102666	0.00546239	1.6681
AC010335.1	1.0581	0.000175707	0.254941	0	0.00102705	0.00546239	1.20815e+11
CASC8	2.6059	0.999683	0.333287	0	0.00103923	0.00551652	6.7183e+09
C9orf163	6.11111	4	10.0278	7.5	0.00104832	0.00555407	1.50306
AP000708.1	0.305556	0	0.951629	1	0.00106653	0.00563969	0.30303
IGFBP7-AS1	2.3213	0.98632	6.54753	3	0.00112691	0.00594759	4.83525e+06
CAHM	7.58333	5	13.1944	11.5	0.00113021	0.00595361	1.13616
AC040173.1	151.952	105.418	76.9924	44.5448	0.00115742	0.0060853	5.87686e+09
AP001257.1	0.166667	0	0.555556	0	0.00117615	0.00617199	0.0196078
LINC00893	9.90725	4.50396	21.353	16.1564	0.0012041	0.00630662	4.75447e+10
AC139426.2	1.72973	1.10104	5.79449	3.89317	0.00125208	0.0065455	2.59336e+34
LINC00524	1	0	0.0555556	0	0.00127615	0.00665871	0
EGFR-AS1	4.86605	1.51679	9.71769	7.58035	0.00128135	0.0066732	0.833217
AC098820.2	0.0590936	0	0.379779	0	0.00128503	0.00667973	3.1579e+32
AF131215.3	1.33001	0.478922	2.66068	1.43677	0.00129227	0.00670473	0.636648
NAALADL2-AS2	1.83333	1	0.222222	0	0.00129795	0.0067215	4.5
AC010240.3	1.2502	1	2.6126	2	0.00131451	0.0067945	0.614456
NADK2-AS1	1	0	3.16667	2.5	0.00139051	0.00717391	0.35267
LINC00461	2.82298	0.116724	0.191304	0	0.00140395	0.00722968	1.28707e+16
AC012594.1	0.492388	0	0	0	0.00140918	0.00724309	0
ACVR2B-AS1	11.3611	7	23.2778	20.5	0.00144483	0.00741247	0.831049
WT1-AS	0.879369	0	4.50119	1.63658	0.00146486	0.00748738	6.31459e+16
ZEB1-AS1	33.7738	25.5	63.2938	48.1718	0.00146427	0.00748738	1.17382
LINC00484	1.96771	1	4.66593	4.215	0.00147854	0.0075433	9.84843e+25
ADAMTS19-AS1	0.0833333	0	0.805556	0	0.00149048	0.00759014	0.0769231
AC007014.1	2.80116	1.66261	6.20164	4.04788	0.00152844	0.00776911	7.32422e+36
LINC00868	0	0	0.333292	0	0.00153911	0.00780891	0
HOTTIP	3.8841	0	0	0	0.00154688	0.00781957	#DIV/0!
EGFLAM-AS1	0	0	0.0833594	0	0.00154565	0.00781957	0
AC138655.1	1.19444	0	2.25	2	0.00155571	0.00784978	0.566398
AC105402.3	0.682051	0	1.58333	1.5	0.00157175	0.0079162	0.527743
AC011718.1	6.02458	3.36322	12.7628	8.89821	0.00158272	0.00794244	5.20713e+34
AC009065.1	3.19286	0.696725	7.58383	5.90393	0.00158272	0.00794244	3.14201e+17
AC005838.2	0.0378003	0	0.0754277	0	0.00160426	0.0080359	5.10052e+25
DBH-AS1	19.0278	11	29.3889	22.5	0.00163376	0.0081688	1.11033
NNT-AS1	205.591	131.419	321.031	293.257	0.00164499	0.00821003	0.994002
LINC00501	3.88889	1	0.305556	0	0.00171856	0.00856171	3.6875
AC092171.4	91.5278	67.5	151.528	132.5	0.00174172	0.00866145	1.15708
AC068491.3	2.08927	0.00151999	5.66539	2.99778	0.00176552	0.008764	4.80192e+19
BHLHE40-AS1	13.8254	7.62125	18.0259	15.113	0.00180294	0.00893362	1.13575
LINC01023	8.13889	7	12.3611	11	0.00180852	0.0089452	0.848144
MCM3AP-AS1	16.5663	11.9412	24.6139	21.0219	0.00184539	0.00911122	32.0915
HOXB-AS2	2.97222	1	6.80556	5	0.00191558	0.00944084	0.626166
LINC00332	0.138889	0	1.52778	0	0.00195393	0.00961264	0.0755952
AC007128.1	5.43443	0.62732	0.101822	0	0.00198616	0.00975378	3.13236e+39
AL031663.2	5.114	2.5	8.56232	7.08498	0.00203381	0.00997	1.13023
LINC00167	0.583333	0	1.75	1	0.00208585	0.0102	0.208333
TOLLIP-AS1	14.6111	11	21.5278	21	0.00208814	0.0102	1.09933
LINC00563	0.833333	0	1.97222	1	0.00213471	0.0104091	0.737179
LINC00843	1.47779	0.0987224	3.22831	1.83272	0.00221921	0.010802	5.58036e+29
AC027601.1	27.9187	16.0507	40.6861	38.6459	0.00231562	0.0112514	1.09065
HCG22	0.361446	0	0.681513	0.00027543	0.00234836	0.0113904	5.866e+17
NAV2-AS5	0.361111	0	1.55087	1	0.00235736	0.0114139	0.283333
AC007319.1	2.47222	1	5.6317	3	0.00240705	0.0115731	0.741376
AC005841.1	1.5	1	4.97222	3	0.00239752	0.0115731	0.592487
NAPA-AS1	13.9525	11.0174	23.189	18.1289	0.00240386	0.0115731	1.22228
PXN-AS1	17.7779	12.6546	29.062	25.2011	0.00240386	0.0115731	1.7249
LINC00313	1.77778	1	3.33333	3	0.00244536	0.0117369	0.998624
AC147651.1	0.111111	0	0.333333	0	0.00245767	0.0117754	0
ENTPD3-AS1	23.869	19.8513	38.3937	33.8132	0.00249378	0.0119277	1.05072
AC009495.3	0.166667	0	1.19444	0	0.00253268	0.0120928	0
EFCAB6-AS1	0.111111	0	0.805556	0	0.00263362	0.012553	0.0666667
AC097381.1	1.21352	0	3.05811	2.03478	0.00265495	0.0126328	0.562648
KMT2E-AS1	14.5588	10.0588	20.6319	16	0.00266977	0.0126814	1.30224
CASC15	33.6695	15.6635	42.7094	34.5134	0.00268635	0.0127213	1.25644
AL391152.1	0.0380739	1.42e-07	0.27305	0.00461761	0.00268741	0.0127213	5.88781e+20
LINC00028	0.0555556	0	0.472222	0	0.00270107	0.0127422	0.166667
LINC00528	8.05556	5	13.25	12.5	0.00269772	0.0127422	1.43848
TSPEAR-AS1	4.67962	2	6.67783	5.5	0.00275144	0.0129576	1.6011
GK-AS1	2.5	1	5.16667	4.5	0.00275949	0.0129734	0.664094
AC068196.1	0.240831	0	0.0277778	0	0.00283657	0.0133013	0
LINC00222	0.916667	0	0.933259	0	0.00283889	0.0133013	2.41031e+23
AC012507.4	0.0946596	0	0.154607	0	0.00288353	0.0134875	5.16984e+16
LINC00847	127.964	98.6167	196.731	178.173	0.00289308	0.0135092	1.05041
PRKG1-AS1	0.805556	0	2.38889	1	0.00291293	0.0135789	0.657418
LINC00299	1.51167	8.32e-07	3.14743	2	0.00294491	0.0137048	174800
TMEM72-AS1	1.41667	1	2.77778	2.5	0.00299154	0.0138983	0.829339
DLGAP1-AS1	55.6705	36.0658	87.4903	76.7538	0.00300122	0.0139198	0.945813
C17orf77	0	0	0.186582	0	0.00303975	0.0140397	0
AC000099.1	0	0	0.233392	0	0.00303975	0.0140397	0
LINC00349	0	0	0.0825238	0	0.00305481	0.0140397	0
AC005597.1	0	0	0.107772	0	0.0030564	0.0140397	0
LINC00518	0.146718	0	0	0	0.00305322	0.0140397	#DIV/0!
FAM138C	0.0618123	0	0.0641763	0	0.00305765	0.0140397	5.53482e+30
LINC00102	0.388889	0	1.66667	1	0.00307345	0.0140888	0.3175
CARS-AS1	1.08782	1	4.20329	2	0.00315176	0.0144238	0.642026
AC004771.1	1.38774	4.638e-06	3.29759	2.32551	0.00318836	0.0145429	1.57878e+09
LINC01018	16.4155	3	13.9652	9.31481	0.00318507	0.0145429	407957
AL157871.2	0.222929	0	0.611454	0.5	0.00320338	0.0145873	0.240883
AC107021.1	0.472222	0	2.11019	1	0.00327591	0.0148929	2.53293e+28
TMEM44-AS1	18.6741	15.7361	32.2561	25.5456	0.0033471	0.0151711	1.02261
AP001816.1	49.957	39.2477	73.7003	70.2738	0.00334811	0.0151711	0.890834
LINC00937	17.4003	3.76554	10.3679	7.57592	0.00339518	0.0153591	6.04667
AP000857.2	0.277778	0	0.805556	0	0.00348688	0.0157481	0.255556
HM13-AS1	0.405997	0	1.18905	2.1e-08	0.0035397	0.0159605	3.04954e+22
LINC00460	14.9662	4.28426	0.553143	4e-09	0.00356313	0.0160399	6.07854e+22
LINC00322	0.0833333	0	0.5	0	0.00363722	0.0163467	0.0833333
LINC01010	1.82812	4.3e-08	6.40776	3.34958	0.00368882	0.0165516	2.16147e+07
MTUS2-AS1	0.0277778	0	0.25	0	0.00371543	0.0166234	0.1
AC008280.3	0.18994	0	0.167482	0	0.00371688	0.0166234	5.64216e+06
NOP14-AS1	82.9645	65.1312	134.302	121.432	0.00373115	0.0166332	0.959472
MAPKAPK5-AS1	40.168	26.5559	59.2685	48.0549	0.00373115	0.0166332	12479
AC093627.8	0.333333	0	1.34909	0.501585	0.00376785	0.0167696	0.201754
LIPE-AS1	6.01666	4.98454	9.77569	8.14331	0.00383154	0.0170256	0.956568
LINC00619	1.27778	0	2.83333	1.5	0.00387048	0.0171224	0.433903
LINC00703	0.0277778	0	0.226185	0	0.00386657	0.0171224	0
PCA3	2.33333	0	3.97222	2	0.00387197	0.0171224	0.356496
LINC00648	8.18586	0	3.22799	2	0.00406165	0.0179324	3.11737
CFLAR-AS1	6.06883	4.3556	17.9479	12.258	0.00408083	0.0179883	1.20412
RPL34-AS1	0.586123	0	1.30035	0.767074	0.00412942	0.0181734	2.48016e+14
AC104532.2	0.247526	0	0.651503	0	0.00414758	0.0182242	4.48372e+22
AC005009.1	0.0833333	0	0.472222	0	0.00418875	0.0183758	0
AP006621.1	3.69444	1	6.11111	5	0.00421399	0.0184571	0.923167
LINC00467	68.3939	50.6279	28.5261	24.0858	0.00422627	0.0184816	1.00081e+11
AC005262.2	0.210456	0	0.146881	0	0.00440752	0.0192436	1.06746e+27
ZBTB20-AS4	0.944444	0	2.66667	1.5	0.00444099	0.019359	0.409098
P4HA2-AS1	9.70105	1.14841	2.50758	0.00198291	0.00445891	0.0194065	3.18411e+14
AC010642.2	0.416667	0	1.44444	1	0.00454679	0.0197266	0.1875
AC005281.1	1.04118	0	3.71236	1	0.0045403	0.0197266	0.371948
ALKBH3-AS1	1.23939	1	3.02777	2.5	0.00459726	0.0199142	1.86986e+29
TAB3-AS2	0	0	0	0	0.00466804	0.0201891	2.9969e+21
AC105760.2	5.81838	4.13819	11.5434	9.22889	0.00472909	0.0204211	1.05517
TRBV11-2	3.44444	2	6.72222	5.5	0.00473732	0.0204246	1.34051
SZT2-AS1	2.06493	1.49689	4.24344	4.51553	0.00478404	0.0205938	1.42577e+29
HEXA-AS1	3.30627	1.5093	5.13363	3.0781	0.00480855	0.020667	1.33159
AC113607.1	0.168119	0	0.376082	0	0.00484097	0.020774	0
PPP1R26-AS1	11.3833	8.95802	22.2177	17.9776	0.00494011	0.0211664	0.845828
AC098828.3	0.388889	0	1.41702	1	0.00499733	0.0213452	0.186869
SACS-AS1	0.138889	0	0.666667	0	0.00499583	0.0213452	0
EPN2-AS1	4.30556	2	8.05556	6	0.00510477	0.0217703	0.749997
KCTD21-AS1	5.76876	4.73392	13.7265	12.7779	0.00512978	0.0218432	2.39966e+18
AC007365.1	0.0833327	0	0.444861	0	0.00522309	0.0222062	0.0769231
AL118506.1	3.16667	2	8.44444	6	0.00529317	0.0224695	0.738414
AC092192.1	0.361111	0	1.16667	1	0.00554647	0.0235085	0.0763158
LINC00398	0.805556	0	1.86111	1.5	0.00563248	0.0238364	0.3
ALDH1L1-AS2	0.43877	0	0.817813	0.131078	0.00582867	0.0246288	8.90476e+27
AC124861.1	0	0	0.194444	0	0.00588367	0.0247473	0
CCDC39-AS1	0	0	0.194444	0	0.00588367	0.0247473	0
RNF219-AS1	1.19745	0	1.98728	7.71e-07	0.00588587	0.0247473	1.0578e+34
AC009299.3	34.2053	18.6571	49.6219	39.7333	0.00589264	0.0247473	1.72327
AP002856.4	0	0	0.222222	0	0.00591546	0.0248053	0
AC008278.2	0	0	0.361111	0	0.00595646	0.0248261	0
C1QTNF9-AS1	0	0	0.25	0	0.00595646	0.0248261	0
AC009312.1	0	0	0.277778	0	0.00594734	0.0248261	0
POU6F2-AS2	0.361111	0	0	0	0.00595342	0.0248261	#DIV/0!
SNRK-AS1	0.26436	0	1.25571	1.3283	0.00607649	0.0252881	2.30924e+23
AP001007.1	109.884	92.4361	176.165	149.797	0.0060998	0.0253087	1.15727
HOTAIRM1	25.9214	12.9596	36.715	27.5515	0.0060998	0.0253087	1.56403
UBAC2-AS1	6.86239	3.97185	9.64746	8.8664	0.00617246	0.0255716	2100.01
AP001437.1	3.09549	1	3.13143	3	0.00623255	0.0257818	1.42255
LINC00896	6.8191	4.09862	2.38287	1.39908	0.0062496	0.0258136	2.52614e+26
LINC00310	3.9743	2	6.24229	5.08582	0.00630894	0.0260197	1.04149e+06
AC012368.1	0.416667	0	0.75	0	0.00632626	0.0260521	0.235294
AC019171.1	2.62179	0.0194718	3.27303	2.99963	0.00652715	0.0268393	6.29944e+13
ITIH4-AS1	0.444444	0	0.928992	1	0.00659193	0.0270652	0.211739
LINC00242	4	3	7.72222	6	0.00663149	0.0271872	1.09698
NAV2-AS4	0.25	0	0.722222	0	0.00666505	0.0272841	0.264706
AL021707.2	0.0507123	0	5e-09	0	0.00675717	0.0275793	3194976931886194
DSCR8	8.86152	0	0.027776	0	0.00675389	0.0275793	0
MYLK-AS1	2.65893	2	4.94026	4.02492	0.00679835	0.0277063	82638.3
AC018359.1	0.0277778	0	0.277778	0	0.00684086	0.0278384	0.111111
AC135178.1	25.1944	17.5	36.9167	29	0.00695731	0.0282705	1.28631
WAC-AS1	135.086	108.677	197.957	178.716	0.00699004	0.0283617	1.14459
LINC01019	0.0833333	0	0.5	0	0.0071706	0.0290313	0.0416667
RUVBL1-AS1	0.0833333	0	0.611111	0	0.00717616	0.0290313	0.0277778
AP001626.1	44.1389	19	62.0556	50.5	0.00720115	0.0290897	1.42584
AC009120.5	6.36111	4	12.5556	10	0.0073434	0.0296209	1.57628
LINC00384	0.305556	0	0.977033	0	0.00736878	0.0296798	0.0784314
LINC00570	0.44299	0	1.15528	0.5	0.00741103	0.029763	1.81349e+26
WNT5A-AS1	2.5	1	4.58333	3	0.00740743	0.029763	0.53246
AC123768.1	0.111111	0	0.416667	0	0.00745952	0.0299141	0.142857
CHRM3-AS2	5.62924	4	8.27837	8	0.00753089	0.0301564	2.11484
C9orf170	0.638889	0	1.33333	1	0.00756183	0.0301926	0.46
ZNF32-AS2	3.68268	3.27848	6.77944	5.88639	0.00756186	0.0301926	1.4923e+14
CLSTN2-AS1	0.111111	0	0.666667	0	0.00762102	0.0303848	0.1875
LINC00565	3	1.5	4.83333	3	0.00763497	0.0303965	1.34903
AL627171.2	4.42055	3	8.77778	7	0.00764859	0.0304067	1.05161
STK24-AS1	2.22222	1	3.66667	2.5	0.00768274	0.0304985	0.923563
LATS2-AS1	1.16667	1	3.05556	2	0.00783546	0.03106	0.581011
NUCB1-AS1	0.972222	1	1.88889	2	0.00788033	0.031193	0.635204
WASIR2	9.79915	3.83733	3.3267	1.53493	0.00790771	0.0312564	8.32809
DLGAP1-AS5	0.824947	0	1.15669	0	0.00799139	0.0315419	3.97863e+33
TM4SF1-AS1	7.7728	5	2.93176	2	0.00807001	0.0318067	1.29639e+09
OCIAD1-AS1	0.176364	0	0.202804	0	0.00812389	0.0319733	1.53846e+29
MAP3K14-AS1	13.8229	11.7677	23.6856	20.2606	0.00826393	0.0324781	42.154
LINC00900	7.16217	6	13.7099	12.3166	0.00847174	0.0332473	1.48526
CYP4A22-AS1	1.58333	1	0.444444	0	0.00851733	0.0333787	0.675
ARHGEF26-AS1	65.3449	28.9791	78.9429	61.1963	0.00854278	0.0334309	1.33438
DNM1P35	7.90789	3.5	10.3242	8.29182	0.00871813	0.0340687	1.22253
DLGAP1-AS2	21.9905	9.86777	20.748	17.3839	0.00883001	0.034457	1.96568
SLC26A4-AS1	3.69444	1	3.72222	4	0.00887514	0.0345842	0.987725
AC010536.1	5.38889	4	7.88889	7.5	0.00890702	0.0346594	1.30361
DPYD-AS1	0.527982	0	0.89428	1	0.00892886	0.0346954	0.651618
AC008991.1	0.333333	0	0.277778	0	0.00909429	0.0352884	0
SHANK2-AS1	6.72222	4	15.7778	10.5	0.00912772	0.03532	1.71681
LINC00623	43.6521	29.4468	70.0803	60.4183	0.00912807	0.03532	4.33441
ATP6V0E2-AS1	7.33101	2.88992	14.2402	10.8735	0.00926347	0.0357936	2.27137
LINC00940	1.77778	0	2.86111	2.5	0.00952155	0.0366879	0.452244
KCNIP2-AS1	0.805556	0	1.65129	1	0.00952093	0.0366879	1.99124e+25
CDKN2B-AS1	1.26315	0	1.91789	1.10951	0.00973316	0.0374509	2606471421208654
MEIS1-AS3	0.0555556	0	0.472222	0	0.00989358	0.0380151	0.1
LINC00954	4.76782	1.64159	7.91401	4.7096	0.00995849	0.0382112	1.5804e+36
AC013269.1	4.92683	1.38314	10.5118	5.84875	0.0100689	0.0385811	27178
AC062017.1	1.23542	0.000478457	2.29845	2.32453	0.0101207	0.0387257	4.38147e+13
TEX26-AS1	0.75	0	1.30219	1	0.0101815	0.0389043	0.249373
AC005592.1	2.27778	1	3.75	3	0.0103073	0.0393305	0.855477
SRGAP2-AS1	1.5418	0.48287	3.86484	1.92349	0.0103712	0.0394808	6.05728e+09
TTC3-AS1	1.41733	0.5	2.94745	2	0.0103832	0.0394808	0.717331
ARHGEF19-AS1	0.000445793	0	0.0282734	0	0.0103897	0.0394808	1.18614e+19
SOX21-AS1	12.6944	1.5	7.63889	5	0.0104756	0.0397523	1.36814
LINC00595	0.111111	0	0.472222	0	0.0107514	0.0407428	0.0769231
AC078925.1	0.0555556	0	0.333333	0	0.0113251	0.0428579	0.1
AC092159.2	0.709508	0	1.51775	1.02505	0.0113594	0.0429287	0.495544
LINC00560	0	0	0.166667	0	0.0114447	0.0431921	0
LINC00391	0	0	0.194444	0	0.0114882	0.0432967	0
AC114752.2	0.222056	0	0	0	0.0115142	0.0433357	#DIV/0!
LINC00355	0.972222	0	0	0	0.0115462	0.0433966	#DIV/0!
AL118508.1	0	0	0	0	0.0115872	0.0434916	8.98396e-07
ATG10-AS1	0.0555556	0	0.305556	0	0.011812	0.0442248	0.1
AL136531.1	2.77778	1.5	5.61111	3	0.0118468	0.0442248	1.67565
AP001372.2	45.4341	31.4445	67.145	59.9942	0.011825	0.0442248	1.28474
AP000350.10	0.485681	0.000473595	0.746591	0.0147574	0.0118318	0.0442248	272742
NEBL-AS1	3.89192	1.33937	5.26298	4.70007	0.0119159	0.0444225	89.0697
MIR4458HG	45.349	18.0013	43.3381	37.3321	0.0120181	0.0447431	2.11614
ARHGAP5-AS1	27.4786	17.5	36.7087	31.3864	0.0121841	0.0452999	1.43089
OSGEPL1-AS1	0.738164	9e-09	1.51208	0.883818	0.01229	0.0456319	2.31965e+12
COL18A1-AS1	1.40813	4e-09	3.23551	1	0.0125713	0.0466136	4.14669e+07
AC005013.1	27.1494	13.4573	57.9393	41.5422	0.0126072	0.0466838	4.01985
GPR158-AS1	0.0277778	0	0	0	0.0127825	0.0472696	0
LINC00304	0.999194	0	2.40546	1	0.0129402	0.0477244	1.21015e+19
DNAJC9-AS1	6.36852	4.07603	15.5993	9	0.0129401	0.0477244	2.63826
DPYD-AS2	0.139967	0	0.446893	0	0.0131538	0.0484474	0
MIR210HG	44.5275	36.7423	23.0182	18.9387	0.0134325	0.049279	3.22482
AL441883.1	19.0877	11.3013	23.0628	17.3812	0.0134332	0.049279	1.42403
SNHG10	17.1758	11.1409	21.3064	18.4994	0.0134273	0.049279	1.57176
GRIK1-AS1	0.166664	0	0.499992	0	0.013464	0.0493261	0.0833333
