# Supplementary material for: Assessment of long non-coding RNA expression reveals novel mediators of the lung tumour immune response
Source: Sci Rep. 2020 Oct 9;10:16945. doi: 10.1038/s41598-020-73787-6 (PMC7547676; doi:10.1038/s41598-020-73787-6)
Supplement: Supplementary file 4 [file 41598_2020_73787_MOESM4_ESM.xlsx]

## Sheet: BCCA_TCGA_DE_Compare
Supplemental Table 3. Comparison of lncRNAs Differentially Expressed in Both BCCA_LUAD and TCGA_LUAD Cohorts
lncRNA	Fold-Change (BCCA_LUAD)	Direction of Differential Expression (BCCA_LUAD)	Fold-Change (TCGA_LUAD)	Direction of Differential Expression (TCGA_LUAD)	Direction Agree Between BCCA/TCGA?
A2M-AS1	0.398135	Down Tumours	0.618882	Down Tumours	Agree
ADAMTS9-AS1	0.0114437	Down Tumours	0.167857	Down Tumours	Agree
ADAMTS9-AS2	0.178675	Down Tumours	0.297812	Down Tumours	Agree
FENDRR	0.0617896	Down Tumours	0.114674	Down Tumours	Agree
FGF14-AS2	0.229487	Down Tumours	0.446623	Down Tumours	Agree
LINC00092	0.122906	Down Tumours	0.410762	Down Tumours	Agree
LINC00702	0.115398	Down Tumours	0.325649	Down Tumours	Agree
MIR497HG	0.198112	Down Tumours	0.431104	Down Tumours	Agree
MYO16-AS1	0.0952381	Down Tumours	0.186869	Down Tumours	Agree
PGM5-AS1	0.0574272	Down Tumours	2.43125e+12	Up Tumours	Disagree
AC002066.1	0.314015	Down Tumours	0.266145	Down Tumours	Agree
AC144831.1	0.195611	Down Tumours	0.402958	Down Tumours	Agree
LINC00842	0.133398	Down Tumours	0.227078	Down Tumours	Agree
LINC00844	0.0322581	Down Tumours	0.199346	Down Tumours	Agree
LINC00968	0.0636338	Down Tumours	0.129045	Down Tumours	Agree
LINC00987	0.285345	Down Tumours	0.440151	Down Tumours	Agree
LINC01082	0.0778523	Down Tumours	0.139039	Down Tumours	Agree
DIO3OS	0.218722	Down Tumours	0.699778	Down Tumours	Agree
KIAA0087	0.109695	Down Tumours	0.914307	Down Tumours	Agree
LINC00472	0.109621	Down Tumours	0.370934	Down Tumours	Agree
TBX5-AS1	0.245611	Down Tumours	0.455154	Down Tumours	Agree
RBMS3-AS3	0.191374	Down Tumours	0.574284	Down Tumours	Agree
AC007743.1	0.285016	Down Tumours	0.341382	Down Tumours	Agree
LINC00535	0.155745	Down Tumours	0.534423	Down Tumours	Agree
TTLL10-AS1	0.118442	Down Tumours	6.19176e+37	Up Tumours	Disagree
RAMP2-AS1	0.0472495	Down Tumours	0.375609	Down Tumours	Agree
LINC00656	0.0511849	Down Tumours	0.140214	Down Tumours	Agree
LINC00908	0.184052	Down Tumours	0.696325	Down Tumours	Agree
LINC00284	0.291442	Down Tumours	0.611981	Down Tumours	Agree
MIR22HG	0.254952	Down Tumours	0.376638	Down Tumours	Agree
AFAP1-AS1	65.2273	Up Tumours	153.13	Up Tumours	Agree
LINC00607	0.215865	Down Tumours	0.32488	Down Tumours	Agree
AC090044.1	0.222998	Down Tumours	0.693369	Down Tumours	Agree
VIPR1-AS1	0.181788	Down Tumours	0.304911	Down Tumours	Agree
AC027307.3	0.332917	Down Tumours	0.532421	Down Tumours	Agree
LINC00211	0.16179	Down Tumours	0.307077	Down Tumours	Agree
NALCN-AS1	0.215944	Down Tumours	5.73998e+37	Up Tumours	Disagree
AC128709.2	0.00833333	Down Tumours	0.0866194	Down Tumours	Agree
LINC00163	0.162202	Down Tumours	0.165741	Down Tumours	Agree
AP001189.4	0.0562088	Down Tumours	0.229408	Down Tumours	Agree
AC141928.1	0.586386	Down Tumours	0.597365	Down Tumours	Agree
C10orf25	0.320729	Down Tumours	0.529965	Down Tumours	Agree
LINC00924	0.320577	Down Tumours	0.688622	Down Tumours	Agree
LINC00930	0.718774	Down Tumours	0.276455	Down Tumours	Agree
KCNJ2-AS1	0.511691	Down Tumours	0.910935	Down Tumours	Agree
RGS5	0.406239	Down Tumours	0.645803	Down Tumours	Agree
MNX1-AS1	15.6569	Up Tumours	32.0395	Up Tumours	Agree
LINC00639	576.862	Down Tumours	0.704474	Down Tumours	Agree
MBNL1-AS1	0.376745	Down Tumours	0.32096	Down Tumours	Agree
BOLA3-AS1	0.36068	Down Tumours	1.09797	Up Tumours	Disagree
HHIP-AS1	0.596358	Down Tumours	0.446975	Down Tumours	Agree
AJ239322.1	8.76923e-32	Down Tumours	3.0678e+27	Up Tumours	Disagree
AC099850.1	0.480947	Down Tumours	0.520091	Down Tumours	Agree
FAM181A-AS1	0.0506978	Down Tumours	0.640866	Down Tumours	Agree
LINC00839	0.467377	Down Tumours	0.703729	Down Tumours	Agree
SH3RF3-AS1	0.292221	Down Tumours	0.799909	Down Tumours	Agree
LINC01070	0	Down Tumours	0.0411998	Down Tumours	Agree
AC004490.1	0.338859	Down Tumours	0.406428	Down Tumours	Agree
CASC2	0.456185	Down Tumours	0.751817	Down Tumours	Agree
COLCA1	0.450638	Down Tumours	0.677815	Down Tumours	Agree
WDR11-AS1	4.99702e+29	Down Tumours	0.253492	Down Tumours	Agree
PDZRN3-AS1	0.0344826	Down Tumours	0.61451	Down Tumours	Agree
AC016910.1	0.089202	Down Tumours	0.289557	Down Tumours	Agree
LINC00670	0.0505988	Down Tumours	0.264769	Down Tumours	Agree
PRICKLE2-AS3	0.490184	Down Tumours	0.705314	Down Tumours	Agree
ST7-AS1	0.487119	Down Tumours	0.748712	Down Tumours	Agree
FAM66C	4.88186e+14	Down Tumours	0.592584	Down Tumours	Agree
WWC2-AS2	0.394078	Down Tumours	0.473789	Down Tumours	Agree
SRGAP3-AS2	1.7167e+23	Down Tumours	1.21091	Up Tumours	Disagree
GATA6-AS1	0.379616	Down Tumours	0.266169	Down Tumours	Agree
LINC00365	0.751206	Down Tumours	0.944111	Down Tumours	Agree
AC128709.3	0.0416667	Down Tumours	0.102073	Down Tumours	Agree
LINC00327	0.540185	Down Tumours	1.36317	Up Tumours	Disagree
AC060834.2	0.405547	Down Tumours	0.360062	Down Tumours	Agree
AGBL1-AS1	1.4556e+12	Down Tumours	1.10974e+07	Up Tumours	Disagree
RBPMS-AS1	344.106	Down Tumours	0.48021	Down Tumours	Agree
AC008268.1	1.10071	Down Tumours	0.548324	Down Tumours	Agree
PWAR6	0.981774	Down Tumours	0.430272	Down Tumours	Agree
AC093484.4	0.0503667	Down Tumours	0.381075	Down Tumours	Agree
MEIS1-AS2	2.96227e+29	Down Tumours	6.68526e+38	Up Tumours	Disagree
GRPEL2-AS1	0.193973	Down Tumours	0.631259	Down Tumours	Agree
LOH12CR2	0.506719	Down Tumours	0.762362	Down Tumours	Agree
EPHA1-AS1	0.960111	Down Tumours	0.763543	Down Tumours	Agree
DOCK4-AS1	0.23953	Down Tumours	0.651097	Down Tumours	Agree
AC016885.1	0.160714	Down Tumours	0.632069	Down Tumours	Agree
LIMD1-AS1	0.53219	Down Tumours	0.398089	Down Tumours	Agree
JAZF1-AS1	0.187221	Down Tumours	0.393068	Down Tumours	Agree
GRTumours1-AS1	0.499385	Down Tumours	0.520041	Down Tumours	Agree
AC092652.1	6.20175	Down Tumours	0.219324	Down Tumours	Agree
LIFR-AS1	0.915665	Down Tumours	0.841008	Down Tumours	Agree
FAM138B	2.77878e+12	Down Tumours	1.32152e+10	Up Tumours	Disagree
LINC01028	0	Down Tumours	0.0248263	Down Tumours	Agree
HOXA-AS2	0.776093	Down Tumours	0.901598	Down Tumours	Agree
USP30-AS1	0.603804	Down Tumours	0.441218	Down Tumours	Agree
AQP4-AS1	0.676897	Down Tumours	0.725611	Down Tumours	Agree
NAV2-AS2	0.247534	Down Tumours	0.578979	Down Tumours	Agree
FGD5-AS1	0.540586	Down Tumours	0.816791	Down Tumours	Agree
MEF2C-AS1	0.290889	Down Tumours	0.764436	Down Tumours	Agree
LINC00882	0.436918	Down Tumours	1.13889	Up Tumours	Disagree
ZRANB2-AS1	0.322655	Down Tumours	1.91554e+29	Up Tumours	Disagree
LRP4-AS1	0.402293	Down Tumours	1.82022e+34	Up Tumours	Disagree
SEMA3B-AS1	0.283431	Down Tumours	0.404857	Down Tumours	Agree
AC123768.4	0.643376	Down Tumours	0.793964	Down Tumours	Agree
AC114730.2	0.358436	Down Tumours	0.673433	Down Tumours	Agree
AC018755.1	1.12852	Down Tumours	0.660039	Down Tumours	Agree
SFTA1P	0.483498	Down Tumours	0.31152	Down Tumours	Agree
LINC00476	0.565238	Down Tumours	0.805079	Down Tumours	Agree
PAN3-AS1	0.725263	Down Tumours	0.448446	Down Tumours	Agree
IDI2-AS1	0.514053	Down Tumours	1.87918e+26	Up Tumours	Disagree
LINC00671	4.80769e+16	Down Tumours	0.507555	Down Tumours	Agree
C22orf34	3.87597e+07	Down Tumours	0.485663	Down Tumours	Agree
AC073133.1	0.154951	Down Tumours	0.639189	Down Tumours	Agree
ZNF582-AS1	3.35102e+07	Down Tumours	0.557303	Down Tumours	Agree
LINC00863	0.521635	Down Tumours	0.845462	Down Tumours	Agree
WWTR1-AS1	4.52531e+07	Down Tumours	0.458085	Down Tumours	Agree
AC098617.1	0.205357	Down Tumours	0.771896	Down Tumours	Agree
LINC01031	0.06	Down Tumours	0.126437	Down Tumours	Agree
AC116035.1	0.163462	Down Tumours	0.279373	Down Tumours	Agree
HCG11	0.523765	Down Tumours	0.949474	Down Tumours	Agree
SNHG7	0.474852	Down Tumours	0.984216	Down Tumours	Agree
PAXIP1-AS2	0.991578	Down Tumours	0.712289	Down Tumours	Agree
LINC01088	7.03541e+26	Down Tumours	4.10872	Up Tumours	Disagree
NUTM2A-AS1	0.67903	Down Tumours	1.20694	Up Tumours	Disagree
LINC00996	0.683895	Down Tumours	0.641311	Down Tumours	Agree
C17orf82	0.914929	Down Tumours	0.714413	Down Tumours	Agree
A1BG-AS1	0.639457	Down Tumours	0.862701	Down Tumours	Agree
LINC00261	0.679264	Down Tumours	0.553558	Down Tumours	Agree
AC079210.1	0.629861	Down Tumours	0.639317	Down Tumours	Agree
AL590822.1	0.79894	Down Tumours	0.800122	Down Tumours	Agree
INHBA-AS1	3.96087e-22	Down Tumours	0.929974	Down Tumours	Agree
C1QTNF1-AS1	0.0833333	Down Tumours	1.05132	Up Tumours	Disagree
SH3BP5-AS1	0.552936	Down Tumours	0.573923	Down Tumours	Agree
PSMD6-AS2	0.50973	Down Tumours	0.75442	Down Tumours	Agree
LINC00271	0.569881	Down Tumours	1.01627	Up Tumours	Disagree
SYNE1-AS1	1.17792e+21	Down Tumours	5.48354e+35	Up Tumours	Disagree
LINC00852	0.788965	Down Tumours	0.549345	Down Tumours	Agree
HOXB-AS3	1.94447	Down Tumours	1.12751	Up Tumours	Disagree
IQCH-AS1	0.651769	Down Tumours	0.915783	Down Tumours	Agree
CELF2-AS1	0.305409	Down Tumours	0.910186	Down Tumours	Agree
AF186192.1	0.426139	Down Tumours	1.46699	Up Tumours	Disagree
LINC00957	0.599972	Down Tumours	0.966741	Down Tumours	Agree
LINC00909	0.73108	Down Tumours	0.907509	Down Tumours	Agree
LINC00551	0.304842	Down Tumours	0.973488	Down Tumours	Agree
PSMG3-AS1	0.751855	Down Tumours	1.0266	Up Tumours	Disagree
ARHGEF7-AS2	8873967273713278	Down Tumours	6.33999e+20	Up Tumours	Disagree
H1FX-AS1	0.754322	Down Tumours	0.705938	Down Tumours	Agree
LINC00315	0.256296	Down Tumours	0.664061	Down Tumours	Agree
LINC00920	0.760777	Down Tumours	0.778752	Down Tumours	Agree
CELF2-AS2	0.377061	Down Tumours	0	Down Tumours	Agree
NR2F2-AS1	4.10005e+17	Down Tumours	0.818455	Down Tumours	Agree
PART1	3136.88	Down Tumours	12.7995	Up Tumours	Disagree
AC006115.3	0.389179	Down Tumours	0.810925	Down Tumours	Agree
ADPGK-AS1	0.504482	Down Tumours	0.594415	Down Tumours	Agree
AC083949.1	0.286466	Down Tumours	0.606878	Down Tumours	Agree
CCDC13-AS1	0.551122	Down Tumours	0.674224	Down Tumours	Agree
LINC00511	26.0938	Up Tumours	22.9192	Up Tumours	Agree
AC093159.1	0.220988	Down Tumours	0.494137	Down Tumours	Agree
SLC25A21-AS1	0.812573	Down Tumours	1.01083	Up Tumours	Disagree
AC073254.1	0.820316	Down Tumours	0.855267	Down Tumours	Agree
LINC00901	0	Down Tumours	0	Down Tumours	Agree
LINC00840	0.202194	Down Tumours	3.4944	Up Tumours	Disagree
AC100830.3	0.80089	Down Tumours	0.472481	Down Tumours	Agree
DNAJC27-AS1	7.39619e+36	Down Tumours	0.951087	Down Tumours	Agree
CASC16	7.5334	Up Tumours	0.787104	Down Tumours	Disagree
LINC00636	0.088	Down Tumours	0.357346	Down Tumours	Agree
FAM95B1	0.705892	Down Tumours	0.524001	Down Tumours	Agree
FAM83A-AS1	1.46094e+11	Up Tumours	65.4309	Up Tumours	Agree
LINC01081	0.0724638	Down Tumours	0.0709395	Down Tumours	Agree
AP000439.2	0.163462	Down Tumours	0.59413	Down Tumours	Agree
AL139147.1	0.316807	Down Tumours	2.58741	Up Tumours	Disagree
ZSCAN16-AS1	0.62527	Down Tumours	0.798568	Down Tumours	Agree
LINC01016	2.88541e+30	Down Tumours	0.538568	Down Tumours	Agree
CYP17A1-AS1	0.488697	Down Tumours	3.69352e+31	Up Tumours	Disagree
AL049840.1	0.719781	Down Tumours	0.69982	Down Tumours	Agree
GSN-AS1	0.540504	Down Tumours	0.737054	Down Tumours	Agree
LINC00663	1.10953	Down Tumours	0.97466	Down Tumours	Agree
COL4A2-AS1	0.202877	Down Tumours	0.481349	Down Tumours	Agree
HHATL-AS1	0.0360672	Down Tumours	0.378273	Down Tumours	Agree
AL356356.1	0.890469	Down Tumours	8.63894e+06	Up Tumours	Disagree
ADORA2A-AS1	0.483758	Down Tumours	1.04607	Up Tumours	Disagree
SNHG18	0.852133	Down Tumours	0.891453	Down Tumours	Agree
TumoursRG1-AS1	7.10417e+10	Down Tumours	1.06151	Up Tumours	Disagree
LDLRAD4-AS1	0.344277	Down Tumours	0.178779	Down Tumours	Agree
AL591684.1	1.05291e+06	Down Tumours	102.728	Up Tumours	Disagree
AC004466.1	0.754881	Down Tumours	0.646579	Down Tumours	Agree
ZNF503-AS1	0.648864	Down Tumours	0.887355	Down Tumours	Agree
ATumours13A4-AS1	0.65084	Down Tumours	5.36655	Up Tumours	Disagree
AC079354.1	9158.11	Down Tumours	2.33343	Up Tumours	Disagree
AF186192.5	1.58131e+10	Down Tumours	1.39769	Up Tumours	Disagree
ZNF674-AS1	0.76488	Down Tumours	0.94918	Down Tumours	Agree
AC010890.1	48334.7	Down Tumours	2.04665	Up Tumours	Disagree
AC021860.1	0.660478	Down Tumours	1.07448	Up Tumours	Disagree
LINC00562	5.0556	Down Tumours	0.707182	Down Tumours	Agree
VIM-AS1	1.03527	Down Tumours	0.785228	Down Tumours	Agree
AC128709.4	0.0166667	Down Tumours	0.443314	Down Tumours	Agree
PCAT6	1.06279e+14	Up Tumours	8.28262	Up Tumours	Agree
UBXN7-AS1	0.928401	Down Tumours	0.957793	Down Tumours	Agree
AC020907.1	6.21429	Up Tumours	23.954	Up Tumours	Agree
CYP1B1-AS1	0.766602	Down Tumours	0.750683	Down Tumours	Agree
AC009506.1	0.772683	Down Tumours	0.911747	Down Tumours	Agree
MRPL23-AS1	0.60033	Down Tumours	3.66271	Up Tumours	Disagree
ST3GAL6-AS1	3.98726e+17	Down Tumours	0.738076	Down Tumours	Agree
AC009093.1	0.551904	Down Tumours	0.481408	Down Tumours	Agree
TRAF3IP2-AS1	0.803237	Down Tumours	0.80789	Down Tumours	Agree
MED4-AS1	0.779741	Down Tumours	0.811788	Down Tumours	Agree
SPATA41	0.557135	Down Tumours	0.98012	Down Tumours	Agree
AC133785.1	7.358	Up Tumours	37.8713	Up Tumours	Agree
USP27X-AS1	0.756942	Down Tumours	0.836196	Down Tumours	Agree
ETV5-AS1	0.27102	Down Tumours	0.656315	Down Tumours	Agree
KTN1-AS1	2.33678	Down Tumours	2.38672	Up Tumours	Disagree
UCA1	3.29592e+37	Up Tumours	35.9011	Up Tumours	Agree
AC093390.1	0.16	Down Tumours	0.254158	Down Tumours	Agree
HOTAIR	4.16667	Up Tumours	39.3549	Up Tumours	Agree
RASSF8-AS1	1.2991	Down Tumours	0.912116	Down Tumours	Agree
AC008074.3	0.24	Down Tumours	0.902798	Down Tumours	Agree
Z82214.2	1.16176	Down Tumours	3.4897e+33	Up Tumours	Disagree
SRP14-AS1	0.864126	Down Tumours	0.775993	Down Tumours	Agree
GAS5-AS1	0.690748	Down Tumours	0.866606	Down Tumours	Agree
CLDN10-AS1	12.5	Up Tumours	26.8334	Up Tumours	Agree
GPC5-AS1	0.015625	Down Tumours	0.252744	Down Tumours	Agree
GAS6-AS1	0.492262	Down Tumours	0.848328	Down Tumours	Agree
AL645728.1	0.835943	Down Tumours	0.689716	Down Tumours	Agree
KCNQ1-AS1	0.211538	Down Tumours	2.4834	Up Tumours	Disagree
EPB41L4A-AS1	0.716638	Down Tumours	0.753345	Down Tumours	Agree
AL034548.1	3.53747	Down Tumours	0.910198	Down Tumours	Agree
FEZF1-AS1	3.08818e+29	Up Tumours	2.83315e+06	Up Tumours	Agree
BOK-AS1	0.388576	Down Tumours	0.979042	Down Tumours	Agree
OR2A1-AS1	0.603977	Down Tumours	0.747701	Down Tumours	Agree
LINC00504	0.827415	Down Tumours	0.81591	Down Tumours	Agree
RBM26-AS1	3.43621e+21	Down Tumours	0.558284	Down Tumours	Agree
AC083843.1	0.810969	Down Tumours	0.651236	Down Tumours	Agree
AC078942.1	0.0516667	Down Tumours	0.473646	Down Tumours	Agree
AC004870.4	3.62319e+11	Up Tumours	5.85968	Up Tumours	Agree
USP3-AS1	0.977823	Down Tumours	1.49893	Up Tumours	Disagree
RAB11B-AS1	0.800958	Down Tumours	0.81778	Down Tumours	Agree
ARHGAP31-AS1	0.388393	Down Tumours	2.68701	Up Tumours	Disagree
FLG-AS1	51683.5	Down Tumours	0.837637	Down Tumours	Agree
TFAP2A-AS1	5.68343e+10	Up Tumours	6.79636e+20	Up Tumours	Agree
AC021224.1	0.879646	Down Tumours	1.44015	Up Tumours	Disagree
AC007292.3	0.740812	Down Tumours	1.06054	Up Tumours	Disagree
DICER1-AS1	1.10838	Down Tumours	1.07335	Up Tumours	Disagree
AC069363.1	0.150807	Down Tumours	8.4546e+11	Up Tumours	Disagree
ATumours1B3-AS1	0.212667	Down Tumours	0.432653	Down Tumours	Agree
RNU6ATAC35P	0.547619	Down Tumours	0.521231	Down Tumours	Agree
LINC00487	1.49584e+26	Down Tumours	0.637005	Down Tumours	Agree
UBA6-AS1	1.72957	Down Tumours	1.71047	Up Tumours	Disagree
FAM85B	0.459693	Down Tumours	0.744631	Down Tumours	Agree
LINC00632	4.95816	Up Tumours	3.17424	Up Tumours	Agree
AC122129.1	1.1385	Down Tumours	0.603207	Down Tumours	Agree
MAMDC2-AS1	1.93886	Down Tumours	0.538118	Down Tumours	Agree
TUG1	0.859544	Down Tumours	1.32866	Up Tumours	Disagree
AC105020.1	0.748973	Down Tumours	0.812928	Down Tumours	Agree
LINC00662	0.890139	Down Tumours	1.5554	Up Tumours	Disagree
AC004988.1	1.39879	Down Tumours	0.527065	Down Tumours	Agree
PHKA2-AS1	1.11975	Down Tumours	0.95076	Down Tumours	Agree
AC011625.1	0	Down Tumours	0.190882	Down Tumours	Agree
LINC00906	0.0583333	Down Tumours	0.164963	Down Tumours	Agree
AP000350.6	0.842723	Down Tumours	3.99784	Up Tumours	Disagree
OGFR-AS1	0.762989	Down Tumours	0.918518	Down Tumours	Agree
AC016722.2	5.41126e+16	Down Tumours	0.849512	Down Tumours	Agree
CACNA1C-AS2	1.49697	Up Tumours	0.814601	Down Tumours	Disagree
MDS2	2.56519e+22	Down Tumours	0.983747	Down Tumours	Agree
ZBED3-AS1	4.83984e+16	Down Tumours	0.801191	Down Tumours	Agree
DLEU7-AS1	1.2	Up Tumours	1.27192	Up Tumours	Agree
UBOX5-AS1	0.626813	Down Tumours	0.597425	Down Tumours	Agree
NBR2	1.0558	Down Tumours	1.50675	Up Tumours	Disagree
MNX1-AS2	0.95	Up Tumours	4.43566	Up Tumours	Agree
LINC00526	1.34622	Down Tumours	1.46137	Up Tumours	Disagree
DLEU2	2.63493e+12	Down Tumours	2.29235	Up Tumours	Disagree
LINC00989	1.60863e+13	Down Tumours	0.723995	Down Tumours	Agree
LY86-AS1	2.06612e+06	Down Tumours	0.691484	Down Tumours	Agree
LINC00443	0.116667	Down Tumours	0.593536	Down Tumours	Agree
LINC00667	0.906596	Down Tumours	0.842813	Down Tumours	Agree
LEMD1-AS1	3.78889	Up Tumours	4.39779	Up Tumours	Agree
AC003102.1	2.06406e+23	Down Tumours	4.71597e+11	Up Tumours	Disagree
AC099684.1	0.578124	Down Tumours	0.106596	Down Tumours	Agree
AC007383.3	1.04188	Down Tumours	0.874836	Down Tumours	Agree
AP003025.2	0.0994616	Down Tumours	0.118449	Down Tumours	Agree
AC079779.4	7.18391e+31	Down Tumours	0.210853	Down Tumours	Agree
AC027763.2	1.32792	Down Tumours	0.939179	Down Tumours	Agree
AC144652.1	0.97028	Down Tumours	1.13375	Up Tumours	Disagree
LINC00114	0.0670452	Down Tumours	0.0546721	Down Tumours	Agree
FAM225B	2.29985e+10	Down Tumours	3.23678	Up Tumours	Disagree
FAM41C	2.56908e+29	Down Tumours	1.98758e+27	Up Tumours	Disagree
AGAP2-AS1	1.37152	Down Tumours	1.87062	Up Tumours	Disagree
AC017048.3	0.792522	Down Tumours	10.7092	Up Tumours	Disagree
IQCJ-SCHIP1-AS1	0.0882353	Down Tumours	0	Down Tumours	Agree
RASAL2-AS1	125.085	Down Tumours	0.802291	Down Tumours	Agree
HAR1A	1.59828	Down Tumours	1.20763	Up Tumours	Disagree
AC104024.1	0.325148	Down Tumours	2.40706	Up Tumours	Disagree
AC007347.1	329.193	Up Tumours	14.2747	Up Tumours	Agree
DGCR9	8.87851e+21	Up Tumours	9.25161	Up Tumours	Agree
MME-AS1	1.68215e+36	Down Tumours	1.11323e+19	Up Tumours	Disagree
LINC00973	2	Up Tumours	89.445	Up Tumours	Agree
AC061992.1	0.333023	Down Tumours	257494	Up Tumours	Disagree
FAM138A	8.36586e+21	Down Tumours	4.3666e+26	Up Tumours	Disagree
TRAPPC12-AS1	0.847229	Down Tumours	1.96205	Up Tumours	Disagree
NEXN-AS1	2.72301e+21	Down Tumours	0.794616	Down Tumours	Agree
RMDN2-AS1	2.41667	Up Tumours	7.12824	Up Tumours	Agree
TMCC1-AS1	0.847329	Down Tumours	2.03314	Up Tumours	Disagree
AC062029.1	1.08507e+16	Down Tumours	1.46597	Up Tumours	Disagree
CASC8	6.7183e+09	Up Tumours	9.20152	Up Tumours	Agree
CAHM	1.13616	Down Tumours	1.07806	Up Tumours	Disagree
AC139426.2	2.59336e+34	Down Tumours	1.07332	Up Tumours	Disagree
LINC00524	0	Up Tumours	5.77679	Up Tumours	Agree
EGFR-AS1	0.833217	Down Tumours	1.2456	Up Tumours	Disagree
AF131215.3	0.636648	Down Tumours	0.745144	Down Tumours	Agree
NAALADL2-AS2	4.5	Up Tumours	4.17243	Up Tumours	Agree
LINC00461	1.28707e+16	Up Tumours	5.44875	Up Tumours	Agree
ZEB1-AS1	1.17382	Down Tumours	1.98687	Up Tumours	Disagree
LINC00484	9.84843e+25	Down Tumours	1.0382	Up Tumours	Disagree
AC138655.1	0.566398	Down Tumours	0.193602	Down Tumours	Agree
AC011718.1	5.20713e+34	Down Tumours	6.42489e+14	Up Tumours	Disagree
NNT-AS1	0.994002	Down Tumours	1.4846	Up Tumours	Disagree
LINC00501	3.6875	Up Tumours	14.4996	Up Tumours	Agree
BHLHE40-AS1	1.13575	Down Tumours	1.8236	Up Tumours	Disagree
LINC01023	0.848144	Down Tumours	0.859852	Down Tumours	Agree
MCM3AP-AS1	32.0915	Down Tumours	1.53502	Up Tumours	Disagree
AC007128.1	3.13236e+39	Up Tumours	3.13638e+31	Up Tumours	Agree
LINC00563	0.737179	Down Tumours	0.439027	Down Tumours	Agree
NAPA-AS1	1.22228	Down Tumours	1.58929	Up Tumours	Disagree
AC147651.1	0	Down Tumours	0.35508	Down Tumours	Agree
ENTumoursD3-AS1	1.05072	Down Tumours	0.840557	Down Tumours	Agree
AC009495.3	0	Down Tumours	0.141576	Down Tumours	Agree
CASC15	1.25644	Down Tumours	4.09294	Up Tumours	Disagree
AL391152.1	5.88781e+20	Down Tumours	971117	Up Tumours	Disagree
TSPEAR-AS1	1.6011	Down Tumours	0.843618	Down Tumours	Agree
AC068196.1	0	Up Tumours	0.507154	Down Tumours	Disagree
LINC00847	1.05041	Down Tumours	1.33885	Up Tumours	Disagree
LINC00349	0	Down Tumours	0	Down Tumours	Agree
FAM138C	5.53482e+30	Down Tumours	2.55245e+27	Up Tumours	Disagree
AC107021.1	2.53293e+28	Down Tumours	9.59302e+28	Up Tumours	Disagree
HM13-AS1	3.04954e+22	Down Tumours	6.14038e+33	Up Tumours	Disagree
LINC00460	6.07854e+22	Up Tumours	41.8688	Up Tumours	Agree
LINC00619	0.433903	Down Tumours	4.35838	Up Tumours	Disagree
CFLAR-AS1	1.20412	Down Tumours	0.805617	Down Tumours	Agree
LINC00467	1.00081e+11	Up Tumours	2.59356	Up Tumours	Agree
ZBTB20-AS4	0.409098	Down Tumours	0.595931	Down Tumours	Agree
P4HA2-AS1	3.18411e+14	Up Tumours	1.17709e+08	Up Tumours	Agree
ALKBH3-AS1	1.86986e+29	Down Tumours	0.933693	Down Tumours	Agree
TRBV11-2	1.34051	Down Tumours	2.24122	Up Tumours	Disagree
AC098828.3	0.186869	Down Tumours	0.674953	Down Tumours	Agree
EPN2-AS1	0.749997	Down Tumours	0.651067	Down Tumours	Agree
KCTD21-AS1	2.39966e+18	Down Tumours	2.62571	Up Tumours	Disagree
AL118506.1	0.738414	Down Tumours	0.853501	Down Tumours	Agree
ALDH1L1-AS2	8.90476e+27	Down Tumours	0.596765	Down Tumours	Agree
AC124861.1	0	Down Tumours	0.0811205	Down Tumours	Agree
AP002856.4	0	Down Tumours	0.0391102	Down Tumours	Agree
AC009312.1	0	Down Tumours	0.0613472	Down Tumours	Agree
HOTAIRM1	1.56403	Down Tumours	1.25389	Up Tumours	Disagree
UBAC2-AS1	2100.01	Down Tumours	2.15281	Up Tumours	Disagree
AP001437.1	1.42255	Down Tumours	1.6801	Up Tumours	Disagree
LINC00896	2.52614e+26	Up Tumours	5.5318	Up Tumours	Agree
LINC00242	1.09698	Down Tumours	2.07815	Up Tumours	Disagree
DSCR8	0	Up Tumours	46.58	Up Tumours	Agree
AC018359.1	0.111111	Down Tumours	0	Down Tumours	Agree
LINC01019	0.0416667	Down Tumours	10.2807	Up Tumours	Disagree
AP001626.1	1.42584	Down Tumours	0.758461	Down Tumours	Agree
LINC00570	1.81349e+26	Down Tumours	1.41816	Up Tumours	Disagree
AL627171.2	1.05161	Down Tumours	0.724101	Down Tumours	Agree
WASIR2	8.32809	Up Tumours	4.37119e+14	Up Tumours	Agree
TM4SF1-AS1	1.29639e+09	Up Tumours	7.148	Up Tumours	Agree
OCIAD1-AS1	1.53846e+29	Down Tumours	1.57447e+25	Up Tumours	Disagree
MAP3K14-AS1	42.154	Down Tumours	2.46412	Up Tumours	Disagree
LINC00900	1.48526	Down Tumours	2.73658	Up Tumours	Disagree
CYP4A22-AS1	0.675	Up Tumours	2.42505	Up Tumours	Agree
ARHGEF26-AS1	1.33438	Down Tumours	0.641777	Down Tumours	Agree
DLGAP1-AS2	1.96568	Up Tumours	2.92387	Up Tumours	Agree
LINC00623	4.33441	Down Tumours	1.65311	Up Tumours	Disagree
ATumours6V0E2-AS1	2.27137	Down Tumours	1.88287	Up Tumours	Disagree
LINC00940	0.452244	Down Tumours	1.99209	Up Tumours	Disagree
LINC00954	1.5804e+36	Down Tumours	2.91668	Up Tumours	Disagree
AC062017.1	4.38147e+13	Down Tumours	1.05584	Up Tumours	Disagree
AC005592.1	0.855477	Down Tumours	1.41747	Up Tumours	Disagree
TTC3-AS1	0.717331	Down Tumours	0.860156	Down Tumours	Agree
ARHGEF19-AS1	1.18614e+19	Down Tumours	2.38988e+17	Up Tumours	Disagree
SOX21-AS1	1.36814	Up Tumours	13.4042	Up Tumours	Agree
AP001372.2	1.28474	Down Tumours	1.70319	Up Tumours	Disagree
AP000350.10	272742	Down Tumours	3.76563e+06	Up Tumours	Disagree
NEBL-AS1	89.0697	Down Tumours	0.856236	Down Tumours	Agree
OSGEPL1-AS1	2.31965e+12	Down Tumours	1.72192e+31	Up Tumours	Disagree
AC005013.1	4.01985	Down Tumours	1.47278	Up Tumours	Disagree
DNAJC9-AS1	2.63826	Down Tumours	9.10404e+11	Up Tumours	Disagree
MIR210HG	3.22482	Up Tumours	1.96521	Up Tumours	Agree
AL441883.1	1.42403	Down Tumours	1.73619	Up Tumours	Disagree
