# Supplementary material for: Assessment of long non-coding RNA expression reveals novel mediators of the lung tumour immune response
Source: Sci Rep. 2020 Oct 9;10:16945. doi: 10.1038/s41598-020-73787-6 (PMC7547676; doi:10.1038/s41598-020-73787-6)
Supplement: Supplementary file 5 [file 41598_2020_73787_MOESM5_ESM.xlsx]

## Sheet: CD45_vs._lncRNA
Supplemental Table 4. Spearman Correlation of CD45 (PTPRC) Gene Expression with lncRNA Expression in the TCGA_LUAD Cohort
Spearman Correlation (PTPRC vs. lncRNA)	Spearman R	95% Confidence Interval	p-value (two-tailed)
PTPRC vs. LINC00861	0.7317	0.6851 to 0.7723	<0.0001
PTPRC vs. LINC00426	0.7252	0.6777 to 0.7667	<0.0001
PTPRC vs. LINC00528	0.5903	0.5259 to 0.6480	<0.0001
PTPRC vs. CHRM3-AS2	0.5856	0.5206 to 0.6438	<0.0001
PTPRC vs. C9orf139	0.5536	0.4853 to 0.6152	<0.0001
PTPRC vs. LINC00494	0.5513	0.4828 to 0.6132	<0.0001
PTPRC vs. LINC00877	0.5472	0.4782 to 0.6094	<0.0001
PTPRC vs. LINC00158	0.5052	0.4322 to 0.5717	<0.0001
PTPRC vs. LINC00539	0.4791	0.4037 to 0.5480	<0.0001
PTPRC vs. IL21R-AS1	0.4571	0.3800 to 0.5280	<0.0001
PTPRC vs. EPHA1-AS1	0.4529	0.3753 to 0.5241	<0.0001
PTPRC vs. ITGB2-AS1	0.4459	0.3678 to 0.5177	<0.0001
PTPRC vs. FLJ27354	0.4326	0.3535 to 0.5056	<0.0001
PTPRC vs. DBH-AS1	0.3943	0.3124 to 0.4704	<0.0001
PTPRC vs. LINC00639	0.379	0.2961 to 0.4563	<0.0001
PTPRC vs. LINC00607	0.378	0.2951 to 0.4554	<0.0001
PTPRC vs. FAM225A	0.3744	0.2912 to 0.4520	<0.0001
PTPRC vs. C22orf34	0.3507	0.2660 to 0.4301	<0.0001
PTPRC vs. LINC00582	0.3306	0.2448 to 0.4113	<0.0001
PTPRC vs. LINC00299	0.3105	0.2236 to 0.3925	<0.0001
PTPRC vs. GTSCR1	0.3085	0.2214 to 0.3906	<0.0001
PTPRC vs. GCSAML-AS1	0.299	0.2115 to 0.3817	<0.0001
PTPRC vs. A2M-AS1	0.2969	0.2093 to 0.3798	<0.0001
PTPRC vs. FTX	0.2677	0.1788 to 0.3523	<0.0001
PTPRC vs. LINC00469	0.2674	0.1784 to 0.3520	<0.0001
PTPRC vs. LINC00324	0.2661	0.1771 to 0.3508	<0.0001
PTPRC vs. FAM87B	0.2615	0.1723 to 0.3465	<0.0001
PTPRC vs. FAM225B	0.257	0.1676 to 0.3422	<0.0001
PTPRC vs. HHIP-AS1	0.2533	0.1638 to 0.3387	<0.0001
PTPRC vs. LINC00565	0.2513	0.1617 to 0.3368	<0.0001
PTPRC vs. LINC00092	0.2502	0.1606 to 0.3358	<0.0001
PTPRC vs. ENTPD1-AS1	0.2478	0.1581 to 0.3335	<0.0001
PTPRC vs. C20orf166-AS1	0.2471	0.1573 to 0.3328	<0.0001
PTPRC vs. LINC00856	0.243	0.1531 to 0.3290	<0.0001
PTPRC vs. IL10RB-AS1	0.2404	0.1504 to 0.3265	<0.0001
PTPRC vs. LINC00525	0.2401	0.1501 to 0.3262	<0.0001
PTPRC vs. FAM215A	0.2372	0.1471 to 0.3234	<0.0001
PTPRC vs. LINC00563	0.2259	0.1353 to 0.3127	<0.0001
PTPRC vs. LINC00656	0.2224	0.1317 to 0.3094	<0.0001
PTPRC vs. LINC00342	0.2218	0.1311 to 0.3088	<0.0001
PTPRC vs. LINC00880	0.2173	0.1264 to 0.3045	<0.0001
PTPRC vs. LINC00847	0.2133	0.1224 to 0.3007	<0.0001
PTPRC vs. ALKBH3-AS1	0.2114	0.1204 to 0.2990	<0.0001
PTPRC vs. EGOT	0.2108	0.1197 to 0.2983	<0.0001
PTPRC vs. LINC00398	0.2095	0.1184 to 0.2971	<0.0001
PTPRC vs. KCNJ2-AS1	0.2094	0.1183 to 0.2970	<0.0001
PTPRC vs. A1BG-AS1	0.2074	0.1163 to 0.2951	<0.0001
PTPRC vs. FGD5-AS1	0.2034	0.1121 to 0.2913	<0.0001
PTPRC vs. EDNRB-AS1	0.2014	0.1101 to 0.2894	<0.0001
PTPRC vs. CSTF3-AS1	0.1981	0.1067 to 0.2862	<0.0001
PTPRC vs. C12orf77	0.1893	0.09757 to 0.2777	<0.0001
PTPRC vs. DOCK4-AS1	0.1871	0.09534 to 0.2757	<0.0001
PTPRC vs. LINC00487	0.1868	0.09503 to 0.2754	<0.0001
PTPRC vs. C1RL-AS1	0.1859	0.09409 to 0.2745	<0.0001
PTPRC vs. HOTAIRM1	0.1797	0.08775 to 0.2686	<0.0001
PTPRC vs. GRIK1-AS1	0.1764	0.08442 to 0.2655	0.0001
PTPRC vs. C1orf220	0.1739	0.08182 to 0.2630	0.0002
PTPRC vs. DIO3OS	0.1726	0.08045 to 0.2617	0.0002
PTPRC vs. CSNK1G2-AS1	0.1693	0.07710 to 0.2586	0.0002
PTPRC vs. FLJ31104	0.166	0.07369 to 0.2554	0.0003
PTPRC vs. C20orf203	0.1659	0.07366 to 0.2554	0.0003
PTPRC vs. FOXN3-AS2	0.1612	0.06881 to 0.2508	0.0005
PTPRC vs. LINC00865	0.1597	0.06733 to 0.2494	0.0005
PTPRC vs. LINC00667	0.1592	0.06681 to 0.2489	0.0006
PTPRC vs. LINC00544	0.1541	0.06155 to 0.2440	0.0008
PTPRC vs. FAM66B	0.1533	0.06072 to 0.2432	0.0009
PTPRC vs. LINC00540	0.1489	0.05630 to 0.2390	0.0012
PTPRC vs. DKFZP434I0714	0.1472	0.05450 to 0.2373	0.0014
PTPRC vs. LINC00163	0.1448	0.05206 to 0.2350	0.0017
PTPRC vs. LINC00161	0.1441	0.05136 to 0.2343	0.0018
PTPRC vs. FRMD6-AS1	0.1425	0.04980 to 0.2328	0.002
PTPRC vs. FGF14-AS2	0.1413	0.04855 to 0.2317	0.0022
PTPRC vs. GATA6-AS1	0.1397	0.04696 to 0.2302	0.0025
PTPRC vs. DLEU7-AS1	0.1378	0.04501 to 0.2283	0.0028
PTPRC vs. FLG-AS1	0.1357	0.04286 to 0.2263	0.0033
PTPRC vs. FAM181A-AS1	0.1345	0.04159 to 0.2251	0.0036
PTPRC vs. FAM95B1	0.1289	0.03592 to 0.2197	0.0053
PTPRC vs. GAS6-AS1	0.1243	0.03129 to 0.2152	0.0071
PTPRC vs. FLJ21408	0.1234	0.03035 to 0.2143	0.0076
PTPRC vs. GATA3-AS1	0.1225	0.02946 to 0.2135	0.008
PTPRC vs. FUT8-AS1	0.1212	0.02816 to 0.2123	0.0087
PTPRC vs. LINC00571	0.1194	0.02632 to 0.2105	0.0098
PTPRC vs. LINC00654	0.1178	0.02467 to 0.2089	0.0108
PTPRC vs. DLEU2	0.1168	0.02363 to 0.2079	0.0116
PTPRC vs. HCG11	0.114	0.02081 to 0.2052	0.0137
PTPRC vs. BDNF-AS	0.1087	0.01545 to 0.2001	0.0188
PTPRC vs. EPB41L4A-AS2	0.1086	0.01531 to 0.1999	0.0189
PTPRC vs. DACT3-AS1	0.1077	0.01444 to 0.1991	0.0199
PTPRC vs. LINC00664	0.1051	0.01185 to 0.1966	0.0231
PTPRC vs. LINC00869	0.1017	0.008362 to 0.1933	0.028
PTPRC vs. LINC00242	0.09619	0.002812 to 0.1879	0.0377
PTPRC vs. C15orf54	0.09253	-0.0008844 to 0.1843	0.0457
PTPRC vs. KIF25-AS1	0.0913	-0.002126 to 0.1831	0.0486
PTPRC vs. FAM87A	0.08886	-0.004587 to 0.1808	0.055
PTPRC vs. LINC00649	0.08728	-0.006173 to 0.1792	0.0595
PTPRC vs. C10orf25	0.08545	-0.008020 to 0.1774	0.065
PTPRC vs. C16orf47	0.08492	-0.008558 to 0.1769	0.0667
PTPRC vs. LINC00642	0.08271	-0.01078 to 0.1748	0.0742
PTPRC vs. LINC00304	0.08204	-0.01145 to 0.1741	0.0765
PTPRC vs. KCNQ1DN	0.08196	-0.01154 to 0.1740	0.0768
PTPRC vs. LINC00599	0.08189	-0.01161 to 0.1740	0.0771
PTPRC vs. LINC00200	0.08179	-0.01170 to 0.1739	0.0774
PTPRC vs. FAM66E	0.07791	-0.01561 to 0.1701	0.0926
PTPRC vs. CRYM-AS1	0.07644	-0.01709 to 0.1686	0.099
PTPRC vs. JPX	0.07456	-0.01898 to 0.1668	0.1076
PTPRC vs. LINC00271	0.07438	-0.01916 to 0.1666	0.1084
PTPRC vs. LINC00526	0.07288	-0.02067 to 0.1652	0.1158
PTPRC vs. LINC00222	0.07256	-0.02099 to 0.1648	0.1174
PTPRC vs. LINC00671	0.07071	-0.02284 to 0.1630	0.127
PTPRC vs. LINC00545	0.07014	-0.02342 to 0.1625	0.1301
PTPRC vs. LINC00102	0.0695	-0.02406 to 0.1619	0.1337
PTPRC vs. FAM13A-AS1	0.06839	-0.02518 to 0.1608	0.1401
PTPRC vs. AQP4-AS1	0.06432	-0.02926 to 0.1568	0.1652
PTPRC vs. LINC00452	0.0634	-0.03018 to 0.1559	0.1714
PTPRC vs. LINC00226	0.06289	-0.03069 to 0.1554	0.1748
PTPRC vs. HOXA-AS3	0.06256	-0.03102 to 0.1551	0.1771
PTPRC vs. LINC00640	0.06148	-0.03211 to 0.1540	0.1848
PTPRC vs. LINC00652	0.06083	-0.03277 to 0.1534	0.1895
PTPRC vs. C7orf71	0.06007	-0.03352 to 0.1526	0.195
PTPRC vs. LINC00707	0.05549	-0.03811 to 0.1481	0.2313
PTPRC vs. LINC00462	0.05509	-0.03852 to 0.1477	0.2348
PTPRC vs. ATP6V0E2-AS1	0.05488	-0.03872 to 0.1475	0.2365
PTPRC vs. BRWD1-AS1	0.05355	-0.04005 to 0.1462	0.2481
PTPRC vs. LINC00327	0.05253	-0.04108 to 0.1452	0.2573
PTPRC vs. DLGAP1-AS3	0.05111	-0.04250 to 0.1438	0.2704
PTPRC vs. HOXB-AS1	0.04987	-0.04374 to 0.1426	0.2822
PTPRC vs. CACNA1G-AS1	0.04675	-0.04686 to 0.1395	0.3134
PTPRC vs. AIRN	0.04547	-0.04814 to 0.1383	0.3268
PTPRC vs. ACTN1-AS1	0.04387	-0.04974 to 0.1367	0.3442
PTPRC vs. LINC00881	0.04193	-0.05168 to 0.1348	0.366
PTPRC vs. FAM66A	0.0388	-0.05481 to 0.1317	0.4029
PTPRC vs. LINC00593	0.03661	-0.05699 to 0.1296	0.4299
PTPRC vs. EPN2-AS1	0.03648	-0.05712 to 0.1294	0.4316
PTPRC vs. ARHGAP26-AS1	0.0348	-0.05880 to 0.1278	0.4531
PTPRC vs. LINC00662	0.0344	-0.05920 to 0.1274	0.4583
PTPRC vs. DNAJB8-AS1	0.0329	-0.06069 to 0.1259	0.4782
PTPRC vs. LINC00574	0.03174	-0.06185 to 0.1248	0.4938
PTPRC vs. CACTIN-AS1	0.03132	-0.06226 to 0.1244	0.4995
PTPRC vs. LINC00479	0.03117	-0.06241 to 0.1242	0.5016
PTPRC vs. C17orf77	0.02945	-0.06413 to 0.1225	0.5256
PTPRC vs. ITPK1-AS1	0.02848	-0.06510 to 0.1216	0.5393
PTPRC vs. KRTAP5-AS1	0.02835	-0.06522 to 0.1214	0.5411
PTPRC vs. CASC8	0.02808	-0.06549 to 0.1212	0.5449
PTPRC vs. ISPD-AS1	0.02619	-0.06738 to 0.1193	0.5723
PTPRC vs. LINC00635	0.0257	-0.06786 to 0.1188	0.5795
PTPRC vs. BOK-AS1	0.02437	-0.06919 to 0.1175	0.5994
PTPRC vs. DOCK9-AS2	0.02383	-0.06973 to 0.1170	0.6075
PTPRC vs. ENTPD3-AS1	0.02057	-0.07298 to 0.1138	0.6576
PTPRC vs. KLHL7-AS1	0.02039	-0.07315 to 0.1136	0.6602
PTPRC vs. HAR1B	0.01902	-0.07452 to 0.1122	0.6819
PTPRC vs. KANSL1-AS1	0.01779	-0.07575 to 0.1110	0.7014
PTPRC vs. LINC00310	0.01778	-0.07575 to 0.1110	0.7015
PTPRC vs. FAM223A	0.01589	-0.07763 to 0.1091	0.732
PTPRC vs. FAM223B	0.01589	-0.07763 to 0.1091	0.732
PTPRC vs. C9orf106	0.01354	-0.07996 to 0.1068	0.7703
PTPRC vs. LINC00381	0.01262	-0.08088 to 0.1059	0.7856
PTPRC vs. LINC00346	0.008823	-0.08465 to 0.1021	0.8492
PTPRC vs. DKFZp779M0652	0.006576	-0.08688 to 0.09992	0.8873
PTPRC vs. GABPB1-AS1	0.005226	-0.08822 to 0.09858	0.9103
PTPRC vs. BOLA3-AS1	0.004285	-0.08916 to 0.09765	0.9264
PTPRC vs. C10orf111	0.0005145	-0.09290 to 0.09392	0.9912
PTPRC vs. LINC00333	-0.0006909	-0.09409 to 0.09272	0.9881
PTPRC vs. LINC00294	-0.00176	-0.09515 to 0.09166	0.9697
PTPRC vs. LINC00332	-0.001985	-0.09537 to 0.09144	0.9659
PTPRC vs. LINC00221	-0.00232	-0.09571 to 0.09111	0.9601
PTPRC vs. LINC00534	-0.00291	-0.09629 to 0.09052	0.95
PTPRC vs. CKMT2-AS1	-0.003865	-0.09724 to 0.08957	0.9336
PTPRC vs. ALDH1L1-AS1	-0.008933	-0.1023 to 0.08454	0.8473
PTPRC vs. DSCR9	-0.00976	-0.1031 to 0.08372	0.8334
PTPRC vs. LINC00115	-0.01071	-0.1040 to 0.08278	0.8175
PTPRC vs. LINC00659	-0.01202	-0.1053 to 0.08148	0.7956
PTPRC vs. BLACAT1	-0.01789	-0.1111 to 0.07564	0.6998
PTPRC vs. GTSE1-AS1	-0.01919	-0.1124 to 0.07435	0.6792
PTPRC vs. DNAJC27-AS1	-0.01941	-0.1126 to 0.07413	0.6757
PTPRC vs. CEBPA-AS1	-0.02109	-0.1143 to 0.07246	0.6494
PTPRC vs. FAM66D	-0.02152	-0.1147 to 0.07203	0.6428
PTPRC vs. ASB16-AS1	-0.02445	-0.1176 to 0.06911	0.5981
PTPRC vs. LINC00630	-0.02734	-0.1204 to 0.06624	0.5556
PTPRC vs. ILF3-AS1	-0.0291	-0.1222 to 0.06448	0.5305
PTPRC vs. EIF3J-AS1	-0.03647	-0.1294 to 0.05713	0.4317
PTPRC vs. LINC00266-1	-0.03955	-0.1325 to 0.05405	0.3938
PTPRC vs. LINC00309	-0.04085	-0.1337 to 0.05276	0.3785
PTPRC vs. JHDM1D-AS1	-0.04409	-0.1369 to 0.04952	0.3418
PTPRC vs. LINC00184	-0.04492	-0.1378 to 0.04869	0.3327
PTPRC vs. C2orf48	-0.04562	-0.1384 to 0.04799	0.3252
PTPRC vs. CAHM	-0.04569	-0.1385 to 0.04792	0.3245
PTPRC vs. LINC00272	-0.05122	-0.1439 to 0.04239	0.2693
PTPRC vs. LINC00265	-0.05258	-0.1453 to 0.04102	0.2567
PTPRC vs. LINC00323	-0.05337	-0.1461 to 0.04023	0.2497
PTPRC vs. FAM201A	-0.0538	-0.1465 to 0.03981	0.2459
PTPRC vs. LINC00658	-0.0542	-0.1469 to 0.03941	0.2424
PTPRC vs. CPB2-AS1	-0.0563	-0.1489 to 0.03730	0.2246
PTPRC vs. LINC00470	-0.06192	-0.1544 to 0.03167	0.1816
PTPRC vs. FAM95C	-0.06204	-0.1546 to 0.03155	0.1808
PTPRC vs. LINC00159	-0.06254	-0.1550 to 0.03105	0.1773
PTPRC vs. LINC00441	-0.06256	-0.1551 to 0.03102	0.1771
PTPRC vs. LINC00685	-0.06342	-0.1559 to 0.03017	0.1713
PTPRC vs. C20orf197	-0.06386	-0.1563 to 0.02973	0.1683
PTPRC vs. DNM1P35	-0.06452	-0.1570 to 0.02906	0.1639
PTPRC vs. LINC00570	-0.06636	-0.1588 to 0.02721	0.1522
PTPRC vs. LINC00293	-0.06727	-0.1597 to 0.02630	0.1467
PTPRC vs. FAM222A-AS1	-0.06734	-0.1597 to 0.02623	0.1462
PTPRC vs. FLJ31356	-0.06748	-0.1599 to 0.02609	0.1454
PTPRC vs. LBX2-AS1	-0.06748	-0.1599 to 0.02610	0.1454
PTPRC vs. KC6	-0.06791	-0.1603 to 0.02566	0.1428
PTPRC vs. FAM27C	-0.07374	-0.1660 to 0.01981	0.1115
PTPRC vs. CYB561D2	-0.07382	-0.1661 to 0.01972	0.1111
PTPRC vs. DENND5B-AS1	-0.07396	-0.1662 to 0.01959	0.1105
PTPRC vs. LINC00629	-0.07458	-0.1668 to 0.01896	0.1075
PTPRC vs. LINC00339	-0.07485	-0.1671 to 0.01869	0.1062
PTPRC vs. DHRS4-AS1	-0.07558	-0.1678 to 0.01796	0.1029
PTPRC vs. LINC00511	-0.07919	-0.1713 to 0.01432	0.0874
PTPRC vs. KCNIP2-AS1	-0.07958	-0.1717 to 0.01393	0.0858
PTPRC vs. EPB41L4A-AS1	-0.08003	-0.1721 to 0.01348	0.0841
PTPRC vs. LINC00167	-0.083	-0.1751 to 0.01049	0.0731
PTPRC vs. FLVCR1-AS1	-0.08337	-0.1754 to 0.01012	0.0719
PTPRC vs. LINC00471	-0.08394	-0.1760 to 0.009545	0.07
PTPRC vs. BAIAP2-AS1	-0.08805	-0.1800 to 0.005399	0.0573
PTPRC vs. FLJ20021	-0.09105	-0.1829 to 0.002380	0.0493
PTPRC vs. FOXD2-AS1	-0.09479	-0.1865 to -0.001395	0.0406
PTPRC vs. CAPN10-AS1	-0.09717	-0.1889 to -0.003803	0.0358
PTPRC vs. GMDS-AS1	-0.09785	-0.1895 to -0.004482	0.0345
PTPRC vs. HOXA11-AS	-0.101	-0.1926 to -0.007686	0.0291
PTPRC vs. BSN-AS2	-0.1032	-0.1947 to -0.009894	0.0257
PTPRC vs. LINC00337	-0.1077	-0.1991 to -0.01442	0.0199
PTPRC vs. LINC00623	-0.1112	-0.2025 to -0.01802	0.0162
PTPRC vs. DGCR9	-0.1173	-0.2084 to -0.02418	0.0112
PTPRC vs. ASMTL-AS1	-0.1187	-0.2098 to -0.02560	0.0102
PTPRC vs. ACVR2B-AS1	-0.1191	-0.2102 to -0.02597	0.01
PTPRC vs. BCAR4	-0.1241	-0.2151 to -0.03109	0.0072
PTPRC vs. FBXL19-AS1	-0.1246	-0.2155 to -0.03160	0.007
PTPRC vs. LINC00665	-0.1268	-0.2176 to -0.03377	0.0061
PTPRC vs. LINC00638	-0.1336	-0.2242 to -0.04068	0.0038
PTPRC vs. LINC00239	-0.1367	-0.2272 to -0.04389	0.0031
PTPRC vs. HIF1A-AS2	-0.1415	-0.2319 to -0.04876	0.0022
PTPRC vs. CHKB-AS1	-0.1437	-0.2340 to -0.05097	0.0019
PTPRC vs. FOXN3-AS1	-0.1438	-0.2340 to -0.05105	0.0018
PTPRC vs. CASC9	-0.1573	-0.2471 to -0.06487	0.0006
PTPRC vs. LINC00676	-0.1679	-0.2573 to -0.07573	0.0003
PTPRC vs. FAM83A-AS1	-0.1714	-0.2606 to -0.07926	0.0002
PTPRC vs. C10orf91	-0.1735	-0.2626 to -0.08139	0.0002
PTPRC vs. LINC00862	-0.1785	-0.2674 to -0.08649	0.0001
PTPRC vs. LINC00858	-0.1799	-0.2688 to -0.08794	<0.0001
PTPRC vs. CTBP1-AS2	-0.1825	-0.2713 to -0.09062	<0.0001
PTPRC vs. FAM41C	-0.1902	-0.2786 to -0.09852	<0.0001
PTPRC vs. C2orf27B	-0.1914	-0.2798 to -0.09979	<0.0001
PTPRC vs. C12orf80	-0.1977	-0.2858 to -0.1063	<0.0001
PTPRC vs. DLGAP1-AS1	-0.1981	-0.2862 to -0.1067	<0.0001
PTPRC vs. LINC00482	-0.2051	-0.2929 to -0.1139	<0.0001
PTPRC vs. C6orf99	-0.2115	-0.2990 to -0.1204	<0.0001
PTPRC vs. LINC00467	-0.2151	-0.3025 to -0.1242	<0.0001
PTPRC vs. LINC00313	-0.2372	-0.3235 to -0.1471	<0.0001
PTPRC vs. LINC00853	-0.2456	-0.3314 to -0.1558	<0.0001
PTPRC vs. CRNDE	-0.2611	-0.3461 to -0.1719	<0.0001
PTPRC vs. INE2	-0.2768	-0.3608 to -0.1882	<0.0001
