# Supplementary material for: Assessment of long non-coding RNA expression reveals novel mediators of the lung tumour immune response
Source: Sci Rep. 2020 Oct 9;10:16945. doi: 10.1038/s41598-020-73787-6 (PMC7547676; doi:10.1038/s41598-020-73787-6)
Supplement: Supplementary file 6 [file 41598_2020_73787_MOESM6_ESM.xlsx]

## Sheet: LUMP_vs._lncRNA
Supplemental Table 5. Spearman Correlation of Leukocytes Unmethylation for Purity Score with lncRNA Expression in the TCGA_LUAD Cohort
Spearman Correlation (LUMP vs. lncRNA)	Spearman R	95% Confidence Interval	p-value (two-tailed)
LUMP vs. CRNDE	0.3841	0.2952 to 0.4664	<0.0001
LUMP vs. BAIAP2-AS1	0.3046	0.2107 to 0.3929	<0.0001
LUMP vs. EIF3J-AS1	0.2495	0.1530 to 0.3413	<0.0001
LUMP vs. CEBPA-AS1	0.2486	0.1521 to 0.3404	<0.0001
LUMP vs. GMDS-AS1	0.2442	0.1475 to 0.3362	<0.0001
LUMP vs. LINC00482	0.2421	0.1454 to 0.3343	<0.0001
LUMP vs. LINC00853	0.2316	0.1344 to 0.3243	<0.0001
LUMP vs. CKMT2-AS1	0.2281	0.1308 to 0.3211	<0.0001
LUMP vs. CTBP1-AS2	0.2219	0.1244 to 0.3152	<0.0001
LUMP vs. EPB41L4A-AS1	0.2181	0.1204 to 0.3116	<0.0001
LUMP vs. DHRS4-AS1	0.2148	0.1170 to 0.3084	<0.0001
LUMP vs. DOCK9-AS2	0.2084	0.1104 to 0.3024	<0.0001
LUMP vs. ACVR2B-AS1	0.2052	0.1071 to 0.2994	<0.0001
LUMP vs. LINC00638	0.1892	0.09062 to 0.2841	0.0001
LUMP vs. LINC00467	0.1887	0.09006 to 0.2836	0.0001
LUMP vs. DNM1P35	0.1875	0.08887 to 0.2825	0.0001
LUMP vs. LINC00294	0.1653	0.06605 to 0.2612	0.0008
LUMP vs. BDNF-AS	0.1645	0.06522 to 0.2605	0.0009
LUMP vs. LINC00574	0.1542	0.05471 to 0.2506	0.0019
LUMP vs. ENTPD3-AS1	0.1492	0.04965 to 0.2458	0.0026
LUMP vs. DGCR9	0.1455	0.04586 to 0.2423	0.0033
LUMP vs. FAM201A	0.1375	0.03766 to 0.2345	0.0056
LUMP vs. FAM41C	0.1329	0.03305 to 0.2302	0.0074
LUMP vs. LINC00339	0.1304	0.03045 to 0.2277	0.0086
LUMP vs. LINC00630	0.1295	0.02960 to 0.2269	0.0091
LUMP vs. FLVCR1-AS1	0.1277	0.02776 to 0.2251	0.0101
LUMP vs. LINC00310	0.1232	0.02322 to 0.2208	0.0131
LUMP vs. BSN-AS2	0.1231	0.02313 to 0.2207	0.0131
LUMP vs. FBXL19-AS1	0.1203	0.02025 to 0.2180	0.0154
LUMP vs. LINC00313	0.1193	0.01924 to 0.2170	0.0163
LUMP vs. ILF3-AS1	0.1109	0.01071 to 0.2089	0.0256
LUMP vs. FOXN3-AS1	0.1107	0.01046 to 0.2086	0.026
LUMP vs. C9orf106	0.1094	0.009153 to 0.2074	0.0278
LUMP vs. FAM66D	0.108	0.007798 to 0.2061	0.0297
LUMP vs. LINC00471	0.1043	0.003999 to 0.2025	0.036
LUMP vs. KRTAP5-AS1	0.103	0.002740 to 0.2012	0.0382
LUMP vs. AQP4-AS1	0.1025	0.002237 to 0.2008	0.0392
LUMP vs. DLGAP1-AS1	0.1024	0.002150 to 0.2007	0.0394
LUMP vs. FGD5-AS1	0.1018	0.001549 to 0.2001	0.0405
LUMP vs. INE2	0.1013	0.0009699 to 0.1995	0.0417
LUMP vs. EPB41L4A-AS2	0.09981	-0.0004981 to 0.1981	0.0447
LUMP vs. LINC00332	0.09981	-0.0005041 to 0.1981	0.0447
LUMP vs. BLACAT1	0.09778	-0.002556 to 0.1962	0.0493
LUMP vs. FLJ20021	0.09729	-0.003041 to 0.1957	0.0504
LUMP vs. C6orf99	0.09596	-0.004390 to 0.1944	0.0537
LUMP vs. JPX	0.0957	-0.004652 to 0.1941	0.0543
LUMP vs. FOXD2-AS1	0.09365	-0.006714 to 0.1922	0.0597
LUMP vs. LINC00272	0.09318	-0.007197 to 0.1917	0.061
LUMP vs. ASB16-AS1	0.09062	-0.009770 to 0.1892	0.0685
LUMP vs. LINC00593	0.08842	-0.01199 to 0.1871	0.0755
LUMP vs. KANSL1-AS1	0.08535	-0.01508 to 0.1841	0.0862
LUMP vs. DNAJC27-AS1	0.08483	-0.01561 to 0.1836	0.0882
LUMP vs. LINC00570	0.08473	-0.01571 to 0.1835	0.0886
LUMP vs. C2orf27B	0.08452	-0.01592 to 0.1833	0.0894
LUMP vs. LINC00858	0.08144	-0.01902 to 0.1803	0.1017
LUMP vs. CACNA1G-AS1	0.08109	-0.01937 to 0.1799	0.1032
LUMP vs. FAM95C	0.08089	-0.01958 to 0.1797	0.1041
LUMP vs. FAM13A-AS1	0.07816	-0.02232 to 0.1771	0.1163
LUMP vs. FGF14-AS2	0.07737	-0.02311 to 0.1763	0.12
LUMP vs. LINC00441	0.07707	-0.02342 to 0.1760	0.1215
LUMP vs. LINC00571	0.07584	-0.02465 to 0.1748	0.1276
LUMP vs. FLJ31356	0.07381	-0.02669 to 0.1728	0.1381
LUMP vs. C10orf91	0.07151	-0.02900 to 0.1706	0.1508
LUMP vs. FAM27C	0.06912	-0.03141 to 0.1683	0.1651
LUMP vs. LINC00239	0.0679	-0.03263 to 0.1671	0.1726
LUMP vs. LINC00665	0.06761	-0.03291 to 0.1668	0.1744
LUMP vs. CAPN10-AS1	0.06642	-0.03411 to 0.1656	0.1822
LUMP vs. LBX2-AS1	0.06123	-0.03932 to 0.1605	0.2189
LUMP vs. CASC8	0.06027	-0.04028 to 0.1596	0.2262
LUMP vs. LINC00167	0.05978	-0.04077 to 0.1591	0.23
LUMP vs. FAM66B	0.05686	-0.04369 to 0.1563	0.2536
LUMP vs. FAM66A	0.0559	-0.04466 to 0.1553	0.2617
LUMP vs. FTX	0.05576	-0.04480 to 0.1552	0.2629
LUMP vs. LINC00667	0.05369	-0.04687 to 0.1532	0.2811
LUMP vs. LINC00163	0.05123	-0.04933 to 0.1508	0.3037
LUMP vs. DKFZp779M0652	0.04963	-0.05092 to 0.1492	0.3191
LUMP vs. DLEU2	0.04929	-0.05127 to 0.1489	0.3225
LUMP vs. HHIP-AS1	0.04882	-0.05174 to 0.1484	0.3271
LUMP vs. ASMTL-AS1	0.04754	-0.05302 to 0.1471	0.3399
LUMP vs. GATA6-AS1	0.04626	-0.05430 to 0.1459	0.3531
LUMP vs. LINC00862	0.04424	-0.05632 to 0.1439	0.3746
LUMP vs. LINC00526	0.04182	-0.05873 to 0.1415	0.4012
LUMP vs. CYB561D2	0.04054	-0.06001 to 0.1403	0.4158
LUMP vs. GABPB1-AS1	0.03889	-0.06166 to 0.1387	0.4351
LUMP vs. C12orf80	0.03853	-0.06202 to 0.1383	0.4394
LUMP vs. GTSE1-AS1	0.03611	-0.06443 to 0.1359	0.4686
LUMP vs. BOK-AS1	0.03548	-0.06505 to 0.1353	0.4764
LUMP vs. LINC00184	0.03457	-0.06597 to 0.1344	0.4878
LUMP vs. LINC00271	0.03313	-0.06740 to 0.1330	0.5061
LUMP vs. DLGAP1-AS3	0.0277	-0.07281 to 0.1277	0.5783
LUMP vs. LINC00662	0.0238	-0.07669 to 0.1238	0.633
LUMP vs. LINC00159	0.02255	-0.07793 to 0.1226	0.6509
LUMP vs. LINC00342	0.01976	-0.08071 to 0.1198	0.6918
LUMP vs. DENND5B-AS1	0.01691	-0.08354 to 0.1170	0.7344
LUMP vs. LINC00865	0.01565	-0.08478 to 0.1158	0.7534
LUMP vs. FAM66E	0.01541	-0.08502 to 0.1155	0.7571
LUMP vs. LINC00333	0.01533	-0.08511 to 0.1155	0.7584
LUMP vs. FLJ31104	0.01229	-0.08813 to 0.1125	0.8053
LUMP vs. HCG11	0.009899	-0.09050 to 0.1101	0.8426
LUMP vs. LINC00092	0.009544	-0.09085 to 0.1097	0.8482
LUMP vs. LINC00309	0.008723	-0.09166 to 0.1089	0.8611
LUMP vs. FAM222A-AS1	0.008315	-0.09207 to 0.1085	0.8675
LUMP vs. CPB2-AS1	0.007917	-0.09246 to 0.1081	0.8738
LUMP vs. EPN2-AS1	0.007754	-0.09262 to 0.1080	0.8764
LUMP vs. DIO3OS	0.00712	-0.09325 to 0.1073	0.8864
LUMP vs. LINC00676	0.00617	-0.09419 to 0.1064	0.9015
LUMP vs. LINC00654	0.003854	-0.09649 to 0.1041	0.9384
LUMP vs. DACT3-AS1	0.0007866	-0.09953 to 0.1011	0.9874
LUMP vs. LINC00323	9.19e-05	-0.1002 to 0.1004	0.9985
LUMP vs. ACTN1-AS1	-0.0003192	-0.1006 to 0.09999	0.9949
LUMP vs. LINC00629	-0.0006491	-0.1009 to 0.09966	0.9896
LUMP vs. ISPD-AS1	-0.001658	-0.1019 to 0.09866	0.9735
LUMP vs. C17orf77	-0.00322	-0.1035 to 0.09712	0.9485
LUMP vs. LINC00685	-0.003347	-0.1036 to 0.09699	0.9465
LUMP vs. LINC00479	-0.003948	-0.1042 to 0.09640	0.9369
LUMP vs. C20orf197	-0.004833	-0.1051 to 0.09552	0.9228
LUMP vs. LINC00242	-0.005324	-0.1056 to 0.09503	0.9149
LUMP vs. LINC00327	-0.005393	-0.1056 to 0.09496	0.9138
LUMP vs. KC6	-0.005652	-0.1059 to 0.09471	0.9097
LUMP vs. LINC00115	-0.00641	-0.1066 to 0.09396	0.8977
LUMP vs. KCNIP2-AS1	-0.00655	-0.1068 to 0.09382	0.8954
LUMP vs. KLHL7-AS1	-0.01031	-0.1105 to 0.09009	0.8362
LUMP vs. FAM223A	-0.0134	-0.1136 to 0.08702	0.788
LUMP vs. FAM223B	-0.0134	-0.1136 to 0.08702	0.788
LUMP vs. AIRN	-0.01498	-0.1151 to 0.08545	0.7638
LUMP vs. LINC00304	-0.01566	-0.1158 to 0.08478	0.7534
LUMP vs. LINC00881	-0.01625	-0.1164 to 0.08420	0.7444
LUMP vs. LINC00265	-0.01855	-0.1186 to 0.08191	0.7097
LUMP vs. BOLA3-AS1	-0.02064	-0.1207 to 0.07983	0.6787
LUMP vs. ALDH1L1-AS1	-0.02097	-0.1210 to 0.07950	0.6739
LUMP vs. C15orf54	-0.02236	-0.1224 to 0.07812	0.6537
LUMP vs. CAHM	-0.02281	-0.1228 to 0.07767	0.6471
LUMP vs. BRWD1-AS1	-0.02368	-0.1237 to 0.07680	0.6346
LUMP vs. CHKB-AS1	-0.024	-0.1240 to 0.07649	0.6301
LUMP vs. LINC00226	-0.02464	-0.1246 to 0.07586	0.621
LUMP vs. LINC00266-1	-0.02513	-0.1251 to 0.07537	0.6141
LUMP vs. FAM95B1	-0.02524	-0.1252 to 0.07526	0.6125
LUMP vs. BCAR4	-0.02684	-0.1268 to 0.07366	0.5901
LUMP vs. CASC9	-0.02776	-0.1277 to 0.07275	0.5775
LUMP vs. HAR1B	-0.02874	-0.1287 to 0.07177	0.5641
LUMP vs. C10orf111	-0.03107	-0.1310 to 0.06946	0.533
LUMP vs. LINC00293	-0.03176	-0.1316 to 0.06876	0.5239
LUMP vs. LINC00470	-0.03215	-0.1320 to 0.06837	0.5188
LUMP vs. DNAJB8-AS1	-0.03359	-0.1334 to 0.06694	0.5003
LUMP vs. ITPK1-AS1	-0.03374	-0.1336 to 0.06679	0.4984
LUMP vs. CRYM-AS1	-0.03403	-0.1339 to 0.06651	0.4947
LUMP vs. LINC00102	-0.03415	-0.1340 to 0.06638	0.4931
LUMP vs. LINC00534	-0.03422	-0.1341 to 0.06631	0.4922
LUMP vs. LINC00649	-0.03441	-0.1343 to 0.06612	0.4898
LUMP vs. LINC00623	-0.0353	-0.1351 to 0.06524	0.4787
LUMP vs. LINC00398	-0.03633	-0.1361 to 0.06421	0.466
LUMP vs. LINC00882	-0.03989	-0.1396 to 0.06066	0.4233
LUMP vs. HOXA-AS3	-0.04105	-0.1408 to 0.05950	0.41
LUMP vs. LINC00656	-0.04296	-0.1426 to 0.05760	0.3886
LUMP vs. HOXA11-AS	-0.04354	-0.1432 to 0.05701	0.3821
LUMP vs. LINC00671	-0.04544	-0.1451 to 0.05512	0.3618
LUMP vs. GAS6-AS1	-0.04557	-0.1452 to 0.05498	0.3603
LUMP vs. C10orf25	-0.04729	-0.1469 to 0.05327	0.3425
LUMP vs. FAM181A-AS1	-0.04744	-0.1470 to 0.05312	0.3409
LUMP vs. FUT8-AS1	-0.0481	-0.1477 to 0.05245	0.3342
LUMP vs. DSCR9	-0.04835	-0.1479 to 0.05221	0.3318
LUMP vs. LINC00381	-0.05103	-0.1506 to 0.04953	0.3057
LUMP vs. LINC00452	-0.0546	-0.1541 to 0.04596	0.273
LUMP vs. LINC00642	-0.05957	-0.1589 to 0.04098	0.2317
LUMP vs. DKFZP434I0714	-0.05989	-0.1592 to 0.04066	0.2292
LUMP vs. LINC00544	-0.06078	-0.1601 to 0.03977	0.2223
LUMP vs. JHDM1D-AS1	-0.06212	-0.1614 to 0.03843	0.2122
LUMP vs. HIF1A-AS2	-0.06222	-0.1615 to 0.03833	0.2115
LUMP vs. LINC00221	-0.06272	-0.1620 to 0.03782	0.2078
LUMP vs. C2orf48	-0.06527	-0.1645 to 0.03527	0.1899
LUMP vs. ATP6V0E2-AS1	-0.0656	-0.1648 to 0.03494	0.1877
LUMP vs. FAM87A	-0.06707	-0.1663 to 0.03346	0.1779
LUMP vs. ALKBH3-AS1	-0.0674	-0.1666 to 0.03313	0.1758
LUMP vs. LINC00635	-0.06847	-0.1676 to 0.03205	0.169
LUMP vs. LINC00658	-0.0699	-0.1690 to 0.03062	0.1603
LUMP vs. DOCK4-AS1	-0.0707	-0.1698 to 0.02982	0.1556
LUMP vs. FLJ21408	-0.07146	-0.1705 to 0.02905	0.1511
LUMP vs. DLEU7-AS1	-0.0722	-0.1713 to 0.02831	0.1469
LUMP vs. KCNJ2-AS1	-0.07246	-0.1715 to 0.02804	0.1455
LUMP vs. LINC00324	-0.0733	-0.1723 to 0.02720	0.1409
LUMP vs. LINC00337	-0.07587	-0.1748 to 0.02463	0.1274
LUMP vs. CACTIN-AS1	-0.08204	-0.1809 to 0.01842	0.0992
LUMP vs. LINC00469	-0.08272	-0.1815 to 0.01773	0.0964
LUMP vs. FRMD6-AS1	-0.08675	-0.1854 to 0.01368	0.0812
LUMP vs. EGOT	-0.08734	-0.1860 to 0.01308	0.0792
LUMP vs. C20orf166-AS1	-0.08862	-0.1873 to 0.01179	0.0748
LUMP vs. LINC00869	-0.08902	-0.1876 to 0.01139	0.0735
LUMP vs. ARHGAP26-AS1	-0.09007	-0.1887 to 0.01033	0.0702
LUMP vs. LINC00652	-0.09022	-0.1888 to 0.01017	0.0697
LUMP vs. LINC00847	-0.09116	-0.1897 to 0.009232	0.0669
LUMP vs. LINC00511	-0.09395	-0.1924 to 0.006418	0.0589
LUMP vs. FLG-AS1	-0.09423	-0.1927 to 0.006138	0.0581
LUMP vs. C1RL-AS1	-0.0967	-0.1951 to 0.003645	0.0518
LUMP vs. LINC00222	-0.09671	-0.1951 to 0.003630	0.0518
LUMP vs. LINC00664	-0.09743	-0.1958 to 0.002908	0.0501
LUMP vs. LINC00659	-0.1011	-0.1994 to -0.0007952	0.042
LUMP vs. FOXN3-AS2	-0.1025	-0.2007 to -0.002202	0.0393
LUMP vs. C7orf71	-0.1083	-0.2064 to -0.008103	0.0293
LUMP vs. LINC00607	-0.1101	-0.2081 to -0.009934	0.0267
LUMP vs. FAM83A-AS1	-0.1132	-0.2111 to -0.01300	0.0228
LUMP vs. LINC00200	-0.1143	-0.2122 to -0.01414	0.0214
LUMP vs. KIF25-AS1	-0.115	-0.2129 to -0.01487	0.0206
LUMP vs. LINC00599	-0.119	-0.2167 to -0.01890	0.0166
LUMP vs. LINC00640	-0.1193	-0.2170 to -0.01923	0.0163
LUMP vs. KCNQ1DN	-0.1207	-0.2183 to -0.02059	0.0151
LUMP vs. GATA3-AS1	-0.1251	-0.2226 to -0.02514	0.0117
LUMP vs. LINC00346	-0.1255	-0.2230 to -0.02555	0.0115
LUMP vs. HOXB-AS1	-0.1327	-0.2300 to -0.03285	0.0075
LUMP vs. C16orf47	-0.1338	-0.2311 to -0.03400	0.007
LUMP vs. FAM87B	-0.1342	-0.2314 to -0.03439	0.0068
LUMP vs. LINC00639	-0.1402	-0.2372 to -0.04048	0.0047
LUMP vs. LINC00462	-0.1479	-0.2445 to -0.04828	0.0029
LUMP vs. LINC00487	-0.1482	-0.2449 to -0.04862	0.0028
LUMP vs. EDNRB-AS1	-0.1555	-0.2519 to -0.05610	0.0017
LUMP vs. GRIK1-AS1	-0.1577	-0.2540 to -0.05829	0.0015
LUMP vs. C12orf77	-0.1596	-0.2558 to -0.06028	0.0013
LUMP vs. FAM225B	-0.1599	-0.2561 to -0.06054	0.0012
LUMP vs. IL10RB-AS1	-0.1624	-0.2585 to -0.06317	0.001
LUMP vs. CSNK1G2-AS1	-0.1651	-0.2611 to -0.06590	0.0009
LUMP vs. LINC00856	-0.1673	-0.2632 to -0.06812	0.0007
LUMP vs. LINC00545	-0.171	-0.2668 to -0.07198	0.0005
LUMP vs. LINC00161	-0.1718	-0.2675 to -0.07278	0.0005
LUMP vs. C1orf220	-0.1734	-0.2690 to -0.07439	0.0005
LUMP vs. EPHA1-AS1	-0.1783	-0.2737 to -0.07939	0.0003
LUMP vs. A2M-AS1	-0.1792	-0.2746 to -0.08032	0.0003
LUMP vs. FAM215A	-0.1804	-0.2757 to -0.08156	0.0003
LUMP vs. C20orf203	-0.1841	-0.2792 to -0.08537	0.0002
LUMP vs. A1BG-AS1	-0.1889	-0.2838 to -0.09028	0.0001
LUMP vs. GCSAML-AS1	-0.1945	-0.2891 to -0.09602	<0.0001
LUMP vs. LINC00540	-0.1956	-0.2902 to -0.09724	<0.0001
LUMP vs. ENTPD1-AS1	-0.1981	-0.2925 to -0.09973	<0.0001
LUMP vs. LINC00707	-0.2008	-0.2952 to -0.1026	<0.0001
LUMP vs. HOTAIRM1	-0.2116	-0.3055 to -0.1137	<0.0001
LUMP vs. CSTF3-AS1	-0.2137	-0.3074 to -0.1159	<0.0001
LUMP vs. LINC00563	-0.2203	-0.3137 to -0.1227	<0.0001
LUMP vs. LINC00880	-0.2301	-0.3230 to -0.1329	<0.0001
LUMP vs. LINC00565	-0.238	-0.3304 to -0.1410	<0.0001
LUMP vs. GTSCR1	-0.2473	-0.3392 to -0.1508	<0.0001
LUMP vs. ITGB2-AS1	-0.2832	-0.3729 to -0.1882	<0.0001
LUMP vs. FLJ27354	-0.2872	-0.3767 to -0.1924	<0.0001
LUMP vs. C22orf34	-0.2948	-0.3837 to -0.2004	<0.0001
LUMP vs. FAM225A	-0.371	-0.4544 to -0.2811	<0.0001
LUMP vs. LINC00299	-0.3896	-0.4715 to -0.3010	<0.0001
LUMP vs. LINC00877	-0.3951	-0.4765 to -0.3070	<0.0001
LUMP vs. DBH-AS1	-0.4009	-0.4818 to -0.3131	<0.0001
LUMP vs. LINC00539	-0.4131	-0.4930 to -0.3263	<0.0001
LUMP vs. C9orf139	-0.4383	-0.5159 to -0.3535	<0.0001
LUMP vs. IL21R-AS1	-0.4637	-0.5390 to -0.3812	<0.0001
LUMP vs. LINC00494	-0.4714	-0.5459 to -0.3895	<0.0001
LUMP vs. LINC00525	-0.4728	-0.5471 to -0.3910	<0.0001
LUMP vs. LINC00158	-0.4749	-0.5490 to -0.3933	<0.0001
LUMP vs. LINC00582	-0.4789	-0.5527 to -0.3978	<0.0001
LUMP vs. CHRM3-AS2	-0.5377	-0.6053 to -0.4623	<0.0001
LUMP vs. LINC00861	-0.5596	-0.6248 to -0.4866	<0.0001
LUMP vs. LINC00426	-0.6144	-0.6733 to -0.5479	<0.0001
LUMP vs. LINC00528	-0.6286	-0.6857 to -0.5638	<0.0001
