# Supplementary material for: Assessment of long non-coding RNA expression reveals novel mediators of the lung tumour immune response
Source: Sci Rep. 2020 Oct 9;10:16945. doi: 10.1038/s41598-020-73787-6 (PMC7547676; doi:10.1038/s41598-020-73787-6)
Supplement: Supplementary file 7 [file 41598_2020_73787_MOESM7_ESM.xlsx]

## Sheet: E-MTAB-6149
Supplemental Table 6. lncRNA Expression from Single-Cell RNA Sequencing of Clusters of Non-Tumour Cells in the Tumour Microenvironment of the E-MTAB-6149 Cohort
NOTE: Derivation of Clusters described in Lambrechts et al. (DOI: 10.1038/s41591-018-0096-5)
lncRNA	Alveolar 1 (Cuboidal Type 2)	Alveolar 2 (Low Quality)	Alveolar 3 (Flat Type 1)	Alveolar 4 (COPD-Injured)	Alveolar 5 (Respiratory)	Alveolar 6 (Secretory Club)	Alveolar 7 (Basal)	B1 (Follicular)	B2 (Follicular)	B3 (Plasma)	B4 (Mast)	B5 (MALT)	B6 (Plasma)	B7 (MALT)	B8 (Plasmacytoid Dendritic)	B9 (Erythroblasts)	T1 (CD4)	T2 (CD8)	T3 (CD4)	T4 (CD8)	T5 (CD8)	T6 (NK)	T7 (Tregs)	T8 (CD8)	T9 (CD4)	Epithelial 1 (Epithelial)	Epithelial 2 (Lower Quality)	EC1 (Normal Endothelial)	EC2 (Lower Qulaity)	EC3 (Tumour Endothelial)	EC4 (Tumour Endothelial)	EC5 (Normal Endothelial)	EC6 (Lymphatic Endothelial)	Myeloid1 (Macrophages)	Myeloid2 (Macrophages)	Myeloid3 (Macrophages)	Myeloid4 (Macrophages)	Myeloid5 (Langerhans Cells)	Myeloid6 (Macrophages)	Myeloid7 (Granulocytes)	Myeloid8 (Macrophages)	Myeloid9 (Monocyte-Derived Dendritic Cells)	Myeloid10 (Macrophages)	Myeloid11 (Macrophages)	Myeloid12 (Cross-Presenting Dendritic Cells)	Fibroblast1 (Fibroblasts)	Fibroblast2 (Fibroblasts)	Fibroblast3 (Lower Quality)	Fibroblast4 (Fibroblasts)
A1BG-AS1	0.016704	0.00684766	0	0.0260904	0.0247583	0.0156516	0	0.0161442	0.0106623	0.00230392	0.0238122	0	0.0150728	0.00740095	0.006043	0	0.0136194	0.0274791	0.0169137	0.0280265	0.015909	0.00400308	0.0309413	0.0234198	0.0273744	0.0902044	0	0	0	0.0104888	0.0198194	0	0	0.0342861	0.0212021	0.0120592	0.0126221	0.0285443	0.0135105	0.0224779	0.0162827	0.0154806	0	0.00486095	0.0287332	0.0300912	0.0204704	0.0120624	0.0188841
A2M-AS1	0.00446867	0.00241857	0	0.00723419	0	0	0	0.00168961	0.00246689	0.000310681	0.100083	0	0.00157366	0.00135842	0.0147228	0	0.0231445	0.0194022	0.0203704	0.0160239	0.0998604	0.0848264	0.00311018	0.00897063	0.00400224	0.0150673	0	0	0	0.0168917	0.012959	0	0.0287288	0.0041152	0.00248377	0.0019605	0.00760336	0.0054089	0.0299195	0.00275784	0.00361247	0	0	0	0.00375239	0.00415605	0.00428419	0	0.00990687
A2ML1-AS1	0	0	0	0	0	0	0	0	0	0	0	0	0	0	0	0	0	0	0	0	0	0	0	0	0	0	0	0	0	0	0	0	0	0	0	0	0	0	0	0	0	0	0	0	0	0	0	0	0
A2ML1-AS2	0	0	0	0	0	0	0	0	0	0	0	0	0	0	0	0	0	0	0	0	0	0	0	0	0	0	0	0	0	0	0	0	0	0	0.000162131	0	0	0	0	0	0	0	0	0	0	0	0	0	0
AADACL2-AS1	0	0	0	0	0	0	0	0	0	0	0	0	0	0	0	0	0	0	0	0	0	0	0	0	0	0	0	0	0	0	0	0	0	0	0	0	0	0	0	0	0	0	0	0	0	0	0	0	0
AATBC	0.012994	0	0	0.00343621	0	0.0118343	0	0.000484818	0	0	0.000661018	0	0.000706822	0	0	0	8.69e-05	0	0	0	0	0	0	0	0	0	0	0	0	0	0	0	0	0.0190654	0.00576803	0.00269615	0.00434866	0.00108302	0.0274684	0.0123165	0.0377741	0.0580763	0	0.00266915	0.00203323	0	0	0	0
ABALON	0	0	0	0	0.0309625	0	0	0.000669387	0	0	0.0010852	0	0.00202435	0	0	0.00292291	0.000641433	0.00179357	0	0.00090256	0.00056751	0.00245735	0.00106939	0.00192523	0.00164617	0.00320686	0	0	0	0	0	0	0	0.000766591	0.000764516	0	0	0.000883239	0	0	0	0	0	0	0	0	0	0.00479141	0
ABCA9-AS1	0	0	0	0	0	0	0	0	0	0	0	0	0	0	0.010926	0	0	0.000422421	0	0	0	0	0	0	0	0	0	0	0	0	0	0	0	0	0	0	0	0	0	0	0	0	0	0	0	0	0.00395151	0	0
ABCC5-AS1	0	0	0	0	0	0	0	0	0	0	0	0	0	0	0	0	0	0	0	0	0	0	0	0	0	0.00636247	0	0	0	0	0	0	0	0.00132378	0	0	0	0	0	0	0	0	0	0	0	0	0	0	0
ABHD15-AS1	0	0	0	0	0	0	0	0	0	0	0	0	0	0	0	0	0.000191099	0	0	0	0	0	0	0.00114283	0	0	0	0	0	0	0	0	0	0	0.000190803	0	0	0	0	0	0.00198887	0	0	0	0	0	0	0	0
AC000067.1	0	0	0	0	0	0	0	0	0	0	0	0	0	0	0	0	0	0	0	0	0	0	0	0	0	0	0	0	0	0	0	0	0	0	0	0	0	0	0	0	0	0	0	0	0	0	0.0107862	0.00265017	0
AC000099.1	0	0	0	0	0	0	0	0	0	0	0	0	0	0	0	0	0	0	0	0	0	0	0	0	0	0	0	0	0	0	0	0	0	0	0	0	0	0	0	0	0	0	0	0	0	0	0	0	0
AC000124.1	0	0	0	0	0	0	0	0	0	0	0	0	0	0	0	0	0	0	0	0	0	0	0	0	0	0	0	0	0	0	0	0	0	0	0	0	0	0	0	0	0	0	0	0	0	0	0	0	0
AC002066.1	0	0	0	0.0101227	0	0	0	0.000346562	0	0.00095427	0	0	0	0	0	0	0	0	0	0	0	0	0	0	0	0	0	0	0	0	0	0	0	0	0	0	0	0	0	0	0	0	0	0	0	0	0.00416743	0	0
AC002306.1	0	0	0	0	0	0	0	0.00197197	0.0120491	0	0	0	0.000242523	0	0	0	0.0127423	0.00375742	0.0192651	0.00418659	0.00567302	0.0023628	0.0157862	0.00273774	0.00582692	0	0	0	0	0	0.00139826	0	0	0.0016119	0.000638514	0	0	0	0	0	0	0	0	0	0	0	0	0	0
AC002386.1	0	0	0	0	0	0	0	0	0	0	0	0	0	0	0	0	0	0	0	0	0	0	0	0	0	0	0	0	0	0	0	0	0	0	0	0	0	0	0	0	0	0	0	0	0	0	0	0	0
AC002401.1	0	0	0	0	0	0	0	0	0	0	0	0	0	0	0	0	0	0	0	0	0	0	0	0	0	0	0	0	0	0	0	0	0	0	0	0	0	0	0	0	0	0	0	0	0	0	0	0	0
AC002454.1	0	0	0	0	0	0	0	0.00041597	0	0	0.00211261	0	0	0	0	0	0	0	0	0	0	0	0	0	0	0	0	0	0	0.0022529	0	0	0	0.00103013	0.000501587	0	0	0.00201551	0	0	0	0	0	0	0	0.000791343	0	0	0
AC002480.2	0	0	0	0	0	0	0	0.000223189	0.00213842	0	0	0	0	0	0	0	0	0	0	0	0	0	0	0	0	0	0	0	0	0	0.00153619	0	0	0	0	0.000827546	0	0	0	0	0	0	0	0	0	0	0	0	0
AC002480.3	0	0	0	0	0	0.00464192	0	0.00149824	0	0	0	0	0.000246891	0	0	0	0.000953448	0	0.00836067	0	0	0	0	0.000491557	0	0	0	0	0	0.0142219	0.00603065	0	0.0357653	0	0.000478638	0	0.00650235	0.00241421	0	0	0	0	0	0	0	0	0.00558359	0	0.00170196
AC002480.4	0	0	0	0	0	0.00362128	0	0.000515915	0.0028243	0	0	0	0.000288033	0	0	0	0.000278907	0	0	0	0	0	0	0	0	0	0	0	0	0.00331491	0.00980125	0	0	0.000362083	0.000418639	0	0	0	0	0	0	0	0	0	0	0	0.00389602	0	0
AC002511.2	0	0	0	0	0	0	0	0	0	0	0	0	0	0	0	0	0	0	0	0	0	0	0.000596081	0	0	0	0	0	0	0	0	0	0	0	0	0	0.00207823	0	0	0	0	0	0	0	0	0	0	0	0.004401
AC003005.2	0	0	0	0	0	0	0	0.000253828	0	0	0	0	0	0	0	0	0	0	0	0	0	0	0	0	0	0	0	0	0	0	0	0	0	0	0	0	0	0	0	0	0	0	0	0	0	0	0	0	0
AC003009.1	0	0	0	0	0	0	0	0	0	0	0	0	0	0	0	0	0	0	0	0	0	0	0	0	0	0	0	0	0	0	0	0	0	0	0	0	0	0	0	0	0	0	0	0	0	0	0	0	0
AC003092.1	0	0	0	0	0	0	0	0.000741759	0	0	0	0	0.000377499	0	0	0	0	0	0	0	0	0	0	0.000242466	0	0	0	0	0	0	0	0	0	0	0.000550075	0	0	0	0	0	0	0	0	0	0.0229671	0.00196699	0	0.00225586	0.00569207
AC003092.2	0	0	0	0	0	0	0	0	0	0.00091368	0	0.00202607	0.00100927	0	0	0	0	0	0	0	0	0	0	0	0	0	0	0	0	0	0	0	0	0	0	0	0	0	0	0	0	0	0	0	0	0	0	0	0
AC003101.1	0	0	0	0	0	0	0	0	0	0	0	0	0	0	0	0.00235401	0	0	0	0	0	0	0	0	0	0	0	0	0	0	0	0	0	0	0	0	0	0	0	0	0	0	0	0	0	0	0	0	0
AC003956.1	0	0	0	0	0	0	0	0.000197563	0.002279	0	0.000797481	0	0.000756382	0	0	0	0	0.000475412	0.000253512	0	0	0.000942717	0	0	0	0	0	0	0	0	0	0	0	0	0	0	0	0	0	0	0	0	0	0	0	0	0	0	0
AC003958.2	0	0	0	0	0	0	0	0	0	0	0	0	0	0	0	0	0	0	0	0	0	0	0	0	0	0	0	0	0	0	0	0	0	0	0	0	0	0	0	0	0	0	0	0	0	0	0	0	0
AC003984.1	0	0	0	0	0	0	0	0	0	0	0	0	0	0	0	0	0	0	0	0	0	0	0	0	0	0	0	0	0	0	0	0	0	0	0	0	0	0	0	0	0	0	0	0	0	0	0	0	0
AC003985.1	0	0	0	0	0	0	0	0	0	0	0	0	0	0	0	0	0	0	0	0	0	0	0	0	0	0	0	0	0	0	0	0	0	0	0	0	0	0	0	0	0	0	0	0	0	0	0	0	0
AC003988.1	0	0	0	0	0	0	0	0	0	0	0	0	0	0	0	0	0	0	0	0	0	0	0	0	0	0	0	0	0	0	0	0	0	0	0	0	0	0	0	0	0	0	0	0	0	0	0	0	0
AC004012.1	0.00267638	0	0	0	0	0.0109861	0	0	0	0	0	0	0.000467004	0	0	0	8.24e-05	0	0	0	0	0	0	0	0	0	0	0	0	0	0	0	0	0	0	0	0	0	0	0	0	0	0	0	0	0	0	0	0
AC004053.1	0	0	0	0	0	0	0	0	0	0	0	0	0	0	0.00877802	0	0	0	0.00102865	0	0	0	0	0	0	0.00407823	0	0	0	0	0	0	0	0	0	0	0	0	0	0	0	0	0	0	0	0	0	0	0
AC004054.1	0	0	0	0	0	0	0	0	0	0	0	0	0	0	0	0	0	0	0	0	0	0	0	0	0	0	0	0	0	0	0	0	0	0	0	0	0	0	0	0	0	0	0	0	0	0	0	0	0
AC004063.1	0	0	0	0	0	0	0	0	0	0	0	0	0	0	0	0	0	0	0	0	0	0	0	0	0	0	0	0	0	0	0	0	0	0	0	0	0	0	0	0	0	0	0	0	0	0	0	0	0
AC004158.1	0	0	0	0	0	0	0	0	0	0	0	0	0	0	0	0	0	0	0	0	0	0	0	0	0	0	0	0	0	0	0	0	0	0	0	0	0	0	0	0	0	0	0	0	0	0	0	0	0
AC004231.2	0	0	0	0	0	0.00238345	0	0	0	0	0	0	0	0	0	0	0	0	0	0	0	0	0	0	0	0.0625524	0	0	0.00672555	0	0	0	0	0	0	0	0	0	0	0	0	0	0	0	0	0.00145438	0	0	0
AC004257.1	0	0	0	0	0	0	0	0	0	0	0	0	0	0	0	0	0.000973859	0	0	0	0.000623218	0	0.000971659	0	0	0	0	0	0	0.0010904	0	0	0	0	0	0	0	0.00198969	0	0	0	0	0	0	0	0	0.00269001	0	0
AC004448.2	0	0	0	0	0	0	0	0	0	0	0	0	0	0	0	0	0	0	0	0	0	0	0	0	0	0	0	0	0	0	0	0	0	0.0003501	0	0	0	0	0	0	0	0	0	0	0	0.00222145	0	0	0
AC004490.1	0	0	0	0	0.0308912	0	0	0.000978149	0	0	0.00315104	0	0.00099528	0	0.00377467	0	0.000465623	0	0.00113957	0	0	0	0.000692816	0	0	0	0	0	0	0	0	0	0	0.000894233	0	0	0	0.000389508	0	0	0	0	0	0	0	0	0	0	0
AC004637.1	0	0	0	0	0	0	0	0	0	0	0	0	0	0	0	0	0	0	0	0	0	0	0	0	0	0	0	0	0	0	0	0	0	0	0	0	0	0	0	0	0	0	0	0	0	0	0	0	0
AC004824.2	0	0	0	0	0	0	0	0.000214274	0	0	0	0	0	0	0	0	0	0	0	0	0	0	0	0.000925554	0	0	0	0	0	0	0	0	0	0	0	0	0	0	0	0	0	0	0	0	0	0	0	0	0
AC004869.2	0	0	0	0	0	0	0	0	0	0	0	0	0	0	0	0	0	0	0	0	0	0	0	0	0	0	0	0	0	0	0	0	0	0	0	0	0	0	0	0	0	0	0	0	0	0	0	0	0
AC004870.3	0	0	0	0	0	0	0	0	0	0	0	0	0	0	0	0	0	0	0	0	0	0	0	0	0	0	0	0	0	0	0	0	0	0	0	0	0	0	0	0	0	0	0	0	0	0	0	0	0
AC004988.1	0	0	0	0	0	0	0	0.00175421	0	0	0.00257226	0	0.000716911	0	0	0	0.000129093	0.000231341	0	0	0	0	0	0.000639538	0	0	0	0	0	0	0	0	0	0.0301701	0.0321363	0.00457261	0.0110436	0.00164514	0.0454271	0	0.0589061	0	0.0339253	0.00444204	0	0	0.00374341	0.00518779	0
AC005008.2	0	0	0	0	0	0	0	0	0	0	0	0	0	0	0	0	0	0	0	0	0	0	0	0	0	0	0	0	0	0	0	0	0	0	0	0	0	0	0	0	0	0	0	0	0	0	0	0	0
AC005009.1	0	0	0	0	0	0	0	0	0	0	0	0	0	0	0	0	0	0	0	0	0	0	0	0	0	0	0	0	0	0	0	0	0	0	0	0	0	0	0	0	0	0	0	0	0	0	0	0	0.00398448
AC005009.2	0	0	0	0	0	0	0	0	0	0	0	0	0	0	0	0	0.000342455	0	0	0	0	0	0	0	0	0	0	0	0	0	0	0	0	0	0	0	0	0	0	0	0	0	0	0	0	0.00437633	0	0	0.00101257
AC005150.1	0	0	0	0	0	0	0	0	0	0	0	0	0	0	0	0	0	0	0	0	0	0	0	0	0	0	0	0	0	0	0	0	0	0	0	0	0	0	0	0	0	0	0	0	0	0	0	0	0
AC005224.2	0	0	0	0	0	0	0	0.000349575	0.00345323	0	0	0	0.00156788	0.000735144	0	0	0.000676022	0.000946	0.00622222	0.000667629	0.000790056	0	0.00162502	0.00213591	0	0	0	0	0	0.00150286	0.00685855	0	0	0.00136076	0.000863796	0	0	0.00199939	0.00401365	0	0	0.00412727	0	0	0	0.00129189	0	0	0
AC005253.2	0.00109271	0	0	0	0	0	0	0.00688186	0.00696298	0.000821743	0.00890288	0	0.00353938	0.00380707	0	0	0.0147679	0.0108816	0.0203765	0.0163996	0.0154626	0.0128885	0.0120669	0.0143004	0.0145856	0.00566381	0	0	0.0170994	0.00199362	0.0125871	0	0.0268087	0.00503123	0.00685342	0.00123163	0.00721166	0.00946224	0.00827355	0.00263664	0.00742463	0.0210204	0	0	0.00340479	0.00655327	0.00322807	0.00233834	0.00514506
AC005256.1	0.00315884	0.00147917	0	0	0	0	0	0.0040068	0	0	0.00290315	0.00705378	0.00188327	0.00332844	0	0	0.000469516	0.00161293	0.000998302	0.000647847	0.00123583	0	0.00299745	0	0	0	0.0246236	0	0	0.00837843	0.00336061	0	0	0	0.00458677	0.000535659	0	0.00549864	0	0.00433343	0	0	0	0	0	0.00396319	0.00384398	0.00394054	0
AC005262.2	0	0	0	0	0	0	0	0	0	0	0	0	0.000306379	0	0.0414701	0	0.00078476	0	0	0	0	0	0.00152623	0	0	0.00217637	0	0	0	0	0.00305244	0	0	0	0	0	0	0	0	0	0	0	0	0	0	0	0	0	0
AC005281.1	0	0	0	0	0	0	0	0.000153595	0	0	0	0	0	0	0	0	0	0	0	0	0	0	0	0	0	0.0955676	0	0	0	0	0	0	0	0	0	0	0	0	0	0	0	0	0	0	0	0	0	0	0
AC005304.1	0	0	0	0	0	0	0	0.000211939	0	0	0	0	0	0	0	0	0.000112596	0.000411132	0	0	0	0	0	0.00090979	0	0	0	0	0	0	0	0	0	0	0	0	0	0.00068248	0	0	0	0	0	0	0	0	0	0	0
AC005307.1	0	0	0	0	0	0	0	0	0	0	0	0	0	0	0.00638704	0	0	0	0	0	0	0	0	0	0	0	0	0	0	0	0	0	0	0	0	0	0	0	0	0	0	0	0	0	0	0	0	0	0
AC005355.1	0	0	0	0	0	0	0	0	0	0	0	0	0	0	0	0	0	0	0	0	0	0	0	0	0	0	0	0	0	0	0	0	0	0	0	0	0	0	0	0	0	0	0	0	0	0	0	0	0
AC005387.2	0	0	0	0	0	0	0	0	0	0	0	0	0	0	0	0	0	0	0	0	0	0	0	0	0	0	0	0	0	0	0	0	0	0	0	0	0	0	0	0	0	0	0	0	0	0	0	0	0
AC005394.1	0	0	0	0	0	0	0	0	0	0	0	0	0	0	0	0	0	0	0	0	0	0	0	0	0	0	0	0	0	0	0	0	0	0	0	0	0	0	0	0	0	0	0	0	0	0	0	0	0
AC005480.1	0	0	0	0.00698887	0.0110454	0.00329252	0	0.00354796	0	0	0.00161973	0.00264982	0.000255306	0.00156935	0	0	0.00371173	0.00190616	0.000955713	0	0.0023192	0	0.00056401	0	0	0.00187781	0	0	0	0	0.00094233	0	0	0.000596398	0.00150303	0.00113303	0	0.00165797	0	0.00241212	0	0	0	0	0.00340479	0.00310373	0	0.00292498	0
AC005498.3	0.00298893	0	0	0.00322847	0.0129751	0	0.0426296	0.00228703	0	0	0.000741179	0	0	0.0006697	0	0	0.000425056	0.000806872	0.00254677	0.000930515	0	0.0037598	0.00222302	0	0.00414021	0.0183014	0	0	0.0090543	0.00562657	0.00257525	0	0	0.0046693	0.00139823	0.00247954	0.000691444	0.00180015	0	0	0.00852057	0	0	0	0	0.010849	0.00148129	0	0
AC005523.2	0.00864324	0.0047787	0	0.00750423	0	0	0	0.00467274	0.00362649	0.00186303	0.00807199	0.00325635	0.00298651	0.00313285	0.00808736	0.0053744	0.00453613	0.00294382	0.0101978	0.00429321	0.00347974	0.00221604	0.0091273	0.00357863	0.0020679	0.0138051	0	0	0	0.0134953	0.0048207	0	0	0.00713966	0.00596142	0.00191013	0.00309547	0.00586474	0.00943904	0.0211101	0.00470021	0.00770504	0	0	0.00203323	0.00413334	0.00489459	0.00299253	0.0153748
AC005592.1	0	0	0	0	0	0	0	0	0	0	0	0	0	0	0	0	0	0	0	0	0	0	0	0	0	0	0	0	0	0	0	0	0	0	0.000143601	0	0	0	0	0	0	0	0	0	0	0	0	0	0
AC005597.1	0	0	0	0	0	0	0	0	0	0	0	0	0	0	0	0	0	0	0	0	0	0	0	0	0	0	0	0	0	0	0	0	0	0	0	0	0	0	0	0	0	0	0	0	0	0	0	0	0
AC005614.3	0	0	0	0.00187246	0	0	0	0.000585274	0	0.00141284	0.00262989	0	0.00204346	0	0	0	0.0022064	0.00241682	0.00244685	0.00104179	0.00289492	0.00601348	0.0031342	0.00421843	0.00238949	0	0	0	0	0.00312152	0	0	0	0.000549286	0.00139579	0.000886851	0	0.00318637	0	0	0	0	0	0	0	0	0	0	0.00285203
AC005616.1	0	0	0	0	0	0	0	0	0	0	0	0	0	0	0	0	0	0	0	0	0	0.00129411	0	0	0	0	0	0	0	0	0	0	0	0	0	0	0	0	0	0	0	0	0	0	0	0	0	0	0
AC005625.1	0	0	0	0	0	0	0	0	0	0	0	0	0	0	0	0	8.43e-05	0	0	0	0	0	0	0	0	0	0	0	0	0	0	0	0	0.000536014	0	0	0	0	0	0	0	0	0	0	0	0	0	0	0
AC005703.2	0	0	0	0	0	0	0	0	0	0	0	0	0	0	0	0	0	0	0	0	0	0	0	0	0	0	0	0	0	0	0	0	0	0	0	0	0	0	0	0	0	0	0	0	0	0	0	0	0
AC005703.3	0	0	0	0	0	0	0	0	0	0	0	0	0	0	0	0	9.72e-05	0	0	0	0	0	0	0	0	0	0	0	0	0	0	0	0	0	0	0	0	0	0	0	0	0	0	0	0	0	0	0	0
AC005863.1	0	0	0	0	0	0	0	0	0	0	0.00019679	0	0	0	0	0	0	0	0	0	0	0	0	0	0	0	0	0	0	0	0	0	0	0	0	0	0	0	0	0	0	0	0	0	0	0	0	0	0
AC006004.1	0	0	0	0	0	0	0	0.00024879	0	0	0.000625853	0	0	0	0	0	0	0	0	0	0	0	0	0	0	0	0	0	0	0	0	0	0	0	0	0	0	0	0	0	0	0	0	0	0	0	0	0	0
AC006007.1	0	0	0	0	0	0	0	0	0	0	0	0	0	0	0	0	0	0	0	0	0	0	0	0	0	0	0	0	0	0	0	0	0	0	0	0	0	0	0	0	0	0	0	0	0	0	0	0	0
AC006019.3	0	0	0	0	0	0	0	0	0	0	0	0	0	0	0	0	0	0	0	0	0	0	0	0	0	0	0	0	0	0	0	0	0	0	0	0	0	0	0	0	0	0	0	0	0	0	0	0	0
AC006041.1	0	0	0	0	0	0	0	0	0	0	0	0	0	0	0	0	0	0	0	0	0	0	0	0	0	0	0	0	0	0	0	0	0	0	0	0	0	0	0	0	0	0	0	0	0	0	0	0	0
AC006076.1	0	0	0	0	0	0	0	0	0	0	0	0	0	0	0	0	0	0	0	0	0	0	0	0	0	0	0	0	0	0	0	0	0	0	0	0	0	0	0	0	0	0	0	0	0	0	0	0	0
AC006150.1	0	0	0	0	0	0	0	0	0	0	0	0	0	0	0	0	0	0	0	0	0	0	0	0	0	0	0	0	0	0	0	0	0	0	0	0	0	0	0	0	0	0	0	0	0	0	0	0	0
AC006272.1	0	0	0	0	0	0	0	0	0	0	0	0	0	0	0	0	0	0	0	0	0	0	0	0	0	0	0	0	0	0	0	0	0	0	0	0	0	0	0	0	0	0	0	0	0	0	0	0	0
AC006296.1	0	0	0	0	0	0	0	0	0	0	0	0	0	0	0	0	0	0	0	0	0	0	0	0	0	0	0	0	0	0	0	0	0	0	0	0	0	0	0	0	0	0	0	0	0	0	0	0	0
AC006296.2	0	0	0	0	0	0	0	0	0	0	0	0	0	0	0	0	0	0	0	0	0	0	0	0	0	0	0	0	0	0	0	0	0	0	0	0	0	0	0	0	0	0	0	0	0	0	0	0	0
AC006369.2	0	0	0	0	0	0	0	0.00526005	0.00560081	0.000550011	0.000919052	0	0.00365861	0	0	0	0.041895	0.0393014	0.0457644	0.0120051	0.0498354	0.060771	0.0140882	0.00763942	0.00208513	0	0	0	0	0	0.00268119	0	0	0	0.000674344	0	0	0.00219118	0	0	0	0	0	0	0	0	0	0	0
AC006449.2	0	0	0	0	0	0	0	0.000245792	0	0	0	0	0	0	0	0	0.00101656	0.0007082	0	0.000559803	0.000682136	0	0.00177502	0	0.00235952	0	0	0	0	0	0	0	0	0	0	0	0	0	0	0	0	0	0.0201615	0	0	0	0.0112222	0	0
AC006460.2	0	0.00240655	0	0	0.0475493	0	0	0	0	0	0	0	0.000835454	0.00151554	0	0	0.000247155	0.00550759	0.000819628	0.0211227	0	0	0.00375911	0.0100731	0.0102854	0	0	0	0	0	0	0	0	0	0	0.000277105	0	0	0	0	0	0	0	0	0.00486954	0	0	0	0
AC006482.1	0	0	0	0	0	0	0	0	0	0	0	0	0	0	0	0	0	0	0	0	0	0	0	0.00029468	0	0	0	0	0	0	0	0	0	0	0	0	0	0	0	0	0	0	0	0	0	0	0	0	0
AC006994.2	0.0158236	0	0	0	0.0313347	0	0	0.00310524	0	0.00143506	0.0289635	0.00414488	0.00621591	0.00472936	0	0	0.00603523	0.0106581	0.00313069	0.00181386	0.00650932	0.0033674	0.00614717	0.00644582	0.00198902	0.0121376	0	0	0	0.00317205	0.00380119	0	0	0.00665989	0.00989346	0.000525023	0.0159575	0.0151254	0.00386304	0.00995038	0.00348395	0.0107966	0	0	0.00660998	0.00302989	0	0	0
AC007009.1	0.00316141	0	0	0	0	0.00441105	0	0.000907768	0	0	0.00019679	0	0	0	0	0	0	0	0	0	0	0	0	0	0	0	0	0	0	0.00101579	0.00179941	0	0	0	0	0	0	0	0	0	0	0	0	0	0	0	0	0	0
AC007091.1	0	0	0	0	0	0	0	0	0	0	0	0	0	0	0	0	0	0	0	0	0	0	0	0	0	0	0	0	0	0	0	0	0	0	0	0	0	0	0	0	0	0	0	0	0	0	0	0	0
AC007099.1	0	0	0	0	0	0.00329252	0	7.59e-05	0	0	0	0	0	0	0	0	0	0	0	0	0	0	0	0	0	0	0	0	0	0	0	0	0	0	0	0	0	0	0	0	0	0	0	0	0	0	0	0	0
AC007099.2	0	0	0	0	0	0	0	0	0	0	0	0	0	0	0	0	0	0	0	0	0	0	0	0	0	0	0	0	0	0	0	0	0	0	0	0	0	0	0	0	0	0	0	0	0	0	0	0	0
AC007106.1	0	0	0	0	0	0	0	0	0	0	0	0	0	0	0	0	0	0	0	0	0	0	0	0	0	0	0	0	0	0	0	0	0	0	0	0	0	0	0	0	0	0	0	0	0	0	0	0	0
AC007126.1	0	0	0	0	0	0	0	0	0	0	0	0	0	0	0	0	0	0	0	0	0	0	0	0	0	0	0	0	0	0.00357879	0	0	0	0	0	0	0	0	0	0	0	0	0	0	0	0	0	0	0
AC007128.1	0.00372497	0	0	0	0	0	0	0	0	0	0	0	0.000364635	0	0	0	0	0	0	0	0	0	0	0	0	0	0	0	0	0	0	0	0	0	0	0	0	0	0	0	0	0	0	0	0	0	0	0	0
AC007179.1	0	0	0	0	0	0	0	0	0	0	0	0	0	0	0	0	0	0	0	0	0	0	0	0	0	0	0	0	0	0	0	0	0	0	0	0	0	0	0	0	0	0	0	0	0	0	0	0	0
AC007292.3	0.00179641	0.00484774	0	0.0248213	0	0	0	0.00193013	0	0	0.0012727	0	0.000470271	0.000920668	0.0382609	0	0.0017454	0.00114401	0.00110662	0.00208324	0	0	0.000549731	0.00521652	0.0022629	0	0	0	0	0	0.00473291	0	0.00588006	0.00150184	0.00169723	0.000276242	0	0.00350066	0.00440846	0	0.00316448	0.0139312	0	0	0	0	0	0	0.00602354
AC007319.1	0.00320464	0.00414967	0	0.0201108	0	0	0	0	0	0	0	0	0	0.000785334	0	0	0	0	0	0	0	0	0	0	0	0	0	0	0	0.00427439	0	0	0	0.000544003	0.00049026	0	0	0.00061224	0	0	0.00134105	0	0	0	0	0.00121043	0.00609247	0	0.00272817
AC007349.4	0	0	0	0	0	0	0	0	0	0	0	0	0	0	0	0	0	0	0	0	0	0	0	0	0	0	0	0	0	0	0	0	0	0	0	0	0	0	0	0	0	0	0	0	0	0	0	0	0
AC007364.1	0	0	0	0	0	0	0	0	0	0	0	0	0	0	0	0	0	0	0	0	0	0	0	0	0	0	0	0	0	0	0	0	0	0	0	0	0	0	0	0	0	0	0	0	0	0	0	0	0
AC007365.1	0	0	0	0	0	0	0	0	0	0	0	0	0	0	0	0	0	0	0	0	0	0	0	0	0	0	0	0	0	0	0	0	0	0	0	0	0	0	0	0	0	0	0	0	0	0	0	0	0
AC007383.3	0.0052641	0	0	0.00662911	0	0	0	0.000899628	0.00433375	0	0.00106859	0.00116191	0.00111332	0.001684	0	0.00151948	0.00117514	0.0031802	0.00124403	0.00341901	0.00196757	0.00498529	0.00129616	0.00383501	0.00328913	0	0	0	0	0.00592846	0.00430063	0	0.00588006	0.000187857	0.00166424	0.00146467	0	0.00057466	0	0	0	0	0	0	0	0.000987236	0	0	0.00689579
AC007389.3	0	0	0	0	0	0	0	0.000214274	0	0	0	0	0	0	0	0	0	0.00026498	0	0	0	0	0	0	0	0	0	0	0	0	0	0	0	0	0	0	0	0	0	0	0	0	0	0	0	0	0	0	0
AC007422.1	0	0	0	0	0	0	0	0	0	0	0	0	0	0	0	0	0	0	0	0	0	0	0	0	0	0	0	0	0	0	0	0	0	0	0	0	0	0	0	0	0	0	0	0	0	0	0	0	0
AC007557.1	0	0	0	0	0	0	0	0	0	0	0	0	0	0	0	0	0	0	0	0	0	0	0	0	0	0	0	0	0	0	0	0	0	0	0	0	0	0	0	0	0	0	0	0	0	0	0	0	0
AC007557.2	0	0	0	0	0	0	0	0	0	0	0	0	0	0	0	0	0	0	0	0	0	0	0	0	0	0	0	0	0	0	0	0	0	0	0	0	0	0	0	0	0	0	0	0	0	0	0	0	0
AC007557.3	0	0	0	0	0	0	0	0	0	0	0	0	0	0	0	0	0	0	0	0	0	0	0	0	0	0	0	0	0	0	0	0	0	0	0	0	0	0	0	0	0	0	0	0	0	0	0	0	0
AC007557.4	0	0	0	0	0	0	0	0	0	0	0	0	0	0	0	0	0	0	0	0	0	0	0	0	0	0	0	0	0	0	0	0	0	0	0	0	0	0	0	0	0	0	0	0	0	0	0	0	0
AC007563.1	0	0	0	0	0	0	0	0	0	0	0	0	0	0	0	0	0	0	0	0	0	0	0	0	0	0	0	0	0	0	0	0	0	0	0	0	0	0	0	0	0	0	0	0	0	0	0	0	0
AC007620.3	0	0	0.0142248	0.00647316	0	0	0	0.0022368	0.00125264	0	0.0025417	0	0	0	0.0131503	0	0.000500992	0.00132553	0.00110749	0.00263533	0.00170254	0.0014197	0	0.00162232	0	0.00617057	0	0	0	0	0	0	0.0164568	0.00134113	0.000691017	0	0.00526062	0.000545598	0	0	0	0.00532221	0	0	0	0	0.00678439	0	0
AC007631.1	0	0	0	0	0	0	0	0	0	0	0	0	0	0	0	0	0	0	0	0	0	0	0	0	0	0	0	0	0	0	0	0	0	0	0	0	0	0	0	0	0	0	0	0	0	0	0	0	0
AC007652.1	0	0	0	0	0	0	0	0	0	0	0	0	0	0	0	0	0	0	0	0	0	0	0	0	0	0	0	0	0	0	0	0	0	0	0	0	0	0	0	0	0	0	0	0	0	0	0	0	0
AC007679.3	0	0	0	0	0	0	0	0	0	0	0	0	0	0	0	0	0	0	0	0	0	0	0	0	0	0	0	0	0	0	0	0	0	0	0	0	0	0	0	0	0	0	0	0	0	0	0	0	0
AC007731.1	0	0	0	0	0	0	0	0	0	0	0	0	0	0	0	0	0	0	0	0	0	0	0	0	0	0	0	0	0	0	0	0	0	0	0	0	0	0	0	0	0	0	0	0	0	0	0	0	0
AC007743.1	0.00223574	0	0	0	0.0443098	0	0	0.000192013	0	0	0.000228892	0	0	0	0	0	0.000207824	0.000444864	0	0	0	0	0	0	0	0.0054522	0	0	0	0.0125067	0.0122469	0	0	0.000266297	0	0	0	0	0	0.00328073	0	0.00442048	0	0	0	0	0	0	0
AC007795.1	0	0	0	0	0	0	0	0	0	0	0	0	0	0	0	0	0	0	0	0	0	0	0	0	0	0	0	0	0	0	0	0	0	0	0	0	0	0	0	0	0	0	0	0	0	0	0	0	0
AC007879.1	0	0	0	0	0	0	0	0	0	0	0	0	0	0	0	0	0	0	0	0	0	0	0	0	0	0	0	0	0	0	0	0	0	0	0	0	0	0	0	0	0	0	0	0	0	0	0	0	0
AC007879.2	0	0	0	0	0	0	0	0.00119619	0	0.00161989	0.00457821	0	0.00195745	0.00128642	0	0	0	0.00016632	0.000822002	0	0	0	0.000879613	0	0	0.00780362	0	0	0	0	0	0	0	0.00290362	0.00126125	0.000630777	0.00170696	0.000631791	0	0	0.00387267	0	0	0	0	0.00299378	0	0	0
AC007879.3	0	0	0	0	0	0	0	0	0	0	0	0	0	0	0	0	0	0	0	0	0	0	0	0	0	0	0	0	0	0	0	0	0	0	0	0	0	0	0	0	0	0	0	0	0	0	0	0	0
AC007879.4	0	0	0	0	0	0	0	0	0	0	0.000224699	0	0	0	0	0	0	0.000315553	0.0003012	0	0	0	0	0	0	0	0	0	0	0	0	0	0	0	0	0.000425679	0	0	0	0	0	0	0	0	0	0	0	0	0
AC007948.1	0	0	0	0	0	0	0	0	0	0	0	0	0	0	0	0	0	0	0	0	0	0	0	0	0	0	0	0	0	0	0	0	0	0	0	0	0	0	0	0	0	0	0	0	0	0	0	0	0
AC007950.1	0	0	0	0	0	0	0	0	0	0	0	0	0.000233418	0	0	0.00179726	0	0	0	0	0	0	0	0	0	0	0	0	0	0	0	0	0	0	0	0	0	0	0	0	0	0	0	0	0	0	0	0	0
AC007950.2	0.00981154	0	0	0.00272049	0	0	0	0.00521773	0.00117313	0.0016266	0.00602379	0	0.0028579	0.00782043	0.0129806	0	0.0107943	0.00999785	0.0136612	0.0040105	0.00247941	0.0082218	0.00516459	0.00530318	0.00879076	0	0	0	0.00598599	0.00705698	0.00682995	0.0760156	0	0.00420672	0.0047025	0.000351286	0	0.00477553	0.00889632	0	0.00394206	0.00445647	0	0	0.0249165	0.00285037	0	0	0.00687981
AC007952.4	0	0	0	0	0	0	0	0	0	0	0	0	0	0	0	0	0	0	0	0	0	0	0	0	0	0	0	0	0	0	0	0	0	0	0	0	0	0	0	0	0	0	0	0	0	0	0	0	0
AC007952.6	0	0	0	0	0	0	0	0	0	0	0	0	0	0	0	0	0	0	0	0	0	0	0	0	0	0	0	0	0	0	0	0	0	0	0	0	0	0	0	0	0	0	0	0	0	0	0	0	0
AC007966.1	0	0	0	0	0	0	0	0	0	0	0	0	0	0	0	0	0	0	0	0	0	0.00094836	0	0	0	0.0032614	0	0	0	0	0.0026406	0	0	0	0	0	0	0.000327518	0	0	0	0	0	0	0	0	0	0	0
AC008063.2	0	0	0	0	0	0	0	0	0	0	0	0	0	0	0	0	0	0	0	0	0	0	0	0	0	0	0	0	0	0	0	0	0	0	0.000176707	0	0	0	0	0	0	0	0	0	0	0	0	0	0
AC008074.1	0	0	0	0.0085517	0	0	0	0	0.00258313	0	0	0	0	0	0	0	0	0.000253141	0	0.000875404	0	0	0	0	0	0	0	0	0	0	0.00520453	0	0	0.000383687	0	0	0	0.00111119	0	0	0	0	0	0	0	0	0	0	0.00246505
AC008074.3	0.00114304	0	0	0.00864961	0	0	0	0.000242404	0	0	0	0	0	0.000561579	0	0	0.000310681	0	0	0.000734265	0	0	0.000932204	0	0	0	0	0	0	0	0.00479393	0	0	0.000392295	0.000280717	0	0	0	0	0	0	0	0	0.00738693	0	0	0	0	0
AC008175.1	0	0	0	0	0	0	0	0	0	0	0	0	0	0	0	0	0	0	0	0	0	0	0	0	0	0	0	0	0	0	0	0	0	0	0	0	0	0	0	0	0	0	0	0	0	0	0	0	0
AC008268.1	0.0275859	0.0319343	0.0256304	0.0238932	0.295248	0	0	0.00251242	0.00186386	0.00231969	0.000903366	0.00483541	0	0	0	0	0.000470028	0	0	0	0	0	0	0	0	0	0	0	0	0	0	0	0	0	0	0.000802361	0	0	0	0	0	0	0	0	0	0	0	0	0.00412568
AC008269.2	0	0	0	0.00446989	0.0121956	0	0	0.000172589	0	0	0	0	0	0	0	0	0.000443811	0	0	0	0	0	0.0012411	0	0	0	0	0	0	0	0.00270868	0	0	0	0	0	0	0	0	0	0	0	0	0	0	0.00550064	0	0	0.00301358
AC008277.1	0	0	0	0	0	0	0	0	0	0	0	0	0.000149481	0	0	0	0	0.000187228	0	0	0	0	0	0	0	0	0	0	0	0	0	0	0	0	0	0	0	0	0	0	0	0	0	0	0	0	0	0	0
AC008278.2	0	0	0	0	0	0	0	0	0	0	0	0	0	0	0	0	0	0	0	0	0	0	0	0	0	0.00560281	0	0	0	0	0	0	0	0	0	0	0	0	0	0	0	0	0	0	0	0	0	0	0
AC008522.1	0.00316656	0	0	0	0	0	0.0426296	0.000865788	0	0	0	0	0.000745708	0.00176497	0	0	0.00055243	0.000412145	0	0.000615108	0	0	0	0	0	0	0	0	0	0	0	0	0	0	0.000607305	0	0.00078592	0	0	0.00520842	0	0	0	0.0049991	0	0.00242505	0.00398334	0	0
AC008592.4	0	0	0	0	0	0	0	6.54e-05	0	0	0	0	0.000181866	0	0	0	0	0	0	0	0	0	0.000543069	0	0	0.00250104	0	0	0	0	0	0	0	0	0	0	0	0	0	0	0	0	0	0	0	0	0	0	0
AC008641.1	0	0	0	0	0	0	0	0	0	0	0	0	0	0	0	0	0	0	0	0	0	0	0	0	0	0	0	0	0	0	0	0	0	0	0	0	0	0	0	0	0	0	0	0	0	0	0	0	0
AC008686.1	0	0	0	0	0	0	0	0	0	0	0	0	0	0	0	0	0	0	0	0	0	0	0	0	0	0	0	0	0	0	0	0	0	0	0	0	0	0	0	0	0	0	0	0	0	0	0	0	0
AC008691.1	0	0	0	0	0	0	0	0	0	0	0	0	0	0	0	0	0	0	0	0	0	0	0	0	0	0	0	0	0	0	0	0	0	0	0	0	0	0	0	0	0	0	0	0	0	0	0	0	0
AC008703.1	0	0	0	0	0	0	0	0.00039993	0	0	0	0	0	0	0	0	0	0	0	0	0	0	0	0	0	0	0	0	0	0	0	0	0	0	0	0	0	0	0	0	0	0	0	0	0	0	0	0	0
AC008746.3	0	0	0	0	0	0	0	0	0	0	0	0	0	0	0	0	0	0	0	0	0	0	0	0	0	0	0	0	0	0	0	0	0	0	0	0	0	0	0	0	0	0	0	0	0	0	0	0	0
AC008914.1	0	0	0	0	0	0	0	0	0	0	0	0	0	0	0	0	0	0	0	0	0	0	0	0	0	0	0	0	0	0	0	0	0	0	0	0	0	0	0	0	0	0	0	0	0	0	0	0	0
AC008937.2	0	0	0	0	0	0	0	0	0	0	0	0	0.000236307	0	0	0	0	0	0	0	0	0	0	0	0	0	0	0	0	0	0	0	0	0	0	0	0	0	0	0	0	0	0	0	0	0	0	0	0
AC008937.3	0	0	0	0	0	0	0	0	0	0	0	0	0	0	0	0	0	0	0	0	0	0	0	0	0	0	0	0	0	0	0	0	0	0	0	0	0	0	0	0	0	0	0	0	0	0	0	0	0
AC008940.1	0	0	0	0	0	0	0	0	0	0	0	0	0	0	0	0	0	0	0	0	0	0	0	0	0	0	0	0	0	0	0	0	0	0	0	0	0	0	0	0	0	0	0	0	0	0	0	0	0
AC008991.1	0	0	0	0	0	0	0	0	0	0	0	0	0	0	0	0	0	0	0	0	0	0	0	0	0	0	0	0	0	0	0	0	0	0	0	0	0	0	0	0	0	0	0	0	0	0	0	0	0
AC008992.1	0	0	0	0	0	0	0	0	0	0	0	0	0	0	0	0	0	0	0	0	0	0	0	0	0	0	0	0	0	0	0	0	0	0	0	0	0	0	0	0	0	0	0	0	0	0	0	0	0
AC009065.4	0	0	0	0	0	0	0	0.000368291	0	0	0	0	0	0	0	0.00165884	0	0.000220017	0	0	0	0	0	0.00114283	0	0	0	0	0	0.00360677	0	0	0	0.000380716	0	0.000274176	0	0.000581592	0	0	0	0.00494804	0	0.0135272	0	0	0	0	0
AC009110.1	0	0	0	0	0	0	0	0	0	0	0	0	0	0	0	0	0	0	0	0	0	0	0	0	0	0	0	0	0	0	0	0	0	0	0	0	0	0	0	0	0	0	0	0	0	0	0	0	0
AC009120.4	0	0	0	0	0	0	0	0	0	0	0	0	0	0	0	0	0.000584254	0.000290324	0	0.000588028	0	0.00255038	0	0	0	0	0	0	0	0	0	0	0	0	0	0	0	0.000669284	0	0	0	0	0	0	0	0.00132726	0	0.00370789	0
AC009120.5	0	0	0	0	0	0	0	0	0	0	0	0	0	0	0	0	0	0	0	0	0	0	0	0	0	0	0	0	0	0	0	0	0	0	0	0	0	0	0	0	0	0	0	0	0	0	0	0	0
AC009121.2	0	0	0	0	0	0	0	0	0	0	0	0	0	0	0	0	0	0	0	0	0	0	0	0	0	0	0	0	0	0	0	0	0	0	0	0	0	0	0	0	0	0	0	0	0	0	0	0	0
AC009134.1	0	0	0	0	0	0	0	0	0	0	0	0	0	0	0	0	0	0	0	0	0	0	0	0	0	0	0	0	0	0	0	0	0	0	0	0	0	0	0	0	0	0	0	0	0	0	0	0	0
AC009158.1	0	0	0	0	0	0	0	0	0	0	0	0	0	0	0	0	0	0	0	0	0	0	0	0	0	0	0	0	0	0	0	0	0	0	0	0	0	0	0	0	0	0	0	0	0	0	0	0	0
AC009227.2	0	0	0	0	0	0	0	0	0	0	0	0	0	0	0	0	0	0	0	0	0	0	0	0	0	0	0	0	0	0	0	0	0	0	0	0	0	0	0	0	0	0	0	0	0	0	0	0	0
AC009228.1	0.0054138	0	0	0	0	0	0	0.00121092	0.00162558	0	0.0010164	0	0.00211035	0.00276512	0.00634035	0	0.000883352	0.000294158	0.00262704	0	0.000674416	0.00361074	0	0	0	0	0	0	0	0	0	0	0	0	0.000635283	0	0	0	0	0.00240856	0.00307314	0	0	0	0	0.00313633	0.00467799	0.0021997	0
AC009264.1	0	0	0	0	0	0	0	4.35e-05	0	0	0.00019679	0	0	0	0	0	0	0	0	0	0	0	0	0	0	0	0	0	0	0	0	0	0	0.000764059	0	0	0	0	0	0	0	0	0	0	0	0	0	0	0
AC009299.3	0.0442637	0.0166191	0.0358209	0.0152185	0.0700657	0.0210963	0	0.00526845	0.00974585	0.00340043	0.00230971	0	0.00817747	0.00876421	0.00895719	0.00241308	0.00637483	0.00816292	0.00839776	0.0196007	0.0105792	0.00159277	0.00890938	0.0220474	0.0020723	0.0115563	0	0	0.0184394	0	0.00209363	0	0	0.00248232	0.0020638	0.000574542	0	0.00472065	0	0	0.00309659	0.00712625	0	0.0027553	0.01121	0	0	0	0.00398448
AC009305.1	0	0	0	0	0	0	0	0	0	0	0	0	0	0	0	0	0	0	0	0	0	0	0	0	0	0	0	0	0	0	0	0	0	0	0	0	0	0	0	0	0	0	0	0	0	0	0	0	0
AC009312.1	0	0	0	0	0	0	0	0	0	0	0	0	0	0	0	0	0	0	0	0	0	0	0	0	0	0	0	0	0	0	0	0	0	0	0	0	0	0	0	0	0	0	0	0	0	0	0	0	0
AC009313.1	0	0	0	0	0	0	0	0	0	0	0.000802408	0	0	0	0	0	0	0	0	0	0	0	0	0	0	0	0	0	0	0	0	0	0	0	0.000203984	0	0	0	0	0	0	0	0	0	0	0	0	0	0
AC009411.1	0	0	0	0	0	0	0	0	0	0	0	0	0	0	0	0	0	0	0	0	0	0	0	0	0	0	0	0	0	0	0	0	0	0	0	0	0	0	0	0	0	0	0	0	0	0	0	0	0
AC009411.2	0	0	0	0	0	0	0	0	0	0	0	0	0	0	0	0	0	0	0	0	0	0	0	0	0	0	0	0	0	0	0	0	0	0	0	0	0	0	0	0	0	0	0	0	0	0	0	0	0
AC009478.1	0	0	0	0	0	0	0	0	0	0	0	0	0	0	0	0	0	0	0	0	0	0	0	0	0	0	0	0	0	0	0	0	0	0	0	0	0	0	0	0	0	0	0	0	0	0	0	0	0
AC009495.2	0.00576221	0	0	0.0200716	0	0	0	0.000599433	0	0	0.00446468	0	0	0	0	0	0.000389457	0.00254583	0.00153009	0.00189095	0.00186469	0.00355646	0.00108178	0	0	0.0110774	0	0	0	0	0	0	0	0.000176132	0	0	0	0.000938061	0	0	0	0	0	0	0	0	0	0	0
AC009495.3	0	0	0	0	0	0	0	0	0	0	0	0	0	0	0	0	0.000102633	0	0	0	0	0	0.000591704	0	0	0	0	0	0	0	0	0	0	0	0	0	0	0	0	0	0	0	0	0	0	0	0	0	0
AC009498.1	0	0	0	0	0	0	0	0	0	0	0	0	0	0	0	0	0	0	0	0	0	0	0	0	0	0	0	0	0	0	0	0	0	0	0	0	0	0	0	0	0	0	0	0	0	0	0	0	0
AC009506.1	0.0196503	0.00399483	0	0.0122675	0.0233135	0.0191145	0	0.00175385	0	0	0.0154958	0.00419403	0.00656642	0.00251556	0.016655	0	0.00103031	0.00112934	0.000218023	0	0.000948557	0	0.00204264	0.00349159	0	0.0300038	0	0	0.0104653	0.0331973	0.0103478	0	0.0448062	0.0225044	0.018254	0.0107478	0.00673592	0.0249102	0.0408913	0.0193259	0.0283188	0.0210118	0.0291633	0.0344951	0.00394505	0.0252342	0.0246655	0.0160037	0.0300728
AC009950.1	0	0	0	0	0	0	0	0	0	0	0	0	0	0	0	0	0	0	0	0	0	0	0	0	0	0	0	0	0	0	0	0	0	0	0	0	0	0	0	0	0	0	0	0	0	0	0	0	0
AC009970.1	0	0	0	0	0	0	0	0	0	0	0	0	0	0	0	0	0	0	0	0	0	0	0	0	0	0	0	0	0	0	0	0	0	0	0	0	0	0	0	0	0	0	0	0	0	0	0	0	0
AC010096.1	0	0	0	0	0	0	0	0	0	0	0	0	0.000258406	0	0	0	0.000225982	0	0	0	0	0	0	0	0	0	0	0	0	0	0	0	0	0	0	0	0	0	0	0	0	0	0	0	0	0	0	0	0
AC010105.1	0	0	0	0	0	0	0	0	0	0	0	0	0	0	0	0	0	0	0	0	0	0	0	0	0	0	0	0	0	0	0	0	0	0	0	0	0	0	0	0	0	0	0	0	0	0	0	0	0
AC010468.2	0	0	0	0	0	0	0	0	0	0	0	0	0	0	0	0	0	0	0	0	0	0	0	0	0	0	0	0	0	0	0	0	0	0	0	0	0	0	0	0	0	0	0	0	0	0	0	0	0
AC010504.2	0	0	0	0	0	0	0	0	0	0	0	0	0	0	0	0	0.000443074	0.000521634	0	0	0	0	0.000876995	0	0	0	0	0	0	0	0	0	0	0	0	0	0	0	0	0	0	0	0	0	0	0	0	0	0
AC010641.1	0	0	0	0	0	0	0	0	0	0	0	0	0	0	0	0	0	0	0	0	0	0	0	0	0	0	0	0	0	0	0	0	0	0	0	0	0	0	0	0	0	0	0	0	0	0	0	0	0
AC010649.1	0	0	0	0	0	0	0	0	0	0	0	0	0	0	0	0	0	0	0	0	0	0	0	0	0	0	0	0	0	0	0	0	0	0	0	0	0	0	0	0	0	0	0	0	0	0	0	0	0
AC010723.1	0	0	0	0	0	0	0	0	0	0	0	0	0	0	0	0	0	0	0	0	0	0	0	0	0	0	0	0	0	0	0	0	0	0	0	0	0	0	0	0	0	0	0	0	0	0	0	0	0
AC010731.2	0	0	0	0	0	0	0	0	0	0	0	0	0	0	0	0	0	0	0	0	0	0	0	0	0	0	0	0	0	0	0	0	0	0	0	0	0	0	0	0	0	0	0	0	0	0	0	0	0
AC010731.3	0	0	0	0	0	0	0	0	0	0	0	0	0	0	0	0	0	0	0	0	0	0	0	0	0	0	0	0	0	0	0	0	0	0	0	0	0	0	0	0	0	0	0	0	0	0	0	0	0
AC010745.1	0	0	0	0	0	0	0	0	0	0	0	0	0	0	0	0	0	0	0	0	0	0	0	0	0	0	0	0	0	0	0	0	0	0	0	0	0	0	0	0	0	0	0	0	0	0	0	0	0
AC010745.2	0	0	0	0	0	0	0	0	0	0	0	0	0	0	0	0	0	0	0	0	0	0	0	0	0	0	0	0	0	0	0	0	0	0	0	0	0	0	0	0	0	0	0	0	0	0	0	0	0
AC010745.3	0	0	0	0	0	0	0	0	0	0	0	0	0	0	0	0	0	0	0	0	0	0	0	0	0	0	0	0	0	0	0	0	0	0	0	0	0	0	0	0	0	0	0	0	0	0	0	0	0
AC010745.4	0	0	0	0	0	0	0	0	0	0	0	0	0	0	0	0	0	0	0	0	0	0	0	0	0	0	0	0	0	0	0	0	0	0	0	0	0	0	0	0	0	0	0	0	0	0	0	0	0
AC010761.6	0	0	0	0	0	0	0	0	0	0	0	0	0.000371967	0	0	0	0	0	0	0	0	0	0.000995084	0	0	0	0	0	0	0	0	0	0	0	0	0	0	0	0	0	0	0	0	0	0	0	0	0	0
AC010880.1	0	0	0	0	0	0	0	0	0	0	0	0	0	0	0	0	0	0	0	0	0	0	0	0	0	0	0	0	0	0	0	0	0	0	0	0	0	0	0	0	0	0	0	0	0	0	0	0	0
AC010884.1	0	0	0	0	0	0	0	4.03e-05	0	0	0	0	0.000186884	0	0	0	0	0	0	0	0	0	0	0	0	0	0	0	0	0	0	0	0	0	0.000129091	0	0	0	0	0	0	0	0	0	0	0	0	0	0
AC010890.1	0	0	0	0	0	0	0	0	0	0	0	0	0	0	0	0	0	0	0	0	0	0	0	0	0	0	0	0	0	0	0	0	0	0	0	0	0	0	0	0	0	0	0	0	0	0	0	0	0
AC010894.3	0.00792837	0.00685678	0	0.0208472	0	0	0	0.00399711	0.00170553	0	0.00389466	0.00268176	0.00362083	0.00504558	0.00613216	0	0.0012353	0.00214372	0	0.0011656	0.00122554	0.00937579	0.00275395	0.00044936	0.00209263	0.0079791	0	0	0.0125625	0.0023929	0.00187476	0	0.00735541	0.00988461	0.00627061	0.00275898	0.00189953	0.00236715	0	0.00341833	0.00911039	0.0163413	0	0	0.00352366	0.00115115	0	0.00417939	0
AC010907.2	0	0	0	0	0	0	0	0	0	0	0	0	0	0	0	0	0	0	0	0	0.000393936	0	0	0	0	0	0	0	0	0	0.00449219	0	0	0	0.000348569	0	0	0	0	0	0	0	0	0	0	0	0	0	0
AC010967.2	0	0	0	0	0	0	0	0	0	0	0	0	0	0	0	0	0.000331334	0	0	0	0	0	0	0	0	0	0	0	0	0	0	0	0	0	0.000243897	0	0	0	0	0	0	0	0	0	0	0	0	0	0
AC010969.1	0	0	0	0	0	0	0	0	0	0	0	0	0	0.00220686	0	0	0	0	0	0	0	0	0	0	0	0	0.0246236	0	0	0	0	0	0	0	0	0	0	0	0	0	0	0	0	0	0	0	0	0	0
AC010975.1	0	0	0	0	0	0	0	0	0	0	0	0	0	0	0	0	0	0	0	0	0	0	0	0	0	0	0	0	0	0	0	0	0	0	0	0	0	0	0	0	0	0	0	0	0	0	0	0	0
AC010976.2	0	0	0	0	0	0	0	0.000402718	0.00235264	0	0	0	0	0	0	0	0	0	0	0	0	0	0	0.00134088	0	0	0	0	0	0	0	0	0	0	0	0	0	0.000885142	0	0	0	0	0	0	0.0103004	0	0	0	0
AC010983.1	0	0	0	0	0	0	0	0	0	0	0	0	0	0	0	0	0	0	0	0	0	0	0	0	0	0	0	0	0	0	0	0	0	0	0	0	0	0	0	0	0	0	0	0	0	0	0	0	0
AC011193.1	0	0	0	0	0	0	0	0	0	0	0	0	0	0	0	0	0	0	0	0	0	0	0	0	0	0	0	0	0	0	0	0	0	0	0	0	0	0	0	0	0	0	0	0	0	0	0	0	0
AC011239.1	0	0	0	0	0	0	0	0	0	0	0	0	0	0	0	0	0	0	0	0	0	0	0	0	0	0	0	0	0	0	0	0	0	0	0	0	0	0	0	0	0	0	0	0	0	0	0	0	0
AC011243.1	0	0	0	0	0	0	0	0	0	0	0	0	0	0	0	0	0	0	0	0	0	0	0	0	0	0	0	0	0	0	0	0	0	0	0	0	0	0	0	0	0	0	0	0	0	0	0	0	0
AC011306.1	0	0	0	0	0	0	0	0	0	0	0	0	0	0	0	0	0	0	0	0	0	0	0	0	0	0	0	0	0	0	0	0	0	0	0	0	0	0	0	0	0	0	0	0	0	0	0	0	0
AC011516.1	0	0	0	0	0	0	0	0	0	0	0	0	0	0	0	0	0	0	0	0	0	0	0	0	0	0	0	0	0	0	0	0	0	0	0	0	0	0	0	0	0	0	0	0	0	0	0	0	0
AC011518.1	0	0	0	0	0	0	0	0	0	0	0	0	0	0	0	0	0	0	0	0	0	0	0	0	0	0	0	0	0	0	0	0	0	0	0	0	0	0	0	0	0	0	0	0	0	0	0	0	0
AC011524.1	0	0	0	0	0	0	0	0	0	0	0	0	0	0	0	0	0	0	0	0	0	0	0	0	0	0	0	0	0	0	0	0	0	0	0	0	0	0	0	0	0	0	0	0	0	0	0	0	0
AC011524.2	0	0	0	0	0	0	0	0	0	0	0	0	0	0	0	0	0	0	0	0	0	0	0	0	0	0	0	0	0	0	0	0	0	0	0	0	0	0	0	0	0	0	0	0	0	0	0	0	0
AC011525.2	0	0	0	0	0	0	0	0	0	0	0	0	0	0	0	0	0	0	0	0	0	0	0	0	0	0	0	0	0	0	0	0	0	0	0	0	0	0	0	0	0	0	0	0	0	0	0	0	0
AC011625.1	0	0	0	0	0	0	0	0	0	0	0	0	0	0	0	0	0	0	0	0	0	0	0	0	0	0	0	0	0	0	0	0	0	0	0	0	0	0	0	0	0	0	0	0	0	0	0	0	0
AC011752.1	0	0	0	0	0	0	0	0	0	0	0	0	0	0	0	0	0	0	0	0	0	0	0	0	0	0	0	0	0	0	0	0	0	0	0	0	0	0	0	0	0	0	0	0	0	0	0	0	0
AC011995.1	0	0	0	0	0	0	0	0	0	0	0	0	0	0	0	0	0	0	0	0	0	0	0	0	0	0	0	0	0	0	0	0	0	0	0	0	0	0	0	0	0	0	0	0	0	0	0	0	0
AC011997.1	0	0	0	0	0	0	0	0.000593968	0	0.000935481	0.000836826	0.00185393	0.00154951	0.00164052	0	0	0.00109296	0.00158388	0.0029123	0.00378963	0.000505728	0.00285509	0.0292932	0.00219924	0.00120264	0	0	0	0.00841929	0	0.00157359	0	0.0129221	0	0.000310098	0.00089856	0.00157284	0	0	0	0	0	0	0.00460878	0	0.00628554	0	0.004282	0.00334043
AC012065.4	0	0	0	0	0	0	0	0	0	0	0	0	0	0	0	0	0	0	0	0	0	0	0	0	0	0	0	0	0	0	0	0	0	0	0	0	0	0	0	0	0	0	0	0	0	0	0	0	0
AC012123.1	0	0	0	0	0	0	0	0.0030471	0	0	0	0	0	0.000414663	0	0	0	0	0	0	0	0	0	0	0	0	0	0	0	0	0	0	0	0	0	0	0	0	0	0	0	0	0	0	0	0	0	0	0
AC012322.1	0	0	0	0	0	0	0	0	0	0	0	0	0	0	0	0	0	0	0	0	0	0	0	0	0	0	0	0	0	0	0	0	0	0	0	0	0	0	0	0	0	0	0	0	0	0	0	0	0
AC012361.1	0	0	0	0	0	0	0	0	0	0	0	0	0	0	0	0	0	0	0	0	0	0	0	0	0	0	0	0	0	0	0	0	0	0	0	0	0	0	0	0	0	0	0	0	0	0	0	0	0
AC012363.2	0	0	0	0	0	0	0	0	0	0	0	0	0	0	0	0	0	0	0	0	0	0	0	0	0	0	0	0	0	0	0	0	0	0	0	0	0	0	0	0	0	0	0	0	0	0	0	0	0
AC012368.1	0	0	0	0.00639665	0.0110454	0	0	0	0	0	0.00112933	0.00211863	0.00179447	0	0	0	0.000311733	0.000561284	0.00151708	0.00163874	0	0	0.00262396	0	0	0.00682532	0	0	0	0.00372324	0	0	0	0	0	0	0	0	0	0	0	0	0	0	0	0	0	0	0
AC012445.1	0	0	0	0	0	0	0	0	0	0	0	0	0	0	0	0	0	0	0	0	0	0	0	0	0	0	0	0	0	0	0	0	0	0	0	0	0	0	0	0	0	0	0	0	0	0	0	0	0
AC012451.1	0	0	0	0	0	0	0	0	0	0	0	0	0	0	0	0	0	0	0	0	0	0	0	0	0	0	0	0	0	0	0	0	0	0	0	0	0	0	0	0	0	0	0	0	0	0	0	0	0
AC012462.1	0	0	0	0	0	0	0	0	0	0	0	0	0.000246832	0	0	0	0	0	0	0	0	0	0	0	0	0	0	0	0	0	0	0	0	0	0	0	0	0	0	0	0	0	0	0	0	0	0	0	0
AC012462.2	0	0	0	0	0	0	0	0	0	0	0	0	0.000295371	0	0	0	0.000183034	0	0	0	0	0	0	0	0	0	0	0	0	0	0	0	0	0	0	0	0	0	0	0	0	0	0	0	0	0	0	0	0
AC012462.3	0	0	0	0	0	0	0	0	0	0	0	0	0	0	0	0	0	0	0	0	0	0	0	0	0	0	0	0	0	0	0	0	0	0	0	0	0	0	0	0	0	0	0	0	0	0	0	0	0
AC012485.2	0	0	0	0	0	0	0	0	0	0	0	0	0	0	0	0	0	0	0	0	0	0	0	0	0	0	0	0	0	0	0	0	0	0	0	0	0	0	0	0	0	0	0	0	0	0	0	0	0
AC012494.1	0	0	0	0	0	0	0	0	0	0	0	0	0	0	0	0	0	0	0	0	0	0	0.000716322	0	0	0	0	0	0	0	0	0	0	0	0	0	0	0	0	0	0	0	0	0	0	0	0	0	0
AC012499.1	0	0	0	0	0	0	0	0	0	0	0	0	0	0	0	0	0	0	0	0	0	0	0	0	0	0	0	0	0	0	0	0	0	0	0	0	0	0	0	0	0	0	0	0	0	0	0	0	0
AC012506.1	0	0	0	0	0	0	0	0	0	0	0	0	0	0	0	0	0	0	0	0	0	0	0	0	0	0	0	0	0	0	0	0	0	0	0	0	0	0	0	0	0	0	0	0	0	0	0	0	0
AC012506.2	0	0	0	0	0	0	0	0	0	0	0	0	0	0	0	0	0	0	0	0	0	0	0	0	0	0	0	0	0	0	0	0	0	0	0	0	0	0	0	0	0	0	0	0	0	0	0	0	0
AC012506.3	0	0	0	0	0	0	0	0	0	0	0	0	0	0	0	0	0	0	0	0	0	0	0	0	0	0	0	0	0	0	0	0	0	0	0	0	0	0	0	0	0	0	0	0	0	0	0	0	0
AC012506.4	0	0	0	0	0	0	0	0	0	0	0	0	0	0	0	0	0	0	0	0	0	0	0	0	0	0	0	0	0	0	0	0	0	0	0	0	0	0	0	0	0	0	0	0	0	0	0	0	0
AC012507.4	0	0	0	0	0	0	0	0	0	0	0	0	0	0	0	0	0	0	0	0	0	0	0	0	0	0	0	0	0	0	0	0	0	0	0	0	0	0	0	0	0	0	0	0	0	0	0	0	0
AC012593.1	0	0	0	0	0	0	0	0	0	0	0	0	0	0	0	0	0.000273797	0.000153423	0	0	0	0	0	0	0	0	0	0	0	0	0	0	0	0	0	0	0	0	0	0	0	0	0	0	0	0	0	0	0
AC012594.1	0	0	0	0	0	0	0	0	0	0	0	0	0	0	0.0134596	0	6.97e-05	0.000195234	0	0	0	0	0	0	0.00108036	0	0	0	0	0	0	0	0	0	0	0.000756401	0	0	0	0	0	0	0	0	0	0	0	0	0
AC012613.2	0	0	0	0	0	0	0	0	0	0	0	0	0	0	0	0	0	0	0	0	0	0	0	0	0	0	0	0	0	0	0	0	0	0	0	0	0	0	0	0	0	0	0	0	0	0	0	0	0
AC012668.1	0	0	0	0	0	0	0	0	0	0	0	0	0	0	0	0	0	0	0	0	0	0	0	0	0	0	0	0	0	0	0	0	0	0	0	0	0	0	0	0	0	0	0	0	0	0	0	0	0
AC012668.2	0	0	0	0	0	0	0	0	0	0	0	0	0.000469051	0.00268929	0	0	0	0	0	0	0	0	0	0	0	0	0	0	0	0	0	0	0	0.00019781	0.000539837	0	0	0.000437516	0.00410714	0	0.00225354	0	0	0	0	0	0	0	0
AC012668.3	0	0	0	0	0	0	0	0	0	0	0	0	0	0	0	0	0	0	0	0	0	0	0	0	0	0	0	0	0	0	0	0	0	0	0	0	0	0	0	0	0	0	0	0	0	0	0	0	0
AC013286.1	0	0	0	0	0	0	0	0	0	0	0	0	0	0	0	0	0	0	0	0	0	0	0	0	0	0	0	0	0	0	0	0	0	0	0	0	0	0	0	0	0	0	0	0	0	0	0	0	0
AC013401.1	0	0	0	0	0	0	0	0	0	0	0	0	0	0	0	0	0	0	0	0	0	0	0	0	0	0	0	0	0	0	0	0	0	0	0	0	0	0	0	0	0	0	0	0	0	0	0	0	0
AC013402.3	0	0	0	0	0	0	0	0	0	0	0	0	0	0	0	0	0	0	0	0	0	0	0	0	0	0	0	0	0	0	0	0	0	0	0	0	0	0	0	0	0	0	0	0	0	0	0	0	0
AC013448.1	0	0	0	0	0	0	0	0	0	0	0	0	0	0	0	0	0	0	0	0	0	0	0	0	0	0	0	0	0	0	0	0	0	0	0.000198351	0	0	0	0	0	0	0	0	0	0	0	0	0	0
AC013448.2	0	0	0	0	0	0	0	0	0	0	0	0	0	0	0	0	0	0	0	0	0	0	0	0	0	0	0	0	0	0	0	0	0	0	0	0	0	0	0	0	0	0	0	0	0	0	0	0	0
AC013727.1	0	0	0	0	0	0	0	0	0	0	0	0	0	0	0	0	0	0	0	0	0	0	0	0	0	0	0	0	0	0	0	0	0	0	0	0	0	0	0	0	0	0	0	0	0	0	0	0	0
AC013727.2	0	0	0	0	0	0	0	0	0	0	0	0	0	0	0	0	0	0	0	0	0	0	0	0	0	0	0	0	0	0	0	0	0	0	0	0	0	0	0	0	0	0	0	0	0	0	0	0	0
AC015849.12	0	0	0	0	0	0	0	0	0	0	0	0	0	0	0	0	0.000282868	0	0	0	0	0	0	0	0	0	0	0	0	0	0	0	0	0	0	0	0	0	0	0	0	0	0	0	0	0	0	0	0
AC015849.2	0	0	0	0	0	0	0	0	0	0	0	0	0.00020174	0	0	0	0.00215132	0.00116368	0.00547955	0.00285369	0.00559806	0.00278326	0.000564482	0.000815775	0.00247653	0	0	0	0	0.00202672	0	0	0	0	0.000372667	0	0	0.00093254	0	0	0	0	0	0	0	0.0021329	0	0	0
AC015923.1	0	0	0	0	0	0	0	0	0	0	0	0	0	0	0	0	0	0	0	0	0	0	0	0	0	0	0	0	0	0	0	0	0	0	0	0	0	0	0	0	0	0	0	0	0	0	0	0	0
AC015987.1	0	0	0	0	0	0	0	0.00341339	0.00289235	0	0.00404521	0	0	0	0	0	0.0025987	0.000399705	0.00628378	0.0020698	0.000565344	0.00123892	0	0.00385384	0.00670983	0.00319851	0	0	0	0.00131072	0.00331399	0	0	0	0.000369474	0.000579418	0.00166378	0	0	0	0	0.0103398	0	0	0.00203323	0.000791343	0	0	0.00327755
AC016292.1	0	0	0	0	0	0	0	0	0	0	0	0	0	0	0	0	0	0	0	0	0	0	0	0	0	0	0	0	0	0	0	0	0	0	0	0	0	0	0	0	0	0	0	0	0	0	0	0	0
AC016644.1	0	0	0	0	0	0	0	0	0	0	0	0	0	0	0	0	0	0	0	0	0	0	0	0	0	0	0	0	0	0	0	0	0	0	0	0	0	0	0	0	0	0	0	0	0	0	0	0	0
AC016710.1	0	0	0	0	0	0	0	0	0	0	0	0	0	0	0	0	0	0	0	0	0	0	0	0	0	0	0	0	0	0	0	0	0	0	0	0	0	0	0	0	0	0	0	0	0	0	0	0	0
AC016716.2	0	0	0	0	0	0	0	0	0	0	0	0	0	0	0	0	0	0	0	0	0	0	0	0	0	0	0	0	0	0	0	0	0	0	0	0	0	0	0	0	0	0	0	0	0	0	0	0	0
AC016722.3	0	0	0	0	0	0	0	0	0	0	0	0	0	0.000414663	0	0	0.000111204	0.00028371	0	0	0.000839715	0	0.00110203	0	0	0	0	0	0	0	0	0	0	0	0	0	0	0.00064028	0	0	0	0	0	0	0	0	0	0	0
AC016730.1	0	0	0	0	0	0	0	0	0	0	0	0	0	0	0	0	0	0	0	0	0	0	0	0	0	0	0	0	0	0	0	0	0	0	0	0	0	0	0	0	0	0	0	0	0	0	0	0	0
AC016735.1	0	0	0	0	0	0	0	0	0	0	0	0	0	0	0	0	0	0.000121752	0	0	0	0	0	0	0	0	0	0	0	0	0	0	0	0	0	0	0	0	0	0	0	0	0	0	0	0	0	0	0
AC016751.2	0	0	0	0	0	0	0	0	0	0	0	0	0	0	0	0	0	0	0	0	0	0	0	0	0	0	0	0	0	0	0	0	0	0	0	0	0	0	0	0	0	0	0	0	0	0	0	0	0
AC016831.7	0.0148475	0.00199991	0.049325	0.0217553	0.0119653	0.0235293	0	0.0538093	0.130234	0.00489338	0.0238585	0.00566008	0.0360635	0.0462207	0.0523302	0	0.214432	0.0978716	0.385086	0.13505	0.185929	0.0454618	0.238386	0.134105	0.199625	0.0285718	0.0317705	0	0.0159903	0.0310283	0.00411059	0.0789396	0.0381299	0.011555	0.014032	0.00914971	0.0352929	0.0464022	0.00534121	0.0260037	0.00618581	0.0118954	0	0	0.0651096	0.00970079	0.0319841	0.0060299	0.0341561
AC016903.1	0	0	0	0	0	0	0	0	0	0	0	0	0	0	0	0	0	0	0	0	0	0	0	0	0	0	0	0	0	0	0	0	0	0	0	0	0	0	0	0	0	0	0	0	0	0	0	0	0
AC016903.2	0	0	0	0	0	0	0	0	0	0	0	0	0	0	0	0	0	0	0	0	0	0	0	0	0	0	0	0	0	0	0	0	0	0	0	0	0	0	0	0	0	0	0	0	0	0	0	0	0
AC016910.1	0	0	0	0	0	0	0	0	0	0	0	0	0	0	0	0	0	0	0	0	0	0	0	0	0	0	0	0	0	0	0	0	0	0	0	0	0	0	0	0	0	0	0	0	0	0	0	0	0.00549583
AC017002.1	0	0.0112171	0	0	0	0	0	0.00449073	0.00104047	0.00207386	0.0165489	0	0.0051423	0.00203231	0.0073894	0	0.0143943	0.0245024	0.0195566	0.0581874	0.00755418	0.00750256	0.574817	0.105301	0.107048	0	0	0	0	0.00541527	0.00431654	0	0	0.0136812	0.0229448	0.0103207	0.0364056	0.0275009	0	0.0280303	0	0	0	0	0.0161968	0.0204851	0.0354404	0.00918476	0.0148187
AC017002.2	0	0	0	0	0	0	0	0.000200625	0	0	0.000801022	0	0.00206828	0	0	0	0.000166504	0.000211926	0.00199999	0.00051511	0.000444466	0.00196657	0.00133707	0	0.00219903	0	0	0	0	0	0	0	0	0.000569998	0.000608315	0.000940009	0	0.000766909	0	0	0	0	0	0	0	0	0.00665598	0	0.00267703
AC017006.2	0	0	0	0	0	0	0	0	0	0	0	0	0	0	0	0	0	0	0	0	0	0	0	0	0	0	0	0	0	0	0	0	0	0	0	0	0	0	0	0	0	0	0	0	0	0	0	0	0
AC017048.1	0	0	0	0	0	0	0	0	0	0	0	0	0	0	0	0	0	0	0	0	0	0	0	0	0	0	0	0	0	0	0	0	0	0	0	0	0	0	0	0	0	0	0	0	0	0	0	0	0
AC017048.2	0	0	0	0	0	0	0	0	0	0	0	0	0	0	0	0	0	0	0	0	0	0	0	0	0	0	0	0	0	0	0	0	0	0	0	0	0	0	0	0	0	0	0	0	0	0	0	0	0
AC017053.1	0	0	0	0	0	0	0	0	0	0	0	0	0	0	0	0	0	0	0	0	0	0	0	0	0	0	0	0	0	0	0	0	0	0	0	0	0	0	0	0	0	0	0	0	0	0	0	0	0
AC017074.1	0	0	0	0	0	0	0	0	0	0	0	0	0	0	0	0	0	0	0	0	0	0	0	0	0	0	0	0	0	0	0	0	0	0	0	0	0	0.00051794	0	0	0	0	0	0	0	0	0	0	0
AC017074.2	0	0	0	0	0	0	0	0	0	0	0	0	0	0	0	0	0	0	0	0	0	0	0	0	0	0	0	0	0	0	0	0	0	0	0	0	0	0	0	0	0	0	0	0	0	0	0	0	0
AC018359.1	0	0.00445229	0	0.0063309	0	0	0	0.000490333	0	0	0	0	0	0	0	0	0.000124109	0	0	0	0	0	0	0	0	0	0	0	0	0	0	0	0	0	0	0	0	0	0	0	0	0	0	0	0	0	0	0	0
AC018685.1	0	0	0	0	0	0	0	0	0	0	0	0	0	0	0	0	0	0	0	0	0	0	0	0	0	0	0	0	0	0	0	0	0	0	0	0	0	0	0	0	0	0	0	0	0	0	0	0	0
AC018685.2	0	0	0	0	0	0	0	0	0	0	0	0	0	0	0	0	0	0	0	0	0	0	0	0	0	0	0	0	0	0	0	0	0	0	0	0	0	0	0	0	0	0	0	0	0	0	0	0	0
AC018742.1	0	0	0	0	0	0	0	0	0	0	0	0	0	0	0	0	0	0	0	0	0	0	0	0	0	0	0	0	0	0	0	0	0	0	0	0	0	0	0	0	0	0	0	0	0	0	0	0	0
AC018832.1	0	0	0	0	0	0	0	0	0	0	0	0	0	0	0	0	0	0	0	0	0	0	0	0	0	0	0	0	0	0	0	0	0	0	0	0	0	0	0	0	0	0	0	0	0	0	0	0	0
AC018866.1	0	0	0	0	0	0	0	0	0	0	0	0	0	0	0	0	0	0	0	0	0	0	0	0	0	0	0	0	0	0	0	0	0	0	0	0	0	0	0	0	0	0	0	0	0	0	0	0	0
AC019055.1	0	0	0	0	0	0	0	0	0	0	0	0	0	0	0	0	0	0	0	0	0	0	0	0	0	0	0	0	0	0	0	0	0	0	0	0	0	0	0	0	0	0	0	0	0	0	0	0	0
AC019064.1	0	0	0	0	0	0	0	0	0	0	0	0	0	0	0	0	0	0	0	0	0	0	0	0	0	0	0	0	0	0	0	0	0	0	0	0	0	0	0	0	0	0	0	0	0	0	0	0	0
AC019117.1	0	0	0	0	0	0.00997756	0	0	0	0	0	0	0.000171901	0	0	0	0	0	0	0	0	0	0	0	0	0.00344367	0	0	0	0	0	0	0	0	0	0	0	0	0	0	0	0	0	0	0	0	0	0	0
AC019117.2	0.00506586	0	0	0.0102549	0	0.0032448	0	0.000974817	0	0	0	0	0	0	0	0	0	0	0	0	0	0	0	0	0	0	0	0	0	0	0	0	0	0	0.000212567	0	0	0	0	0	0	0	0	0	0	0	0	0	0
AC019186.1	0	0	0	0	0	0.0033444	0	4.87e-05	0	0	0	0	0.000292775	0.000446518	0	0	0	0.000551412	0.00105932	0.0014221	0.000410129	0	0	0.00095666	0	0	0	0	0	0	0	0	0	0.0011118	0.000487169	0	0	0	0.00462119	0	0	0	0	0	0	0.00396768	0	0	0
AC019330.1	0	0	0	0	0	0	0	0	0	0	0	0	0	0	0	0	0	0	0	0	0	0	0	0	0	0	0	0	0	0	0	0	0	0	0	0	0	0	0	0	0	0	0	0	0	0	0	0	0
AC020595.1	0	0	0	0	0	0	0	0	0	0	0	0	0	0	0	0	0	0	0	0	0	0	0	0	0	0	0	0	0	0	0	0	0	0	0	0	0	0	0	0	0	0	0	0	0	0	0	0	0
AC020743.2	0.00254949	0	0	0	0	0	0	0.00222723	0	0.000342311	0	0	0.00130188	0	0	0	0.0046821	0	0	0.000524259	0	0	0.00373036	0.000346787	0.00807748	0	0	0	0	0	0	0	0	0	0.000347745	0	0	0	0	0	0	0	0	0	0	0	0	0.00314269	0
AC020743.3	0	0	0	0	0	0	0	0	0	0	0	0	0	0	0	0	0.000112841	0	0	0	0	0	0	0	0	0	0	0	0	0	0	0	0	0	0	0	0	0	0	0	0	0	0	0	0	0	0	0	0
AC021224.1	0	0	0	0	0	0	0	0	0	0	0	0	0	0	0	0.00388361	0.000281245	0	0	0	0	0	0.000498996	0	0	0	0	0	0	0	0	0	0	0	0	0	0	0	0	0	0	0	0	0	0	0	0	0	0
AC022182.1	0	0	0	0	0	0	0	0.000799303	0.00238058	0	0.000729797	0	0.000773745	0.00133732	0	0	0.000181602	0.00104761	0.000823738	0	0	0.00232145	0	0.00166756	0	0.00398294	0	0	0	0	0	0	0	0.000282382	0	0	0	0.000537064	0	0	0	0.00673026	0	0	0	0	0	0	0
AC022486.1	0	0	0	0	0	0	0	0	0	0	0	0	0	0	0	0	0	0	0	0	0	0	0	0	0	0	0	0	0	0	0	0	0	0	0	0	0	0	0	0	0	0	0	0	0	0	0	0	0
AC023128.1	0	0	0	0	0	0	0	0	0	0	0	0	0	0	0	0	0	0	0	0	0	0	0	0	0	0	0	0	0	0	0	0	0	0	0	0	0	0	0	0	0	0	0	0	0	0	0	0	0
AC023347.1	0	0	0	0	0	0	0	0	0	0	0	0	0	0	0	0	0	0	0	0	0	0	0	0	0	0	0	0	0	0	0	0	0	0	0	0	0	0	0	0	0	0	0	0	0	0	0	0	0
AC023469.1	0	0	0	0	0	0	0	0	0	0	0	0	0	0	0	0	0	0	0	0	0	0	0	0	0	0	0	0	0	0	0	0	0	0	0	0	0	0	0	0	0	0	0	0	0	0	0	0	0
AC023469.2	0	0	0	0	0	0	0	0	0	0	0	0	0	0	0	0	0	0	0	0	0	0	0	0	0	0	0	0	0	0	0	0	0	0	0	0	0	0	0	0	0	0	0	0	0	0	0	0	0
AC023481.1	0	0	0	0	0	0	0	0.000400324	0	0	0.000226963	0	0	0	0	0	0	0	0	0	0	0.00143753	0.0005414	0.000373369	0	0	0	0	0	0	0	0	0	0	0	0	0	0	0	0	0	0	0	0	0	0.0014463	0	0	0
AC023590.1	0.00896453	0.00266367	0.0401154	0.0379579	0.0173053	0.054819	0	0.0381478	0.0398614	0.00145904	0.0135781	0.000774129	0.0112419	0.0166551	0.294056	0.00237727	0.0209962	0.00928997	0.0170097	0.00300298	0.0114496	0.0113144	0.0228765	0.00436478	0.0154894	0.0534857	0	0	0.0532757	0.020844	0.0339372	0	0.00735541	0.017402	0.0125126	0.00562472	0.00107264	0.0454269	0.0257547	0.0149959	0.0162471	0	0	0	0.0297474	0.00322783	0.0022083	0.00667638	0.0097426
AC023669.1	0	0	0	0	0	0	0	0	0	0	0	0	0	0	0	0	0	0	0	0	0	0	0	0	0	0	0	0	0	0	0	0	0	0	0	0	0	0	0	0	0	0	0	0	0	0	0	0	0
AC024028.1	0	0	0	0	0	0	0	0	0	0	0	0	0	0	0	0	0	0.000451666	0	0.00112115	0.000719282	0.00172788	0	0	0	0	0	0	0	0	0	0	0	0	0	0	0	0.000678785	0	0	0	0	0	0	0	0	0	0	0
AC024060.1	0	0	0	0	0	0	0	0	0	0	0	0	0	0	0	0	0	0	0	0	0	0	0	0	0	0	0	0	0	0	0	0	0	0	0	0	0	0	0	0	0	0	0	0	0	0	0	0	0
AC024084.1	0	0	0	0	0	0	0	0	0.00237117	0	0	0	0	0	0	0	0	0	0	0	0	0	0	0	0	0	0	0	0	0	0	0	0	0	0	0	0	0	0	0	0	0	0	0	0	0	0	0	0
AC024132.1	0	0	0	0	0	0	0	0	0	0	0	0	0	0	0	0	0	0	0	0	0	0	0	0	0	0	0	0	0	0	0	0	0	0	0	0	0	0	0	0	0	0	0	0	0	0	0	0	0
AC026167.1	0	0	0	0	0	0	0	0	0	0	0	0	0	0	0	0	0	0	0	0	0	0	0	0	0	0	0	0	0	0	0	0	0	0	0	0	0	0	0	0	0	0	0	0	0	0	0	0	0
AC026202.3	0.00747628	0	0	0.00653852	0	0.00769486	0	0.00195801	0	0.0102029	0.00268452	0.0132065	0.0330729	0.0558352	0	0	0.000608872	0.000862887	0	0.000655328	0	0	0	0	0.00296868	0	0	0	0	0	0	0	0.0242358	0.0018412	0.00296673	0.000837042	0.00775748	0.00160119	0	0	0.00268522	0	0	0	0	0.00236769	0	0	0.00252351
AC026904.1	0	0	0	0	0	0	0	0	0	0	0.00372626	0	0	0	0	0	0	0	0	0	0	0	0	0	0	0	0	0	0	0	0	0	0	0	0	0	0	0	0	0	0	0	0	0	0	0	0	0	0
AC027601.1	0	0	0	0	0	0	0	0	0	0	0	0	0	0	0	0	0	0	0	0	0	0	0	0	0	0	0	0	0	0	0	0	0	0	0	0	0	0.00174346	0	0	0	0	0	0	0	0	0	0	0
AC034228.2	0	0	0	0	0	0	0	0	0	0	0	0	0	0	0	0	0	0	0	0	0	0	0	0	0	0	0	0	0	0	0	0	0	0	0	0	0	0	0	0	0	0	0	0	0	0	0	0	0
AC034228.3	0	0	0	0	0	0	0	0	0	0	0	0	0	0	0	0	0	0	0	0	0	0	0	0	0	0	0	0	0	0	0	0	0	0	0	0	0	0	0	0	0	0	0	0	0	0	0	0	0
AC034243.1	0	0.00152066	0	0	0	0.00329908	0	0.00152362	0	0	0	0	0.00111026	0	0	0	0	0	0	0	0	0	0	0	0	0.0112069	0	0	0.00373535	0	0	0	0	0	0.000607027	0	0	0	0	0	0	0	0	0	0	0	0	0.00335706	0
AC037459.4	0	0	0	0	0	0	0	0	0	0	0	0	0	0	0	0	0	0	0	0	0	0	0	0	0	0	0	0	0	0	0	0	0	0	0	0	0	0	0	0	0	0	0	0	0	0	0	0	0
AC053503.4	0	0	0	0	0	0	0	9.9e-05	0	0	0	0	0	0	0	0	0.000518956	0	0	0	0	0.00132015	0	0	0	0	0	0	0	0	0	0	0	0	0	0	0	0	0	0	0	0.00413651	0	0	0	0	0	0	0
AC055764.1	0	0	0	0	0	0	0	0	0	0	0	0	0	0	0	0	0	0	0	0	0.000467718	0	0	0.00142294	0	0	0	0	0	0	0	0	0	0	0	0	0	0	0	0	0	0	0	0	0	0	0	0	0
AC058791.1	0.0412839	0.0137985	0	0.0487624	0.0442733	0.0136259	0.124242	0.0138635	0.0184499	0.00590225	0.00324233	0.0010286	0.00938274	0.0217509	0.0242102	0.00426436	0.0485759	0.0169446	0.0644474	0.0196146	0.0291526	0.0189013	0.0405025	0.0174174	0.0316358	0.0181309	0.0408683	0	0.00936268	0.0280132	0.0100853	0	0.0670785	0.0141037	0.0212514	0.00623289	0.0292154	0.0214611	0.00978232	0.0177104	0.00159223	0.0066946	0	0	0.00586766	0.00110805	0.00692911	0.0095181	0.053076
AC062017.1	0.034132	0.00581611	0	0.0138749	0.0729201	0.00888889	0	0.0114816	0.0134721	0.00367865	0.011884	0.00158242	0.0175805	0.0188625	0.0113656	0.00243492	0.0205648	0.0158718	0.0242551	0.00833775	0.0201883	0.0135953	0.0188479	0.0126572	0.0224048	0.115181	0.13875	0	0	0.0101315	0.0186212	0	0	0.0167679	0.0139047	0.00254575	0.0173808	0.0153659	0.00907569	0.00449875	0.0101838	0.0318833	0.0182631	0.0051147	0.0073596	0.00631047	0.00291079	0.00685569	0.0198366
AC062020.1	0	0	0	0	0	0	0	0	0	0	0	0	0	0	0	0	0	0	0	0	0	0	0	0	0	0	0	0	0	0	0	0	0	0	0	0	0.00189473	0	0	0	0	0	0	0	0	0	0	0	0
AC062021.1	0	0	0	0	0	0	0	0	0	0	0	0	0	0	0	0	0	0	0	0	0	0	0	0	0	0	0	0	0	0	0	0	0	0	0	0	0	0	0	0	0	0	0	0	0	0	0	0	0
AC062028.1	0.00270042	0.00204182	0	0	0	0	0	0.000242695	0.00234004	0	0	0	0.00020174	0	0	0	0.00200292	0	0	0	0.000558901	0	0.00108669	0	0.00293388	0.00290826	0	0	0	0	0	0	0	0	0	0	0	0	0	0	0	0	0	0	0	0	0	0.001476	0
AC062029.1	0.00757033	0	0	0.00426524	0	0.00493493	0	0.0119741	0.0232323	0.000985942	0.00483111	0.00204142	0.012379	0.0110846	0.00638704	0	0.0119399	0.0201403	0.00711158	0.013729	0.0135113	0.00860614	0.0123529	0.0311828	0.0134112	0.0271461	0.0180311	0	0	0	0.0116764	0	0	0.00300967	0.00855795	0.00128978	0.00890714	0.012191	0	0.00611941	0.00728404	0.0112013	0	0	0	0.00796225	0	0.00236629	0.0055043
AC062031.1	0	0	0	0	0	0	0	0	0	0	0	0	0	0	0	0	0	0	0	0	0	0	0	0	0	0	0	0	0	0	0	0	0	0	0	0	0	0	0	0	0	0	0	0	0	0	0	0	0
AC062032.1	0	0	0	0	0	0	0	0	0	0	0	0	0	0	0	0	0	0	0	0	0	0	0	0	0	0	0	0	0	0	0	0	0	0	0	0	0	0	0	0	0	0	0	0	0	0	0	0	0
AC064834.1	0	0	0	0	0	0	0	0	0	0	0.000210457	0	0.000312716	0	0	0	0.000263177	0.000105214	0	0	0	0	0.000952963	0	0	0	0	0	0	0	0	0	0	0	0.000289294	0	0	0	0	0	0	0	0	0	0	0	0	0	0
AC064874.1	0	0	0	0	0	0	0	0	0	0	0	0	0	0	0	0	0	0	0	0	0	0	0	0	0	0	0	0	0	0	0	0	0	0	0	0	0	0	0	0	0	0	0	0	0	0	0	0	0
AC067945.2	0	0	0	0	0	0	0	0	0	0	0	0	0	0	0	0	0	0	0	0	0	0	0	0	0	0	0	0	0	0	0	0	0	0	0	0	0	0	0	0	0	0	0	0	0	0	0	0	0
AC067956.1	0	0	0	0	0	0	0	0	0	0	0	0	0	0	0	0	0	0	0	0	0	0	0	0	0	0	0	0	0	0	0	0	0	0	0	0	0	0	0	0	0	0	0	0	0	0	0	0	0
AC067960.1	0	0	0	0	0	0	0	0	0	0	0	0	0	0	0	0	0	0	0	0	0	0	0	0	0	0	0	0	0	0	0	0	0	0	0	0	0	0	0	0	0	0	0	0	0	0	0	0	0
AC067969.1	0	0	0	0	0	0	0	0	0	0	0	0	0	0	0	0	0	0	0	0	0	0	0	0	0	0	0	0	0	0	0	0	0	0	0	0	0	0	0	0	0	0	0	0	0	0	0	0	0
AC067969.2	0	0	0	0	0	0	0	0	0	0	0	0	0	0	0	0	0	0	0	0	0	0	0	0	0	0	0	0	0	0	0	0	0	0	0	0	0	0	0	0	0	0	0	0	0	0	0	0	0
AC068057.1	0	0	0	0	0	0	0	0	0	0	0	0	0	0	0	0	0	0	0	0	0	0	0	0	0	0	0	0	0	0	0	0	0	0	0	0	0	0	0	0	0	0	0	0	0	0	0	0	0
AC068196.1	0	0	0	0	0	0	0	0.000231138	0	0	0	0	0	0.0013567	0	0	0.000753087	0.000409743	0	0.00308376	0.00263367	0	0.00152169	0.00108497	0.008144	0	0	0	0	0	0	0	0	0.00088638	0	0	0	0.000450782	0	0	0	0	0	0	0	0	0	0	0
AC068286.1	0	0	0	0	0	0	0	0	0	0	0	0	0	0	0	0	0	0	0	0	0	0	0	0	0	0	0	0	0	0	0	0	0	0	0	0	0	0	0	0	0	0	0	0	0	0	0	0	0
AC068483.1	0	0	0	0	0	0	0	0	0	0	0	0	0	0	0	0	0	0	0	0	0	0	0	0	0	0	0	0	0	0	0	0	0	0	0	0	0	0	0	0	0	0	0	0	0	0	0	0	0
AC068489.1	0	0	0	0	0	0	0	0	0	0	0	0	0	0	0	0	0	0	0	0	0	0	0	0	0	0	0	0	0	0	0	0	0	0	0	0	0	0	0	0	0	0	0	0	0	0	0	0	0
AC068490.1	0	0	0	0	0	0	0	0	0	0	0	0	0	0	0	0	0	0	0	0	0	0	0	0	0	0	0	0	0	0	0	0	0	0	0	0	0	0	0	0	0	0	0	0	0	0	0	0	0
AC068491.2	0	0	0	0	0	0	0	0	0	0	0	0	0	0	0	0	0	0	0	0	0	0	0	0	0	0	0	0	0	0	0	0	0	0	0	0	0	0	0	0	0	0	0	0	0	0	0	0	0
AC068492.1	0	0	0	0	0	0	0	0	0	0	0	0	0	0.000735144	0	0	0.000334887	0.000544626	0	0	0	0	0.00153893	0.00201143	0.00197935	0	0	0	0	0	0	0	0	0	0.000338308	0	0	0.000306161	0	0	0	0	0	0	0	0	0	0.00378441	0
AC068831.6	0.000950932	0	0	0	0	0	0	0.000235629	0	0	0	0	0.000690895	0	0	0	0.000612774	0.000632223	0	0.0005614	0	0	0	0.000623573	0	0	0	0	0	0	0	0	0	0.00019781	0.000385531	0	0	0	0	0	0	0	0	0	0	0	0	0	0
AC068858.1	0	0	0	0	0	0	0	0	0	0	0	0	0	0	0	0	0	0	0	0	0	0	0	0	0	0	0	0	0	0	0	0	0	0	0	0	0	0	0	0	0	0	0	0	0	0	0	0	0
AC069155.1	0	0	0	0	0	0	0	0	0	0	0	0	0	0	0	0	0	0	0	0	0	0	0	0	0	0	0	0	0	0	0	0	0	0	0	0	0	0	0	0	0	0	0	0	0	0	0	0	0
AC069363.1	0	0.00557478	0	0	0	0	0	0.0037495	0.00162614	0.00190233	0.00226596	0.00321748	0.00775729	0.00114032	0	0	0.0040877	0.231733	0.00993745	0.167573	0.0559654	0.0579812	0.00728543	0.133527	0.0529575	0	0	0	0.00598599	0.00375491	0.00553089	0	0	0.0398458	0.0273887	0.0109775	0.00339776	0.0105955	0.0384856	0.00759954	0.069148	0	0.0487797	0.0256605	0.00348979	0.00662804	0.00608643	0	0
AC072062.1	0.00238919	0.00237606	0	0	0	0.00420006	0	0.00104455	0	0	0	0	0.000243764	0	0	0	0.000302653	0.000564454	0	0.00113455	0.00069233	0	0	0.00132417	0	0.00934923	0	0	0	0	0	0	0	0.000264246	0.00029225	0	0	0.00154185	0	0	0	0	0	0	0.00300615	0	0	0	0.00568862
AC073071.1	0	0	0	0	0	0	0	0	0	0	0	0	0	0	0	0	0	0	0	0	0	0	0	0	0	0	0	0	0	0	0	0	0	0	0	0	0	0	0	0	0	0	0	0	0	0	0	0	0
AC073072.1	0	0	0	0	0	0	0	0	0	0	0	0	0	0	0	0	0	0	0	0	0	0	0	0	0	0	0	0	0	0	0	0	0	0	0	0	0	0	0	0	0	0	0	0	0	0	0	0	0
AC073130.2	0	0	0	0	0	0	0	0	0	0	0	0	0	0	0	0	0	0	0	0	0	0	0	0	0	0	0	0	0	0	0	0	0	0	0	0	0	0	0	0	0	0	0	0	0	0	0	0	0
AC073133.1	0	0	0	0	0	0.00843936	0	0	0	0	0	0	0	0	0	0	0	0	0	0	0	0	0	0	0	0	0	0	0	0	0	0	0	0	0	0	0	0	0	0	0	0	0	0	0	0	0	0	0
AC073133.2	0	0	0	0	0.0202499	0	0	0	0	0	0	0	0	0	0	0	0	0	0	0	0	0	0	0	0	0	0	0	0	0	0	0	0	0	0	0	0	0	0	0	0	0	0	0	0	0	0	0	0
AC073218.1	0	0	0	0	0	0	0	0	0	0	0	0	0	0	0	0	0	0	0	0	0	0	0	0	0	0	0	0	0	0	0	0	0	0	0	0	0	0	0	0	0	0	0	0	0	0	0	0	0
AC073254.1	0	0	0	0	0	0	0	0	0	0	0	0	0	0	0	0	0	0	0	0	0	0	0	0	0	0.00624618	0	0	0	0	0.00764389	0	0.0339317	0	0	0	0	0	0	0	0	0	0	0	0	0	0	0	0
AC073257.1	0	0	0	0	0	0	0	0	0	0	0	0	0	0	0	0	0	0	0	0	0	0	0	0	0	0	0	0	0	0	0	0	0	0	0	0	0	0	0	0	0	0	0	0	0	0	0	0	0
AC073257.2	0	0	0	0	0	0	0	0	0	0	0	0	0	0.00143305	0	0	0	0	0	0	0	0	0	0	0	0.0127194	0	0	0	0.00180517	0.00218596	0	0	0	0	0	0	0	0	0	0	0	0	0	0	0	0	0	0
AC073316.1	0	0	0	0	0	0	0	0	0	0	0	0	0	0	0	0	0.000128287	0	0	0	0	0	0	0	0	0	0	0	0	0	0	0	0	0	0	0	0	0	0	0	0	0	0	0	0	0.000825554	0	0	0
AC073316.2	0.00148825	0.00155508	0	0	0	0	0	0	0	0	0	0	0	0	0	0	0	0	0	0	0	0	0	0	0	0.00352085	0	0	0	0	0	0	0	0	0	0	0	0	0	0	0	0	0	0	0	0	0	0	0
AC073325.1	0	0	0	0	0	0	0	0	0	0	0	0	0	0	0	0	0	0	0	0	0	0	0	0	0	0	0	0	0	0	0	0	0	0	0	0	0	0	0	0	0	0	0	0	0	0	0	0	0
AC073333.1	0	0	0	0	0	0	0	0	0	0	0	0	0	0	0	0	0	0	0	0	0	0	0	0	0	0	0	0	0	0	0	0	0	0	0	0	0	0	0	0	0	0	0	0	0	0	0	0	0
AC073409.1	0	0	0	0	0	0	0	0	0	0	0	0	0	0	0	0	0	0	0	0	0	0	0	0	0	0	0	0	0	0	0	0	0	0	0	0	0	0	0	0	0	0	0	0	0	0	0	0	0
AC073636.1	0	0	0	0	0	0	0	0	0	0	0	0	0	0	0	0	0	0	0	0	0	0	0	0	0	0	0	0	0	0	0	0	0	0	0	0	0	0	0	0	0	0	0	0	0	0	0	0	0
AC073657.1	0	0	0.023018	0	0	0	0	0.000180837	0	0	0	0	0.000236071	0	0	0	0.000695038	0.00107516	0	0	0	0	0.00137599	0.000815775	0	0	0	0	0	0	0.00247313	0	0	0	0.000528045	0	0	0.00443032	0	0.00403251	0	0.0048622	0	0	0	0	0	0	0
AC073987.1	0.00218514	0	0	0	0	0	0	0	0	0	0	0	0	0	0	0	0	0	0	0	0	0	0	0	0	0	0	0	0	0	0	0	0	0	0	0	0	0	0	0	0	0	0	0	0	0	0	0	0
AC074033.1	0	0	0	0	0	0	0	0	0	0	0	0	0	0	0	0	0	0	0	0	0	0	0	0	0	0	0	0	0	0	0	0	0	0	0	0	0	0	0	0	0	0	0	0	0	0	0	0	0
AC078851.1	0	0	0	0	0	0	0	0	0	0	0	0	0	0	0	0	0	0	0	0	0	0	0	0	0	0	0	0	0	0	0	0	0	0	0	0	0	0	0	0	0	0	0	0	0	0	0	0	0
AC078883.3	0.00847008	0.00491844	0	0.00635793	0	0.0160364	0	0.00560449	0.00375267	0.00397513	0.0164373	0.019457	0.0358592	0.074354	0	0	0.0101965	0.00682954	0.0126898	0.00951117	0.00730867	0.0170194	0.0259455	0.00501829	0.0112115	0	0	0.199544	0	0.0171092	0.0145409	0	0	0.0108274	0.00909517	0.00757315	0.00211411	0.0163136	0.00921354	0	0.00454115	0.0036991	0	0	0	0.00981819	0.00440117	0.00483804	0.00549583
AC078942.1	0	0	0	0	0	0	0	0	0	0	0	0	0	0	0	0	0	0	0	0	0	0	0	0	0	0	0	0	0	0	0	0	0	0	0	0	0	0	0	0	0	0	0	0	0	0	0	0	0
AC079117.1	0	0	0	0	0	0	0	0	0	0	0	0	0	0	0	0	0	0	0	0	0	0	0	0	0	0	0	0	0	0	0	0	0	0	0	0	0	0	0	0	0	0	0	0	0	0	0	0	0
AC079154.1	0	0	0	0	0	0	0	0	0	0	0	0	0	0	0	0	0	0	0	0	0	0	0	0	0	0	0	0	0	0	0	0	0	0	0	0	0	0	0	0	0	0	0	0	0	0	0	0	0
AC079163.1	0	0	0	0	0	0	0	0	0	0	0	0	0	0	0	0	0	0	0	0	0	0	0	0	0	0	0	0	0	0	0	0	0	0	0	0	0	0	0	0	0	0	0	0	0	0	0	0	0
AC079354.3	0.0018127	0	0	0	0	0	0	0.000403602	0	0.00152254	0	0	0	0	0	0	0	0	0	0	0	0	0	0	0	0.0272842	0	0	0	0	0	0	0	0.000566686	0.000180287	0	0	0	0	0.00366594	0	0	0	0	0	0.00169014	0	0	0
AC079466.1	0	0	0	0	0	0	0	0	0	0	0	0	0	0	0	0	0	0	0	0	0	0	0	0	0	0	0	0	0	0	0	0	0	0	0	0	0	0	0	0	0	0	0	0	0	0	0	0	0
AC079584.2	0	0	0	0	0	0	0	0	0	0	0	0	0	0	0	0	0	0	0	0	0	0	0	0	0	0	0	0	0	0	0	0	0	0	0	0	0	0	0	0	0	0	0	0	0	0	0	0	0
AC079610.2	0	0	0	0	0	0	0	0	0	0	0	0	0.00034478	0.000765725	0	0	0.000296091	0.00044301	0.000940321	0	0.000391903	0	0.000429542	0	0	0.00597278	0	0	0	0	0	0	0	0	0	0	0	0	0	0	0	0.00590578	0	0	0	0.00169014	0	0	0
AC079612.1	0	0	0	0	0	0	0	0	0	0	0	0	0	0	0	0	0	0	0	0	0	0	0	0	0	0	0	0	0	0	0	0	0	0	0	0	0	0	0	0	0	0	0	0	0	0	0	0	0
AC079612.2	0	0	0	0	0	0	0	0	0	0	0	0	0	0	0	0	0	0	0	0	0	0	0	0	0	0	0	0	0	0	0	0	0	0	0	0	0	0	0	0	0	0	0	0	0	0	0	0	0
AC079896.1	0	0	0	0	0	0	0	0	0	0	0	0	0	0	0	0	0	0	0	0	0	0	0	0	0	0	0	0	0	0	0	0	0	0	0	0	0	0	0	0	0	0	0	0	0	0	0	0	0
AC079907.1	0	0	0	0	0	0	0	0	0	0	0	0	0	0	0	0	0	0	0	0	0	0	0	0	0	0	0	0	0	0	0	0	0	0	0	0	0	0	0	0	0	0	0	0	0	0	0	0	0
AC083843.1	0.0387311	0	0.0863896	0.0185046	0.105474	0.0105707	0	0.00127948	0.00259321	0.000579497	0	0	0.00125476	0.000446518	0.00634035	0	0.00106609	0.0035986	0.000525811	0.00305662	0.00126246	0.0011235	0.00295858	0.00267278	0.00171136	0.0138024	0	0	0.00787129	0.00515528	0.012597	0	0.0287288	0.00499593	0.00482004	0.000606021	0.00299169	0.0041892	0	0.00246706	0.00523639	0.0129588	0	0	0.00738454	0.0039158	0.0182572	0	0
AC083843.2	0.00225086	0	0	0	0	0	0	0.00108455	0	0	0.00311415	0	0.000635014	0	0	0	0.00131396	0.000757697	0.000951924	0.000451232	0	0.000381956	0	0	0	0	0	0	0	0.00317616	0	0	0	0.000420532	0.000629014	0.000710168	0	0.00286629	0	0.00266429	0	0.00637529	0	0	0	0	0	0	0
AC083949.1	0	0	0	0	0	0	0	0.00133742	0	0	0	0	0.00210012	0	0	0	0.000321901	0.000229622	0.00106713	0	0	0	0	0.000582379	0	0	0	0	0	0	0	0	0	0.00018076	0.000459488	0.000681578	0.00334215	0.000664845	0	0	0.0015272	0	0	0	0	0	0	0	0.00171964
AC084149.1	0	0	0	0	0	0	0	0	0	0	0	0	0	0	0	0	0	0	0	0	0	0	0	0	0	0	0	0	0	0	0	0	0	0	0	0	0	0	0	0	0	0	0	0	0	0	0	0	0
AC084149.2	0	0	0	0	0	0	0	0	0	0	0	0	0	0	0	0	0	0	0	0	0	0	0	0	0	0	0	0	0	0	0	0	0	0	0	0	0	0	0	0	0	0	0	0	0	0	0	0	0
AC084809.2	0.00567296	0	0	0	0	0	0	0.000820059	0	0	0.00336792	0	0.00327703	0.00160964	0	0	0.00109183	0	0	0	0	0.00116306	0	0	0.00226844	0.00281378	0	0	0	0	0	0	0	0	0.000868208	0.000620876	0	0.000544083	0	0	0	0	0	0	0.00520878	0	0	0	0
AC087392.1	0	0	0	0	0	0	0	0	0	0	0	0	0	0	0	0	0	0	0	0	0	0	0	0	0	0	0	0	0	0	0	0	0	0	0	0	0	0	0	0	0	0	0	0	0	0	0	0	0
AC087430.1	0	0	0	0	0	0	0	0	0	0	0	0	0	0	0	0	0	0.000213388	0	0	0	0	0	0	0	0	0	0	0	0	0	0	0	0.000762673	0	0	0	0	0	0	0	0	0	0	0	0	0	0	0
AC087501.1	0	0	0	0	0	0	0	0	0	0	0	0	0	0	0	0	0.000301046	0	0	0	0	0	0	0	0	0	0	0	0	0	0	0	0	0	0	0	0	0	0	0	0	0	0	0	0	0	0	0	0
AC087762.1	0	0	0	0	0	0	0	0	0	0	0	0	0	0	0	0	0	0	0	0	0	0	0	0	0	0	0	0	0	0	0	0	0	0	0	0	0	0	0	0	0	0	0	0	0	0	0	0	0
AC091132.1	0	0	0	0	0	0	0	0	0	0	0	0	0.00127349	0	0	0	0	0	0	0	0	0	0	0	0	0	0	0	0	0	0	0	0	0	0.000342303	0	0	0	0	0	0	0	0	0	0	0	0	0	0
AC091133.1	0	0	0	0	0	0	0	0.000317523	0	0	0	0	0.00134649	0	0	0	0	0	0	0	0	0	0.000853389	0	0	0	0	0	0	0	0	0	0	0	0.000461115	0	0	0	0	0	0	0	0	0	0	0	0	0	0
AC091153.4	0	0	0	0	0	0	0	0	0	0	0	0	0	0	0	0	0.00024057	0.000548599	0	0	0	0	0.0010243	0	0	0	0	0	0	0	0	0	0	0	0	0	0	0	0	0	0	0	0	0	0	0	0	0	0
AC091493.2	0	0	0	0	0	0	0	0	0	0	0	0	0	0	0	0	0	0	0	0	0	0	0	0	0	0	0	0	0	0	0	0	0	0	0	0	0	0	0	0	0	0	0	0	0	0	0	0	0
AC091705.1	0	0	0	0	0	0	0	0	0	0	0	0	0	0	0	0	0	0	0	0	0	0	0	0	0	0	0	0	0	0	0	0	0	0	0	0	0	0	0	0	0	0	0	0	0	0	0	0	0
AC092159.1	0	0	0	0	0	0	0	0	0	0	0	0	0	0	0	0	0	0	0	0	0	0	0	0	0	0	0	0	0	0	0	0	0	0	0	0	0	0	0	0	0	0	0	0	0	0	0	0	0
AC092159.2	0.00430148	0	0	0	0	0	0	0	0.00158712	0.000344973	0.00077518	0	0.00173289	0	0	0	0	0.000235169	0	0	0	0	0	0	0	0	0	0	0	0	0	0	0	0.000316154	0.000349698	0	0	0.000544523	0	0	0	0	0	0	0	0	0	0	0
AC092159.3	0	0	0	0	0	0	0	0	0	0	0	0	0	0	0	0	0	0	0	0	0	0	0	0	0	0	0	0	0	0	0	0	0	0	0	0	0	0	0	0	0	0	0	0	0	0	0	0	0
AC092171.2	0	0	0	0	0	0	0	0	0	0	0	0	0	0	0	0.00146272	0	0	0	0	0	0	0	0	0	0	0	0	0	0	0	0	0	0.000296017	0	0	0	0	0	0	0	0	0	0	0	0	0	0	0
AC092171.4	0	0	0	0	0	0	0	0.000197839	0	0	0	0	0.000349214	0	0	0	0.00013621	0	0	0	0	0	0.000416643	0.000276041	0	0	0	0	0	0	0	0	0	0	0	0.000849211	0	0	0	0	0	0	0	0	0	0.00113698	0	0	0
AC092192.1	0	0	0	0	0	0	0	0	0	0	0	0	0	0	0	0	0	0	0	0	0	0	0	0	0	0	0	0	0	0	0	0	0	0	0	0	0	0	0	0	0	0	0	0	0	0	0	0	0
AC092198.1	0	0	0	0	0	0	0	0	0	0	0	0	0	0	0	0	0	0	0	0	0	0	0	0	0	0.00367321	0	0	0	0	0	0	0	0	0	0.000597417	0	0	0	0	0	0	0	0	0	0	0	0	0
AC092316.1	0	0	0	0	0	0	0	0	0	0	0	0	0	0	0	0	0	0	0	0	0	0	0	0	0	0	0	0	0	0	0	0	0	0	0	0	0	0	0	0	0	0	0	0	0	0	0	0	0
AC092384.1	0	0	0	0	0	0	0	0	0	0	0	0	0	0	0	0	0	0	0	0	0	0	0	0	0	0	0	0	0	0	0	0	0	0	0	0	0	0	0	0	0	0	0	0	0	0	0	0	0
AC092484.1	0	0	0	0	0	0	0	0.000807223	0	0	0.000236842	0	0	0	0	0	0.000187968	0	0.000271817	0	0	0	0	0.000346787	0	0	0	0	0	0	0	0	0	0.0173534	0.0196807	0.0137848	0.000767655	0.00472558	0	0	0	0	0	0	0	0	0	0	0
AC092535.3	0	0	0	0	0.0170805	0	0	0	0	0	0.00179393	0	0.000640899	0	0	0	0.00168479	0.000676871	0	0.000441727	0.00069937	0	0.00126068	0	0.00273221	0	0	0	0	0.00247248	0	0	0	0	0.000318121	0	0	0	0	0	0	0	0	0	0	0.00296585	0	0	0
AC092620.3	0	0	0	0	0	0	0	0	0	0	0	0	0	0	0	0	0	0	0	0.000638717	0	0	0	0	0	0	0	0	0	0	0.00344986	0	0	0	0	0.000314523	0	0.000823242	0	0	0	0	0	0	0	0	0	0	0
AC092625.1	0	0	0	0	0	0	0	0	0	0	0	0	0	0	0	0	0	0	0	0	0	0	0	0	0	0	0	0	0	0	0	0	0	0	0	0	0	0	0	0	0	0	0	0	0	0	0	0	0
AC092652.1	0	0	0	0	0	0	0	0	0	0	0	0	0	0	0	0	0.000600857	0	0	0	0	0	0	0	0	0	0	0	0	0	0	0	0	0	0	0	0	0	0	0	0	0	0	0	0	0	0.00324372	0	0
AC092660.1	0	0	0	0	0	0	0	0	0	0	0	0	0	0	0	0	0	0	0	0	0	0	0	0	0	0	0	0	0	0	0	0	0	0	0	0	0	0	0	0	0	0	0	0	0	0	0	0	0
AC092687.3	0	0	0	0	0	0	0	0	0	0	0	0	0	0	0	0	0	0	0	0	0	0	0	0	0	0	0	0	0	0	0	0	0	0	0	0	0	0	0	0	0	0	0	0	0	0	0	0	0
AC092718.1	0	0	0	0	0	0	0	0	0	0	0	0	0	0	0	0	0	0	0	0	0	0	0	0	0	0	0	0	0	0	0	0	0	0	0	0	0	0	0	0	0	0	0	0	0	0	0	0	0
AC093074.1	0	0	0	0	0	0	0	0	0	0	0	0	0	0	0	0	0	0	0	0	0	0	0	0	0	0	0	0	0	0	0	0	0	0	0	0	0	0	0	0	0	0	0	0	0	0	0	0	0
AC093159.1	0	0	0	0	0	0	0	0	0	0	0	0.000697433	0.00150234	0	0.0243909	0	0.000223857	0.00087431	0	0.000675102	0.00110079	0.00308289	0	0	0	0.11868	0.0698708	0	0	0.00524986	0	0	0	0.00208922	0.00101709	0.00022454	0.00267369	0	0	0.00164858	0	0	0	0	0	0	0.00116644	0	0
AC093326.1	0	0	0	0	0	0	0	0	0	0	0	0	0	0	0	0	0	0	0	0	0	0	0	0	0	0	0	0	0	0	0	0	0	0	0	0	0	0	0	0	0	0	0	0	0	0	0	0	0
AC093326.2	0	0	0	0	0	0	0	0	0	0	0	0	0	0	0	0	0	0	0	0	0	0	0	0	0	0	0	0	0	0	0	0	0	0	0	0	0	0	0	0	0	0	0	0	0	0	0	0	0
AC093382.1	0.0059133	0	0.0185111	0	0	0	0	0.000305694	0.000952334	0	0	0.000742797	0.000448944	0	0	0	0.00187205	0.00223674	0.0015251	0.00144004	0.000575187	0.000924603	0	0.000299541	0.00644979	0.00344367	0	0	0	0	0	0	0	0.00189846	0.00174445	0.000207603	0.00099566	0.00131468	0	0	0.00116557	0	0	0	0.00320279	0	0	0	0
AC093390.1	0	0	0	0	0	0	0	0	0	0	0	0	0	0	0	0	0	0	0	0	0	0	0	0	0	0	0	0	0	0	0	0	0	0	0	0	0	0	0	0	0	0	0	0	0	0	0.00543849	0	0
AC093627.10	0.0416173	0.00901723	0	0.046366	0	0.0145625	0	0.00186724	0	0.000528604	0.00410176	0.00301725	0.00120948	0.00289196	0	0	0.00324673	0.00262113	0.000253512	0.00468541	0	0.00255169	0.000864366	0.0042795	0.00632677	0.0233401	0	0	0	0	0.00305069	0	0	0.021852	0.0268453	0.0100104	0.0118425	0.023559	0	0.00204324	0.0153133	0	0	0.0269005	0.00352366	0.0108254	0.00506952	0.00427911	0.0195629
AC093627.12	0	0	0	0	0	0	0	0	0	0	0	0	0	0	0	0	0	0	0	0	0	0	0	0	0	0	0	0	0	0	0	0	0	0	0	0	0	0	0	0	0	0	0	0	0	0	0	0	0
AC093627.7	0	0	0	0	0	0	0	0	0	0	0	0	0	0	0	0	0	0	0	0	0	0	0	0	0	0	0	0	0	0	0	0	0	0	0.000684977	0	0	0	0	0	0	0	0	0	0	0	0	0	0
AC093627.8	0	0	0	0	0	0	0	0	0	0	0	0	0	0	0	0	0	0	0	0	0	0	0	0	0	0	0	0	0	0	0	0	0	0	0	0	0	0	0	0	0	0	0	0	0	0	0	0	0
AC093627.9	0.00335744	0	0	0	0	0	0	0.00264279	0	0.00137905	0.0026502	0	0	0.00059589	0.0100631	0	0.00226258	0.00118683	0.00147798	0.00292997	0.00373939	0.00245716	0	0.00206319	0	0.0165463	0	0	0	0.00787484	0	0	0	0.00142739	0.0024166	0.00195111	0.00394936	0.00397637	0.00376948	0	0.00191105	0	0	0	0	0.00597578	0	0	0.00464162
AC093639.1	0	0	0	0	0	0	0	0	0	0	0	0	0	0	0	0	0	0	0	0	0	0	0	0	0	0	0	0	0	0	0	0	0	0	0	0	0	0	0	0	0	0	0	0	0	0	0	0	0
AC093642.3	0	0	0	0	0	0.00574929	0	0.00265898	0	0	0.00155179	0	0.000178236	0	0	0	0.00232181	0.00308945	0.00287959	0.00194893	0.00149519	0	0.0022041	0	0.00209313	0	0	0	0	0	0	0	0	0.000354598	0.00193419	0.00013703	0.00182585	0.00184562	0	0	0	0	0	0	0	0.00246676	0	0	0
AC093642.4	0	0	0	0	0	0	0	0	0	0	0	0	0	0	0	0	0	0	0	0	0	0	0	0	0	0	0	0	0	0	0	0	0	0	0	0	0	0	0	0	0	0	0	0	0	0	0	0	0
AC093690.1	0	0	0	0	0	0	0	0	0	0	0	0	0	0	0	0	0	0	0	0	0	0	0	0	0	0	0	0	0	0	0	0	0	0	0	0	0	0	0	0	0	0	0	0	0	0	0	0	0
AC093702.1	0	0	0	0	0	0	0	0	0	0	0	0	0	0	0	0	0	0	0	0	0	0	0	0	0	0	0	0	0	0	0	0	0	0	0	0	0	0	0	0	0	0	0	0	0	0	0	0	0
AC093732.1	0	0	0	0	0	0	0	0	0	0	0	0	0	0	0	0	0	0	0	0	0	0	0	0	0	0	0	0	0	0	0	0	0	0	0	0.000134261	0	0	0	0	0	0	0	0	0	0	0	0	0
AC093802.1	0	0	0	0	0	0	0	0.00122249	0	0	0.000887389	0	0	0	0	0	0.000321554	0.000284179	0.000519722	0	0	0	0.00103468	0.000772465	0	0	0	0	0	0	0.0077982	0	0.00756171	0.00229866	0.0013417	0	0	0.00532657	0.00702038	0	0.0039978	0	0	0	0.00317824	0	0	0	0
AC093843.1	0	0	0	0	0	0	0	0	0	0	0	0	0	0	0	0	0	0	0	0	0	0	0	0	0	0	0	0	0	0	0	0	0	0	0	0	0	0	0	0	0	0	0	0	0	0	0	0	0
AC093901.1	0.0106903	0.00273425	0	0.0425283	0	0.0139592	0	0.00123446	0.00756095	0.00146698	0.00516276	0.00206465	0.00733917	0.0156399	0	0	0.00418002	0.00354989	0.00354175	0.00192883	0.00690111	0.00647146	0.00545913	0.009249	0.00377959	0.0107859	0	0	0	0.00778316	0.012909	0	0.0522955	0.00409015	0.00167858	0.00247076	0.00252111	0.0100616	0	0.00484637	0	0.00494804	0.107629	0	0	0.0268193	0.00976591	0.0078766	0.00934514
AC093911.1	0	0	0	0	0	0	0	0	0	0	0	0	0	0	0	0	0	0	0	0	0	0	0	0	0	0.0193128	0.0395393	0	0	0	0	0	0	0	0	0	0	0	0	0	0	0	0	0	0	0	0	0	0
AC096554.1	0	0	0	0	0	0	0	0	0	0	0	0	0	0	0	0	0	0	0	0	0	0	0	0	0	0	0	0	0	0	0	0	0	0	0	0	0	0	0	0	0	0	0	0	0	0	0	0	0
AC096558.1	0	0	0	0	0	0	0	0	0	0	0	0	0	0	0	0	0	0	0.00293809	0.000605347	0.00042327	0	0	0	0	0	0	0	0	0	0	0	0	0	0	0	0	0	0	0	0	0	0	0	0	0	0	0	0
AC096570.1	0	0	0	0	0	0	0	0	0	0	0	0	0	0	0	0	0.000192455	0	0	0	0	0	0	0	0	0	0	0	0	0	0	0	0	0	0	0	0	0	0	0	0	0	0	0	0	0	0	0	0
AC096669.1	0	0	0	0	0	0	0	0	0	0	0	0	0	0	0	0	0	0	0	0	0	0	0	0	0	0	0	0	0	0	0	0	0	0	0	0	0	0	0	0	0	0	0	0	0	0	0	0	0
AC097381.1	0	0	0	0	0	0	0	0	0	0	0	0	0	0	0	0	0	0.000430705	0	0	0	0	0	0	0	0	0	0	0	0	0	0	0	0	0	0	0	0	0	0	0	0	0	0	0	0	0	0	0
AC097532.2	0	0	0	0	0	0	0	0	0	0	0	0	0	0	0	0	0	0	0	0	0	0	0	0	0	0	0	0	0	0	0	0	0	0	0	0	0	0	0	0	0	0	0	0	0	0	0	0	0
AC098617.1	0.010472	0	0	0.0200068	0	0.0032448	0	7.2e-05	0	0.00115829	0.0113463	0	0	0	0	0	0	0.000366465	0	0	0	0	0	0	0	0	0.0225566	0	0	0.00286519	0	0	0	0	0.000151561	0	0	0	0	0	0	0	0	0	0	0.00231905	0.00218423	0	0.00484145
AC098820.2	0	0	0	0	0	0	0	0	0	0	0	0	0	0	0	0	0	0	0	0	0	0	0.000822708	0	0	0	0	0	0	0	0	0	0	0	0	0	0	0	0	0	0	0	0	0	0	0	0	0	0
AC098828.2	0	0	0	0	0	0	0	0.000424942	0	0	0	0	0	0	0	0	0	0	0	0	0	0	0	0	0	0	0	0	0	0	0	0	0	0	0	0	0	0	0	0	0	0	0	0	0	0	0	0	0.00568862
AC099342.1	0	0	0	0	0	0	0	0.000191927	0	0	0	0	0	0	0	0	0	0	0	0	0	0	0	0.000231226	0	0	0	0	0	0	0	0	0	0.000312116	0.000843669	0	0.00103433	0.00571838	0	0	0	0	0	0	0	0	0	0	0
AC099344.2	0	0	0	0	0	0	0	0	0	0	0	0	0	0	0	0	0	0	0	0	0	0	0	0	0	0	0	0	0	0	0	0	0	0	0	0	0	0	0	0	0	0	0	0	0	0	0	0	0
AC099552.2	0	0	0	0	0	0	0	0	0	0	0	0	0	0	0	0	0	0	0	0	0	0	0	0	0	0	0	0	0	0	0	0	0	0	0	0	0	0	0	0	0	0	0	0	0	0	0	0	0
AC099552.3	0	0	0	0	0	0	0	0	0	0	0	0	0	0	0	0	0	0	0	0	0	0	0	0	0	0	0	0	0	0	0	0	0	0	0	0	0	0	0	0	0	0	0	0	0	0	0	0	0
AC099684.1	0	0	0	0	0	0	0	0	0	0	0	0	0	0	0	0	0	0	0	0	0	0	0	0	0	0	0	0	0	0	0	0	0	0	0	0	0	0	0	0	0	0	0	0	0	0	0	0	0
AC099754.1	0	0	0	0	0	0	0	0	0	0	0	0	0	0	0	0	0	0	0	0	0	0	0	0	0	0	0	0	0	0	0	0	0	0	0	0	0	0	0	0	0	0	0	0	0	0	0	0	0
AC099850.1	0	0	0	0	0.100635	0	0	0.0010186	0.00146813	0	0.00450732	0	0	0.000499608	0	0	0.00107215	0.000661729	0	0	0	0.00298689	0	0.00321073	0	0	0	0	0	0	0.00652789	0	0	0.00205901	0.00165124	0.00138978	0	0.00346091	0	0	0.00488353	0.00585839	0	0.00548438	0	0.00288295	0.00654707	0	0.00256392
AC100821.2	0	0	0	0	0	0	0	0	0	0	0	0	0	0	0	0	0	0	0	0	0	0	0	0	0	0	0	0	0	0	0	0	0	0	0	0	0	0	0	0	0	0	0	0	0	0	0	0	0
AC100830.3	0.00173656	0	0	0.00728205	0	0	0	0.00138677	0	0.0013842	0.00461514	0	0.000881554	0	0	0	0.0023987	0.00175263	0.000971855	0.00193774	0.00203423	0.00817273	0.00216242	0	0	0.00962228	0	0	0.00716909	0.00521045	0.0186539	0	0	0.00166053	0.00037731	0.000477647	0.00235686	0.00136174	0	0.00217445	0	0	0	0	0	0.0181878	0.0810768	0	0.0103235
AC100848.1	0	0	0	0	0	0	0	0	0	0	0	0	0	0	0	0	0	0	0	0	0	0	0	0	0	0	0	0	0	0	0	0	0	0	0	0	0	0	0	0	0	0	0	0	0	0	0	0	0
AC104024.1	0	0	0	0	0	0	0	0.014216	0.0200212	0.0017302	0	0.00399902	0.0202766	0.0535619	0.11044	0	0.000220315	0	0	0	0	0	0.00303605	0	0	0	0	0	0	0	0	0	0	0.000327204	0	0	0	0.000622989	0	0	0	0	0	0	0	0	0	0	0
AC104024.2	0	0	0	0	0	0	0	0.000635632	0	0	0	0	0	0.00174444	0	0	0	0	0	0	0	0	0	0	0	0	0	0	0	0	0	0	0	0	0	0	0	0	0	0	0	0	0	0	0	0	0	0	0
AC104088.1	0	0	0	0	0	0	0	0	0	0	0	0	0	0	0	0	0	0	0	0	0	0	0	0	0	0	0	0	0	0	0	0	0	0	0	0	0	0	0	0	0	0	0	0	0	0	0	0	0
AC104389.1	0	0	0	0	0	0	0	0	0	0	0	0	0	0	0	0	0	0	0	0	0	0	0	0	0	0	0	0	0	0	0	0	0	0	0	0	0	0	0	0	0	0	0	0	0	0	0	0	0
AC104532.2	0	0	0	0	0	0	0	0	0	0	0	0	0	0	0	0	0	0.000407912	0	0	0	0	0	0	0	0	0	0	0	0	0	0	0	0	0	0	0	0	0	0	0	0	0	0	0	0	0	0	0
AC104534.2	0	0	0	0	0	0	0	0.000225503	0	0	0	0	0	0	0	0	0	0	0	0	0	0	0	0	0	0	0	0	0	0	0	0	0	0	0	0	0	0	0	0	0	0	0	0	0	0	0	0	0
AC104653.1	0.00215748	0	0	0	0.0283059	0	0	0.00516198	0.012213	0.00191193	0.0343564	0.00115325	0.00765333	0.00779108	0.00895719	0	0.00810925	0.00751335	0.0079423	0.0247391	0.00447214	0.00539361	0.00771116	0.0166752	0.0129976	0.018258	0	0	0	0.00488709	0.00292493	0	0	0.0091223	0.00491045	0.00723555	0.00784306	0.0148247	0.00940402	0	0.00533602	0.00554798	0	0	0.00316369	0.00310042	0	0	0
AC104699.1	0	0	0	0	0	0	0	0.0397704	0.0509307	0.0223109	0.00124916	0.0166038	0.0741693	0.0692586	0	0	0	0.000557229	0	0	0.000356399	0	0.00153069	0	0	0	0	0	0	0	0.00167443	0	0	0	0.000332868	0.000557354	0	0.00139262	0	0	0	0	0	0	0	0	0	0	0
AC104777.1	0	0	0	0	0	0	0	0	0	0	0	0	0	0	0	0	0	0	0	0	0	0	0	0	0	0	0	0	0	0	0	0	0	0	0	0	0	0	0	0	0	0	0	0	0	0	0	0	0
AC104777.2	0	0	0	0	0	0	0	0	0	0	0	0	0	0	0	0	0	0	0	0	0	0	0	0	0	0	0	0	0	0	0	0	0	0	0	0	0	0	0	0	0	0	0	0	0	0	0	0	0
AC104777.3	0	0	0	0	0	0	0	0	0	0	0	0	0	0	0	0	0	0	0	0	0	0	0	0	0	0	0	0	0	0	0	0	0	0	0	0	0	0	0	0	0	0	0	0	0	0	0	0	0
AC104781.1	0	0	0	0	0	0	0	0	0	0	0	0	0	0	0	0	0	0	0	0	0	0	0	0	0	0	0	0	0	0	0	0	0	0	0	0	0	0	0	0	0	0	0	0	0	0	0	0	0
AC104794.4	0	0	0	0	0	0	0	0	0	0	0	0	0	0	0	0	0	0	0	0	0	0	0	0	0	0	0	0	0	0	0	0	0	0	0	0	0	0	0	0	0	0	0	0	0	0	0	0	0
AC104984.4	0	0	0	0	0	0	0	0	0	0	0	0	0	0	0	0	0	0	0	0	0	0	0	0	0	0	0	0	0	0	0	0	0	0	0	0	0	0	0	0	0	0	0	0	0	0	0	0	0
AC105393.1	0	0	0	0	0	0	0	0	0	0	0	0	0	0	0	0	0	0	0	0	0	0	0	0	0	0	0	0	0	0	0	0	0	0	0	0	0	0	0	0	0	0	0	0	0	0	0	0	0
AC105393.2	0	0	0	0	0	0	0	0	0	0	0	0	0	0	0	0	0	0	0	0	0	0	0	0	0	0	0	0	0	0	0	0	0	0	0	0	0	0	0	0	0	0	0	0	0	0	0	0	0
AC105760.2	0.00380561	0	0	0.00788234	0	0	0	0.000902676	0	0	0.000833654	0	0.000641783	0	0	0	0.0017689	0.00239751	0.00114818	0.00226829	0.00072686	0	0.0013711	0.00596592	0.00264395	0	0	0	0	0.00317205	0.00580393	0	0.00756171	0.000598204	0.00107759	0	0.00286081	0	0	0	0	0	0	0	0.00307587	0.00499118	0.00495987	0	0
AC106053.1	0	0	0	0	0	0	0	0	0	0	0	0	0	0	0	0	0	0.000385909	0	0.00127362	0.000773012	0	0	0	0	0	0	0	0	0	0	0	0	0	0	0	0	0	0	0	0	0	0	0	0	0	0	0	0
AC106706.1	0	0	0	0	0	0	0	0	0	0	0	0	0	0	0	0	0	0	0	0	0	0	0	0	0	0	0	0	0	0	0	0	0	0	0	0	0	0	0	0	0	0	0	0	0	0	0	0	0
AC106786.1	0	0	0	0	0	0	0	0	0	0	0	0	0	0	0	0	0	0	0	0	0	0	0	0	0	0	0	0	0	0	0	0	0	0	0	0	0	0	0	0	0	0	0	0	0	0	0	0	0.00568862
AC106801.1	0	0	0	0	0	0	0	0	0	0	0	0	0	0	0	0	0.000467973	0.000461655	0.000821137	0	0	0	0	0	0	0	0	0	0	0	0	0	0	0	0	0	0	0.000865438	0	0	0	0	0	0	0	0	0	0	0.00192981
AC106870.1	0	0	0	0	0	0	0	0	0	0	0	0	0	0	0	0	0	0	0	0	0	0	0	0	0	0	0	0	0	0	0	0	0	0	0	0	0	0	0	0	0	0	0	0	0	0	0	0	0
AC106870.2	0	0	0	0	0	0	0	0	0	0	0	0	0	0	0	0	0.0001651	0.000221477	0	0	0	0	0	0	0	0	0	0	0	0	0	0	0	0	0	0	0	0	0	0	0	0	0	0	0	0	0	0	0
AC106874.1	0	0	0	0	0	0	0	0	0	0	0	0	0	0	0	0	0	0	0	0	0	0	0	0	0	0	0	0	0	0	0	0	0	0	0	0	0	0	0	0	0	0	0	0	0	0	0	0	0
AC107057.1	0	0	0	0	0	0	0	0	0	0	0	0	0	0	0	0	0	0	0	0	0	0	0	0	0	0	0	0	0	0	0	0	0	0	0	0	0	0	0	0	0	0	0	0	0	0	0	0	0
AC107079.1	0	0	0	0	0	0	0	0	0	0.000638556	0	0	0	0	0	0	0	0	0	0	0	0	0	0	0	0	0	0	0	0	0	0	0	0	0	0	0	0	0	0	0	0	0	0	0	0.00310373	0	0	0
AC108051.1	0	0	0	0	0	0	0	0	0	0	0	0	0	0	0	0	0	0	0	0	0	0	0	0	0	0	0	0	0	0	0	0	0	0	0	0	0	0	0	0	0	0	0	0	0	0	0	0	0
AC108066.1	0	0	0	0	0	0	0	0	0	0	0	0	0	0	0	0	0	0	0	0	0	0	0	0	0	0	0	0	0	0	0	0	0	0	0	0	0	0	0	0	0	0	0	0	0	0	0	0	0
AC108462.1	0	0	0	0	0	0	0	0	0	0	0	0	0	0	0	0	0	0	0	0	0	0	0	0	0	0	0	0	0	0	0	0	0	0	0	0	0	0	0	0	0	0	0	0	0	0	0	0	0
AC109826.1	0.00188884	0	0	0.00362297	0	0	0	0.00560639	0.00126951	0.00350226	0.00603702	0.00297142	0.00206398	0.00126034	0.116383	0	0.0226082	0.0217047	0.0300154	0.025402	0.023875	0.00888892	0.00423511	0.0299188	0.0173795	0.00371827	0.041734	0	0.018298	0.00622629	0.00134351	0	0	0.0740783	0.0458695	0.0264671	0.0530946	0.0351464	0.0557458	0.00446161	0.0317198	0	0.0746423	0.0307581	0	0.00353623	0	0.00342468	0.00429516
AC110615.1	0	0	0	0	0	0	0	0	0	0	0	0	0	0	0	0	0.000150602	0	0	0	0	0	0	0	0	0	0	0	0	0	0	0	0	0	0.000124561	0	0	0	0	0	0	0	0	0	0	0	0	0	0
AC112719.2	0	0	0	0	0	0	0	0	0	0	0	0	0	0	0	0	0	0	0	0	0	0	0	0	0	0	0	0	0	0	0	0	0	0	0	0	0	0	0	0	0	0	0	0	0	0	0	0	0
AC112721.1	0	0	0	0	0	0	0	0.000610111	0	0	0	0	0	0	0	0	0.000198793	0.00123695	0	0.00257822	0	0	0.000696682	0.00131198	0.0024264	0	0	0	0	0	0	0	0	0	0.000456691	0	0	0	0	0	0	0	0	0	0	0	0	0.00338144	0
AC112721.2	0	0	0	0	0	0	0	0	0	0	0	0	0	0	0	0	0.00124455	0.00510006	0.00207733	0.00303751	0.000632879	0	0.000905683	0.00381971	0.0101927	0.003164	0	0	0	0	0	0	0	0.000403478	0.000152389	0	0	0	0	0	0	0	0	0	0	0.00871506	0	0	0
AC113167.1	0	0	0	0	0	0	0	0	0	0	0	0	0	0	0	0	0	0	0	0	0	0	0	0	0	0	0	0	0	0	0	0	0	0	0	0	0	0	0	0	0	0	0	0	0	0	0	0	0
AC113404.1	0	0	0	0.00214698	0	0	0	0.00493421	0.00125264	0.00120842	0.00344827	0.00213869	0.0022642	0.00432683	0	0.00139603	0.0045041	0.0064077	0.00348071	0.00468108	0.00262757	0.0156693	0.00528185	0.00501117	0.00202242	0.00215156	0	0	0	0	0.0108648	0	0	0.00659541	0.00598614	0.0020787	0	0.00452381	0.00807671	0.00493267	0.0158434	0	0	0.00353536	0.0120722	0.00379484	0.00830105	0	0.00171964
AC114730.2	0	0	0	0	0	0	0	0.000188311	0	0	0	0	0	0	0	0	0.000116084	0.000371044	0	0.000652544	0	0	0	0	0	0	0	0	0	0	0	0	0	0	0	0	0	0	0	0	0	0	0	0	0	0	0	0	0
AC114730.3	0.00108262	0	0	0.00931944	0	0	0	0.000405268	0	0.000995854	0	0.00114345	0	0	0	0	9.83e-05	0	0.0018601	0	0.00137933	0	0.00104573	0	0	0	0	0	0	0	0	0	0	0.00052808	0	0	0	0	0	0	0	0	0	0	0	0	0	0.00686667	0
AC114752.1	0	0	0	0	0	0	0	0	0	0	0	0	0	0	0	0	0	0	0	0	0	0	0	0	0	0	0	0	0	0	0	0	0	0	0	0	0	0	0	0	0	0	0	0	0	0	0	0	0
AC114763.1	0	0	0	0	0	0	0	0	0	0	0	0	0	0	0	0	0	0	0	0	0	0	0	0	0	0	0	0	0	0	0	0	0	0	0	0	0	0	0	0	0	0	0	0	0	0	0	0	0
AC114808.2	0	0	0	0	0	0	0	0	0	0	0	0	0	0	0	0	0	0	0	0	0	0	0	0	0	0	0	0	0	0	0	0	0	0	0	0	0	0	0	0	0	0	0	0	0	0	0	0	0
AC114814.3	0	0	0	0	0	0	0	0	0	0	0	0	0	0	0	0	0	0	0	0	0	0	0	0	0	0	0	0	0	0	0	0	0	0	0	0	0	0	0	0	0	0	0	0	0	0	0	0	0
AC116035.1	0.00863926	0	0	0	0	0	0	0.000542145	0	0	0	0.00290989	0	0	0	0	0	0	0	0	0	0	0	0	0	0	0	0	0.0268494	0.0226295	0.0054365	0	0.0951374	0.000580691	0.000201723	0	0	0	0	0	0	0	0	0	0	0	0	0.00510261	0.0123149
AC116609.1	0	0	0	0	0	0	0	0	0	0	0	0	0	0	0	0	0	0	0	0	0	0	0	0	0	0	0	0	0	0	0	0	0	0	0	0	0	0	0	0	0	0	0	0	0	0	0	0	0
AC116609.2	0	0	0	0	0	0	0	0	0	0	0	0	0	0	0	0	0	0	0	0	0	0	0	0	0	0.00489434	0	0	0	0	0	0	0	0	0	0	0	0	0	0	0	0	0	0	0	0	0	0	0
AC116609.3	0	0	0	0	0	0	0	0	0	0	0	0	0	0	0	0	0	0	0	0	0	0	0	0	0	0	0	0	0	0	0	0	0	0	0	0	0	0	0	0	0	0	0	0	0	0	0	0	0
AC116614.1	0	0	0	0	0	0	0	0.000113856	0	0	0	0	0	0	0	0	0.000437573	0.000543943	0.00159187	0	0	0	0	0	0	0	0	0	0	0.0208163	0.00203461	0	0	0	0	0	0	0	0	0	0	0	0	0	0	0	0	0	0
AC118345.1	0	0	0	0	0	0	0	0	0	0	0	0	0	0	0	0	0	0	0	0	0	0	0	0	0	0	0	0	0	0	0	0	0	0	0	0	0	0	0	0	0	0	0	0	0	0	0	0	0
AC118653.2	0	0	0	0	0	0	0	0	0	0	0	0	0	0	0	0	0	0	0	0	0	0	0	0	0	0	0	0	0	0	0	0	0	0	0	0	0	0	0	0	0	0	0	0	0	0	0	0	0
AC123023.1	0	0.00440868	0	0	0	0	0	0.00371481	0.0087091	0	0	0	0	0	0	0	0	0	0	0	0.00141531	0	0	0	0.00174021	0	0	0	0	0	0	0	0	0	0	0	0	0	0	0	0	0	0	0	0	0	0	0	0
AC124861.1	0	0	0	0	0	0	0	0	0	0	0	0	0	0	0	0	0	0	0	0	0	0	0	0	0	0	0	0	0	0	0	0	0	0	0	0	0	0	0	0	0	0	0	0	0	0	0	0	0
AC125421.1	0	0	0	0	0	0	0	0	0	0	0	0	0	0	0	0	0	0	0	0	0	0	0	0	0	0	0	0	0	0	0	0	0	0	0	0	0	0	0	0	0	0	0	0	0	0	0	0	0
AC126407.1	0	0	0	0	0	0	0	0	0	0	0	0	0	0	0	0	0	0	0	0	0	0	0	0	0	0	0	0	0	0	0	0	0	0	0	0	0	0	0	0	0	0	0	0	0	0	0	0	0
AC128709.2	0	0	0	0	0	0	0	0	0	0	0	0	0	0	0	0	0	0	0	0	0	0	0	0	0	0	0	0	0	0	0	0	0	0	0	0	0	0	0	0	0	0	0	0	0	0	0	0	0
AC128709.3	0	0	0	0	0	0	0	0	0	0	0	0	0	0.000407738	0	0	0	0	0	0	0.000565344	0	0	0	0	0	0	0	0	0	0	0	0	0	0	0	0	0	0	0	0	0	0	0	0	0	0	0	0
AC128709.4	0	0	0	0	0	0	0	0	0	0	0	0	0	0.000969317	0	0	0	0.00019249	0	0	0	0	0	0	0	0	0	0	0	0	0	0	0	0	0	0	0	0	0	0	0	0	0	0	0	0	0	0	0
AC129492.1	0	0	0	0	0	0	0	0	0	0	0	0	0.000651096	0	0	0	0	0	0	0	0	0	0	0	0	0	0	0	0	0	0	0	0	0	0	0	0	0	0	0.00177228	0	0	0	0	0	0	0	0	0
AC131097.4	0	0.00499336	0	0	0	0	0.140593	0	0	0	0	0	0	0.000561579	0	0	0	0	0	0	0	0	0	0	0	0	0	0	0	0	0	0	0	0	0	0	0	0	0	0	0	0	0	0	0	0.00186033	0	0	0
AC132807.1	0	0	0	0	0	0	0	0	0	0	0	0	0	0	0	0	0	0	0	0	0	0	0	0	0	0	0	0	0	0	0	0	0	0	0	0	0	0	0	0	0	0	0	0	0	0	0	0	0
AC133633.1	0	0	0	0	0	0	0	0	0	0	0	0	0	0	0	0	0	0	0	0	0	0	0	0	0	0	0	0	0	0	0	0	0	0	0	0	0	0	0	0	0	0	0	0	0	0	0	0	0
AC133633.2	0	0	0	0	0	0	0	0	0	0	0	0	0	0	0	0	0	0	0	0	0	0	0	0	0	0	0	0	0	0	0	0	0	0	0	0	0	0	0	0	0	0	0	0	0	0	0	0	0
AC133644.2	0.0100208	0.0235622	0.0162358	0	0.0309625	0	0	0.0173099	0.00334912	0.00793486	0.0175529	0.00341608	0.0200121	0.0168156	0	0.0133655	0.105631	0.229022	0.190151	0.549518	0.0962171	0.0391163	1.23229	0.417945	0.389531	0.0170847	0	0	0.0252456	0.0235498	0.0302414	0.0644988	0.118105	0.0511075	0.0792078	0.0259634	0.0605678	0.0692972	0.015882	0.0792503	0.0149963	0.0096969	0.0305728	0	0.0413459	0.0906957	0.118693	0.02576	0.0605023
AC133785.1	0	0	0	0.00726735	0	0	0	0	0	0	0	0	0.000244881	0	0	0	0	0.000773516	0	0	0	0.0015979	0.000925364	0	0	0	0	0	0	0	0	0	0	0	0	0	0	0	0	0	0	0	0	0	0	0	0	0	0
AC138028.1	0	0	0	0	0	0	0	0	0	0	0	0	0	0	0	0	0	0	0	0	0	0	0	0	0	0	0	0	0	0	0	0	0	0	0	0	0	0	0	0	0	0	0	0	0	0	0	0	0
AC138035.1	0	0	0	0	0	0	0	0	0	0	0	0	0	0	0	0	0	0	0	0	0	0	0	0	0	0	0	0	0	0	0	0	0	0	0	0	0	0	0	0	0	0	0	0	0	0	0	0	0
AC138035.2	0	0	0	0	0	0	0	0	0	0	0	0	0	0	0	0	0.00021616	0	0	0	0	0	0	0	0	0	0	0	0	0	0	0	0	0	0	0	0	0	0	0	0	0	0	0	0	0	0	0	0
AC139887.4	0	0	0	0	0	0	0	0	0	0	0	0	0	0	0	0	0	0.000294222	0	0	0	0	0	0	0	0	0	0	0	0	0	0	0	0	0	0	0	0	0	0	0	0	0	0	0	0	0	0	0
AC140912.1	0	0	0	0	0	0	0	0	0	0.000880051	0	0	0.000237263	0	0	0	0.000173771	0	0	0.000276506	0	0	0	0	0	0.00829235	0	0	0	0	0.00419705	0	0.00588006	0	0	0	0	0.000795354	0	0	0	0	0	0	0	0.00846209	0.0533725	0	0.00323873
AC141928.1	0	0	0	0	0	0	0	0	0	0	0	0	0	0	0	0	0	0	0	0	0	0	0	0	0	0	0	0	0	0	0.00233267	0	0	0	0	0	0	0	0	0	0	0	0	0	0	0	0.0058735	0	0
AC141930.2	0	0	0	0	0	0	0	0	0	0	0	0	0	0	0	0	0	0	0	0	0	0	0	0	0	0	0	0	0	0	0	0	0	0	0	0	0	0	0	0	0	0	0	0	0	0	0	0	0
AC144450.1	0	0	0	0	0	0	0	0	0	0	0	0	0	0	0	0	0	0	0	0	0	0	0	0	0	0	0	0	0	0	0	0	0	0	0	0	0	0	0	0	0	0	0	0	0	0	0	0	0
AC144568.2	0	0	0	0	0	0	0	0	0	0	0	0	0	0	0	0	0	0	0	0	0	0	0	0	0	0	0	0	0	0	0	0	0	0	0	0	0	0	0	0	0	0	0	0	0	0	0	0	0
AC144652.1	0.0117001	0	0	0.0119102	0	0	0	0.00305021	0.00108194	0.000961944	0.00283881	0	0.000691956	0.00393588	0.0369437	0	0.0041097	0.00675398	0.0065854	0.0102701	0.00420674	0.014403	0.00302586	0.011435	0	0	0	0	0	0.00749724	0.00285985	0	0	0.009134	0.00311517	0.002215	0.0191394	0.0301109	0.0039912	0.0207341	0.0121754	0.0203063	0	0	0.0107138	0	0.00588943	0	0
AC144831.1	0	0	0.0526611	0.00653852	0	0	0	0.00120172	0	0.000428666	0	0	0.000246891	0	0.00585018	0	0.000187788	0.001327	0	0.000445274	0	0.00398466	0.000907502	0.000879664	0	0	0	0	0	0.00160028	0.0024767	0	0	0.0091049	0.00847299	0.000585588	0.00568081	0.0058694	0	0.0177154	0.00461206	0.0079243	0	0.00877372	0.00352178	0.00291276	0	0	0.00375713
AC144836.1	0	0	0	0	0	0	0	0	0	0	0.00213977	0	0	0	0	0	0	0	0	0	0	0	0	0	0	0	0	0	0	0	0	0	0	0.000969686	5.86e-05	0	0	0.00132499	0	0	0	0	0	0	0	0	0	0	0
AC147651.1	0	0	0	0	0	0	0	0	0	0	0	0	0	0	0	0	0	0	0	0	0	0	0	0	0	0	0	0	0	0	0	0	0	0	0	0	0	0	0	0	0	0	0	0	0	0	0	0	0
AC147651.4	0	0	0	0.00272049	0.0309625	0	0	0.0135413	0.00645905	0.00762595	0.0606213	0.00858974	0.0115276	0.0253765	0	0	0.0179557	0.0555296	0.0284395	0.0657053	0.016365	0.0120909	0.0889761	0.11357	0.0548142	0	0	0	0	0.00205787	0.0161113	0	0.0211732	0.094067	0.089678	0.0445637	0.104785	0.0261341	0.0789527	0.0200448	0.1043	0.0131837	0.046889	0.0470447	0.0138505	0.00526122	0.0186464	0	0.00186841
AC159540.1	0.0184773	0	0.0242317	0	0	0.0116446	0	0.0233395	0.00591315	0.0013763	0.0272389	0	0.0293093	0.00746155	0.0357417	0	0.0326281	0.0180571	0.0212461	0	0.0105452	0.0114773	0.0238062	0.014977	0.00253206	0.0495366	0	0	0.0109951	0.00347797	0.0059558	0	0	0.00345691	0.0029189	0.00188641	0	0.004074	0.00411269	0	0.00342735	0	0	0	0.00948087	0.0132304	0	0	0.0131362
AC159540.2	0	0	0	0	0	0	0	0	0	0	0	0	0	0	0	0	0	0	0	0	0	0	0	0	0	0	0	0	0	0	0	0	0	0	0	0	0	0	0	0	0	0	0	0	0	0	0	0	0
AC226118.1	0	0	0	0	0	0	0	4.23e-05	0	0	0	0	0	0	0	0	0	0	0	0	0	0	0	0	0	0	0	0	0	0	0	0	0	0	0	0	0	0	0	0	0	0	0	0	0	0	0	0.0018531	0
AC234582.1	0	0	0	0	0	0	0	0	0	0	0	0	0	0	0	0	0	0	0	0	0	0	0	0	0	0	0	0	0	0	0	0	0	0	0	0	0	0	0	0	0	0	0	0	0	0	0	0	0
AC234582.2	0	0	0	0	0	0	0	0	0	0	0	0	0	0	0	0	0	0	0	0	0	0	0	0	0	0	0	0	0	0	0	0	0	0	0	0	0	0	0	0	0	0	0	0	0	0	0	0	0
AC242988.1	0	0	0	0	0	0	0	0	0	0	0	0	0	0	0	0	0	0	0	0	0	0	0	0	0	0	0	0	0	0	0	0	0	0	0	0	0	0	0	0	0	0	0	0	0	0	0	0	0
AC245100.1	0.0702966	0.0160979	0	0.0179374	0.0614312	0.0484414	0.314498	0.0542217	0.0379849	0.00472199	0.0269308	0.00151434	0.0151819	0.00703496	0.0268468	0.00294202	0.0633184	0.0813547	0.0471614	0.119812	0.0732311	0.0848241	0.0392111	0.0864525	0.0665258	0.199885	0.0322989	0	0	0	0	0	0.0410714	0.0234775	0.0174288	0.00737866	0.031907	0.0370921	0.050279	0.0470977	0.0305434	0.0677691	0.0221299	0.0239645	0.0280836	0.02016	0.0218757	0.00544432	0.013071
ACTA2-AS1	0	0	0	0	0	0	0	0.000455128	0	0	0	0	0	0	0	0	0.000300871	0.000334492	0	0.000481519	0	0	0	0	0	0	0	0	0	0	0.00225835	0	0	0	0	0.000237511	0	0	0	0	0	0	0	0	0	0.00349426	0.00552231	0.00746196	0.00141069
ACTN1-AS1	0	0	0	0	0	0	0	0	0	0	0	0	0	0	0	0	0	0.000292383	0	0	0	0	0	0	0	0	0	0	0	0	0	0	0	0.0005732	0.00142141	0	0	0	0	0	0	0	0	0	0	0	0	0	0
ACVR2B-AS1	0.00174584	0.00592233	0	0	0.0110454	0	0	4.87e-05	0	0	0	0	0.000650579	0.00059589	0	0	0.000288413	0.000495043	0	0	0	0	0.000855838	0	0	0	0	0	0	0.00124198	0	0	0	0	0	0	0	0.0003867	0	0	0	0	0	0	0	0	0	0	0
ADAMTS19-AS1	0	0	0	0	0	0	0	0	0	0	0	0	0	0	0	0	0	0	0	0	0	0	0	0	0	0	0	0	0	0	0	0	0	0	0	0	0	0	0	0	0	0	0	0	0	0	0	0	0
ADAMTS9-AS1	0	0	0	0	0	0	0	4.74e-05	0	0	0	0	0	0	0.00948807	0	0	0	0	0	0	0	0	0	0	0	0	0	0	0	0.00581133	0	0	0	0	0	0	0	0	0	0	0	0	0	0	0.0159262	0.0115533	0.00663712	0.0286203
ADAMTS9-AS2	0.00357961	0	0	0	0.0283059	0.00464093	0	0	0	0	0.000272449	0	0	0	0	0	0	0	0	0	0.000550082	0	0	0	0	0.0134856	0	0	0.0105084	0.0204475	0.0317452	0.0613404	0.111768	0	0	0	0	0	0	0	0	0	0	0	0	0.0247034	0.112309	0.00142204	0.0344536
ADARB2-AS1	0	0	0	0	0	0	0	0	0	0	0	0	0.000187481	0	0	0	0	0	0	0	0	0	0	0	0	0	0	0	0	0	0	0	0	0	0	0	0	0	0	0	0	0	0	0	0	0	0.0177642	0	0
ADGRA1-AS1	0	0	0	0	0	0	0	0	0	0	0	0	0	0	0	0	0	0	0	0	0	0	0	0	0	0	0	0	0	0	0	0	0	0	0	0	0	0	0	0	0	0	0	0	0	0	0	0	0
ADGRL3-AS1	0	0	0	0	0	0	0	0	0	0	0	0	0	0	0	0	0	0	0	0	0	0	0	0	0	0	0	0	0	0	0	0	0	0	0	0	0	0	0	0	0	0	0	0	0	0	0	0	0
ADIPOQ-AS1	0	0	0	0	0	0	0	0	0	0	0	0	0	0	0	0	0	0	0	0	0	0	0	0	0	0	0	0	0	0	0	0	0	0	0	0	0	0	0	0	0	0	0	0	0	0	0	0	0
ADNP-AS1	0.00487576	0.00826562	0	0.00737999	0	0.0127281	0	0.00209316	0.00674874	0.00226732	0.0037044	0	0.00281349	0.000872043	0	0	0.000552922	0.00253094	0.0010268	0.00119638	0.000619902	0	0.00218691	0.00687731	0	0.0170443	0	0	0.00899386	0.0176862	0.00139826	0	0	0.00136039	0.0026986	0.00106012	0	0.000521165	0.00576981	0.00184474	0.00359727	0	0	0.00460878	0.00627241	0.00344052	0	0	0.00301346
ADORA2A-AS1	0	0	0	0.00243483	0	0.0032448	0	0.00938036	0.0103075	0.000864111	0.0016845	0	0.007912	0.0156076	0	0	0.00392766	0.00972351	0.00347676	0.00598071	0.0109879	0.00631919	0.0124044	0.00978965	0.00177357	0	0.0183118	0	0	0	0.00983749	0	0	0.000658445	0.0012734	0	0	0.00178564	0	0	0	0.00376167	0	0	0.0353664	0.0027296	0.0127838	0	0
ADPGK-AS1	0	0.00441321	0	0.00682244	0	0	0	0.00209954	0	0.000260031	0	0	0.00370037	0.00117466	0	0	0.00471962	0.00110391	0.00501985	0.00119008	0.00131132	0.00191829	0	0.000679813	0	0.00217637	0	0	0	0	0	0	0	0.00355824	0.00489693	0.00510025	0.00240746	0.0103382	0.00786914	0.00819674	0.0175847	0.0101962	0.0275681	0.0046435	0.00638386	0.00145248	0	0	0
AF038458.3	0	0	0	0	0	0	0	0	0	0	0	0	0	0	0	0	0	0	0	0	0	0	0	0	0	0	0	0	0	0	0	0	0	0	0	0	0	0	0	0	0	0	0	0	0	0	0	0	0
AF067845.1	0	0	0	0	0	0	0	0	0	0	0	0	0	0	0	0	0	0	0	0	0	0	0	0.00125879	0	0	0	0	0	0	0	0	0	0	0	0	0	0	0	0	0	0	0	0	0	0	0	0	0
AF067845.2	0	0	0	0	0	0	0	0	0	0	0	0	0	0	0	0	0.000206614	0	0	0	0	0	0	0	0	0	0	0	0	0	0	0	0	0	0	0	0	0	0	0	0	0	0	0	0	0	0	0	0
AF067845.3	0	0	0	0	0	0	0	0	0	0	0	0	0	0	0	0	0	0	0	0	0	0	0	0	0	0	0	0	0	0	0	0	0	0	0	0	0	0	0	0	0	0	0	0	0	0	0	0	0
AF096876.1	0	0	0	0	0	0	0	0	0	0	0	0	0	0	0	0	0	0	0	0	0	0	0	0	0	0	0	0	0	0	0	0	0	0	0	0	0	0	0	0	0	0	0	0	0	0	0	0	0
AF131216.1	0	0	0	0	0	0	0	0.000690758	0	0	0	0	0	0.000639072	0.0068674	0	0.00101209	0.000289491	0	0.00102309	0.00133587	0	0	0.0013983	0.00144429	0.00212385	0	0	0	0	0.00102363	0	0	0.00195412	0.00159479	0.00142828	0	0	0.00310231	0	0	0	0	0	0	0.00155957	0	0	0.00326079
AF131216.5	0.00223482	0.00567398	0	0.00322888	0	0	0	0.00117943	0	0	0	0	0.000796439	0.00191919	0	0	0.000607014	0.00016332	0	0	0	0	0	0	0	0	0	0	0	0	0	0	0	0	0	0	0	0	0	0.00350571	0	0	0	0	0	0	0	0	0
AF186192.1	0	0	0	0.0103384	0	0.00843936	0	0	0	0	0	0	0	0	0	0	0	0	0	0	0	0	0	0	0	0	0	0	0	0	0	0.0760156	0	0	0	0	0	0	0	0	0	0	0	0	0	0.00385206	0.00851876	0	0.0014042
AFAP1-AS1	0	0	0	0.00385952	0	0	0	0.00132183	0.00255353	0.00185584	0.00143157	0.00247321	0.00344927	0.0006697	0	0.0038151	0.00159704	0.000854494	0.00392024	0.000633731	0	0.00140677	0.00174248	0.00238774	0	0	0	0	0	0	0	0	0	0.000595634	0.000769896	0	0	0.00200765	0	0	0	0	0	0	0	0.000987236	0.00299598	0	0.00176038
AGAP2-AS1	0.015778	0.00179832	0	0.0296491	0	0.0114653	0	0.00732635	0.00294616	0.00371145	0.00733413	0.00588738	0.00686316	0.00531494	0	0	0.0020507	0.00314599	0.00332053	0	0.000830203	0.00232659	0.000617034	0.00236297	0.00300068	0.0222851	0	0	0.0446658	0.167553	0.106493	0	0.297476	0.00776838	0.00448671	0.00349955	0	0.00516282	0.00429412	0.00440582	0.00631646	0.00391176	0.0257228	0.0116953	0.0163265	0.160949	0.0984758	0.0524409	0.0586825
AGBL1-AS1	0	0	0	0	0	0	0	0	0	0	0	0	0	0	0	0	0	0	0	0	0	0	0	0	0	0	0	0	0	0	0	0	0	0	0	0	0	0	0	0	0	0	0	0	0	0	0	0	0
AGBL5-AS1	0	0	0	0	0	0	0	0.000390791	0	0	0.00165033	0	0	0	0	0	0.00027252	0.000792106	0	0	0.000594146	0.00211356	0	0	0	0.00470581	0	0	0	0	0	0	0	0	0	0	0	0.00116995	0	0	0	0	0	0	0.00352366	0.00249983	0	0	0
AIRN	0	0	0	0	0	0	0	0.000295632	0.00259969	0	0	0	0.000237385	0	0	0	0.000693618	0.00033019	0	0	0.000554003	0.00193957	0.000691751	0	0.00245112	0	0	0	0	0	0	0	0	0	0.00042622	0	0	0	0	0	0	0	0	0	0	0	0	0	0
AJ011932.1	0	0	0	0	0	0	0	0	0	0	0	0	0	0	0	0	0.000174479	0	0	0	0	0	0	0	0	0.00187781	0	0	0	0	0.00129051	0	0	0.000442384	0.000136824	0	0	0	0	0	0	0	0	0	0	0.0157619	0.00885561	0	0.00615471
AJ239318.1	0	0	0	0	0	0	0	0	0	0	0	0	0	0	0	0	0	0	0	0	0	0	0	0	0	0	0	0	0	0	0	0	0	0	0	0	0	0	0	0	0	0	0	0	0	0	0	0	0
AJ239322.1	0	0	0	0	0	0	0	0.000578789	0	0	0	0	0.000138567	0	0	0	0.000290038	0	0	0	0	0	0	0	0	0	0	0	0	0	0	0	0	0.000998628	0	0	0	0	0	0	0	0	0	0	0	0	0	0	0
AL008723.1	0	0	0	0	0	0	0	0	0	0	0	0	0	0	0	0	0	0	0	0	0	0	0	0	0	0	0	0	0	0	0	0	0	0	0	0.0003275	0	0	0	0	0	0	0	0.00559313	0	0	0	0	0
AL023806.1	0	0	0	0	0	0	0	0	0	0	0	0	0	0	0	0	0.000300075	0.000525856	0	0	0.000421786	0	0.00106769	0	0	0.00334659	0	0	0	0	0.00944048	0	0	0	0	0	0	0.0012375	0	0	0.00171274	0	0	0	0	0	0	0	0
AL049794.1	0.00753346	0	0	0.00405472	0.0202499	0.00244866	0	0.000295746	0	0	0.00196028	0	0	0.000499608	0	0	0.000793433	0.00161203	0	0.0014427	0	0	0.00259055	0.000294049	0	0	0	0	0	0	0	0	0.00752384	0.00299875	0.00340184	0.00134595	0	0.00563033	0	0	0.00746971	0	0	0.0228745	0.0399561	0.00166194	0.00939677	0	0
AL109767.1	0	0	0	0	0	0	0	0	0	0	0	0	0	0	0	0	0.00137077	0.000823508	0.00117103	0.00131204	0	0.00125617	0	0.00076497	0	0	0	0	0	0	0	0	0	0	0.000253821	0	0	0	0	0	0	0	0	0	0	0	0	0	0
AL132709.1	0	0	0	0	0	0	0	0	0	0	0	0	0	0	0	0	0	0	0	0	0	0	0	0	0	0	0	0	0	0	0	0	0	0	0	0	0	0	0	0	0	0	0	0	0	0	0	0	0
AL132796.1	0	0	0	0	0	0	0	0	0	0	0	0	0	0	0	0	0	0	0	0	0	0	0	0	0	0	0	0	0	0	0	0	0	0	0	0	0	0	0	0	0	0	0	0	0	0	0	0	0
AL158839.1	0	0	0	0	0	0	0	0	0	0	0	0	0	0	0	0	0	0	0	0	0	0	0	0	0	0	0	0	0	0	0	0	0	0	0	0	0	0	0	0	0	0	0	0	0	0	0	0	0
AL162426.1	0	0	0	0	0	0	0	0	0	0	0	0	0	0	0	0	0	0	0	0	0	0	0	0	0	0	0	0	0	0	0	0	0	0	0	0	0	0	0	0	0	0	0	0	0	0	0	0	0
AL356289.1	0	0	0	0	0	0	0	0	0	0	0	0	0	0	0	0	0	0	0	0	0	0	0	0	0	0	0	0	0	0	0	0	0	0	0	0	0	0	0	0	0	0	0	0	0	0	0	0	0
AL357140.1	0.00091583	0	0	0	0	0	0	0	0	0	0	0	0	0	0	0	0	0	0	0	0	0	0	0	0	0	0	0	0	0	0	0	0	0	0	0	0	0	0	0	0	0	0	0	0	0	0	0	0
AL358852.1	0.00372103	0.00383372	0	0.00322888	0.0172408	0	0	0.000983946	0.00165801	0.00116668	0.00119275	0	0.00130057	0.00138579	0	0	0.00166279	0.00164441	0	0.00115098	0.000745181	0.0016026	0.00127214	0.00217294	0.00491751	0.020035	0	0	0	0.00925324	0.00459102	0	0.0129221	0.00403241	0.00261903	0.00202012	0.00298199	0.000567745	0.00549992	0.00478202	0	0	0	0.00814566	0.00317824	0.00416686	0	0.00956747	0.00171964
AL360294.1	0	0	0	0	0	0	0	0	0	0	0	0	0	0	0	0	0.000271185	0	0	0	0	0	0.00107546	0	0.00582466	0	0	0	0	0	0	0	0	0.0003501	0	0	0	0	0	0	0	0	0	0	0	0	0	0	0
AL365181.2	0.00571675	0	0	0	0	0	0.0617809	0.00125935	0.00885848	0	0.000500345	0	0.000340733	0.00161463	0	0	0.00407411	0.00146295	0.00328704	0.00179143	0.00195929	0.0012486	0.00414551	0.00261941	0.00281594	0	0	0	0	0.00304245	0.000946647	0	0	0	0.000471098	0.000357821	0.00363593	0.00173454	0	0	0	0	0	0	0	0.00474133	0.00870879	0	0
AL445183.1	0	0	0	0	0	0	0	0	0	0	0	0	0	0	0	0	0	0	0	0	0	0	0	0	0	0	0	0	0	0	0	0	0	0	0	0	0	0	0	0	0	0	0	0	0	0	0	0	0
AL450992.2	0.00360726	0	0	0	0	0	0	0.000649007	0	0	0	0	0.000464572	0	0	0	0.00068242	0.00110369	0	0.000445198	0	0	0.000735567	0	0	0	0	0	0	0	0	0	0	0	0.000155268	0	0	0	0	0	0	0	0	0	0	0	0	0	0
AL589986.2	0	0	0	0	0	0	0	0	0	0	0	0	0	0	0	0	0	0	0	0	0	0	0	0	0	0	0	0	0	0	0	0	0	0	0	0	0	0	0	0	0	0	0	0	0	0	0	0	0
AL591806.1	0	0	0	0	0	0	0	0	0	0	0	0	0	0	0	0	0	0	0	0	0	0	0	0	0	0	0	0	0	0	0	0	0	0	0	0	0	0	0	0	0	0	0	0	0	0	0	0	0
AL592528.1	0	0	0	0	0	0	0	0	0	0	0	0	0	0	0	0	0	0	0	0	0	0	0	0	0	0	0	0	0	0	0.00315548	0	0	0	0	0	0	0	0	0	0	0	0	0	0	0	0	0	0
AL596220.1	0	0	0	0	0	0	0	0	0	0	0	0	0	0	0	0	0	0	0	0	0	0	0	0	0	0	0	0	0	0	0	0	0	0	0	0	0	0	0	0	0	0	0	0	0	0	0	0	0
AL645728.1	0	0	0	0	0	0	0	0	0	0	0	0	0	0	0	0	0	0	0	0	0	0	0	0	0.00212644	0	0	0	0	0	0	0	0	0	0	0	0	0	0	0	0	0	0	0	0	0	0	0	0
ALDH1L1-AS1	0	0	0	0	0	0	0	0	0	0	0	0	0	0	0	0	0	0	0	0	0	0	0	0	0	0.00352085	0	0	0	0	0	0	0	0	0	0	0	0	0	0	0	0	0	0	0	0	0	0	0
ALDH1L1-AS2	0	0	0	0	0	0.00291394	0	0	0	0	0	0	0	0.000407738	0	0	0	0	0	0	0	0	0	0	0	0	0	0	0	0	0	0	0	0	0	0	0	0	0	0	0	0	0	0	0	0	0	0	0.00513154
ALG13-AS1	0	0	0	0	0	0	0	0.00046116	0	0	0	0	0	0	0	0	0.000599052	0.000475541	0	0	0.00120975	0	0.000559007	0	0	0	0	0	0	0	0	0	0	0	0	0	0	0	0	0	0	0	0	0	0	0	0	0	0.00557759
ALKBH3-AS1	0	0	0	0	0	0	0	0	0	0	0	0	0	0	0	0	0	0.000171403	0	0	0	0	0	0	0	0	0	0	0	0	0	0	0	0	0	0	0	0	0	0	0	0	0	0	0	0	0	0	0
ALOX12-AS1	0.030149	0	0	0.0255215	0.0232527	0.0286278	0	0.0293225	0.0258861	0.00603839	0.0247001	0.00934475	0.0122023	0.00824376	0.0190906	0.00110173	0.0243852	0.0184202	0.0198349	0.0285922	0.0205126	0.038142	0.0312059	0.0255547	0.0203268	0.0298776	0.0245489	0	0	0.0323991	0.0280452	0	0.048272	0.0377659	0.0310116	0.0198408	0.0205951	0.0277902	0.0311723	0.0334336	0.0231082	0.032654	0	0.0027553	0.00738651	0.0246146	0.0285704	0.00753592	0.0235257
ANKRD33B-AS1	0	0	0	0	0	0	0	0	0	0	0	0	0.000400862	0	0	0	0	0	0	0	0	0	0	0	0	0	0	0	0	0	0	0	0	0	0	0	0	0	0	0	0	0	0	0	0	0	0	0	0
ANKRD34C-AS1	0	0	0	0	0	0	0	0	0	0	0	0	0	0	0	0	0	0	0	0	0	0	0	0	0	0	0	0	0	0	0	0	0	0	0	0	0	0	0	0	0	0	0	0	0	0	0	0	0
ANO1-AS1	0	0	0	0	0	0	0	0	0	0	0	0	0	0	0	0	0	0	0	0	0	0	0	0	0	0	0	0	0	0	0	0	0	0	0	0	0	0	0	0	0	0	0	0	0	0	0	0	0
AP000221.1	0	0	0	0	0	0	0	0	0	0	0	0	0	0	0	0	0	0	0	0	0	0	0	0	0	0	0	0	0	0	0	0	0	0	0	0	0	0	0	0	0	0	0	0	0	0	0	0	0
AP000233.2	0	0	0	0	0	0	0	0	0	0	0	0	0	0	0	0	0	0	0	0	0	0	0	0	0	0	0	0	0	0	0	0	0	0	0	0	0	0	0	0	0	0	0	0	0	0	0	0	0
AP000253.1	0	0	0	0	0	0	0	0.00310621	0.00205007	0	0.00210342	0	0.00163312	0	0	0.00190247	0.00434898	0.00330837	0.0038927	0.00208442	0.00478739	0.00389276	0.00881471	0.00331037	0.004712	0	0	0	0	0	0	0	0	0	0.000692959	0	0	0.00315035	0	0	0	0	0	0	0	0.00235583	0	0	0.00882606
AP000265.1	0	0	0	0	0	0.0030912	0	0.000279726	0	0	0	0	0.000155555	0	0	0	0	0	0	0	0	0	0	0	0	0	0	0	0	0	0	0	0	0	0.000221482	0	0	0	0.0038107	0	0	0	0	0	0	0	0	0	0
AP000281.2	0	0	0	0	0	0	0	0	0	0	0	0	0	0	0	0	0	0	0	0	0	0	0	0	0	0	0	0	0	0	0	0	0	0	0	0	0	0	0	0	0	0	0	0	0	0	0	0	0
AP000345.1	0	0	0	0	0	0	0	0.000217232	0	0	0	0	0	0	0	0	0	0	0	0	0	0	0	0	0	0	0	0	0	0	0	0	0	0	0	0	0	0	0	0	0	0	0	0	0	0	0	0	0
AP000345.2	0	0	0	0	0	0	0	0	0	0	0	0	0	0	0	0	0	0	0	0	0	0	0	0	0	0	0	0	0	0	0	0	0	0	0	0	0	0	0	0	0	0	0	0	0	0	0	0	0
AP000350.10	0	0	0	0	0	0	0	0	0	0	0	0	0	0.000639072	0	0	0	0.000297133	0	0	0	0	0	0	0	0	0	0	0	0	0	0	0	0.000213263	0	0	0	0.00024823	0	0	0	0	0	0	0	0	0	0	0
AP000350.5	0	0	0	0	0	0	0	0.000382064	0	0	0	0	0.000371967	0	0	0	0	0.00111466	0.00120076	0.00167736	0.000616633	0	0.00114766	0.000748737	0	0.00243881	0	0	0	0	0	0	0	0	0	0	0	0.00113917	0	0	0	0	0	0	0	0	0	0	0
AP000431.1	0	0	0	0	0	0	0	0	0	0	0	0	0	0	0	0	0	0	0	0	0	0	0	0	0	0	0	0	0	0	0	0	0	0	0	0	0	0	0	0	0	0	0	0	0	0	0	0	0
AP000431.2	0	0	0	0	0	0	0	0	0	0	0	0	0	0	0	0	0	0	0	0	0	0	0	0	0	0	0	0	0	0	0	0	0	0	0	0	0	0	0	0	0	0	0	0	0	0	0	0	0
AP000439.1	0	0	0	0	0	0	0	0	0	0	0	0	0	0	0	0	0	8.5e-05	0	0	0	0	0	0	0	0	0	0	0	0	0	0	0	0	0	0	0	0.00285943	0	0	0	0	0	0	0	0	0	0	0
AP000439.2	0	0	0	0	0	0	0	0	0	0	0	0	0	0	0	0	0	0	0	0	0	0	0	0	0	0	0	0	0	0	0	0	0	0	0	0	0	0	0	0	0	0	0	0	0	0	0	0	0.00229085
AP000439.3	0	0	0	0	0	0	0	0	0	0	0	0	0	0	0	0	0	0	0	0	0	0	0	0	0	0	0	0	0	0	0	0	0	0	0	0	0	0	0	0	0	0	0	0	0	0	0	0	0
AP000442.1	0.00177758	0	0	0.00748911	0.0194684	0	0	0.002018	0	0.000746681	0.00266128	0	0.00211349	0.00278419	0	0	0.000634998	0.00135181	0	0	0.00165103	0.00305855	0.00379429	0	0.00186602	0.0152836	0	0	0	0.00247839	0.000682368	0	0	0.00209276	0.000979352	0	0.00240659	0.00336057	0	0.00275821	0	0.00439717	0	0	0	0	0	0	0
AP000462.3	0	0	0	0	0	0	0	0	0	0	0	0	0	0	0	0	0	0.000285655	0	0.000676188	0	0	0.000912195	0	0	0	0	0	0	0	0	0	0	0	0	0	0	0	0	0	0	0	0	0	0	0	0	0	0
AP000474.1	0	0	0	0	0	0	0	0	0	0	0	0	0	0	0	0	0	0	0	0	0	0	0	0	0	0	0	0	0	0	0	0	0	0	0	0	0	0	0	0	0	0	0	0	0	0	0	0	0
AP000477.2	0	0	0	0	0	0	0	0	0	0	0	0	0	0	0	0	0	0	0	0	0	0	0	0	0	0	0	0	0	0	0	0	0	0	0	0	0	0	0	0	0	0	0	0	0	0	0	0	0
AP000708.1	0	0	0	0	0	0	0	0.00243121	0.00267922	0.000283032	0.0181324	0	0.000614964	0	0	0	0.00355726	0.00384362	0.0030955	0.00118502	0.00267288	0.00288545	0.00443727	0.000772698	0	0.00187781	0	0	0	0	0	0	0	0.00183565	0.000656478	0.000680898	0	0.00167895	0.00650469	0	0	0	0	0	0	0.00385206	0.00540285	0	0
AP000770.1	0	0	0	0	0	0	0	0	0	0	0	0	0	0	0	0	0	0	0	0	0	0	0	0	0	0	0	0	0	0	0	0	0	0	0	0	0	0	0	0	0	0	0	0	0	0	0	0	0
AP000797.3	0	0	0	0	0	0	0	0	0	0	0	0	0	0	0	0	0	0	0	0	0	0	0	0	0	0	0	0	0	0	0	0	0	0	0	0	0	0	0	0	0	0	0	0	0	0	0	0	0
AP000866.1	0.00109431	0	0	0.0165342	0	0	0	0.000787825	0.00223481	0	0	0	0.000291994	0	0	0	0.000403656	0.000683705	0	0.000664081	0.000445264	0	0	0.00160826	0	0	0	0	0	0.00180664	0.00523382	0	0	0.00077452	0.0014691	0	0	0.00260126	0.00411269	0.00278352	0.00300819	0	0	0	0	0	0	0	0
AP000997.1	0	0	0	0	0	0	0	0	0	0	0	0	0	0	0	0	0	0	0	0	0	0	0	0	0	0	0	0	0	0	0	0	0	0	0	0	0	0	0	0	0	0	0	0	0	0	0	0	0
AP000997.2	0	0	0	0	0	0	0	0	0	0	0	0	0	0	0	0	0	0	0	0	0	0	0	0	0	0	0	0	0	0	0	0	0	0	0	0	0	0	0	0	0	0	0	0	0	0	0	0	0
AP001042.1	0	0	0	0	0	0	0	0	0	0	0	0	0	0	0	0	0	0	0	0	0	0	0	0	0	0	0	0	0	0	0	0	0	0	0	0	0	0	0	0	0	0	0	0	0	0	0	0	0
AP001043.1	0	0	0	0	0	0	0	0	0	0	0	0	0	0	0	0	0	0	0	0	0	0	0	0	0	0	0	0	0	0	0	0	0	0	0	0	0	0	0	0	0	0	0	0	0	0	0	0	0
AP001056.1	0	0	0	0	0	0	0	0.000380454	0	0	0	0	0	0	0	0	0	0	0	0	0	0.000381956	0	0	0	0	0	0	0	0	0	0	0	0.00155234	0.0016772	0	0	0.00230337	0	0	0	0	0	0	0	0	0	0	0.0022549
AP001063.1	0	0	0	0	0	0	0	0	0	0	0	0	0	0	0	0	0	0	0	0	0	0	0	0	0	0	0	0	0	0	0	0	0	0	0	0	0	0	0	0	0	0	0	0	0	0	0	0	0
AP001172.2	0	0	0	0	0	0	0	0	0	0	0	0	0	0	0	0	0	0	0	0	0	0	0	0	0	0	0	0	0	0	0	0	0	0	0	0	0	0	0	0	0	0	0	0	0	0	0	0	0
AP001189.4	0	0	0	0	0	0	0	0	0	0	0	0	0	0	0	0	0	0	0	0	0	0	0	0	0	0	0	0	0	0	0	0	0	0	0	0	0	0	0	0	0	0	0	0	0	0	0	0.00384467	0
AP001257.1	0	0	0	0	0	0	0	0	0	0	0	0	0	0.0027088	0.0288999	0	0.000360652	0	0	0	0	0	0	0	0	0	0	0	0	0	0	0	0	0.00306664	0.00455607	0	0	0.00200222	0.00766545	0.00551876	0.00263209	0	0	0	0	0	0	0	0
AP001372.2	0.0239326	0.00263414	0	0.010257	0	0.00671902	0	0.00447454	0.0130097	0.00193842	0.00975716	0.00300845	0.0020413	0.00253505	0	0	0.00766034	0.00327218	0.0120802	0.00297109	0.00662743	0.010515	0.0038522	0.00596371	0.0116313	0.0675547	0.0279519	0	0.00822269	0.0134612	0.0169363	0.0484534	0.0478497	0.0112392	0.00606247	0.00120306	0.000771921	0.0128977	0	0.00551771	0.0126235	0.0134241	0	0.0243822	0.00356918	0.0351894	0.0167198	0.000896946	0.026201
AP001412.1	0.00357371	0	0	0	0	0.00493493	0	0.000645798	0	0	0	0	0.000388512	0	0	0	0.000711963	0.00121072	0.00167285	0.000531242	0.00203997	0.00250814	0.0011027	0	0	0.00451585	0	0	0	0	0	0	0	0.00124353	0.000658809	0	0	0.000897959	0	0	0.00185354	0	0	0	0	0	0	0	0
AP001437.1	0	0.00210922	0	0	0	0.00464093	0	0.00313132	0	0.00218076	0.00248838	0	0.000342426	0.00227431	0	0	0.000980629	0.00255327	0.00174343	0.00181284	0	0.00472973	0.00177647	0	0	0	0	0	0	0.00276427	0	0	0.0283146	0.00384227	0.00323412	0	0.00146057	0.000968703	0	0	0.00134105	0	0	0	0	0.00127046	0	0	0
AP001471.1	0	0	0	0	0	0	0	0	0	0	0	0	0	0	0	0	0	0	0	0	0	0	0	0	0	0	0	0	0	0	0	0	0	0	0	0	0	0	0	0	0	0	0	0	0	0	0	0	0
AP001476.2	0	0	0	0	0	0	0	0	0	0	0	0	0	0	0	0	0	0.000395158	0	0	0	0	0	0	0	0	0	0	0	0	0	0	0	0	0	0	0	0	0	0	0	0	0	0	0	0.00164233	0	0	0
AP001476.3	0	0	0	0	0	0	0	0	0	0	0	0	0	0	0	0	0	0	0	0	0	0	0	0	0	0	0	0	0	0	0	0	0	0	0	0	0	0	0	0	0	0	0	0	0	0	0	0	0
AP001595.1	0	0	0	0	0	0	0	0	0	0	0	0	0	0	0	0	0	0	0	0	0	0	0	0	0	0	0	0	0	0	0	0	0	0	0	0	0	0	0	0	0	0	0	0	0	0	0	0	0
AP001626.1	0.0224309	0.0105207	0	0.0114124	0.0193534	0	0	0.00016104	0	0	0.000255557	0.0022147	0	0.000642939	0	0	0.000135887	0	0	0	0	0	0	0	0	0.0186145	0.0269547	0	0	0	0	0	0	0.000291692	0	0	0	0	0	0	0	0	0	0	0	0	0	0	0
AP001627.1	0	0	0	0	0	0	0	0	0	0	0	0	0	0	0	0	0	0	0	0	0	0	0	0	0	0	0	0	0	0	0.00270868	0	0	0	0	0	0	0	0	0	0	0	0	0	0	0	0	0	0
AP002856.4	0	0	0	0	0	0	0	0	0	0	0	0	0	0	0	0	0	0	0	0	0	0	0	0	0	0	0	0	0	0	0	0	0	0	0	0	0	0.00102498	0	0	0	0	0	0	0	0	0	0	0
AP002884.2	0	0	0	0	0	0	0	0	0	0	0	0	0	0	0	0	0	0.000163337	0	0	0	0	0	0	0	0	0	0	0	0	0	0	0	0	0	0	0	0	0	0	0	0	0	0	0	0	0	0	0
AP003025.2	0	0	0	0	0.0119653	0	0	0.000510754	0	0	0.00464023	0	0	0	0	0	0	0	0	0	0	0	0	0	0	0	0	0	0	0	0	0	0	0	0	0	0	0	0	0	0	0	0	0	0	0	0	0	0
AP003774.1	0.00536899	0.00271159	0	0	0	0.00244866	0	0.0575739	0.0577804	0.00762193	0.0401526	0.00501202	0.0275803	0.0278941	0.0246773	0.00238616	0.0367509	0.0736161	0.049871	0.0602555	0.0330717	0.0453803	0.0771144	0.0489891	0.0445761	0	0	0	0	0	0	0	0	0.00344247	0.00373623	0.00114203	0.00483184	0.00954586	0	0.00175581	0.00559629	0.00424075	0	0.00583121	0.0330182	0	0.00587033	0	0
AP003774.4	0	0	0	0	0	0	0	0.000185961	0	0.000746681	0	0	0.000152958	0	0.0469908	0	0	0	0	0	0	0	0	0	0	0	0	0	0	0	0	0	0	0.00169685	0.000754646	0.000414996	0.00143781	0.000666316	0	0.0106956	0	0.00757249	0	0	0	0.00447257	0	0	0
AP004550.1	0	0	0	0	0	0	0	0	0	0	0	0	0	0	0	0	0	0.000441385	0	0	0	0	0	0	0	0.00975934	0	0	0	0	0	0	0	0	0	0	0	0	0	0	0	0	0	0	0	0	0	0	0
AP005242.1	0	0	0	0	0	0	0	0	0	0	0	0	0	0	0	0	0	0	0	0	0	0	0	0	0	0	0	0	0	0	0	0	0	0	0	0	0	0	0	0	0	0	0	0	0	0	0	0	0
AP005273.1	0	0	0	0	0	0	0	0	0	0	0	0	0	0	0	0	0	0	0	0	0	0	0	0	0	0	0	0	0	0	0	0	0	0	0	0	0	0	0	0	0	0	0	0	0	0	0	0	0
AP005530.1	0	0	0	0	0	0	0	0	0	0	0	0	0	0	0	0	0	0	0	0	0	0	0	0	0	0	0	0	0	0	0	0	0	0	0	0	0	0	0	0	0	0	0	0	0	0	0	0	0
AP006285.2	0.00679258	0	0	0.0229206	0.0173053	0.00816854	0	0.00100033	0	0	0.000960154	0	0	0.000642939	0	0	0.00404848	0.00474963	0.00599009	0.0012201	0.00169304	0.00845255	0.000969662	0.000764866	0.00276144	0.00679176	0	0	0	0	0.0058672	0	0	0.000161577	0.00197345	0	0	0.000539752	0	0.00221354	0	0	0	0	0	0	0.00129894	0	0
AP006748.1	0.00242949	0	0	0	0	0	0	0	0	0	0	0	0	0	0	0	0	0	0	0	0	0	0	0	0	0	0	0	0	0	0	0	0	0	0	0	0	0	0	0	0	0	0	0	0	0	0	0	0
AP4B1-AS1	0	0	0	0	0	0	0	0.0043673	0.00707976	0	0	0	0.000369714	0.00338391	0	0.00174926	0.00534566	0.0049923	0.00919445	0.00779373	0.00358832	0.00196114	0.0105732	0.00324912	0.0026667	0.00745106	0	0	0	0	0	0	0	0.000467337	0.00150233	0.0010224	0.00178402	0.00396563	0	0.00175581	0	0	0	0	0	0	0	0	0
APOA1-AS	0	0.00337818	0	0	0	0	0	0	0	0	0	0	0	0	0	0	0	0	0	0	0	0	0	0	0	0	0	0	0	0	0	0	0	0	0	0	0	0	0	0	0	0	0	0	0	0	0	0	0
APOBEC3B-AS1	0	0	0	0	0	0	0	0	0	0	0	0	0	0	0	0	0	0	0	0	0	0	0	0.000242466	0	0	0	0	0	0	0	0	0	0	0	0	0	0	0	0	0	0	0	0	0	0	0	0	0
APTR	0.18079	0.0741006	0.0555402	0.0896205	0.157101	0.0853487	0	0.0126771	0.012298	0.0144525	0.0176807	0.0072294	0.0130367	0.0298753	0.0139468	0	0.0127081	0.0141664	0.0121757	0.0187411	0.0139504	0.0185658	0.0151401	0.03471	0.00904134	0.152358	0.0900486	0	0.00990414	0.0183183	0.0250664	0	0	0.010124	0.0152239	0.00824923	0.00607509	0.0242887	0	0	0.00904345	0.00455419	0.0439141	0.0026292	0.012797	0.0392052	0.036116	0.00480881	0.0404113
AQP4-AS1	0.00108262	0	0	0	0	0.00996497	0	0.00056439	0	0	0	0	0	0.000785334	0	0	0.000152494	0	0	0	0	0	0	0	0	0.0928932	0.0740621	0	0	0	0	0	0	0	0	0	0	0	0	0	0	0	0	0	0	0	0.00354754	0	0
ARAP1-AS1	0	0	0	0	0	0	0	0	0	0	0	0	0	0	0	0	0.000129422	0	0	0	0	0	0	0	0	0	0	0	0	0	0.00168022	0	0	0	0.00030658	0	0	0.00125571	0	0	0	0	0	0	0	0	0	0	0
ARAP1-AS2	0	0	0	0	0	0	0	0	0	0	0	0	0	0	0	0	0	0	0	0	0	0	0	0.00118353	0	0	0	0	0	0	0	0	0	0	0	0	0	0	0	0	0	0	0	0	0	0	0	0	0
ARF4-AS1	0.00955902	0.0167002	0	0.0054488	0.0121956	0.00948772	0	0.00934028	0.00176558	0.00312621	0.00789664	0	0.00934846	0.000830211	0.0222098	0	0.00874449	0.0112677	0.00857244	0.00595316	0.00804368	0.0106339	0.011015	0.00372674	0.00290283	0.0277484	0	0	0.00772355	0.00611272	0.00525047	0	0	0.00919567	0.00553665	0.0037896	0.00234819	0.00996518	0.0117694	0.0128055	0.00879452	0.0166368	0	0	0.00395146	0.0109428	0.0104998	0.00259831	0.0124954
ARHGAP26-AS1	0	0	0	0.00721523	0	0	0	0	0	0	0	0	0.00119791	0	0	0	0	0	0	0	0	0	0	0	0	0	0	0	0	0	0.00225835	0	0	0	5.31e-05	0	0	0	0	0	0	0	0	0	0	0	0	0	0
ARHGAP31-AS1	0	0	0	0	0	0	0	0	0	0	0.00074793	0	0.00100841	0	0	0	0	0	0	0	0	0	0.000585927	0	0	0	0	0	0	0	0	0	0	0	0.000408771	0.000866222	0	0.00174652	0	0	0	0.00532221	0	0	0	0	0	0	0
ARHGAP5-AS1	0.0321483	0.0057753	0.0801465	0.047047	0.0129751	0.00736766	0	0.00536474	0.00932212	0.00121116	0.00398988	0.00613989	0.00492579	0.00507534	0	0	0.0047946	0.00170806	0.00179161	0.000631005	0.00395699	0.00201964	0.00284251	0.00194283	0.00222978	0.0234074	0.0764373	0	0.00822269	0.0128232	0.0140372	0	0	0.00683696	0.0072383	0.00430004	0.00183401	0.0166039	0.00526414	0.00232543	0.00206895	0	0	0	0.0260757	0.0097491	0.0258438	0.00800605	0.014674
ARHGEF19-AS1	0	0	0	0	0	0	0	0	0	0	0	0	0	0	0	0	0	0	0	0	0	0	0	0	0	0	0	0	0	0	0	0	0	0	0	0	0	0	0	0	0	0	0	0	0	0	0	0	0
ARHGEF3-AS1	0	0	0	0	0	0	0	0	0	0	0	0	0	0	0	0	0	0	0	0	0	0	0	0	0	0	0	0	0	0	0	0	0	0	0	0	0	0	0	0	0	0	0	0	0	0	0	0	0
ARHGEF7-AS1	0	0	0	0	0	0	0	0	0	0	0	0	0	0	0	0	0	0	0	0	0	0	0	0	0	0	0	0	0	0	0	0	0	0	0	0	0	0	0	0	0	0	0	0	0	0	0	0	0
ARHGEF7-AS2	0	0	0	0	0	0	0	0	0	0	0	0	0	0	0	0	0	0	0	0	0	0	0	0	0	0	0	0	0	0	0	0	0	0	0	0	0	0	0	0	0	0	0	0	0	0	0	0	0
ARMC2-AS1	0	0	0	0	0	0	0	0	0	0	0	0	0	0	0	0	0	0	0	0	0	0	0	0	0	0	0	0	0	0	0	0	0	0	0	0	0	0	0	0	0	0	0	0	0	0	0	0	0
ARMCX3-AS1	0.00261801	0	0	0	0	0	0	0	0	0	0	0	0.000272902	0	0	0	0	0.00032512	0	0	0	0	0	0	0	0	0	0	0	0	0	0	0	0	8.81e-05	0	0	0	0	0	0	0	0	0	0	0	0	0	0
ARNTL2-AS1	0	0	0	0	0	0	0	0	0	0	0	0	0	0	0	0	0	0	0	0	0	0	0	0	0	0	0	0	0	0	0	0	0	0	0	0	0	0	0	0	0	0	0	0	0	0	0	0	0
ARPP21-AS1	0	0	0	0	0	0	0	0	0	0	0	0	0	0	0	0	0	0	0	0	0	0	0	0	0	0	0	0	0	0	0	0	0	0	0	0	0	0	0	0	0	0	0	0	0	0	0	0	0
ARRDC1-AS1	0.0563903	0.0360935	0.0238081	0.0497768	0.0804575	0.0271096	0	0.028102	0.0307661	0.0123772	0.0236784	0.0139864	0.0414552	0.0602507	0.0330705	0.00467436	0.0441507	0.0606472	0.0503293	0.0492874	0.050866	0.0433615	0.0525436	0.0980208	0.0650619	0.100933	0	0	0.0331785	0.0575549	0.0293205	0.154125	0.0803317	0.0239013	0.0232697	0.0100751	0.022744	0.0480034	0.019792	0.0131548	0.0351004	0	0.0183173	0.0409341	0.035897	0.0492461	0.0712288	0.0173249	0.0732828
ARRDC3-AS1	0.00104128	0	0	0	0.0313347	0	0	0.00433045	0.0112157	0	0.00361968	0	0.00230601	0.00300046	0	0	0.00470318	0.00725282	0.00357505	0.0141465	0.00582986	0.011729	0.00137002	0.0122712	0.00339358	0.0279349	0	0	0	0.00288203	0	0	0.0102132	0.00554472	0.00279256	0.00145221	0.00530831	0.0043987	0.00490718	0	0.00409749	0.00395932	0	0.0116971	0.00946328	0.00139504	0	0	0
ARSD-AS1	0.00487354	0	0	0	0	0	0.168345	0	0	0	0	0	0	0	0	0	0	0	0	0	0	0	0	0	0	0	0	0	0	0	0.00139826	0	0	0	0	0	0	0.000306694	0	0.0031223	0	0	0	0	0	0	0	0	0
ASB16-AS1	0.0405815	0.00893843	0	0.0506944	0.0172408	0.0527178	0	0.0326077	0.0374572	0.00357722	0.0412355	0.00608262	0.0151702	0.00501951	0.0263173	0	0.0362392	0.0366114	0.039479	0.0238539	0.0292704	0.028938	0.0412705	0.0547276	0.0405098	0.0525301	0.057793	0	0.0092738	0.0431985	0.0249902	0	0.0348779	0.0339927	0.0179639	0.00708906	0.00664136	0.0423078	0.0125562	0.0162021	0.0259919	0.0447665	0.0616087	0.0277219	0.0435193	0.0297849	0.0341107	0.0176657	0.0205453
ASH1L-AS1	0.00962392	0.00802613	0.0296629	0.0391963	0.0193041	0.0180565	0.0426296	0.011975	0.00909212	0.00147074	0.0116685	0.00436934	0.00668777	0.00517348	0.0167205	0	0.0106807	0.0122925	0.0166428	0.01486	0.0141216	0.0239514	0.0168975	0.0209568	0.0158386	0.0959303	0	0	0	0.0103142	0.0172313	0	0.00588006	0.0089795	0.00849507	0.00203812	0.00933068	0.0149855	0.00411496	0.0124603	0.00735495	0.0159544	0	0.0183161	0.020147	0.0101534	0.00395151	0.00142204	0.0140739
ASMTL-AS1	0.00601919	0	0	0	0	0	0	0.000513757	0	0.00265707	0	0	0.00257249	0	0	0	0.000922387	0.000335733	0	0.00207801	0.000803078	0	0.000510046	0.000930095	0.0020069	0.00342053	0	0	0	0	0	0	0	0.0005522	0.000903247	0	0.00291168	0.000504142	0	0.00512791	0	0	0	0.0106897	0.00520878	0	0.0032003	0.00400352	0.00206256
ASTN2-AS1	0	0	0	0	0	0	0	0	0	0	0	0	0	0	0	0	0.000309345	0	0	0	0	0	0	0	0	0	0	0	0	0	0	0	0	0	0	0	0	0	0	0	0	0	0	0	0	0	0	0	0
ATG10-AS1	0	0	0	0	0	0	0	0	0	0	0	0	0	0	0	0	0	0	0	0	0	0	0	0	0	0	0	0	0	0	0	0	0	0	0	0	0	0	0	0	0	0	0	0	0	0	0	0	0
ATP11A-AS1	0	0	0	0	0	0	0	4.83e-05	0	0	0	0	0	0	0	0	0.00020301	0.000492116	0	0.000661196	0.000640345	0	0	0	0	0	0	0	0	0	0	0	0	0	0	0	0	0	0	0	0	0	0	0	0	0	0	0	0
ATP11AUN	0	0	0	0	0	0	0	0	0	0	0	0	0	0	0	0	0	0	0	0	0	0	0	0	0	0	0	0	0	0	0	0	0	0	0	0	0	0	0	0	0	0	0	0	0	0	0	0	0
ATP13A4-AS1	0.0188601	0.0057768	0	0	0	0	0	0.000650718	0	0	0	0	0.000245971	0	0	0	0	0	0	0	0	0	0	0	0.00100335	0	0	0	0	0	0	0	0	0	0	0	0	0	0	0.00164858	0	0	0	0	0	0	0	0	0
ATP13A5-AS1	0	0	0	0	0	0	0	0	0	0	0	0	0	0	0	0	0	0	0	0	0	0	0	0	0	0	0	0	0	0	0	0	0	0	0	0	0	0	0	0	0	0	0	0	0	0	0	0	0
ATP1B3-AS1	0	0	0	0	0	0	0	0.000170606	0	0	0	0	0.000232127	0	0	0	0	0.000178559	0	0	0.000560371	0	0	0.00276772	0	0	0	0	0	0	0.00296363	0	0	0	0	0	0	0.00140201	0	0	0	0	0	0	0	0	0	0	0
ATP2A1-AS1	0.00728063	0.00182465	0	0	0	0	0	0.00881164	0.00278388	0.00197154	0.001194	0.0150746	0.0187353	0.00947516	0	0.00131167	0.00515116	0.0114285	0.00306052	0.00492086	0.00465177	0.00823268	0.0112985	0.0528237	0.00559755	0.028404	0	0	0	0.0105404	0	0	0.0211732	0.00211653	0.00158393	0.0013395	0.00223894	0.00880011	0	0.0054185	0.0124996	0.00680843	0	0	0.00792978	0.00987344	0.00545274	0	0.00345074
ATP6V0E2-AS1	0	0	0	0	0.0193041	0	0	0.000484207	0	0.0015188	0.00234312	0	0.00108924	0.00148406	0.00977425	0	0.00472063	0.00415157	0.00945931	0.00937577	0.0046388	0.00264472	0.00326744	0.00359198	0.00580121	0.00552656	0	0	0	0	0	0	0	0.00370548	0.00117351	0	0	0.00293972	0	0	0	0	0	0	0	0.00166052	0	0	0
ATP6V1B1-AS1	0	0	0	0	0	0	0	0	0	0	0	0	0	0	0	0	0	0	0	0	0	0	0	0	0	0	0	0	0	0	0	0	0	0	0.000103337	0	0	0	0	0	0	0	0	0	0	0	0	0	0
ATXN8OS	0	0	0	0	0	0	0	0	0	0	0	0	0	0	0	0	0	0	0	0	0	0	0	0	0	0	0	0	0	0	0	0	0	0	0	0	0	0	0	0	0	0	0	0	0	0	0	0	0
AZIN1-AS1	0.0184948	0.0166526	0	0.0263952	0.0193534	0.0185429	0	0.0067832	0.00493792	0.00379368	0.00579685	0	0.00948348	0.00459899	0	0.00221391	0.00674841	0.00736666	0.00688272	0.0103479	0.00335228	0.000971017	0.00768084	0.00856186	0.0512396	0.32738	0.265751	0	0	0.0248856	0.0111847	0	0.016371	0.00418898	0.00217368	0.00165033	0.00169132	0.00707569	0.00304425	0	0.00430736	0	0	0	0.00799046	0.0138302	0.0201825	0.0152311	0.017818
B3GALT5-AS1	0	0	0	0	0	0.00367413	0	0	0	0	0	0	0	0	0	0	0	0	0	0	0	0	0	0	0	0	0	0	0	0	0	0	0	0	0	0	0	0	0	0	0	0	0	0	0	0	0	0	0
B4GALT1-AS1	0.0129977	0.00848548	0	0.00628019	0	0	0	0.00228319	0	0.000846134	0.00370228	0.00768339	0.00286873	0.00171725	0.00815903	0	0.00170106	0.00130041	0.000644605	0.00136231	0.00287651	0.00879758	0.00289274	0.00308418	0.00466402	0.034946	0	0	0.00541174	0.00281793	0.0149565	0	0	0.0200417	0.00952734	0.00259224	0.00570207	0.00529516	0.0270647	0.00864605	0.0235995	0.0168423	0	0.00323791	0.00329367	0.0103946	0.00457508	0.00860973	0.00176038
B4GALT4-AS1	0	0	0	0	0	0	0	0	0	0	0	0	0	0	0	0	0	0	0	0	0	0	0	0	0	0	0	0	0	0	0	0	0	0	0	0	0	0	0	0	0	0	0	0	0	0	0	0	0
BAALC-AS1	0	0	0	0	0	0	0	4.29e-05	0	0	0.00135156	0	0	0	0	0	0	0.000251419	0.00110943	0	0	0	0	0.00183492	0	0.0328524	0	0	0	0.00432989	0	0	0	0.0008837	0	0	0	0	0	0	0	0	0	0	0	0.00117925	0	0.00497199	0
BAALC-AS2	0	0	0	0	0	0	0	8.26e-05	0	0	0	0	0.000499396	0.000499608	0	0	0.00018036	0	0	0	0	0	0	0	0	0.00416077	0	0	0.00998044	0.00523911	0	0	0	0	7.51e-05	0	0	0	0	0	0	0	0	0	0	0	0	0	0
BACE1-AS	0.0114434	0	0.0225831	0.00931558	0.0277836	0.0138384	0	0.00612574	0.00529024	0.00075794	0.00217961	0	0.00355172	0.00128494	0	0	0.00894555	0.00586163	0.00615994	0.00248453	0.00832079	0.00334653	0.00597691	0.0104833	0.00435745	0.0149105	0	0	0	0.0122874	0.0175015	0	0	0.00371985	0.00358476	0.000923587	0.00490509	0.00808104	0.00990716	0	0.00804702	0.0069514	0	0	0	0.0227082	0.00981203	0.00830592	0.0212942
BACE2-IT1	0	0	0	0	0	0	0	0	0	0	0	0	0	0	0	0	0	0	0	0	0	0	0	0	0	0	0	0	0	0	0	0	0	0	0	0	0	0	0	0	0	0	0	0	0	0	0	0	0
BACH1-AS1	0.00263025	0	0	0	0	0	0	0.00123429	0.00242843	0	0.00057296	0	0.00033636	0	0	0	0.00149962	0.000534565	0	0.000564358	0.00120826	0	0	0.00121121	0.00225618	0	0	0	0	0	0.00267323	0	0	0.00119406	0.00116613	0	0	0.000449791	0	0	0	0.00563227	0	0	0.00300615	0	0.00789415	0	0
BACH1-IT2	0.00246475	0.0043533	0	0	0	0	0	0.000830982	0	0	0.0023012	0	0.000668677	0	0	0	0.000384562	0.000305891	0	0.00124827	0	0.00174431	0	0.000547501	0	0	0	0	0	0.00169083	0	0	0	0.00323018	0.00247756	0.0015554	0.00155874	0.00125868	0	0.0218137	0.00161093	0.00569429	0	0	0	0.00251456	0	0	0.00254849
BANCR	0	0.00285167	0.020931	0	0.198593	0.0032448	0.0617809	0.000701407	0	0	0.000361805	0	0	0.00120714	0	0	0	0.000226338	0	0.000538942	0.000678362	0	0	0	0	0	0	0	0	0	0	0	0.0143238	0.000947402	0.000313899	0.000411743	0	0	0	0	0	0	0	0	0	0	0	0	0
BBOX1-AS1	0	0	0	0.00628895	0	0	0	0.000781718	0.00255001	0.000556248	0.000415871	0	0.000872302	0.0078562	0	0	0.000171125	0.000327692	0.00136354	0.0024677	0.000789971	0	0.000952048	0	0	0.00293922	0	0	0	0	0.00879162	0	0	0.000466355	0.000129581	0	0	0.000830819	0	0	0	0	0	0	0.00941715	0.0206864	0	0	0.00375668
BCAR4	0	0	0	0	0	0	0	0	0	0	0	0	0	0	0	0	0.000267993	0	0	0	0	0	0	0	0	0	0	0	0	0	0.003799	0	0	0	0.000804941	0	0	0	0	0	0	0	0	0	0	0	0	0	0
BCDIN3D-AS1	0.00198066	0.00431053	0	0.00460484	0	0	0	0.000846182	0	0	0.00415295	0	0.000713447	0.00240389	0	0	0.00104423	0.00270722	0.00239015	0	0.00126584	0.00123136	0.000616459	0.000252045	0	0.0174426	0.058512	0	0.00652426	0	0.00153619	0	0	0.00108055	0.00109347	0	0	0.00313323	0	0	0	0	0	0.0105275	0	0.00186961	0.00102888	0	0
BDNF-AS	0.0150159	0.00916846	0	0.0128854	0.0442733	0.00832914	0	0.000871775	0	0.00066627	0.00284076	0.0031625	0.0016844	0.00303387	0	0	0.00152006	0.00147437	0	0.00129449	0.00199785	0.000557844	0.00219729	0.00198632	0.0091603	0.0240964	0	0	0.00825661	0.00128022	0.00686197	0	0	0.00404796	0.00150732	0	0	0.000373724	0.0123231	0	0.00294479	0	0	0.0108338	0.00449192	0.00697943	0.0104188	0.00358274	0.0123155
BEAN1-AS1	0	0	0	0	0	0	0	0	0	0	0	0	0	0	0	0	0	0	0	0	0.000507254	0	0	0	0	0	0	0	0	0	0	0	0	0	0	0	0	0	0	0	0	0	0	0	0	0	0	0	0
BFSP2-AS1	0	0	0	0	0	0	0	0.00266988	0.00494592	0.000995424	0.00164304	0.00199606	0.0071709	0.0143902	0	0	0.0108695	0.0254192	0.0187573	0.0135889	0.00151722	0.00166779	0.0150303	0.0214045	0.0333235	0	0	0	0	0	0	0	0	0.000779951	0.00011064	0.000839831	0	0.00275998	0	0.00175581	0	0	0	0	0	0	0	0	0.00284933
BHLHE40-AS1	0.00381035	0	0	0	0.0121956	0.0124122	0	0.00481855	0.00824368	0.00336388	0.00466932	0	0.00448974	0.00122698	0	0	0.0138321	0.026322	0.0400827	0.068142	0.00519227	0.00769183	0.0331392	0.0561006	0.126175	0.017473	0	0	0	0.0092273	0.0166814	0	0	0.00241574	0.00192812	0.000478385	0	0.00229491	0	0.00350954	0.00250801	0	0	0	0	0.00113698	0.00373006	0	0.0024071
BIRC6-AS1	0	0	0	0	0	0	0	0	0	0	0	0	0	0	0	0	0	0	0	0	0	0	0	0	0	0	0	0	0	0	0	0	0	0	0	0	0	0	0	0	0	0	0	0	0	0	0	0	0
BISPR	0.00304682	0.00740916	0	0	0	0	0	0.0217386	0.0443751	0.00613089	0.0246339	0.0104998	0.0330669	0.0505703	0.0441278	0	0.0411646	0.0560894	0.0666105	0.0802935	0.0625471	0.0651726	0.0595025	0.0494391	0.0518485	0.0140617	0.0494524	0	0.0118556	0.0315639	0.0262546	0	0.0298946	0.0394112	0.0341914	0.0111308	0.0501042	0.0392856	0.0299565	0.0207989	0.036587	0.0395	0.0444897	0.0199119	0.0185991	0.00899669	0.0162945	0.00274699	0.012934
BLACAT1	0.0084665	0	0	0.0175069	0	0	0	0.000353207	0	0	0.000268903	0	0	0	0	0	0.000171368	0.000380753	0	0	0	0	0.000562399	0	0	0	0	0	0	0	0.0119424	0	0	0	0.000187197	0	0	0	0	0	0	0	0	0	0	0	0	0	0
BLACE	0	0	0	0	0	0	0	0	0	0	0	0	0	0	0	0	0	0	0	0	0	0	0	0	0	0	0	0	0	0	0	0	0	0	0	0	0	0	0	0	0	0	0	0	0	0	0	0	0
BMP7-AS1	0	0	0	0	0	0	0	0	0	0	0	0	0	0	0	0	0	0	0	0	0	0	0	0	0	0	0	0	0	0	0	0	0	0	0	0	0	0	0	0	0	0	0	0	0	0	0	0	0
BMS1P14	0.0016731	0	0	0.00187246	0	0	0	0.000634765	0	0	0.00330462	0	0.000742931	0	0	0	0.000364332	0.000236452	0.000944153	0	0	0.00133676	0	0	0	0	0	0	0	0	0	0	0.00735541	0	0	0	0	0	0	0	0	0	0	0	0	0	0	0	0
BOK-AS1	0.0105173	0.00715475	0.0319626	0.00514909	0.0313187	0.00367413	0	3.72e-05	0	0	0.000763451	0	0	0	0	0	0.000197163	0.000295185	0	0	0	0.00368117	0	0	0	0	0	0	0	0	0	0	0	0.000696571	0	0	0	0.000421768	0	0	0	0	0	0	0	0	0.00179892	0	0
BOLA3-AS1	0	0.00718532	0	0	0.0193534	0.00492816	0	0.00374543	0.00243383	0.0010044	0.0662822	0	0.0061716	0.00942794	0	0	0.00632722	0.00669573	0.0110289	0.0103817	0.00573129	0.00918802	0.00696347	0.00484003	0.00480669	0	0	0	0	0.00815426	0.00497797	0	0	0.000747955	0.00129821	0.000597716	0	0.00332417	0	0.00497048	0.00260989	0	0	0	0.0265505	0.00525	0.0181551	0.00236629	0.0126987
BPESC1	0	0	0	0	0	0	0	0	0	0	0	0	0	0	0	0	0	0	0	0	0	0	0	0	0	0	0	0	0	0	0	0	0	0	0	0	0	0	0	0	0	0	0	0	0	0	0	0	0
BRWD1-AS1	0	0	0	0	0	0	0	0	0	0	0	0	0	0	0	0	0	0	0	0	0	0	0	0	0	0	0	0	0	0	0	0	0	0	0	0	0	0	0	0	0	0	0	0	0	0	0	0	0
BRWD1-AS2	0.00850409	0	0.0144201	0.00368374	0.0110454	0.00757357	0	0.00138518	0.00367003	0	0.00173929	0	0.00138341	0.00125843	0.0105551	0	0.00143413	0.000890869	0	0.00181775	0	0.0039279	0.00048352	0.00203421	0.00357598	0.0214263	0.0381195	0	0	0.00371258	0.00556168	0	0.0224664	0.00441626	0.00144145	0.000567387	0	0.00587163	0	0	0.0018774	0	0	0.00495526	0	0	0	0	0
BSN-AS1	0	0	0	0	0	0	0	0	0	0	0	0	0	0	0	0	0	0	0	0	0	0	0.000972235	0	0	0	0	0	0	0	0	0	0	0	0	0	0	0	0	0	0	0	0	0	0	0	0	0	0
BTBD9-AS1	0	0	0	0	0	0	0	0	0	0	0	0	0	0	0	0	0	0	0	0	0	0	0	0	0	0	0	0	0	0	0	0	0	0	0	0	0	0	0	0	0	0	0	0	0	0	0	0	0
BVES-AS1	0	0	0	0	0	0	0	0	0	0.000347712	0	0	0	0	0	0	0.000331462	0	0	0.000532175	0	0	0	0	0	0	0	0	0	0	0	0	0	0	0	0	0	0	0	0	0	0	0	0	0	0	0.00102888	0.00395155	0
C10orf111	0	0	0	0.00820258	0	0	0	0.00117956	0.00247091	0.00103026	0	0	0.000797888	0.00291375	0	0	0.00135201	0.000752744	0	0.00267804	0.000717904	0.00183356	0.000958935	0.00327431	0	0.0405651	0	0	0	0	0	0	0	0.000174673	0.000191842	0.000533736	0	0	0	0	0	0	0	0	0.00395146	0	0	0	0.00403938
C10orf25	0.01182	0.0033981	0.0296062	0.00371205	0	0.0117944	0	0.00267162	0.00635545	0	0.0112664	0.00194155	0.00452847	0.00267977	0.0207589	0	0.000284195	0.000976291	0	0.00206147	0.000437665	0.000561835	0.00251662	0.0025428	0.00098695	0.0131681	0	0	0	0.00730881	0.0224001	0	0	0.0065055	0.00745689	0.00480692	0.00361095	0.0049354	0.00796289	0	0.0298621	0.0143621	0	0	0.0103914	0.0116121	0	0.00822142	0.0176144
C10orf71-AS1	0.00143086	0	0	0	0	0	0	0.000565396	0	0	0	0	0	0	0	0	0	0	0	0	0	0	0	0	0	0	0	0	0	0	0	0	0	0	0	0	0	0	0	0	0	0	0	0	0	0	0	0	0
C10orf91	0	0	0	0.00457808	0	0	0	0.00139229	0	0.000717246	0.0041169	0	0	0.000639072	0.0046856	0	0.00674248	0.0058115	0.00175321	0.00177657	0.00435848	0.0316616	0.00307503	0.00972123	0.00176957	0	0	0	0	0	0	0	0.0143238	0.00356558	0.000926532	0.000238154	0	0.00845814	0.00486139	0	0.00168068	0	0	0.00322858	0	0	0	0	0
C11orf44	0	0	0	0.00348504	0	0	0	0	0	0	0	0	0.000291994	0	0	0	0	0	0.00148707	0	0	0	0	0.000812193	0	0	0	0	0	0	0	0	0	0	0	0	0	0	0	0	0	0	0	0	0	0	0	0	0
C11orf72	0	0.0036878	0	0	0	0	0	0.00202921	0	0	0.00103834	0	0.000520556	0.000969258	0	0	0.00124232	0.00137616	0.00175197	0	0.00102288	0	0	0	0	0.00303356	0	0	0	0	0	0	0	0	0.000272641	0	0	0.000809919	0	0	0	0	0	0	0.00382833	0	0	0	0
C12orf77	0	0	0	0	0	0	0	0.00232158	0.00177865	0.000734275	0	0	0.00621245	0.00832321	0	0	0.000367452	0	0	0	0	0	0	0	0	0.00293922	0	0	0	0	0	0	0	0	0	0	0	0	0	0	0	0	0	0	0	0	0	0	0
C12orf80	0	0	0	0	0	0	0	0	0	0	0	0	0	0	0	0	0	0	0	0	0	0	0	0	0	0	0	0	0	0	0	0	0	0	0.000135672	0.00055523	0	0	0	0	0	0	0	0	0	0	0	0	0
C15orf32	0	0	0	0	0	0	0	0	0	0	0	0	0	0	0	0	0	0	0	0	0	0	0	0	0	0	0	0	0	0	0	0	0	0	0	0	0	0	0	0	0	0	0	0	0	0	0	0	0
C15orf54	0.00119398	0	0	0	0	0	0	0	0	0	0	0	0	0	0	0	0	0	0	0	0	0	0	0	0	0	0	0	0	0.000907853	0	0	0	0	0	0	0	0	0	0	0	0	0	0	0	0	0	0	0
C15orf59-AS1	0	0	0	0	0	0	0	0	0	0	0	0	0	0	0	0	0	0	0	0	0	0	0	0	0	0	0	0	0	0	0	0	0	0	0	0	0	0	0	0	0	0	0	0	0	0	0	0	0
C16orf82	0	0	0	0	0	0	0	0	0	0	0	0	0	0	0	0	0	0	0	0	0	0	0	0	0	0	0	0	0	0	0	0	0	0	0	0	0	0	0	0	0	0	0	0	0	0	0	0	0.00348205
C17orf102	0	0	0	0	0	0	0	0	0	0	0	0	0	0	0	0	0	0	0	0	0	0	0	0	0	0	0	0	0	0	0	0	0	0	0	0	0	0	0	0	0	0	0	0	0	0	0	0	0
C17orf112	0	0	0	0	0	0	0	0	0	0	0	0	0	0	0	0	0	0	0	0	0	0	0	0	0	0	0	0	0	0	0	0	0	0	0	0	0	0	0	0	0	0	0	0	0	0	0	0	0
C17orf77	0	0	0	0	0	0	0	0	0	0	0	0	0	0	0	0	0	0	0	0	0.000444307	0	0	0	0	0	0	0	0	0	0	0	0	0	0	0	0	0	0	0	0	0	0	0	0	0	0	0	0
C17orf82	0.00439613	0.00199991	0	0.0126083	0	0	0	0.000682665	0.00359566	0	0.000408874	0	0	0.0010081	0	0	0.000212234	0.000306966	0	0	0	0	0.00156052	0	0.00258501	0.159801	0.0707241	0	0.0119165	0	0.00501033	0	0	0.000891564	0.00071072	0	0	0.000813208	0	0.00705491	0	0	0	0	0	0.0297555	0.0760966	0.00444509	0.0295256
C18orf65	0	0	0	0	0	0	0.0426296	0.000727948	0	0.000688217	0	0	0	0	0	0	0.000143769	0.000583944	0	0	0	0	0	0.000705454	0	0.0128677	0	0	0	0.00421551	0	0	0	0.00297247	0.00160003	0.000280053	0.00259037	0.00536753	0.0044105	0.00235548	0.00241098	0	0	0	0	0	0	0	0
C1QTNF1-AS1	0	0	0	0	0	0	0	0	0	0	0	0.00324058	0	0	0	0	0	0	0	0	0	0	0	0	0	0	0	0.276431	0.0088271	0.00212512	0	0	0	0	0	0	0	0	0	0	0	0	0	0	0	0.00518305	0	0.00266356	0.00869587
C1QTNF9-AS1	0	0	0	0	0	0	0	0	0	0	0	0	0	0	0	0	0	0	0	0	0	0	0	0	0	0	0	0	0	0	0	0	0	0	0	0	0	0	0	0	0	0	0	0	0	0	0	0	0
C1RL-AS1	0.0332417	0	0	0.0188527	0.0235367	0.0121247	0	0.00881473	0.00891211	0.00242409	0.0140765	0.000762801	0.00695181	0.00129287	0	0.00313601	0.0096933	0.0147064	0.0139838	0.0260553	0.0109726	0.0332406	0.0183253	0.0245882	0.0169515	0.0297439	0	0	0.0089503	0.0112477	0.0161849	0	0	0.00375989	0.00479928	0.000564703	0.00321308	0.015152	0	0.0122901	0.00271919	0.00549034	0	0.00666495	0.0178359	0.0454919	0.0195057	0.00150515	0.063776
C1orf137	0	0	0	0	0	0	0	0	0	0	0	0	0	0	0	0	0	0	0	0	0	0	0	0	0	0	0	0	0	0	0	0	0	0	0	0	0	0	0	0	0	0	0	0	0	0	0	0	0
C1orf143	0	0	0	0	0	0	0	0	0	0	0	0	0	0	0	0	0	0	0	0	0	0	0	0	0	0	0	0	0	0	0	0	0.0132355	0.00124457	0.00163353	0	0	0	0	0	0	0	0	0	0	0	0	0	0
C1orf147	0	0	0	0	0	0	0	0.000257722	0	0	0	0	0	0	0	0	0	0	0	0	0	0	0	0	0	0	0	0	0	0	0	0	0	0	0	0	0	0	0	0	0	0	0	0	0	0	0	0	0
C1orf195	0	0	0	0	0	0	0	0	0	0	0	0	0	0	0	0	0	0	0	0	0	0	0	0	0	0	0	0	0	0	0	0	0	0	0	0	0	0	0	0	0	0	0	0	0	0	0	0	0.00101257
C1orf220	0	0	0	0	0	0	0	0.00755169	0.00304588	0	0.00221052	0	0.00492982	0.00253165	0.00669668	0.00112397	0.00212731	0.0014938	0.00352397	0.00126723	0.00051919	0.0012922	0.000627585	0	0.00329109	0.00562091	0	0	0	0	0	0	0	0.00152321	0.00116522	0	0	0.000583455	0	0	0	0	0	0	0	0	0	0	0.00405455
C1orf229	0.00135273	0	0	0	0	0	0	0	0	0	0.00146465	0	0	0	0	0	0	0	0	0	0	0	0	0	0	0	0	0	0	0	0	0	0	0.000292443	0.000162972	0	0	0	0	0	0	0	0	0	0	0	0	0	0.00710617
C2-AS1	0	0	0	0	0	0	0	0	0	0	0	0	0	0	0	0	0	0	0	0	0	0	0	0	0	0	0	0	0	0	0	0	0	0	0	0	0	0	0	0	0	0	0	0	0	0	0	0	0
C20orf187	0	0	0	0	0	0	0	0	0	0	0	0	0	0	0	0	0	0	0	0	0	0	0	0	0	0	0	0	0	0	0	0	0	0	0	0	0	0	0	0	0	0	0	0	0	0	0	0	0
C20orf197	0.00105691	0	0	0	0	0	0	0.000676829	0.000949505	0.00333817	0	0	0.000968053	0	0	0.00116291	0.00152683	0.00167819	0.00135174	0	0.00242905	0.00726537	0.00250065	0.000716427	0	0	0	0	0	0	0	0	0	0.00278358	0.00306331	0	0.003875	0.00160518	0	0.00488476	0	0	0	0	0	0	0.00116644	0	0
C21orf62-AS1	0.0127396	0	0	0.00549031	0.01064	0.0100954	0	0.00548485	0.00991441	0.000969802	0.0109359	0	0.00522104	0.00365016	0.00377467	0	0.0157325	0.0112823	0.00741887	0.00494262	0.00815432	0.00745198	0.00952247	0.00755093	0.0132433	0.0165947	0	0	0.00176885	0.00601341	0.0111961	0	0	0.00455351	0.00218672	0	0.00135959	0.0013763	0	0.00364548	0.0018788	0	0.0227606	0	0.00329367	0.0159963	0.0102713	0.0122425	0.00730894
C21orf91-OT1	0	0	0	0	0	0	0	0	0	0	0	0	0.000234221	0	0	0	0	0.000533127	0.00101654	0.0010094	0.000532713	0.00100341	0.00111227	0	0	0	0	0	0	0	0	0	0	0	0	0	0	0	0	0	0	0	0	0	0	0	0	0	0
C22orf34	0.00341226	0	0	0	0	0	0	0.00415802	0.00168617	0.000779887	0.00679433	0.000934024	0.00281829	0.0115044	0.0211328	0	0.00478781	0.00488957	0.00266783	0.00846165	0.00343235	0.00574404	0.00612332	0.00803278	0.00214441	0	0	0	0.0112078	0.0108855	0.0182062	0	0.0177749	0.00691453	0.00843759	0.00270061	0.00540514	0.00751219	0.0112141	0	0.00416354	0.0141381	0	0.00555812	0.0140643	0	0	0	0.00461967
C2orf27B	0	0.00304581	0	0.00187246	0	0.00343628	0	0.00191201	0	0	0.00225151	0.00285763	0.000950365	0.0006697	0	0	0.000119342	0.000231196	0.000701264	0	0	0.00279856	0	0	0	0.00562091	0	0	0	0.00413806	0	0	0	0.000119929	0	0	0	0	0	0	0	0	0	0	0	0.00589193	0.0016368	0.00485544	0
C2orf48	0	0	0	0	0	0	0	0.000410524	0	0.00031298	0.0015321	0	0.00391991	0.00503902	0	0	0.000154459	0.000217066	0	0	0	0.00782103	0.00162443	0.0876725	0	0	0	0	0	0	0	0	0	0.000377448	0.00054156	9.33e-05	0	0	0	0	0	0	0	0	0	0	0	0	0
C3orf67-AS1	0	0	0	0	0	0	0	0	0	0	0	0	0	0	0	0	0	0	0	0	0	0	0	0	0	0	0	0	0	0	0	0	0.0102132	0	0	0	0	0	0	0	0	0	0	0	0	0	0	0	0
C3orf79	0	0	0	0	0	0	0	0	0	0	0	0	0	0.000446518	0	0	0	0	0	0.000685055	0	0	0	0.000748737	0	0	0	0	0	0	0	0	0	0	9.88e-05	0.000595039	0	0	0	0	0	0	0	0	0	0	0	0	0
C5orf17	0.00245424	0	0	0	0	0	0	4.35e-05	0	0	0	0	0	0	0	0	0.000562973	0.000532409	0	0	0.000475603	0	0	0	0	0	0	0	0	0	0	0	0	0	0	0	0.00140875	0	0	0	0	0	0	0	0.00564885	0.00187073	0	0	0
C5orf66	0.00286156	0	0	0	0	0	0	0.000192533	0	0	0	0	0.00103714	0	0	0	0.000826006	0.00174881	0	0.00109476	0	0	0.000914461	0.00380068	0	0.00624618	0	0	0	0	0	0	0	0.000252225	0.000191006	0	0	0.00127552	0	0	0	0	0	0	0	0	0	0	0
C5orf66-AS1	0	0	0	0.00211826	0	0	0	0	0	0.000409642	0	0	0	0	0	0	0	0	0	0	0	0	0	0.0015057	0	0.00265785	0	0	0	0	0	0	0	0.000648	0.000116583	0	0	0.00101968	0	0	0	0	0	0	0	0	0	0	0
C5orf66-AS2	0	0	0	0	0	0	0	0	0	0	0	0	0	0	0	0	0	0	0	0	0	0	0	0	0	0	0	0	0	0	0	0	0	0	0	0	0	0	0	0	0	0	0	0	0	0	0	0	0
C6orf99	0.0095657	0	0	0	0	0	0	0.00272135	0.00447816	0.00134879	0.00148632	0	0.00743762	0.00295601	0	0	0.0022536	0.00255209	0.00405304	0.00059598	0.000879936	0	0.00107995	0.00233475	0	0.0288876	0.0243344	0	0	0	0	0	0	0.00119209	0.00151977	0.000286887	0	0.00199398	0	0	0	0	0.0275506	0	0	0	0	0	0
C7orf65	0	0	0	0	0	0	0	0.000158886	0	0	0	0	0	0	0	0	0.00012469	0	0	0	0	0	0	0	0	0	0	0	0	0	0	0	0	0.000487146	0	0	0	0	0	0	0	0	0	0	0	0	0	0	0
C7orf66	0	0	0	0	0	0	0	0	0	0	0	0	0	0	0	0	0	0	0	0	0	0	0	0	0	0	0	0	0	0	0	0	0	0	0	0	0	0	0	0	0	0	0	0	0	0	0	0	0
C7orf69	0	0	0	0	0	0	0	0	0	0	0	0	0.0002549	0	0	0	0	0	0	0	0	0	0	0	0	0	0	0	0	0	0	0	0	0	0	0	0	0	0	0	0	0	0	0	0	0	0	0	0
C7orf71	0	0	0	0	0	0	0	0	0.00166272	0	0	0	0	0	0	0	0	0	0	0	0	0	0	0	0	0	0	0	0	0	0	0	0	0	0.000255971	0	0	0	0	0	0	0	0	0	0	0	0	0	0
C8orf34-AS1	0.260812	0.189091	0	0.181922	0.127588	0.0461898	0	0.00216203	0.00434554	0	0.00293512	0.00299687	0.00177417	0.0015257	0	0.00119891	0.000967681	0.000904108	0	0	0.000390895	0.00126903	0.000191445	0	0	0.122061	0.0318111	0	0	0	0	0	0	0.000798808	0.000109807	0.000166311	0	0.000214469	0	0	0	0	0	0	0	0.000825554	0	0.00298866	0
C8orf37-AS1	0	0	0	0	0	0	0	0.00128485	0	0	0.00113318	0.00260341	0.000546004	0	0	0	0.000862604	0.00023938	0.00167368	0	0.000481585	0	0.00247673	0.000392638	0	0.0324276	0	0	0	0	0.000946647	0	0	0.0011262	0.0021073	0.000469033	0.00159874	0.00141624	0	0	0	0	0	0	0	0	0	0	0
C8orf49	0	0	0	0	0	0	0	0	0	0	0	0	0	0	0	0	9.98e-05	0.000273853	0	0	0	0	0	0	0	0	0	0	0	0	0	0	0	0	0	0	0	0	0	0	0	0	0	0	0	0	0	0	0
C8orf87	0	0	0	0	0	0	0	0	0	0	0	0	0	0	0	0	0	0	0	0	0	0	0	0	0	0	0	0	0	0	0	0	0	0	0.000299137	0	0	0	0	0	0	0	0	0	0	0	0	0	0.0113814
C9orf106	0	0	0	0	0	0	0	0.000128653	0	0	0.000154767	0	0.000548056	0	0	0	0.000428196	5.68e-05	0.000867292	0.00109251	0	0.00093178	0.000924726	0.00154111	0	0.00451585	0	0	0	0	0	0	0	0.00660838	0.00472549	0.000724098	0.00124219	0.00523705	0	0.0074723	0.00293192	0	0	0	0	0.00665821	0.00291079	0	0.0155965
C9orf139	0.00420235	0	0	0	0	0	0	0.00767679	0.0104534	0.00130142	0.000429166	0.00106342	0.00287936	0.000446518	0.0415434	0	0.0028912	0.0125976	0.00432397	0.00956321	0.000461354	0.0296074	0.00318126	0.00704762	0.00204342	0	0.0333446	0	0	0	0.00165813	0	0	0.01053	0.00549646	0.00176973	0.0128427	0.0106502	0.00349575	0.00925458	0	0.0113707	0	0	0.0332478	0	0.00607947	0	0
C9orf147	0.00403994	0	0	0	0	0	0	0.00124265	0	0	0	0	0.000568663	0	0	0	0.000339264	0.000298782	0.00236986	0	0.00106454	0	0.0005414	0	0	0	0	0	0	0	0.00153619	0	0	0	0.000439268	0	0	0.000449791	0	0	0	0	0	0	0.00263797	0	0	0	0
C9orf163	0.00322578	0	0	0	0	0	0	0.00181321	0	0	0.000227119	0	0	0.000867409	0	0	0.00114484	0.00128031	0	0.00187479	0.000276336	0.0010142	0	0.000546073	0	0.0199989	0	0	0	0	0	0	0	0.00051647	0.000479737	0.000347147	0	0	0	0.00275087	0.00217762	0	0	0	0.00325932	0	0	0	0
C9orf170	0	0	0	0	0	0	0	0	0	0	0.000224699	0	0	0	0	0	0	0	0	0	0	0	0	0	0	0	0	0	0	0	0	0	0	0	0	0	0	0	0	0	0	0	0	0	0	0.000837891	0	0	0.00528211
C9orf41-AS1	0	0	0	0	0	0	0	0.000631604	0.001181	0	0	0	0.000492703	0	0	0	0.000750259	0.000838059	0.0020836	0.000668472	0.000763613	0	0.00101102	0.00484276	0.00180675	0	0	0	0	0	0.00087833	0	0	0	0.000345429	0	0	0	0	0	0	0	0	0	0	0	0	0.00116728	0
C9orf62	0	0	0	0	0	0	0	0	0	0	0	0	0	0	0	0	0	0	0	0	0	0	0	0	0	0	0	0	0	0	0	0	0	0	0	0	0	0	0	0	0	0	0	0	0	0	0	0	0
CA3-AS1	0	0.00814394	0	0.00534715	0	0	0	0.00108064	0.00178248	0.000582736	0.000212978	0	0.000312913	0.000407738	0	0.010351	0.000543363	0.000234087	0	0	0	0	0	0	0	0	0	0	0	0.0033317	0.0026406	0.030276	0	0.00637038	0.00285381	0.00324267	0.00245064	0.00372095	0.0118864	0	0	0.00418386	0.0323962	0	0	0	0	0.00768382	0
CACNA1C-AS1	0	0	0	0	0	0	0	0	0	0	0	0	0	0	0	0	0.00139098	0.000633601	0	0.000617144	0.000548613	0	0.00107784	0.00160848	0.00229926	0.00215156	0	0	0	0	0	0	0	0	0	0	0	0	0	0	0	0	0	0	0	0.00195056	0	0	0
CACNA1C-AS2	0	0	0	0	0	0	0	0.00233959	0.00238678	0.000397934	0	0	0.00131925	0.00191947	0.0146936	0	0.010679	0.00927522	0.00143256	0.00818996	0.00668391	0.00868402	0.00776027	0.0083583	0.0045259	0	0	0	0	0.00757109	0	0	0	0.00327739	0.00144107	0	0	0.00235925	0	0	0.00268147	0	0	0	0.00203323	0	0	0	0
CACNA1C-AS3	0	0	0	0	0	0	0	0	0	0	0	0	0	0	0	0	0	0	0	0	0	0	0	0	0	0	0	0	0	0	0	0	0	0	0	0	0	0	0	0	0	0	0	0	0	0	0	0	0
CACNA1C-AS4	0	0	0	0	0	0	0	0	0	0	0	0	0	0	0	0	0	0	0	0	0	0	0	0	0	0	0	0	0	0	0	0	0	0	0	0	0	0	0	0	0	0	0	0	0	0	0	0	0
CACNA1G-AS1	0	0	0	0	0	0	0	4.78e-05	0	0	0	0	0	0	0	0	0	0	0	0	0	0	0.000724612	0	0.001874	0	0	0	0	0	0	0	0	0	0	0	0	0.00282934	0	0	0	0	0	0	0	0	0	0	0
CACNA2D3-AS1	0	0	0	0	0	0	0	0	0	0	0	0	0	0	0	0	0	0	0	0	0	0	0	0	0	0.00387815	0	0	0	0	0	0	0	0	0	0	0	0	0	0	0	0	0	0	0	0	0.0074751	0	0
CACTIN-AS1	0	0	0	0	0	0	0	0	0	0	0	0	0	0.00186164	0	0	0.000106852	0	0	0	0	0	0	0	0	0	0	0	0	0	0	0	0	0.000261573	0.0010123	0	0	0	0	0	0	0	0	0	0	0.00142356	0	0	0
CADM2-AS1	0	0	0	0	0	0	0	0	0	0	0	0	0	0	0	0	0	0	0	0	0	0	0	0	0	0	0	0	0	0	0	0	0	0	0	0	0	0	0	0	0	0	0	0	0	0	0	0	0
CADM2-AS2	0	0	0	0	0	0	0	0	0	0	0	0	0	0	0	0	0	0	0	0	0	0	0	0	0	0	0	0	0	0	0	0	0	0	0	0	0	0	0	0	0	0	0	0	0	0	0	0	0
CADM3-AS1	0	0	0	0	0	0	0	0.000226805	0	0	0	0	0	0	0	0	0	0	0	0	0	0	0	0	0	0	0	0	0.0187794	0.246462	0	0	0	0	0.000227899	0	0	0	0	0	0	0	0	0	0	0	0	0	0
CAHM	0.0160768	0	0	0.0225557	0.00834057	0.0136883	0	0.00299202	0.00823236	0	0.00352247	0.00325635	0.00623494	0.00362692	0	0	0.0021073	0.00133579	0.000273768	0.0005614	0.00258207	0	0.00330577	0.00243189	0.0025197	0.0137531	0	0	0.0076878	0.00124198	0.0261805	0.0652414	0.0386024	0.0106595	0.00832162	0.00274271	0.00942341	0.0110326	0.00740624	0.0172725	0	0	0	0.00436931	0.00329367	0.00166194	0	0.00251202	0.0205407
CALML3-AS1	0	0	0	0.00211826	0	0	0	0	0	0	0	0	0.000269048	0.000969258	0	0	0	0	0	0	0	0	0	0	0	0.00393864	0	0	0	0	0	0	0	0	0	0	0	0	0	0	0	0	0	0	0	0	0	0	0
CARD8-AS1	0.00648053	0.00804175	0	0.0111341	0	0	0	0.0655516	0.0828118	0.00587916	0.0502468	0.00536097	0.0356058	0.027188	0.0444471	0	0.0535441	0.0495016	0.0441223	0.0501414	0.0680117	0.0748556	0.0538265	0.0637187	0.0636728	0.00654732	0	0	0.0349428	0.065669	0.0563373	0.0636605	0.070403	0.0593216	0.0402319	0.0179551	0.0583776	0.0515977	0.0476376	0.0940092	0.0525786	0.104485	0.0449568	0.0512258	0.019482	0.0031977	0.0134799	0.00327434	0.0123885
CARMN	0	0	0	0	0	0	0	0.000605802	0	0	0	0	0.000419741	0.0020246	0	0	0.000639946	0.00102023	0	0	0.00055373	0	0	0.000851266	0	0.00187781	0	0	0.00787129	0	0.04172	0	0	0.00021085	0.000347726	0	0	0.0020284	0	0	0	0	0	0	0.00284627	0.162236	0.715386	0.0504017	0.0774042
CARS-AS1	0	0	0	0	0	0	0	0	0	0	0	0	0	0	0	0	0	0	0	0	0	0	0	0	0	0	0	0	0	0	0	0	0	0	0	0	0	0	0	0	0	0	0	0	0	0	0	0	0
CASC11	0	0	0	0.0087333	0	0	0	0.00280839	0	0.000578564	0.00291688	0	0.000817913	0	0	0	0.00187395	0.000512105	0.00118301	0	0.000555646	0.000381956	0.000897702	0.00163271	0	0	0	0	0	0	0	0	0	0.00194633	0.000877619	0.0014486	0	0.00166042	0	0.0015016	0	0.00552694	0	0.00602665	0.00348869	0	0	0	0
CASC15	0.00261213	0	0.0404709	0.00819316	0.0363846	0	0	0.00261243	0.00541337	0	0.00537768	0.00187132	0.0033919	0.00217708	0.00815903	0.00118756	0.00315429	0.00214461	0	0.00141502	0.00459967	0	0.00235027	0.00362857	0.00408776	0.0989811	0.0269547	0	0.0129296	0.0858813	0.0818614	0.17885	0.101595	0.00239578	0.00613836	0.000529548	0.00568758	0.00255699	0	0	0	0.0123452	0	0	0.00941938	0.129232	0.0590026	0.017739	0.136203
CASC16	0	0	0	0	0	0	0	9.25e-05	0	0	0	0	0.000327625	0	0	0	0	0	0	0	0	0	0	0	0	0	0	0	0	0	0	0	0	0	0	0	0	0	0	0	0	0	0	0	0	0	0	0	0
CASC17	0	0	0	0	0	0	0	0	0	0	0	0	0	0	0	0	0	0	0	0	0	0	0	0	0	0	0	0	0	0	0	0	0	0	0	0	0	0	0	0	0	0	0	0	0	0	0	0	0
CASC18	0	0	0	0	0	0	0	0	0	0	0	0	0	0	0.017143	0	0	0	0	0	0	0	0	0	0	0	0	0	0	0.0022209	0.00152809	0	0	0	0	0	0	0	0	0	0	0	0	0	0	0	0	0	0
CASC2	0.018295	0	0.0146351	0.00322888	0	0	0	0.000310571	0	0.000624161	0.00194919	0	0.000327376	0.00164429	0	0	0	0.000318246	0.00230861	0	0.00120354	0	0	0.00181565	0	0.367881	0.0661827	0	0	0	0	0	0.0266701	0.0012071	0.00189795	0.000626405	0	0.000583455	0	0	0.00457669	0.00709284	0	0	0.00511687	0.000998632	0.00509151	0.00446196	0.0023723
CASC20	0	0	0	0	0	0	0	0	0	0	0.00379429	0	0	0	0	0	0	0	0	0	0	0	0	0	0	0	0	0	0	0	0	0	0	0	0	0	0	0	0	0	0	0	0	0	0	0	0	0	0
CASC22	0	0	0	0	0	0	0	0	0	0	0	0	0	0	0	0	0	0	0	0	0	0	0	0	0	0	0	0	0	0	0	0	0	0	0	0	0	0	0	0	0	0	0	0	0	0	0	0	0
CASC23	0	0	0	0	0	0	0	0	0	0	0	0	0	0	0	0	0	0	0	0	0	0	0	0	0	0	0	0	0	0	0	0	0	0	0	0	0	0	0	0	0	0	0	0	0	0	0	0	0
CASC6	0	0	0	0	0	0	0	0	0	0	0	0	0	0	0	0	0	0	0	0	0	0	0	0	0	0	0	0	0	0	0	0	0	0	0	0	0	0	0	0	0	0	0	0	0	0	0	0	0
CASC8	0.00104128	0.00199991	0	0.011406	0	0.0279378	0	0.00256547	0	0.00656249	0.000860294	0	0.0022868	0.00480308	0	0.00613626	0.0016003	0.00175461	0.000890819	0	0.00160523	0.00241286	0	0.000609782	0	0.0341325	0.0368932	0	0.00373535	0.00455003	0.0124879	0	0.0260586	0.000441497	0.000762522	0	0	0.000424056	0	0.0128686	0	0	0	0	0	0	0	0	0
CASC9	0.00105691	0	0	0	0	0.00843936	0	0.00196412	0.00248471	0.00252756	0.00109162	0	0.000561029	0.00407971	0	0	0	0.000391469	0.00185849	0.000996232	0.000699881	0	0	0.00147147	0.00202242	0	0	0	0	0.00553962	0	0	0	0	5.29e-05	0	0	0	0	0	0	0	0	0	0	0.00330542	0	0	0
CASK-AS1	0	0	0	0	0	0	0	0	0	0	0	0	0	0	0	0	0	0	0	0	0	0	0	0	0	0	0	0	0	0	0	0	0	0	0	0	0	0	0	0	0	0	0	0	0	0	0	0	0
CATIP-AS2	0	0	0	0	0	0	0	0	0	0	0	0	0	0	0	0	0	0	0	0	0	0	0	0	0	0	0	0	0	0	0	0	0	0	0	0	0	0	0	0	0	0	0	0	0	0	0	0	0
CCAT2	0	0	0	0	0	0	0	0	0	0	0	0	0	0	0	0	0	0	0	0	0	0	0	0	0	0	0	0	0	0	0	0	0	0	0	0	0	0	0	0	0	0	0	0	0	0	0	0	0
CCDC13-AS1	0	0	0	0	0	0	0	0	0	0	0	0	0	0	0	0	0	0	0	0	0	0	0	0	0	0	0	0	0	0	0	0	0	0	0	0	0	0	0	0	0	0	0	0	0	0	0	0	0
CCDC144NL-AS1	0	0	0	0	0	0.0229182	0	5.45e-05	0	0	0	0	0	0	0	0	0	0.000165404	0	0	0	0	0	0	0.00296868	0.00217637	0.0284801	0	0	0.0016269	0	0	0	0.000430857	0.000103337	0	0	0.000410539	0	0	0	0	0	0.00691301	0	0.0476758	0.0145653	0	0.0537847
CCDC148-AS1	0	0	0	0	0	0	0	0	0	0	0	0	0	0	0	0	0	0	0	0	0	0	0	0	0	0	0	0	0	0	0	0	0	0	0	0	0	0	0	0	0	0	0	0	0	0	0	0	0
CCDC183-AS1	0.00377732	0	0	0	0	0	0	0.000232087	0	0	0.0031669	0	0.000858435	0	0	0	0.000217085	0.000294094	0	0	0	0	0.000408679	0	0	0	0	0	0	0	0	0	0	0.000477131	0.000217587	0.000193639	0	0	0	0	0	0	0	0	0	0	0	0	0
CCDC26	0	0	0	0	0	0	0	0	0	0	0	0	0.000217873	0	0	0	0	0	0	0	0	0	0	0.00345295	0	0	0	0	0	0	0	0	0	0.00192578	0	0.000862564	0	0.0231853	0	0	0	0.0158687	0	0	0.0124482	0	0	0	0
CCDC39-AS1	0	0	0	0	0	0	0	0	0	0	0	0	0	0	0	0	0	0	0	0	0	0	0	0	0	0	0	0	0	0	0	0	0	0	0	0	0	0	0	0	0	0	0	0	0	0	0	0	0
CCNT2-AS1	0.00352895	0	0	0	0	0.00739882	0	0.0043626	0.00690161	0.00255662	0.00320849	0.0010725	0.000522622	0.00259575	0	0	0.00588148	0.00334557	0.00135795	0.00199648	0.00406962	0.00448874	0.0033477	0.00409814	0.00281594	0.00352085	0	0	0	0	0	0	0	0.0065286	0.00297377	0.00154571	0	0.00591428	0.00432949	0.00311791	0.00262089	0	0	0	0.0127735	0	0	0.00142204	0
CD81-AS1	0.00249834	0	0	0	0	0	0	0.000839535	0	0.000711023	0.00192183	0	0.00028021	0	0	0	0.000338324	0.000233126	0.000841906	0.00154215	0.000422633	0.000781011	0	0.000995512	0	0	0	0	0.0103929	0	0	0	0	0	0.000647524	0.000258522	0	0	0	0	0	0	0	0	0	0	0.0115892	0	0
CDH23-AS1	0	0	0	0	0	0	0	0	0	0	0	0	0	0	0	0	0	0	0	0	0	0	0	0	0	0	0	0	0	0	0	0	0	0	0	0	0	0	0	0	0	0	0	0	0	0	0	0	0
CDKN2B-AS1	0.00370605	0	0.0321508	0.00346173	0.0728749	0	0	0.00109659	0	0	0.00155691	0	0.000360486	0.00330467	0.00912857	0	0.000360858	0.000928817	0	0.00051511	0.000949306	0	0.00157039	0.0035643	0	0.0157433	0	0	0	0	0	0.0760156	0	0.000632345	0.000588282	0.000343887	0	0	0	0.00337623	0	0.00633243	0	0	0	0.00344767	0	0	0.00638953
CDRT7	0	0	0	0	0	0	0	0	0	0	0	0	0	0	0	0	0	0	0	0	0	0	0	0	0	0	0	0	0	0	0	0	0	0	0	0	0	0	0	0	0	0	0	0	0	0	0	0	0
CDRT8	0	0	0	0	0	0	0	0	0	0	0	0	0	0	0	0	0	0	0	0	0	0	0	0	0	0	0	0	0	0	0	0	0	0	0	0	0	0	0	0	0	0	0	0	0	0	0	0	0
CEBPB-AS1	0	0	0	0.00362297	0	0	0	0.000402304	0	0	0.00550457	0	0.000572583	0.001124	0	0	0.00221471	0.00383011	0.00535239	0.00187221	0.00271677	0.00230786	0.000610137	0	0.00362984	0	0	0	0	0.00138734	0	0	0	0.000799922	0.000963234	0	0	0.000414688	0	0	0	0	0	0	0	0.000837891	0.00574845	0	0.00463239
CECR3	0	0	0	0	0	0	0	0	0	0	0	0	0.000239022	0	0	0	0.000243772	0	0	0	0	0	0.00144598	0	0	0	0	0	0	0	0	0	0	0	0	0	0	0	0	0	0	0	0	0	0	0	0	0	0
CELF2-AS1	0	0	0	0	0	0	0	0	0	0	0	0	0	0	0	0	0.000106216	0	0	0	0	0	0	0.00253683	0	0	0	0	0	0	0	0	0	0	0	0	0	0	0	0	0	0	0	0	0	0	0	0	0
CELF2-AS2	0	0	0	0	0	0	0	0	0	0	0	0	0	0	0	0	0	0	0	0	0	0	0	0	0	0	0	0	0	0	0	0	0	0	0	0	0	0	0	0	0	0	0	0	0	0	0	0	0
CERS3-AS1	0	0	0	0	0	0	0	0.000419458	0	0	0	0	0	0	0	0	0.000242767	0.000315021	0	0	0.00176519	0	0	0	0	0	0	0	0.00842258	0	0.00299929	0	0	0	0.000143341	0	0	0.00155633	0	0	0	0	0	0	0	0	0	0	0.00708873
CFAP44-AS1	0	0	0	0	0	0	0	0	0	0	0	0	0	0	0	0	0	0	0	0	0	0	0	0	0	0	0	0	0	0	0	0	0	0	0	0	0	0	0	0	0	0	0	0	0	0	0	0	0
CFLAR-AS1	0.00419935	0	0	0.018043	0	0.00444746	0.140593	0.00241117	0.00466262	0	0.00129186	0	0.00170405	0.00309102	0	0	0.00139122	0.00278607	0.00173813	0.00166166	0.00245553	0.000557844	0.00423325	0.00203003	0.000876431	0	0	0	0	0	0	0	0	0.00732009	0.00490517	0.00032921	0.0104231	0.00678093	0	0.00716755	0	0.0202619	0	0	0.0170221	0.0017353	0	0.00375585	0
CHL1-AS1	0	0	0	0	0	0	0	0	0	0	0	0	0	0	0	0	0	0	0	0	0	0	0	0	0	0	0	0	0	0	0	0	0	0	0	0	0	0	0	0	0	0	0	0	0	0	0	0	0
CHODL-AS1	0	0	0	0	0	0	0	0.000143762	0	0	0	0	0	0	0	0	0	0.000450346	0	0	0	0	0	0	0	0	0	0	0	0	0	0	0	0	0	0	0	0	0	0	0	0	0	0	0	0	0	0	0
CHRM3-AS1	0	0	0	0	0	0	0	0	0	0	0	0	0	0	0	0	0	0	0	0	0	0	0	0	0	0	0	0	0	0	0	0	0	0	0	0	0	0	0	0	0	0	0	0	0	0	0	0	0
CHRM3-AS2	0	0.00199991	0	0.0063309	0	0	0	0.00342914	0	0.00099243	0.000210457	0.00603769	0.00996517	0.0019673	0	0	0.0597039	0.141488	0.0514918	0.0286882	0.00421474	0.0105428	0.0395763	0.0457569	0.114246	0	0	0	0	0.00298219	0.00260964	0.0484534	0	0.00228009	0.00345329	0	0	0.00299349	0	0.0052689	0.00368718	0.00563227	0	0	0	0.001712	0.0104928	0	0.00205483
CIRBP-AS1	0.00500643	0	0	0	0	0	0	0.000231138	0	0	0	0	0	0	0	0	0	0.000267844	0	0	0	0	0.000697007	0	0	0.0096295	0	0	0	0	0	0	0	0.00286226	0.0020072	0	0.00410294	0.00146262	0	0	0.00244191	0.00436866	0	0	0	0.00316261	0	0	0
CISTR	0	0	0	0	0	0	0	0	0	0	0	0	0	0	0	0	0	0	0	0	0	0.0014784	0	0	0	0	0	0	0	0	0	0	0	0	0	0	0	0	0	0	0	0	0	0	0	0	0	0	0
CKMT2-AS1	0.0367141	0.00544169	0	0.0243631	0	0.029833	0.0426296	0.0097853	0.00842915	0.00641615	0.0183892	0.000733242	0.0104294	0.0127516	0.00808736	0	0.0164827	0.0116439	0.00816296	0.00866946	0.0110321	0.00431542	0.0238463	0.0120303	0.0084259	0.064595	0	0	0.0103182	0.0168276	0.0160688	0	0.0942775	0.00441356	0.00415171	0.00200963	0.00258953	0.007441	0	0	0.00124924	0.00454389	0	0	0	0.0427211	0.018966	0.00958596	0.0247679
CLDN10-AS1	0	0	0	0	0	0.00358663	0	0	0	0	0	0	0	0	0	0	0	0	0	0	0	0	0	0	0.00276144	0	0	0	0	0	0.00149561	0	0	0	0	0	0	0	0	0	0	0	0	0	0	0	0	0	0
CLIP1-AS1	0.00109271	0	0	0	0	0	0	0.000680901	0	0	0.000805461	0	0	0	0	0	0.00298032	0	0	0	0.00035331	0	0.00490054	0	0	0	0	0	0	0	0	0	0	0.000256997	0.000573411	0	0	0.00219244	0	0	0	0	0	0	0	0	0	0	0
CLRN1-AS1	0	0	0	0	0	0	0	0	0	0	0	0	0	0	0	0	0	0	0	0	0	0	0	0	0	0	0	0	0	0	0	0	0	0	0	0	0	0	0	0	0	0	0	0	0	0	0	0	0
CLSTN2-AS1	0	0	0	0	0	0	0	0	0	0	0	0	0	0	0	0	0	0	0	0	0	0	0	0	0	0	0	0	0	0	0	0	0	0	0	0	0	0	0	0	0	0	0	0	0	0	0	0	0
CLYBL-AS1	0	0	0	0	0	0	0	0	0	0	0.000791716	0	0	0	0	0	0	0	0	0	0	0	0	0	0	0	0	0	0	0	0	0	0	0	0	0	0	0	0	0	0	0	0	0	0	0	0	0	0
CLYBL-AS2	0	0	0	0	0	0	0	0	0	0	0	0	0	0	0	0	0	0	0	0	0	0	0	0	0	0	0	0	0	0	0	0	0	0	0	0	0	0	0	0	0	0	0	0	0	0	0	0	0
CNOT10-AS1	0	0	0	0	0	0	0	0	0	0	0	0	0	0	0	0	0	0	0	0	0	0	0	0	0	0.0073088	0	0	0	0	0	0	0	0	0	0	0	0	0	0	0	0	0	0	0	0	0	0	0
CNTFR-AS1	0	0	0	0	0	0	0	0	0	0	0	0	0	0	0	0	0	0	0	0	0	0	0	0	0	0	0	0	0	0	0	0	0	0	0	0	0	0	0	0	0	0	0	0	0	0	0	0	0
CNTN4-AS1	0	0	0	0	0	0	0	0	0	0	0	0	0.000767319	0	0	0	0	0	0	0	0	0	0	0	0	0.00839802	0	0	0	0	0	0	0	0	0	0	0	0	0	0	0	0	0	0	0	0	0	0	0
CNTN4-AS2	0	0	0	0	0	0	0	0	0	0	0	0	0	0	0	0	0	0	0	0	0	0	0	0	0	0	0	0	0	0	0	0	0	0	0	0	0	0	0	0	0	0	0	0	0	0	0	0	0
COL18A1-AS1	0	0	0	0	0	0	0	0	0	0	0	0	0	0	0	0	0	0	0	0	0	0	0	0	0	0	0	0	0	0	0	0	0	0	0	0	0	0	0	0	0	0	0	0	0	0	0	0	0
COL18A1-AS2	0	0	0	0	0	0	0	0	0	0	0	0	0	0	0	0	0	0	0	0	0	0	0	0	0	0	0	0	0	0	0	0	0	0	0	0	0	0	0	0	0	0	0	0	0	0	0	0	0
COL4A2-AS1	0	0	0	0	0	0	0	0	0	0	0	0	0	0	0	0	0	0	0	0	0	0	0	0	0	0	0	0	0	0	0	0	0	0.000194807	0	0	0	0	0	0	0	0	0	0	0	0	0	0	0
COL4A2-AS2	0	0	0	0	0	0	0	0	0	0	0.000212071	0	0	0	0	0	0	0	0	0	0	0	0	0	0	0	0	0	0	0	0	0	0	0.00247393	0.00463221	0.00167301	0.00209135	0	0	0	0	0	0	0	0	0	0	0	0
COL5A1-AS1	0	0	0	0	0	0	0	0	0	0	0	0	0	0	0	0	0	0	0	0	0	0	0	0	0	0	0	0	0	0	0	0	0	0	0	0	0	0	0	0	0	0	0	0	0	0	0	0	0
COLCA1	0.132752	0.0351659	0.0927513	0.19643	0.300009	0.128796	0.413349	0.0111398	0.00462669	0.00165768	0.00660694	0.0033881	0.00709513	0.00427821	0	0	0.000862767	0.00260672	0.00100767	0.00124332	0.000735854	0.00132825	0.00216771	0.00206496	0.00660085	0.359741	0.0368735	0	0	0	0.00480434	0.0795804	0	0.000473242	0.00195676	0.00243779	0.00294046	0.0014195	0.00400742	0	0.00154415	0	0	0	0.00698942	0.011742	0.0159862	0	0.0240574
CPB2-AS1	0.00109431	0	0	0	0	0	0	0.000682009	0	0.00144771	0.00468969	0	0	0.000920668	0.00757177	0	0.000863523	0.000811573	0	0.000575314	0.00100531	0	0.00054707	0.000750442	0	0	0	0	0	0	0	0	0	0.00224544	0.00272123	0	0	0.00208746	0	0	0	0	0	0	0.00284627	0	0.00466008	0	0
CPEB1-AS1	0	0	0	0	0	0.0125945	0	0.000843329	0.00245891	0	0	0	0.000296778	0	0	0	0.000618156	0.00163383	0.000822002	0	0	0.00258933	0	0.00202263	0	0.0126428	0.0284801	0	0	0	0	0	0	0.00115378	0.000298436	0.00105571	0	0.000696497	0	0	0	0	0	0	0	0	0	0	0.00938181
CRNDE	0.589502	0.250375	0.161894	0.438646	0.355418	0.303113	0.502877	0.0225837	0.00405509	0.0176435	0.0174275	0.0226338	0.0254892	0.0180717	0.00877802	0.00637848	0.00533371	0.00688797	0.00679745	0.00248347	0.00500596	0.00496706	0.00444198	0.029059	0.00571625	0.624426	0.100314	0	0.00636066	0.0452533	0.0188579	0	0.11771	0.00943794	0.0120377	0.00154913	0.00223065	0.00552862	0.00306834	0.00666968	0.0149866	0.00376167	0	0	0.004779	0.0105961	0.0184296	0.0259217	0.00935748
CRTC3-AS1	0.00276029	0	0	0	0	0	0	0.000733233	0	0	0	0	0.00182765	0	0	0	0.000322404	0.000654605	0	0.000640967	0.00103351	0.00116858	0.00155462	0.00101119	0	0.00387815	0	0	0	0.00124198	0	0	0	0.000304142	0.000942333	0.000438428	0	0.00329725	0	0.0018657	0	0	0	0	0	0	0.00500493	0	0
CSE1L-AS1	0	0	0	0	0	0	0	0	0	0.00129903	0	0	0.00134767	0.00301217	0	0	9.98e-05	0	0	0	0	0	0	0	0	0	0	0	0	0	0	0	0	0.000517442	0.000403205	0	0	0	0	0.00680748	0	0	0	0	0	0	0	0	0
CSMD2-AS1	0	0	0	0	0	0	0	0	0	0	0	0	0	0	0	0	0	0	0	0	0	0	0	0	0	0	0	0	0	0	0	0	0	0	0	0	0	0	0	0	0	0	0	0	0	0	0	0	0
CSNK1G2-AS1	0	0	0	0	0	0	0	0	0	0	0	0	0	0	0	0	0	0	0	0	0	0	0	0	0	0	0	0	0	0	0	0	0	0	0	0	0	0	0	0	0	0	0	0	0	0	0	0	0
CTBP1-AS	0	0	0	0.00262458	0	0	0	0.00260057	0.00117313	0.000842911	0.00568194	0.000697433	0.0101493	0.00938921	0.0321076	0	0.00397858	0.00451744	0.0150009	0.00234123	0.00164727	0.0128887	0.0033791	0.00695966	0.00493131	0	0	0	0	0	0.000946647	0	0	0	0.00139437	0	0	0.00462194	0	0	0	0.0031322	0	0.00676256	0	0	0.00245429	0	0
CU104787.1	0	0	0	0	0	0	0	0	0	0	0	0	0	0	0	0	0	0	0	0	0	0	0	0	0	0	0	0	0	0	0	0	0	0	0	0	0	0	0	0	0	0	0	0	0	0	0	0	0
CYB561D2	0.158144	0.028225	0.072484	0.130352	0.185642	0.182567	0.0426296	0.0714421	0.0797687	0.0429694	0.188027	0.0221297	0.120929	0.132884	0.207499	0.00130232	0.0909723	0.162026	0.157547	0.190689	0.133753	0.249235	0.209204	0.293761	0.148207	0.253978	0.0459795	0	0.0485201	0.0548268	0.110032	0.129009	0.0731132	0.192536	0.150129	0.0739222	0.146493	0.189711	0.190848	0.0935131	0.208112	0.230906	0.109422	0.258999	0.141246	0.118951	0.0548788	0.0134307	0.114046
CYP17A1-AS1	0	0	0	0	0	0	0.140593	0.000245749	0	0.000283032	0.00212132	0	0	0	0	0	0.000740543	0.000437242	0.00140567	0.00171959	0.0003906	0.00137635	0.000749849	0	0	0.00452382	0	0	0	0	0	0	0	0.00179451	0.000892777	0.00169218	0.00258178	0.000450763	0	0	0.00127076	0	0	0	0	0	0.002028	0.00568256	0.012793
CYP1B1-AS1	0.00127404	0.00508627	0	0.0146788	0.00834057	0.00574929	0	0.0012599	0	0	0.000463854	0	0	0	0	0	0.000347378	0	0.000434733	0	0.000351484	0	0	0	0.00142505	0	0	0	0	0.0177619	0.00509179	0	0	0.00336099	0.00587157	0.000864036	0	0.00135066	0.005249	0.0445675	0	0.0069514	0	0.00538713	0.0189629	0.0253123	0.00549889	0.00682399	0.00957546
CYP4A22-AS1	0.00154873	0	0	0	0	0	0	0	0	0	0.00176159	0	0	0	0	0	9.52e-05	0.000516654	0	0	0	0	0	0	0	0	0	0	0	0	0	0	0	0.000870859	0.000339517	0	0	0	0	0	0	0	0	0	0	0.00172628	0	0	0
CYP4F26P	0	0	0	0	0	0	0	4.46e-05	0	0	0	0	0	0	0	0	0	0	0	0	0	0	0	0	0	0.00243881	0	0	0	0	0	0	0	0	0	0	0	0	0	0	0	0	0	0	0	0	0	0	0
CYP51A1-AS1	0	0	0	0	0	0	0	0.000716314	0.00142984	0	0	0	0.000608426	0.0017747	0	0	0	0.00104996	0	0	0.000671214	0	0.00102735	0	0.00279926	0.0088195	0	0	0	0.00747774	0	0	0	0	0.000568999	0	0	0.00046477	0	0	0.00165635	0	0	0	0	0	0	0	0
CYYR1-AS1	0	0	0	0	0	0	0	0	0	0	0	0	0	0	0	0	0	0	0	0	0	0	0	0	0	0	0	0	0	0	0	0	0	0	0	0	0	0	0	0	0	0	0	0	0	0	0	0	0
DAB1-AS1	0	0	0	0	0	0	0	0	0	0	0	0	0	0	0	0	0.00035413	0	0	0	0	0	0	0	0	0	0	0	0	0	0	0	0	0	0	0	0	0	0	0	0	0	0	0	0	0	0	0	0
DACT3-AS1	0	0	0	0	0	0	0	0	0	0	0	0	0	0	0	0	0.000667695	0	0	0	0	0	0	0	0.0022059	0	0	0	0	0	0	0	0	0	0	0	0	0.000523439	0	0	0	0	0	0	0	0.0011687	0	0	0.00338955
DANT1	0.00391081	0	0	0	0	0	0	0.000107395	0	0	0	0	0.000152958	0	0	0	0	0	0	0	0	0	0	0	0	0	0	0	0	0	0	0	0	0	0	0	0	0	0	0	0	0	0	0	0	0	0	0	0
DANT2	0.0258124	0	0	0.0183179	0.0170805	0.00664558	0	0.000639811	0	0	0.000479361	0	0.00111995	0.000735144	0.006043	0.00265631	0.000162934	0	0	0	0.000314719	0	0.000191445	0.000706216	0	0.00767856	0	0	0	0	0.00094233	0	0	0.000311273	0.000748712	0	0	0.00051794	0	0	0.0011854	0	0	0	0.00203323	0.00275985	0	0	0.00170196
DAOA-AS1	0	0	0	0	0	0	0	0	0	0	0	0	0	0	0	0	0	0	0	0	0	0	0	0	0	0	0	0	0	0	0	0	0	0	0	0	0	0	0	0	0	0	0	0	0	0	0	0	0
DARS-AS1	0.00903773	0.00438806	0	0.00291103	0	0	0	0.0033718	0	0.00175615	0.00257056	0.00300845	0.00356878	0.00522322	0.0124719	0.00262885	0.00736598	0.00618877	0.00512582	0.00459692	0.0069002	0.00792605	0.00862277	0.0059927	0.0148661	0.00294699	0	0	0.0074872	0.00324973	0	0	0	0.00437747	0.00985151	0.00887506	0.00404957	0.00751225	0.00757296	0.00478543	0	0.0041681	0	0.00502209	0.00391659	0.00482588	0	0.00235688	0
DBET	0	0	0	0	0	0	0	0	0	0	0	0	0	0	0	0	0	0	0	0	0	0	0	0	0	0	0	0	0	0	0	0	0	0	0	0	0	0	0	0	0	0	0	0	0	0	0	0	0
DBH-AS1	0	0	0	0	0	0	0	0.00065457	0	0.00100679	0.00131865	0	0.00101832	0.0011511	0	0	0.00385292	0.0166618	0.00646983	0.0633364	0.00408281	0.00073633	0.00316976	0.0140855	0.00698218	0	0	0	0	0	0.00393619	0	0	0.000646425	0.000376801	0	0.00188646	0.00133974	0	0	0	0	0	0	0	0.00287923	0	0	0.00101257
DCTN1-AS1	0.00182901	0	0	0	0	0	0	0	0	0	0	0	0	0	0	0	0	0.000404911	0	0	0	0	0	0	0	0	0	0	0	0	0	0	0	0	0	0	0	0	0	0	0	0	0	0	0	0	0	0	0
DCUN1D2-AS	0	0	0	0	0	0	0	0	0	0	0	0	0	0	0	0	0	0	0	0	0	0	0	0	0	0	0	0	0	0.00317616	0.00533895	0	0	0	0	0	0	0	0	0	0	0	0	0	0	0	0	0	0
DDC-AS1	0	0	0	0	0	0	0	0	0	0	0	0	0	0	0	0	0	0	0	0	0	0	0	0	0	0	0	0	0	0	0	0	0	0	0	0	0	0	0	0	0	0	0	0	0	0	0	0	0
DDX11-AS1	0.00718118	0	0	0	0.0194684	0.00687931	0	0.00235475	0.00442157	0	0.000210457	0	0.000945914	0.000642939	0	0	0.00162655	0.00208928	0.000607506	0.00270271	0.000526742	0.00247115	0.000932671	0.0122587	0	0	0.0346437	0	0	0	0.00360905	0	0	0.00182055	0.000890518	0	0	0.00227025	0.00413734	0	0	0	0	0	0.00285628	0.0077095	0	0	0
DENND5B-AS1	0	0	0	0	0	0	0	0	0	0	0	0	0.000698547	0	0	0	0	0	0	0	0	0	0	0	0	0	0	0	0	0	0	0	0	0	0	0	0	0	0	0	0	0	0	0	0	0	0	0	0
DENND6A-AS1	0.00352239	0	0	0	0	0	0	0.000667214	0	0	0	0	0	0.00104812	0	0	0.000676253	0.000492416	0	0	0.000819732	0	0	0.000348754	0.00260544	0.00393864	0	0	0	0.00933043	0	0	0.0194487	0	0.000104015	0.000987545	0	0	0	0	0	0	0	0	0	0	0	0.00247048	0.00443233
DEPDC1-AS1	0	0	0	0	0	0	0	0.000177508	0	0	0	0	0	0	0	0	0	0	0	0	0	0	0	0.00165836	0	0	0	0	0	0	0	0	0	0.000339436	0	0	0	0	0	0	0	0	0	0	0	0	0	0	0
DGCR9	0	0	0	0	0	0	0	0	0	0	0	0	0	0	0	0	0	0	0	0	0.000701677	0	0	0	0.00204342	0	0	0	0	0	0.000946647	0	0	0	0.000159544	0	0	0	0	0	0	0	0	0	0	0.00436169	0	0	0
DGUOK-AS1	0.00768674	0.0203638	0	0.00585304	0	0.0112359	0	0.00359111	0.00216178	0.0017897	0.00799872	0.00175868	0.00574597	0.00207863	0	0.0021185	0.00551386	0.0113968	0.00534246	0.00311559	0.00138463	0	0.0255046	0.0099845	0.00266191	0.0514892	0	0	0	0	0.00732906	0	0	0.0146458	0.0113666	0.00435993	0.0086325	0.00775615	0.00429412	0.023521	0.0070028	0	0	0	0	0.00381393	0.00129894	0	0.00399563
DHRS4-AS1	0.122321	0.0338644	0.0256304	0.0782085	0.0915864	0.0997631	0.0624615	0.0308864	0.0345175	0.00372674	0.0513272	0.00664988	0.0232361	0.0155875	0.0294158	0.00165493	0.0320497	0.0423175	0.0257334	0.0395635	0.0401888	0.0375079	0.0557303	0.05267	0.0313792	0.293376	0.089776	0	0.0313587	0.0501929	0.074499	0	0.0841759	0.0587807	0.0377996	0.0149972	0.0212694	0.0423714	0.0363832	0.0274638	0.0420903	0.0304081	0	0.0507842	0.0278784	0.090782	0.0504816	0.0239489	0.0603037
DIAPH2-AS1	0.00256497	0	0	0	0	0	0	0.00153286	0	0	0.0177755	0	0.000708513	0.000762456	0	0	0.000112596	0.000518542	0	0.000613592	0	0	0.0118056	0	0.00098695	0	0	0	0	0	0	0	0	0.00066071	0.00207336	0.000193932	0.0038806	0	0	0	0	0	0	0	0	0	0	0	0
DIAPH3-AS1	0	0	0	0	0	0	0	0	0	0	0	0	0	0	0	0	0	0	0	0	0	0	0	0	0	0	0	0	0	0	0	0	0	0	0	0	0	0	0	0	0	0	0	0	0	0	0	0	0
DIAPH3-AS2	0	0	0	0	0	0	0	0	0	0	0	0	0	0	0	0	0	0	0	0	0	0	0	0	0	0	0	0	0	0	0	0	0	0	0	0	0	0	0	0	0	0	0	0	0	0	0	0	0
DICER1-AS1	0.0431601	0.00241857	0.020931	0.00985499	0.0779713	0.00291394	0	0.00753275	0.0168038	0.00467319	0.0189628	0.00929621	0.0163729	0.00768469	0.0252253	0.00311339	0.00931234	0.00946847	0.0157321	0.00555916	0.00596085	0.0107836	0.0116782	0.0052153	0.0111093	0.232077	0.0492429	0	0.01007	0.0187344	0.0324061	0	0	0.0132828	0.00653257	0.00382386	0.00336624	0.0105341	0.00446069	0.0242451	0.00607345	0.0202167	0	0.00806812	0.00578562	0.0268427	0.0204898	0.0121344	0.0202845
DIO2-AS1	0	0	0	0	0	0	0	0	0	0	0	0	0	0	0	0	0	0	0	0	0	0	0	0	0	0	0	0	0	0	0	0	0	0	0	0	0	0	0	0	0	0	0	0	0	0	0	0	0
DIO3OS	0.00352376	0.00366545	0	0.00243483	0	0.0130065	0.0617809	4.68e-05	0.00260528	0.000757336	0	0	0.000244676	0	0	0.00270309	0	0.000320048	0	0	0.000453515	0	0	0	0	0	0	0	0.0402454	0	0.0341761	0.138754	0	0	0	0.000965287	0	0	0	0	0	0.0086198	0	0	0	0.0473785	0.0317502	0.0477188	0.262575
DIRC3-AS1	0	0	0	0	0	0	0	0	0	0	0	0	0	0	0	0	0	0	0	0	0	0	0	0	0	0	0	0	0	0	0	0	0	0	0	0	0	0	0	0	0	0	0	0	0	0	0	0	0
DKFZP434H168	0	0	0	0	0	0	0	0	0	0	0	0	0	0	0	0	0	0	0	0	0	0	0	0	0	0	0	0	0	0	0	0	0	0	0.000180009	0	0	0	0	0	0	0	0	0	0	0	0	0	0
DKFZP434K028	0	0	0	0	0.031637	0	0	0	0	0	0	0	0	0	0	0	0	0	0	0	0	0	0	0	0	0	0	0	0	0	0	0	0	0	0.000182383	0	0	0	0	0	0	0	0	0	0	0	0	0	0
DLEU1-AS1	0	0	0	0	0	0	0	0	0	0	0	0	0	0	0	0	0	0	0	0	0	0	0	0	0	0	0	0	0	0	0	0	0	0	0	0	0	0	0	0	0	0	0	0	0	0	0	0	0
DLEU2	0.0241155	0.00626685	0	0.0269979	0.0213156	0.025654	0	0.0203413	0.00805964	0.00503181	0.0301196	0.00764267	0.0294882	0.0206122	0.0265569	0	0.0221445	0.0296611	0.0385615	0.0322163	0.0145953	0.0263159	0.0205569	0.188028	0.0201967	0.0383014	0	0	0.0076878	0.025536	0.0624246	0.0733901	0.0143238	0.0411484	0.0277304	0.00962838	0.0304506	0.0482121	0.0243295	0.0577261	0.0384405	0.0611373	0.0229852	0	0.0453748	0.0124029	0.0307081	0.00826169	0.0111949
DLEU7-AS1	0	0	0	0	0	0	0	0.000267887	0	0	0	0	0	0	0	0	0.000298071	0	0	0	0	0.00127664	0.000851651	0	0	0	0	0	0	0	0	0	0	0.00165637	0.000548703	0.0016308	0	0.00201797	0	0	0.000920785	0	0	0	0.00884369	0	0	0	0
DLG1-AS1	0.002382	0.00752618	0	0	0	0	0	0.000353207	0	0	0	0	0	0	0	0	0	0	0	0	0	0.00107607	0	0.000250455	0	0.0101989	0	0	0	0	0	0	0	0	0	0	0	0	0	0	0	0	0	0	0	0	0	0	0
DLG3-AS1	0.00205887	0.00236158	0	0.00513507	0	0	0	0.000413174	0	0	0.00110488	0	0.000174667	0.000920668	0	0	0.000536621	0.000326648	0	0	0	0	0.00103949	0	0	0	0.0362041	0	0	0	0	0	0	0	0	0.00115201	0	0	0	0	0	0	0	0	0	0	0	0	0
DLGAP1-AS1	0.097459	0.0489043	0.0806069	0.116149	0.172464	0.0294542	0.0617809	0.0694043	0.0717942	0.0107871	0.117861	0.0194582	0.0307273	0.0107196	0.0317406	0.0149165	0.168567	0.118664	0.143265	0.0691884	0.142142	0.0993076	0.235153	0.0669958	0.145978	0.37955	0.303866	0	0.0143295	0.0572799	0.0358012	0	0.0639804	0.0711133	0.0674231	0.0379286	0.020205	0.06194	0.0348659	0.0279861	0.0555968	0.0165423	0.0452326	0.0326384	0.0447157	0.0468064	0.0739336	0.0220171	0.078076
DLGAP1-AS2	0.00225636	0.00619053	0	0.0204	0	0	0	0.00449415	0.00153067	0.000601068	0.00351874	0	0.00492622	0.00174627	0	0.00301417	0.0103035	0.0114131	0.0111285	0.00481999	0.00851768	0.0146297	0.0156401	0.010779	0.00978954	0.0193817	0	0	0	0.010134	0.00094233	0	0	0.0126497	0.00700804	0.00193894	0.00202875	0.00468665	0	0.0200162	0.00195431	0.0150624	0	0.00634057	0	0.0119699	0.00458232	0	0
DLGAP1-AS3	0	0	0	0	0	0	0	0	0	0	0	0	0	0	0	0	0	0	0	0	0	0	0	0	0	0	0	0	0	0	0	0	0	0.000496156	0	0	0	0	0	0	0	0	0	0	0	0	0	0	0
DLGAP1-AS4	0	0	0	0	0	0	0	0	0	0	0	0	0	0	0	0	0	0	0	0	0	0	0	0	0	0	0	0	0	0	0	0	0	0	0	0	0	0	0	0	0	0	0	0	0	0	0	0	0
DLGAP1-AS5	0	0	0	0	0	0	0	0	0	0	0	0	0	0	0	0	0	0	0	0.000702826	0	0	0.00215458	0	0	0	0	0	0	0	0	0	0	0	0	0	0.00103129	0	0	0	0	0	0	0	0	0	0	0	0
DLGAP2-AS1	0	0	0	0	0	0	0	0	0	0	0	0	0	0	0	0	0	0	0	0	0	0	0	0	0	0	0	0	0	0	0	0	0	0	0	0	0	0	0	0	0	0	0	0	0	0	0	0	0
DLGAP4-AS1	0.0011554	0	0	0	0	0.00238345	0	0.00128871	0.00450465	0.000576607	0.00195477	0	0.000952828	0.00312272	0	0	0.00184906	0.00168676	0.00144832	0.00301596	0.00250086	0	0.000887392	0.00329446	0.00194139	0	0	0	0	0.00431126	0	0	0	0.000593134	0.000704016	0	0	0.000421768	0	0	0	0	0	0	0	0	0	0	0.00562964
DLX6-AS1	0	0.00168628	0	0	0	0	0	0.000197379	0.00131857	0	0	0	0	0	0	0	0.000384514	0	0	0	0	0	0	0	0	0	0	0	0	0	0	0	0	0	0.000617492	0	0	0	0	0	0	0	0	0	0	0.00352767	0	0	0
DMD-AS3	0	0	0	0	0	0	0	0	0	0	0	0	0	0	0	0	0	0	0	0	0	0	0	0	0	0	0	0	0	0	0	0	0	0	0	0	0	0	0	0	0	0	0	0	0	0	0	0	0
DNAJB8-AS1	0	0	0	0	0	0	0	0	0	0	0	0	0	0	0	0	0	0	0	0	0	0	0	0	0	0	0	0	0	0	0	0	0	0	0	0	0	0	0	0	0	0	0	0	0	0	0	0	0
DNAJC27-AS1	0.0306338	0.0143055	0	0.0336245	0.0511017	0.0224305	0	0.00507406	0.00635764	0.00308182	0.0119373	0	0.00982524	0.00445354	0.0245147	0.00108418	0.00893012	0.00899511	0.00992726	0.00321236	0.00462062	0.011959	0.00583743	0.00655664	0.00917339	0.0974085	0	0	0.0173189	0.00937584	0.00102363	0	0	0.00794482	0.00682748	0.00285871	0.00292294	0.00581777	0.00950073	0.0180507	0.00255049	0.00514881	0.0363267	0.00452103	0	0.0144169	0.00617944	0.0124856	0.0155872
DNAJC9-AS1	0	0	0	0	0	0	0	0.00208897	0.00204663	0.000378826	0	0	0.0038231	0.000414663	0	0	0.00108098	0.000830655	0.0020192	0	0.00279707	0	0.00216188	0.00361633	0	0.00516147	0	0	0	0	0	0	0	0.00123093	0.00065123	0.000467018	0	0.00162868	0	0	0	0	0	0	0	0	0.0084911	0	0
DNM1P35	0	0	0	0	0	0	0	0.000256271	0	0	0.00107349	0	0.000181866	0.00265618	0	0.00249716	0	0	0.00141395	0	0	0	0	0	0	0	0	0	0	0	0	0	0	0.00146499	0	0.000538332	0	0.000306161	0	0	0	0	0	0	0	0.00206083	0	0	0.00323873
DNM3OS	0	0	0	0	0	0	0	0.00101756	0	0	0.000433632	0	0.000273639	0	0	0	0.000490656	0.000268098	0	0.000698739	0	0.000814542	0	0.00238812	0	0	0	0	0.0088727	0	0	0	0.0649161	0.000534619	0.000486408	0.000347852	0	0	0	0	0	0	0	0	0	0.252352	0.108469	0.031603	0.130741
DNMBP-AS1	0	0	0	0.00460484	0	0.0148326	0	0.0010905	0	0	0.00083914	0	0	0	0.008386	0	0.00062936	0.000445913	0	0.000479422	0	0	0	0	0	0.0502696	0	0	0	0	0	0	0	0.000722106	0.000754538	0	0	0	0	0	0	0	0	0	0	0	0.0111279	0	0
DOCK4-AS1	0	0	0	0	0	0	0	0	0	0	0	0	0	0	0	0	0	0	0	0	0	0	0	0	0	0	0	0	0	0	0	0	0	0	0	0	0	0	0	0	0	0	0	0	0	0	0	0	0
DOCK9-AS1	0	0	0	0	0	0	0	0	0	0	0	0	0	0	0	0	0	0	0	0	0	0	0	0	0	0	0	0	0	0	0	0	0	0	0	0	0	0	0	0	0	0	0	0	0	0	0	0	0
DPP10-AS1	0.0218741	0.00225463	0	0.00629745	0	0	0	0.00059168	0	0	0.000210457	0	0	0.000785334	0	0	0	0	0	0	0	0	0	0	0	0	0	0	0	0	0	0	0	0.00038655	0.00025492	0	0	0	0	0	0	0	0	0	0	0.0014463	0	0.00360077	0.00472892
DPP10-AS2	0	0	0	0	0	0	0	0	0	0	0	0	0	0	0	0	0	0	0	0	0	0	0	0	0	0	0	0	0	0	0	0	0	0	0	0	0	0	0	0	0	0	0	0	0	0	0	0	0
DPP10-AS3	0	0	0	0	0	0	0	0	0	0	0	0	0	0	0	0	0	0	0	0	0	0	0	0	0	0	0	0	0	0	0	0	0	0	0	0	0	0	0	0	0	0	0	0	0	0	0	0	0
DPP9-AS1	0	0	0	0	0	0	0	0	0	0	0	0	0	0	0	0	0	0	0	0.000561266	0	0	0.000520957	0	0	0	0	0	0	0	0	0	0	0	0	0	0	0	0	0	0	0	0	0	0	0	0	0	0
DPYD-AS1	0.00460446	0.00990871	0	0.00462969	0	0	0	0.0173353	0	0.00140555	0.00378576	0.012694	0.00105327	0.00259169	0	0	0	0.000387868	0	0	0	0	0	0.00223495	0	0.00269954	0	0	0	0	0.00347055	0	0	0.000599542	0.000993517	0	0	0	0	0	0	0	0	0	0	0	0	0.00371697	0
DPYD-AS2	0	0	0	0	0	0	0	0	0	0	0	0	0	0	0	0	0	0	0	0	0	0	0	0	0	0	0	0	0	0	0	0	0	0	0	0	0	0	0	0	0	0	0	0	0	0	0	0	0
DRAIC	0.00709337	0	0	0.00343621	0	0.0203445	0	0.00317427	0	0.00217783	0.000415871	0.00127166	0.00385357	0.00270988	0	0.00230237	0.00125038	0.000602243	0.00269844	0	0.000541029	0	0	0.000252986	0	0.115471	0.0225566	0	0	0	0.00532103	0	0	0.00036187	0.000169008	0	0	0.0003035	0	0.0024896	0	0	0	0	0	0	0	0	0
DSCAM-AS1	0	0	0	0	0	0	0	0.0012122	0	0	0	0	0.00362159	0	0	0	0.000518616	0.00023012	0	0	0	0.000998038	0	0	0	0.00303356	0	0	0.0114358	0	0	0	0	0	0	0	0	0	0	0	0	0	0	0	0	0	0	0	0
DSCAS	0	0	0	0	0	0	0	0	0	0	0	0	0	0	0	0	0	0	0	0	0	0	0	0	0	0	0	0	0	0	0	0	0	0	0	0	0	0	0.00650469	0	0.00268522	0	0	0	0	0	0	0	0
DSCR4	0	0	0	0	0	0	0	0	0	0	0.000250749	0	0	0	0	0	0	0	0	0	0	0	0	0	0	0	0	0	0	0	0	0	0	0	0	0.000217086	0	0	0	0	0	0	0	0	0	0	0	0	0
DSCR8	0.00259289	0.00313877	0	0.00187246	0	0	0	0.00334933	0	0.0035481	0.00367068	0	0.00401097	0.00601763	0.0133253	0	0.00130074	0.00159139	0.00227389	0.00511964	0.001965	0	0.00103323	0.00730314	0	0	0	0	0.00837372	0	0	0	0	0	0.000358808	0	0.00410031	0	0	0.00331952	0	0	0	0	0	0	0	0	0
DSCR9	0	0	0	0	0	0	0	0.00117395	0	0	0.00235817	0	0.000681134	0	0	0.000540556	0.000833953	0.0018403	0	0.00193782	0.000522226	0.00605631	0.000467595	0.00109419	0	0	0	0	0	0	0	0	0.040591	0.000615008	0	0.000591285	0	0	0	0	0.00126936	0	0	0	0	0	0	0	0
DSG1-AS1	0	0	0	0.00211826	0	0	0	0	0	0	0	0	0	0	0.0148219	0	0	0	0	0	0	0	0	0	0.00096849	0	0	0	0	0	0	0	0	0	0	0	0	0	0	0	0	0	0	0	0	0.00330542	0	0	0
DSG2-AS1	0	0	0	0	0	0	0	0	0	0	0	0	0	0	0	0	0	0	0	0	0	0	0	0	0	0	0	0	0	0	0	0	0	0	0	0	0	0	0	0	0	0	0	0	0	0	0	0	0
DUBR	0.009879	0	0.040377	0.0061745	0	0	0	0.00278432	0.00361349	0.000553342	0.00676126	0	0.000575305	0.00330095	0	0	0.00100344	0.00134879	0	0.00556669	0.000644575	0	0	0.00253795	0	0.0740087	0	0.276431	0	0	0.00844984	0	0	0.00193012	0.000967357	9.79e-05	0.000797271	0.00130653	0	0.00569669	0.00368545	0	0	0	0.0105634	0.0138044	0.0376566	0.00408956	0.00206231
EAF1-AS1	0.00483152	0	0	0.00289939	0	0	0	0.00672626	0.00577171	0.00322449	0.00203804	0.00218156	0.00291654	0.00123818	0	0	0.00532963	0.00656487	0.00945496	0.0116047	0.00903924	0.0149007	0.00776508	0.00708051	0.0064145	0.0206029	0	0	0	0	0.0021938	0.0765875	0.0132533	0.00318785	0.00810043	0.00268343	0.0179505	0.00794385	0	0.0159648	0	0.0078196	0	0	0	0.00778042	0	0.00468772	0.0026481
EDNRB-AS1	0	0	0	0	0	0	0	0	0	0	0	0	0	0	0	0	0	0	0	0	0	0	0	0	0	0	0	0	0	0	0	0	0	0	0	0	0	0	0	0	0	0	0	0	0	0	0	0	0
EDRF1-AS1	0	0	0	0	0	0	0	0	0.0023242	0	0	0	0	0	0	0	0.000691928	0.000195308	0	0	0	0	0.000916325	0	0	0	0	0	0	0	0	0	0	0	0	0	0	0	0	0	0	0	0	0	0	0	0	0	0
EFCAB14-AS1	0	0	0	0	0	0	0	0	0	0	0	0	0	0	0	0	0	0	0	0	0	0	0	0	0	0	0	0	0	0	0	0	0	0	0	0	0	0	0	0	0	0	0	0	0	0	0	0	0
EFCAB6-AS1	0	0	0	0	0	0	0	0	0	0	0	0	0	0	0	0	0	0	0	0	0	0	0	0	0	0	0	0	0	0	0	0	0	0	0	0	0	0	0	0	0	0	0	0	0	0	0.0016368	0	0
EGFLAM-AS1	0	0	0	0	0	0	0	0	0	0	0	0	0	0	0	0	0	0	0	0	0	0	0	0	0	0	0	0	0	0	0	0	0	0	0	0	0	0	0	0	0	0	0	0	0	0	0	0	0
EGFLAM-AS2	0	0	0	0	0	0	0	0	0	0	0	0	0	0	0	0	0	0	0	0	0	0	0	0	0	0	0	0	0	0	0	0	0	0	0	0	0	0	0	0	0	0	0	0	0	0	0	0	0
EGFLAM-AS3	0	0	0	0	0	0	0	0	0	0	0	0	0	0	0	0	0	0	0	0	0	0	0	0	0	0	0	0	0	0	0	0	0	0	0	0	0	0	0	0	0	0	0	0	0	0	0	0	0
EGFLAM-AS4	0	0	0	0	0	0	0	0	0	0	0	0	0	0	0	0	0	0	0	0	0	0	0	0	0	0	0	0	0	0	0	0	0	0	0	0	0	0	0	0	0	0	0	0	0	0	0	0	0
EGFR-AS1	0	0	0	0	0	0	0	0	0	0	0	0	0	0	0	0	0	0	0	0	0	0	0	0	0	0	0	0	0	0.00452734	0	0	0	0	0	0	0	0	0	0	0	0	0	0	0	0	0	0	0
EGLN3-AS1	0	0	0	0	0	0	0	0	0	0	0	0	0	0	0	0	0	0	0	0	0	0	0	0	0	0	0	0	0	0	0	0	0	0	0	0	0	0	0	0	0	0	0	0	0	0	0	0	0
EGOT	0.00975702	0	0	0.0367024	0	0	0	0.000286273	0	0.000554088	0.000356746	0	0.000261922	0	0	0.0015188	0.00559365	0.00126126	0	0	0	0	0.00594638	0.00227208	0.0172335	0	0	0	0	0.0173891	0.00536498	0	0	0.00312374	0.00067486	0.00013703	0	0.0274199	0	0	0	0.00891311	0	0	0.034664	0.00155957	0.00186669	0	0.00272817
EHD4-AS1	0	0	0	0	0	0	0	0	0	0	0	0	0	0	0	0	0	0	0	0	0	0	0	0	0	0	0	0	0	0	0.00300899	0	0	0	0	0	0	0	0	0	0	0	0	0	0	0	0	0	0
EHHADH-AS1	0	0	0	0	0	0	0	0	0	0	0	0	0	0	0	0	0	0	0	0	0	0	0	0	0	0	0	0	0	0	0	0	0	0	0	0	0	0	0	0	0	0	0	0	0	0	0	0	0
EHMT2-AS1	0	0	0	0	0	0	0	0	0	0	0	0	0	0	0	0	0	0	0	0	0	0	0	0	0	0	0	0	0	0	0	0	0	0	0	0	0	0	0	0	0	0	0	0	0	0	0	0	0
EIF1AX-AS1	0	0	0	0	0	0	0	0	0	0	0	0	0	0	0	0	0	0	0	0	0	0	0	0	0	0	0	0	0	0	0	0	0	0	0	0	0	0	0	0	0	0	0	0	0	0	0	0	0
ELDR	0	0	0	0	0	0	0	0	0	0	0	0	0	0	0	0	0	0	0	0	0	0	0	0	0	0	0	0	0	0	0	0	0	0	0	0	0	0	0	0	0	0	0	0	0	0	0	0	0
ELFN1-AS1	0	0	0	0	0	0	0	0.00936645	0.00245415	0.00477168	0.00712864	0.00445775	0.0352918	0.0215175	0	0.0021896	0.00070202	0.00345649	0.00169122	0	0	0.00453292	0.000589244	0.00296498	0	0	0	0	0	0	0	0	0	0.00346863	0.00366006	0.000247304	0.00085931	0.00270746	0	0.00298609	0	0	0	0	0	0	0	0	0
ELMO1-AS1	0	0	0	0	0	0	0	0	0	0	0	0	0	0	0	0	0	0	0	0	0	0	0	0	0	0	0	0	0	0	0	0	0	0	0	0	0	0	0	0	0	0	0	0	0	0	0	0	0
ELOVL2-AS1	0	0	0	0	0	0	0	0	0	0	0	0	0	0	0	0	0	0	0	0	0	0	0	0	0	0	0	0	0	0	0	0	0	0	0	0	0	0	0	0	0	0	0	0	0	0	0	0	0
EMX2OS	0	0	0	0	0	0	0	0.00123141	0.00117313	0	0	0	0.000215014	0	0	0	0.000270838	0.0004168	0	0.000649402	0	0	0	0	0	0	0	0	0	0	0	0	0	0.000577768	0.000144914	0.000423809	0	0	0	0	0	0	0	0	0	0.00225355	0	0	0
ENO1-AS1	0.00856864	0.00345432	0	0	0	0.0119975	0	0.00574302	0.00168434	0.000706781	0.00128909	0	0.00447862	0.00201804	0.00377467	0.00125009	0.0095769	0.00971228	0.0137715	0.00755986	0.00462981	0.00469157	0.00585767	0.00786364	0.0128994	0.0242178	0	0	0	0.00668433	0	0	0.00735541	0.00521387	0.00553454	0.00304046	0.00845919	0.00799109	0.00612688	0	0.00438692	0.00310747	0	0	0	0	0.000939472	0	0
ENOX1-AS1	0	0	0	0	0	0	0	0	0	0	0	0	0	0	0	0	0	0	0	0	0	0	0	0	0	0	0	0	0	0	0	0	0	0	0	0	0	0	0	0	0	0	0	0	0.00931599	0	0.00354754	0	0
ENOX1-AS2	0	0	0	0	0	0	0	0	0	0	0	0	0	0	0	0	0	0	0	0	0	0	0	0	0	0	0	0	0	0	0	0	0	0	0	0	0	0	0	0	0	0	0	0	0	0	0	0	0
ENTPD1-AS1	0.0128679	0.00518267	0	0.0230243	0.0397539	0.00634417	0	0.0190501	0.0277902	0.00358789	0.00387821	0.002446	0.00727375	0.00211193	0.0339252	0	0.0151176	0.0151652	0.0124499	0.00814758	0.0163966	0.0178478	0.0187339	0.0193084	0.0126359	0.0090991	0	0	0	0.00354176	0.0158565	0.0789396	0.0244661	0.010314	0.00679164	0.00141697	0.0107294	0.024083	0.0102885	0.00458892	0.0139466	0.0277891	0	0.0165605	0.0154581	0.0279046	0.0183262	0.00529332	0.0469327
ENTPD3-AS1	0.0735684	0.0556073	0.0257419	0.0396891	0.140541	0.0565414	0	0.0317415	0.0306356	0.00597586	0.0470039	0.0278942	0.0382422	0.0113601	0.0473904	0	0.0358614	0.0428925	0.0303919	0.0409105	0.0403576	0.0359484	0.0526878	0.0558209	0.0416513	0.0954737	0	0	0.0276483	0.0343524	0.0212893	0.0817584	0.0662176	0.0760625	0.0690224	0.0368554	0.040127	0.0661326	0.101081	0.0409335	0.104877	0.037354	0	0.00483697	0.0374521	0.0285107	0.0188235	0.0327465	0.0280527
EP300-AS1	0.00256944	0.00102859	0	0	0	0	0	0.000353476	0	0	0	0	0	0	0	0	0	0	0	0	0	0.00145668	0	0	0	0.0061385	0	0	0	0	0	0	0	0	0	0	0	0	0	0	0	0	0	0	0	0	0	0	0
EPB41L4A-AS1	0.272339	0.0883456	0.0144201	0.260561	0.12648	0.243414	0.562743	0.202739	0.228495	0.0254247	0.418831	0.0270492	0.0964118	0.0896977	0.192129	0.0161639	0.217193	0.171968	0.163682	0.178298	0.15966	0.200355	0.14332	0.147551	0.201538	0.216634	0.0568326	0	0.102869	0.261103	0.126891	0.0713747	0.291503	0.134543	0.110223	0.0674097	0.0895529	0.182123	0.0547586	0.150362	0.118643	0.196122	0.0948559	0.0491746	0.146221	0.319729	0.183586	0.164193	0.353064
EPHA1-AS1	0.00579176	0	0	0	0	0	0	0.00645229	0.00245336	0.00129875	0.00283629	0.00321748	0.00609263	0.00141584	0	0	0.0406427	0.0377224	0.0294512	0.0159951	0.07496	0.00599705	0.00670084	0.00913252	0.00513674	0	0	0	0.0190453	0.002252	0.00306739	0	0	0.0261394	0.0129586	0.0115954	0.0150986	0.0195119	0	0.0381614	0.0016248	0.0316595	0	0.0110058	0.0111272	0.00635246	0.00186669	0.00643428	0.0156658
EPHA5-AS1	0	0	0	0	0	0	0	0	0	0	0	0	0	0	0	0	0	0	0	0	0	0	0	0	0	0	0	0	0	0	0	0	0	0	0	0	0.001463	0	0	0	0	0	0	0	0	0	0	0	0
EPN2-AS1	0	0	0	0	0	0	0	0	0	0.000363962	0	0	0.00178484	0.000920668	0	0	0	0	0	0	0	0	0	0	0	0	0	0	0	0	0	0	0	0	0	0	0	0	0	0.00248169	0.00217762	0	0	0	0	0	0	0	0
ERICD	0	0	0	0.00775964	0	0	0	0	0	0	0	0	0.000640791	0	0.0110802	0	0.000161426	0.00276029	0.00141475	0.00154527	0	0	0	0.000595814	0.00181449	0	0	0	0	0	0	0	0	0.00147926	0.000265808	0	0	0.000445032	0	0	0	0	0	0	0	0.0014277	0	0	0
ERICH3-AS1	0	0	0	0	0	0	0	0	0	0	0	0	0	0	0	0	0	0	0	0	0	0	0	0	0	0	0	0	0	0	0	0	0	0	0	0	0	0	0	0	0	0	0	0	0	0	0	0	0
ERICH6-AS1	0.0182106	0.00178033	0.0530841	0.0320917	0	0.0273737	0	0.0119918	0.00803068	0.00607478	0.0149412	0.0050631	0.015073	0.0190382	0.0535352	0.00603373	0.0138201	0.0334823	0.020428	0.0142236	0.0168961	0.0517693	0.0131968	0.0106528	0.0115775	0.336043	0.0863059	0	0	0.00624103	0.0135188	0	0.0705536	0.00394139	0.00158923	0	0	0.0112229	0	0.012144	0.0116275	0.00566663	0.045868	0	0.0134825	0.0241087	0.0081499	0.00934469	0.0153442
ERVH-1	0	0	0	0	0	0	0	0	0	0	0	0	0	0	0	0	0	0	0	0	0	0	0	0	0	0	0	0	0	0	0	0	0	0	0	0	0	0	0	0	0	0	0	0	0	0	0	0	0
ERVH48-1	0	0	0	0	0	0	0	0	0	0	0	0	0	0	0	0	0.000174454	0	0	0	0	0	0	0	0	0	0	0	0	0	0	0	0	0	0	0	0	0	0	0	0	0	0	0	0	0	0	0	0
ERVK-28	0	0	0	0	0	0	0	0	0	0	0	0	0	0	0	0	0	0	0	0	0	0	0	0	0	0	0	0	0	0	0	0	0	0	0	0	0	0	0	0	0	0	0	0	0	0	0	0	0
ERVMER61-1	0	0	0	0	0	0	0	0	0	0	0	0	0	0	0	0	0	0	0	0	0	0	0	0	0	0	0	0	0	0	0	0	0	0	0	0	0	0	0	0	0	0	0	0	0	0	0	0	0
ETV5-AS1	0	0	0	0	0	0	0	0	0	0	0	0	0	0	0	0	0	0	0	0	0	0	0	0.000224052	0	0	0	0	0	0	0	0	0	0	0	0	0	0	0	0	0	0	0	0	0	0	0	0	0
EVX1-AS	0	0	0	0	0	0	0	0	0	0	0	0	0	0	0	0	0	0	0	0	0	0	0	0	0	0	0	0	0	0	0	0	0	0	0	0	0	0	0	0	0	0	0	0	0	0	0	0	0
EWSAT1	0.0046275	0	0	0	0	0	0	0.000553206	0	0	0	0	0.00023429	0	0.0117442	0	0	0.000328028	0	0	0.000616994	0	0	0	0	0	0	0	0	0.0037598	0.0026406	0	0	0	9.88e-05	0	0	0	0	0	0	0	0	0	0	0	0	0	0
EXOC3-AS1	0.026558	0.0215569	0.0153773	0.0391289	0.0992653	0.0132145	0	0.0171555	0.00855531	0.00220329	0.0123766	0.00273538	0.00492614	0.00797188	0.0154481	0.00121029	0.0155837	0.0157673	0.0114199	0.0206971	0.0141358	0.0179984	0.0252219	0.0373083	0.0157512	0.0518098	0	0	0	0.0141119	0.0215032	0	0.0285286	0.0260974	0.0181989	0.00788981	0.0201456	0.0467059	0.0065828	0.0127632	0.0242709	0	0	0.00444204	0.0131058	0.0299943	0.0197091	0.0126181	0.0174801
EXTL3-AS1	0	0	0	0	0	0.0041624	0	0.000113856	0	0	0	0	0	0	0	0	0	0.000864257	0.00195807	0.000788029	0.000403395	0.00136159	0.00127992	0	0	0.00319851	0	0	0	0	0	0	0.0214095	0.00135588	0.000522423	0	0	0	0	0.00405507	0	0.00339912	0	0	0	0.00113698	0	0	0.00326079
EZR-AS1	0	0	0	0	0	0	0	0	0	0	0	0	0	0	0	0	0	0	0	0	0.000471621	0	0	0	0	0	0	0	0	0	0	0	0	0	0	0	0	0	0	0	0	0	0	0	0	0	0	0	0
F10-AS1	0	0	0	0	0	0	0	0	0	0	0	0	0	0	0	0	0	0	0	0	0	0	0	0	0	0	0	0	0	0	0	0	0	0	0	0	0	0	0	0	0	0	0	0	0	0	0	0	0
F11-AS1	0	0	0	0	0	0.00270133	0	0	0	0	0	0	0	0	0	0	0	0	0	0	0	0	0	0	0	0	0	0	0	0	0	0	0	0	0	0	0	0	0	0	0	0	0	0	0	0	0	0	0
FALEC	0.00449126	0	0	0.00211826	0	0	0	0.00753132	0.00854274	0	0.0106857	0.00106342	0.00364917	0.00152065	0	0	0.00643662	0.00882739	0.00389212	0.00307252	0.00516205	0.006209	0.000778916	0.00780746	0.00211605	0	0	0	0	0.000907853	0.00107001	0	0	0.00174092	0.000978564	0.000181798	0	0.00241381	0.00308397	0	0.00268147	0	0	0	0.00558214	0.0160734	0.0109582	0	0.00491379
FAM138A	0	0	0	0	0	0	0	0	0	0	0	0	0	0	0	0	0	0	0	0	0	0	0	0	0	0	0	0	0	0	0	0	0	0	0	0	0	0	0	0	0	0	0	0	0	0	0	0	0
FAM138B	0	0	0	0	0	0	0	0	0	0	0	0	0	0	0	0	0	0	0	0	0	0	0	0	0	0	0	0	0	0	0	0	0	0	0	0	0	0	0	0	0	0	0	0	0	0	0	0	0
FAM138C	0	0	0	0	0	0	0	0	0	0	0	0	0	0	0	0	0	0	0	0	0	0	0	0	0	0	0	0	0	0	0	0	0	0	0	0	0	0	0	0	0	0	0	0	0	0	0	0	0
FAM138D	0	0	0	0	0	0	0	0	0	0	0	0	0	0	0	0	0	0	0	0	0	0	0	0	0	0	0	0	0	0	0	0	0	0	0	0	0	0	0	0	0	0	0	0	0	0	0	0	0
FAM138E	0	0	0	0	0	0	0	0	0	0	0	0	0	0	0	0	0	0	0	0	0	0	0	0	0	0	0	0	0	0	0	0	0	0	0	0	0	0	0	0	0	0	0	0	0	0	0	0	0
FAM138F	0	0	0	0	0	0	0	0	0	0	0	0	0	0	0	0	0	0	0	0	0	0	0	0	0	0	0	0	0	0	0	0	0	0	0	0	0	0	0	0	0	0	0	0	0	0	0	0	0
FAM13A-AS1	0.00620229	0	0.0257139	0	0.0649317	0	0	0.00379376	0.00459675	0	0.0112299	0.00196352	0.000503092	0.000735144	0.0046856	0	0.00719629	0.00438032	0.00550615	0.00814616	0.00623882	0.0101023	0.00742606	0.00305279	0.00545635	0	0	0	0.0129876	0.00870079	0.0215834	0.0765875	0	0.010975	0.00606704	0.00213053	0.0059867	0.00898626	0	0.00314938	0.0114743	0.0238137	0	0.00391289	0	0.00864434	0	0.00488085	0.00501697
FAM157C	0.00664343	0.00382617	0	0.00547306	0.0119653	0.00535648	0	0.00116159	0	0.00291165	0.00875198	0	0.00246705	0	0	0	0.00249479	0.00185821	0.00327713	0	0.000845863	0.00126359	0	0.00179327	0	0.0102953	0	0	0	0.00376688	0.000682368	0	0.00756171	0.00227787	0.000716136	0	0.00348763	0.00293666	0	0.0131892	0	0	0	0	0	0.00431373	0.00623982	0	0
FAM170B-AS1	0	0	0	0	0	0	0	0.000144277	0	0	0	0	0	0	0	0	0	0	0	0	0	0	0	0	0	0	0	0	0	0	0	0	0	0	0	0	0	0	0	0	0	0	0	0	0	0	0	0	0
FAM181A-AS1	0	0.0021718	0	0	0	0	0	0	0	0	0	0	0	0	0	0	0.000224381	0	0	0	0	0	0	0	0	0.00212385	0	0	0	0	0	0	0	0	0	0	0	0	0	0	0	0	0	0	0	0	0	0	0
FAM201A	0.025211	0.00600234	0.0142248	0.00965054	0.0378895	0.0196782	0	0.00131701	0	0.000670234	0.000224699	0.00259309	0.00116782	0	0	0	0.00451157	0.00139922	0.00667597	0	0.00196819	0.00145705	0	0.00165795	0.00350829	0.0353735	0.0301604	0	0	0	0	0	0	0.000668973	0.000659128	0.000716614	0.00145814	0.000645732	0	0	0	0.00863972	0	0	0	0	0	0	0
FAM215A	0	0	0	0	0	0	0	0	0	0	0	0	0	0	0	0	0	0.00016799	0	0	0	0	0.000772672	0	0	0	0	0	0	0	0	0	0	0	0	0	0	0	0	0	0	0	0	0	0	0	0	0	0
FAM215B	0.0667219	0.00665328	0.0146351	0.0331998	0.0671598	0.0204171	0	0.0802799	0.0166874	0.0040873	0.0720462	0.00194155	0.0327817	0.00885607	0.174022	0.00437052	0.114601	0.0713565	0.0969468	0.00291735	0.0578038	0.142301	0.085274	0.0460034	0.00389312	0.0248827	0	0	0.0345907	0.00974346	0.0681988	0.0333845	0.0662709	0.041009	0.015455	0.00475128	0.00199391	0.0599289	0.0283179	0.0421017	0.0223964	0.0733727	0	0.0143928	0.0868474	0.0395708	0.0396156	0.0176565	0.045505
FAM222A-AS1	0	0	0	0	0	0	0	0	0	0	0	0	0	0	0	0	0	0	0	0	0.000631914	0	0	0	0	0	0	0	0	0	0	0	0	0	0	0	0	0	0	0	0	0	0	0	0	0	0	0	0
FAM223A	0	0	0	0	0	0	0	0	0	0	0	0	0	0	0	0	0	0	0	0	0	0	0	0	0	0	0	0	0	0	0	0	0	0.000320285	0	0	0	0	0	0	0	0	0	0	0	0	0	0	0
FAM223B	0	0	0	0	0	0	0	0	0	0	0	0	0	0	0	0	0	0	0	0	0	0	0	0	0	0	0	0	0	0	0	0	0	0	0	0	0	0	0	0	0	0	0	0	0	0	0	0	0
FAM224A	0	0	0	0	0	0.00251958	0	0	0	0	0	0	0	0	0	0	0	0	0	0	0	0	0	0	0	0	0	0	0	0	0	0	0	0	0	0	0	0	0	0	0	0	0	0	0	0	0	0	0
FAM224B	0	0	0	0	0	0	0	0	0	0	0	0.00304425	0	0	0	0	0	0	0	0	0	0	0	0	0	0	0	0	0	0	0	0	0	0	0	0	0	0	0	0	0	0	0	0	0	0	0	0	0
FAM225A	0	0	0	0	0	0	0	0.000184166	0	0	0	0	0.000299859	0	0	0	0	0.000170444	0	0	0.000684765	0.000942717	0	0.0011402	0	0	0	0	0	0	0	0	0	0.0050457	0.00584587	0.000435603	0.0046732	0.00323019	0.00306834	0	0.00449227	0.0230274	0	0	0	0.00497813	0.00681925	0	0
FAM225B	0	0	0	0	0	0	0	0	0	0	0	0	0	0.000779491	0	0	0	0	0.000965573	0	0	0.000942977	0	0	0	0	0	0	0	0	0.00153619	0	0	0.00143503	0.000542295	0.000853373	0	0	0	0	0.00241098	0	0	0	0	0.0190351	0.00116644	0.00513601	0.00908127
FAM27C	0.0204873	0.00828577	0	0.0055768	0	0.00297029	0	0.00335062	0	0.00658841	0.00552063	0.00226689	0.0128452	0.00529744	0	0.00514934	0.0019227	0.000466419	0.00133229	0	0.000526023	0.00329836	0.00101879	0.000556094	0	0.147817	0	0	0	0.00228513	0	0	0.00756171	0.00868735	0.00761299	0.00490512	0	0	0	0.00465347	0.00814184	0	0	0.00584389	0.00263797	0.00617953	0.00764689	0.00368817	0.00663964
FAM3D-AS1	0	0	0	0	0	0.00198621	0	0	0	0	0	0	0	0	0	0	0	0	0	0	0	0	0	0	0	0	0	0	0	0.00545997	0	0	0	0	0	0	0	0	0	0	0	0	0	0	0	0	0	0	0
FAM41AY1	0	0	0	0	0	0	0	0	0	0	0	0	0	0	0	0	0	0	0	0	0	0	0	0	0	0	0	0	0	0	0	0	0	0	0	0	0	0	0	0	0	0	0	0	0	0	0	0	0
FAM41AY2	0	0	0	0	0	0	0	0	0	0	0	0	0	0	0	0	0	0	0	0	0	0	0	0	0	0	0	0	0	0	0	0	0	0	0	0	0	0	0	0	0	0	0	0	0	0	0	0	0
FAM41C	0.0277726	0.00769621	0	0.011322	0.0170805	0	0	0.0107448	0	0.00166924	0.00862912	0.00327245	0.00223211	0.00407047	0.006043	0	0.00478284	0.00537071	0.00528764	0.000333541	0.000807338	0.0100641	0.00421028	0.00608322	0	0.00615385	0	0	0	0	0.00358731	0.030276	0	0.0133314	0.00731364	0.00295424	0	0.00847488	0.00529597	0.00726644	0.0274861	0	0	0	0.00592179	0.00207476	0	0	0.00840367
FAM53B-AS1	0	0	0	0	0	0	0	0	0	0	0.00179919	0	0	0	0	0	0.000182132	0	0.00121216	0.000665744	0	0.00205288	0	0	0	0	0	0	0	0	0	0	0	0	0	0.000679319	0	0	0	0	0	0	0	0	0	0	0	0	0
FAM66A	0	0	0	0	0	0	0	0	0	0	0	0	0	0	0	0	0.000317407	0	0	0	0	0	0	0	0	0	0	0	0	0	0	0	0	0	0	0	0	0	0	0	0	0	0	0	0	0	0	0	0
FAM66B	0	0	0	0	0	0	0	0.000469485	0	0	0.00150608	0	0	0	0	0	0.000143653	0.000849366	0	0	0.000444466	0	0	0	0.0013651	0	0	0	0	0	0	0	0	0	0.000580089	0	0.00103433	0	0.00534121	0	0	0	0	0	0	0.00206083	0	0	0
FAM66C	0.00100175	0.00677443	0	0	0	0.00703809	0	0.0042468	0.0034396	0	0	0	0	0	0	0	0.00379919	0.00525719	0.00499064	0.00124852	0.00482899	0.00213409	0.00353431	0.00087103	0.00279267	0.0212234	0	0	0	0.00820238	0.0229663	0	0.0369467	0.00225269	0.001083	0	0.0023255	0.00505447	0	0	0	0	0	0.00311167	0	0.0139463	0.00253449	0	0.0168767
FAM66D	0	0	0	0	0	0	0	0	0	0	0.00150608	0	0	0	0	0	0	0.000419433	0	0	0	0	0	0	0	0	0	0	0	0	0	0	0	0	0	0	0	0	0	0	0	0	0	0	0	0.00192475	0	0	0
FAM66E	0	0	0	0	0	0	0	0	0	0	0	0	0	0	0	0	0	0	0	0	0	0	0	0	0	0	0	0	0	0	0	0	0	0	0	0	0	0	0	0	0	0	0	0	0	0	0	0	0
FAM74A1	0	0	0	0	0	0	0	0	0	0	0	0	0	0	0	0	0	0	0	0	0	0	0	0	0	0	0	0	0	0	0	0	0	0	0	0	0	0	0	0	0	0	0	0	0	0	0	0	0
FAM74A7	0	0	0	0	0	0	0	0	0	0	0	0	0	0	0	0	0	0	0	0	0	0	0	0	0	0	0	0	0	0	0	0	0	0	0	0	0	0	0	0	0	0	0	0	0	0	0	0	0
FAM83A-AS1	0	0	0	0	0	0	0	7.86e-05	0	0	0	0	0	0	0	0	0	0.000442104	0	0	0	0	0	0	0	0	0	0	0	0	0	0	0	0	0	0	0	0	0	0	0	0	0	0	0	0	0	0	0
FAM83C-AS1	0	0	0	0	0	0	0	2.3e-05	0	0.00106067	0	0	0	0.000762456	0	0	5e-05	0	0	0.00121964	0.000735854	0	0.000469264	0	0	0	0	0	0	0.00247248	0	0	0	0	0.00014374	0	0	0	0.00380036	0	0	0	0	0	0	0	0	0	0
FAM85B	0	0	0	0	0	0	0	0.000396874	0	0	0.0024969	0	0	0	0	0	0.000430305	0.000692615	0	0	0	0.00138533	0.00125276	0.00236408	0	0	0	0	0	0	0	0	0	0	0	0.000351557	0	0.00196611	0	0	0	0	0	0	0	0	0.00557386	0	0
FAM87A	0	0	0	0	0	0	0	0	0	0	0	0	0	0	0	0	0	0	0	0	0	0	0	0	0	0	0	0	0	0	0	0	0.0153546	0	0	0	0	0	0	0	0	0	0	0	0	0.00205762	0	0	0
FAM87B	0.00194422	0	0	0	0	0	0	0	0	0	0	0	0.000188798	0	0	0	0	0	0	0	0	0	0.000440327	0	0	0	0	0	0	0.00396844	0	0	0	0.000300235	0.000202181	0.000367349	0	0.00068213	0.0036446	0	0	0	0	0	0	0.00358968	0.0016368	0.00240542	0.00707335
FAM95B1	0.00352526	0	0.0245042	0	0	0	0	0.000376843	0	0.00146993	0.0202841	0.00288457	0.00234433	0.000407738	0.0211924	0	0.00168335	0.00169437	0	0	0.00138801	0.00222294	0.00272627	0.00326175	0	0.0151635	0	0	0.0139076	0	0	0	0	0.00560278	0.00215472	0.000956178	0	0.00919585	0.0035773	0	0.0116168	0.005333	0	0.00879435	0.0780138	0.00113698	0	0	0
FAM99A	0	0	0	0	0	0	0	0	0	0	0	0	0	0	0	0	0	0	0	0	0	0	0	0	0	0	0	0	0	0	0	0	0	0	0	0	0	0	0	0	0	0	0	0	0	0	0	0	0
FAM99B	0	0	0	0	0	0	0	0	0	0	0	0	0	0	0	0	0	0	0	0	0	0	0	0	0	0	0	0	0	0	0	0	0	0	0	0	0	0	0	0	0	0	0	0	0	0	0	0	0
FANK1-AS1	0	0	0	0	0	0	0	0	0	0	0	0	0	0	0	0	0	0	0	0	0	0	0	0	0	0	0	0	0	0	0	0	0	0	0	0	0	0	0	0	0	0	0	0	0	0	0	0	0
FARP1-AS1	0.00117156	0	0	0	0	0	0	0.000549984	0.00292235	0.000338809	0.00133979	0	0	0.00295799	0	0	0.00119093	0.000444376	0.00139828	0	0.000990488	0.00100884	0.00181822	0.00161688	0	0.00313602	0	0	0	0.0061522	0	0	0	0.000825711	0	0	0	0.00105749	0	0	0.00271774	0.00622211	0	0.00700229	0.00633172	0	0.00395151	0.00461042	0
FARSA-AS1	0	0	0	0	0	0	0	0	0	0	0	0	0	0	0	0	0	0	0	0.000393858	0	0	0	0	0	0	0	0	0	0	0	0	0	0.000277666	0	0	0	0	0	0	0	0	0	0	0	0	0	0	0
FBXL19-AS1	0.0157257	0	0	0.0107949	0	0.00680465	0.140593	0.00236597	0	0.00148495	0.000236842	0	0.0021436	0.00355594	0	0	0.00262701	0.00490552	0.0031209	0.00435133	0.00500631	0.00547367	0.00264713	0.00872548	0.00265526	0.00631292	0	0	0	0.00424317	0.00388633	0	0	0.00430506	0.00255187	0.000691061	0.00265534	0.00709819	0.00339883	0.00217445	0.0058792	0	0	0	0	0.00534661	0.00452874	0	0.00331636
FENDRR	0	0	0	0	0	0	0	0.000885708	0	0.000486321	0.000236842	0	0.00038511	0.00204863	0	0	0	0	0	0	0	0	0	0.000760664	0	0	0	0.539163	0.227686	0.0302533	0.207016	0.659377	0	0	0	0	0	0	0	0	0	0	0	0	0	0.0187592	0.0237725	0.000550121	0.0257504
FER1L6-AS1	0	0	0	0	0	0	0	0	0	0	0	0	0	0	0	0	0	0	0	0	0	0	0	0	0	0	0	0	0	0	0	0	0	0	0	0	0	0	0	0	0	0	0	0	0	0	0	0	0
FER1L6-AS2	0	0	0	0	0	0	0	0	0	0	0	0	0	0	0	0	0	0	0	0	0	0	0	0	0	0	0	0	0	0	0	0	0	0	0	0	0	0	0	0	0	0	0	0	0	0	0	0	0
FEZF1-AS1	0	0	0	0	0	0.00296936	0	0.00103471	0	0	0	0	0	0	0	0	0.000547896	7.36e-05	0	0	0.000893366	0	0	0	0	0	0	0	0	0	0	0	0	0	0.000754641	0	0	0	0	0	0	0	0	0	0	0.00262201	0	0	0
FGD5-AS1	0.200415	0.0721802	0.224719	0.232728	0.321787	0.169292	0.304486	0.0665545	0.0589962	0.0228624	0.134374	0.0245902	0.0558954	0.0415656	0.104403	0.00408475	0.105957	0.0898779	0.0856317	0.0883529	0.0638572	0.114149	0.111945	0.212155	0.077626	0.433955	0	0	0.128081	0.25786	0.321458	0.126953	0.170511	0.309075	0.220336	0.0575597	0.104235	0.156673	0.28591	0.160915	0.301144	0.177044	0.213173	0.0895547	0.119826	0.256776	0.183137	0.0781967	0.192666
FGF10-AS1	0	0	0	0	0	0	0	0	0	0	0	0	0	0	0	0	0	0	0	0	0	0	0	0	0	0	0	0	0	0	0	0	0	0	0.000231873	0	0	0	0.0038107	0	0	0	0	0	0	0	0	0.00320777	0
FGF12-AS1	0	0	0	0	0	0	0	0	0	0	0	0	0	0	0	0	0	0	0	0	0	0	0	0	0	0	0	0	0	0	0	0	0	0	0	0	0	0	0	0	0	0	0	0	0	0	0	0	0
FGF12-AS2	0	0	0	0	0	0	0	0	0	0	0	0	0	0	0	0	0	0	0	0	0	0	0	0	0	0	0	0	0	0	0	0	0	0	0	0	0	0	0	0	0	0	0	0	0	0	0	0	0
FGF12-AS3	0	0	0	0	0	0	0	0	0	0	0	0	0	0	0	0	0	0	0	0	0	0	0	0	0	0	0	0	0	0	0	0	0	0	0	0	0	0	0	0	0	0	0	0	0	0	0	0	0
FGF13-AS1	0	0	0	0	0	0	0	0	0	0	0	0	0	0	0	0	0	0	0	0	0	0	0	0	0	0	0	0	0	0	0	0	0	0	0	0	0	0	0	0	0	0	0	0	0	0.00778648	0	0	0.00865174
FGF14-AS1	0	0	0	0	0	0	0	0	0	0	0	0	0	0	0	0	0	0	0	0	0	0	0	0	0	0	0	0	0	0	0	0	0	0	0	0	0	0	0	0	0	0	0	0	0	0	0	0	0
FGF14-AS2	0.0303567	0.0216691	0	0.0513189	0.0193534	0.0432561	0.0426296	0.00169661	0.00205501	0	0.00468111	0	0.001075	0	0	0	0.00344021	0.00351019	0.0028099	0.000638904	0.00310873	0.000963696	0.000408679	0.00557401	0.00186715	0.147811	0.119958	0	0	0.0329796	0.0264705	0.0840036	0	0.00274302	0.00230802	0.00234621	0	0.00176086	0	0	0.00376545	0.00376167	0	0	0	0.0304494	0.0287119	0.0173981	0.0301004
FIRRE	0	0	0	0	0	0	0	0	0	0	0.00358279	0	0.00177655	0	0	0	0.000362489	0.000950328	0.0046526	0.000623534	0.000498367	0	0	0	0	0	0	0	0	0.0059697	0	0	0	0.000607026	0.00103876	0	0.000964934	0.00170224	0	0	0	0	0	0	0	0	0.0026271	0	0
FLG-AS1	0	0	0	0.0103663	0	0	0	5.45e-05	0	0	0.00125886	0	0.000458775	0	0	0	0.000342319	0.000758177	0.00139214	0	0	0.00155068	0	0	0	0	0	0	0	0	0	0	0	0	0	0	0	0	0	0	0	0	0	0	0	0.00509351	0.00669455	0	0
FLNB-AS1	0	0	0	0	0	0	0	0	0	0	0	0	0	0	0	0	0	0	0	0.000649013	0	0	0	0	0	0	0	0	0	0	0	0	0	0	0	0	0	0	0	0	0	0	0	0	0	0	0	0	0
FOCAD-AS1	0.00860402	0	0	0	0	0	0	4.27e-05	0	0.00119239	0.000268903	0	0.00209254	0	0	0	0	0.000511019	0	0.000575172	0.000720946	0	0.00304105	0.00136863	0	0	0	0	0	0.00206024	0	0	0	0.000311787	0.000446196	0.000385709	0.00166643	0.000873507	0	0	0	0	0	0	0	0	0	0	0
FOXC2-AS1	0	0	0	0	0	0	0	0	0	0	0	0	0.000234804	0	0	0	0	0	0	0	0	0	0	0	0	0	0	0	0	0	0	0	0	0	0	0	0	0	0	0	0	0	0	0	0	0	0	0	0
FOXCUT	0	0	0	0	0	0	0	0	0	0	0	0	0	0	0	0	0	0	0	0	0	0	0	0	0	0	0	0	0	0	0	0	0	0	0	0	0	0	0	0	0	0	0	0	0	0	0	0	0
FOXD1-AS1	0	0	0	0	0	0	0	0	0	0	0	0	0	0	0	0	0	0	0	0	0	0	0	0	0	0	0	0	0	0	0	0	0	0	0	0	0	0	0	0	0	0	0	0	0	0	0	0	0
FOXD2-AS1	0	0	0	0.00615907	0	0	0	0.00195926	0	0	0.00343246	0	0.00186081	0	0	0	0.00258638	0.00546065	0.00135487	0.00499121	0.00353143	0.00383933	0.00216535	0.00653242	0	0.00352085	0	0	0	0.00202672	0.00242291	0	0	0.00512452	0.0025923	0.00104711	0.00279013	0.00935549	0	0.00198825	0.00375065	0	0	0	0	0	0	0	0
FOXD3-AS1	0.00116929	0	0	0	0	0	0	0.00245804	0.00172029	0	0.00287193	0	0.00136003	0.00309084	0	0.00342829	0.00136926	0.00103021	0	0.00464516	0.00363613	0	0.000785853	0	0	0	0	0	0.0092217	0	0	0	0	0.00155226	0.00133946	0.000920754	0.00485871	0.000886421	0	0.0091184	0	0	0	0	0.0200295	0.00453462	0	0	0
FOXG1-AS1	0	0	0	0	0	0	0	0	0	0	0	0	0	0	0	0	0	0	0	0	0	0	0	0	0	0	0	0	0	0	0	0	0	0	0	0	0	0	0	0	0	0	0	0	0	0	0	0	0
FOXN3-AS1	0.00426569	0	0	0.00810633	0	0.00464093	0	0.00185572	0	0.00283116	0.00590059	0.000972005	0.00534494	0.00415674	0	0	0.000150383	0.00118728	0.000224611	0.00189848	0.000455276	0.0009779	0	0.00086908	0	0.00822687	0	0	0	0	0.00405682	0	0	0.00727811	0.00593565	0.000958463	0.00610736	0.00327881	0	0	0.0132777	0.00490023	0	0	0.00395146	0	0.0022886	0	0.00465105
FOXN3-AS2	0	0	0	0	0	0	0	0	0	0	0	0	0	0	0	0	0	0	0	0	0	0.00114623	0	0	0	0	0	0	0	0	0	0	0	0	0	0	0	0	0	0	0	0	0	0	0	0	0	0	0
FOXP1-AS1	0	0	0	0	0	0	0	0	0	0	0	0	0	0	0	0	0	0	0	0	0	0	0	0	0	0	0	0	0	0	0	0	0	0	0	0	0	0	0	0	0	0	0	0	0	0	0	0	0
FOXP4-AS1	0.0313208	0.00763577	0	0.0160213	0.0119653	0.0115666	0	0.00796549	0.00197131	0.00226117	0.000679	0	0.00324607	0.00181225	0	0.00116291	0.000953148	0.00137326	0	0.0025169	0.001724	0.0011974	0	0.00278532	0.00144804	0	0	0	0	0	0	0	0	0.00102447	0.00283621	0	0	0	0	0.00320106	0.00196078	0	0	0	0	0.00188688	0	0.00297906	0.00528211
FREM2-AS1	0	0	0	0	0	0	0	0	0	0	0	0	0	0	0	0	0	0	0	0	0	0	0	0	0	0	0	0	0	0	0	0	0	0	0	0	0	0	0	0	0	0	0	0	0	0	0	0	0
FRGCA	0.00574053	0	0	0.0101855	0	0	0	0.000604869	0.00236328	0.00190433	0.000251231	0	0.0097708	0.00210721	0	0.00191402	0.000396019	0.000386249	0	0	0	0.00197522	0	0	0	0	0	0	0	0	0	0	0	0	0.000121447	0.000688481	0	0.000945221	0	0.00159832	0.00147572	0.00563227	0	0	0	0	0	0	0
FRMD6-AS1	0.00606282	0	0	0.0156844	0	0	0	0.00549096	0.00699864	0.000402803	0.0241931	0.00106342	0.00762519	0.00870691	0.00903317	0	0.00878362	0.0130033	0.00726389	0.0209162	0.0124157	0.0134103	0.00766635	0.021414	0.00703845	0.00303356	0	0	0	0.0166391	0.010304	0	0.0620819	0.0111323	0.00812874	0.000876346	0.0112882	0.00688086	0.00782216	0.00441143	0.00253433	0.0132783	0	0	0.023333	0.0607745	0.0167118	0.00238271	0.0208086
FRMD6-AS2	0	0	0	0	0	0	0	0	0	0	0	0	0	0	0	0	0	0	0	0	0	0	0	0	0	0	0	0	0	0	0	0	0	0	0	0	0	0	0	0	0	0	0	0	0	0	0	0	0.00292448
FRMPD3-AS1	0	0	0	0	0	0	0	0.000483778	0	0	0	0	0	0	0	0	0	0	0	0	0	0	0	0	0	0	0	0	0	0	0	0	0	0	0	0	0	0	0	0	0	0	0	0	0	0	0	0	0
FRMPD4-AS1	0	0	0	0	0	0	0	0	0	0	0	0	0	0	0	0	0	0	0	0	0	0	0	0	0	0	0	0	0	0	0	0	0	0	0	0	0	0	0	0	0	0	0	0	0	0	0	0	0
FRY-AS1	0.00298401	0	0	0.0136119	0	0	0	0.00168518	0.00235264	0	0.0134904	0	0	0	0	0	0.00422065	0.00112953	0.00669428	0	0.00165793	0.0169398	0.000530316	0.00435679	0	0.0188765	0	0	0	0	0.00608995	0	0.00735541	0.00279183	0.00174957	0	0.008971	0.00474892	0	0.00818851	0	0.0234298	0	0.00436931	0	0.0137868	0.0173385	0	0
FSIP2-AS1	0	0	0	0.00936498	0.0378895	0	0.168345	0.000362737	0.00270788	0	0.00132334	0	0	0.0021343	0	0	0.000417655	0	0	0	0	0	0	0	0	0.00640163	0	0	0	0.00378193	0	0	0	0	0	0	0	0	0	0	0	0	0	0	0	0.00718679	0	0	0.00537539
FTCD-AS1	0	0	0	0	0	0	0	0	0	0	0	0	0	0	0	0	0	0	0	0	0	0	0	0	0	0	0	0	0	0	0	0	0	0	0	0	0	0	0	0	0	0	0	0	0	0	0	0	0
FTX	0.0494272	0	0	0.0729599	0	0.0216518	0.0617809	0.0201887	0.0335205	0.0028152	0.0697894	0.00161888	0.0216665	0.0208899	0.0503018	0	0.0475039	0.0392165	0.0535744	0.0321769	0.035177	0.0408707	0.067366	0.0215156	0.0579935	0.0303553	0	0	0.0302748	0.0734649	0.062981	0.0613404	0.0823225	0.0194203	0.0231589	0.00368711	0.0171334	0.03234	0.0182358	0.0125217	0.0143273	0.0272905	0.0266497	0.0130729	0.0360601	0.117864	0.0892004	0.0162247	0.14801
FUT8-AS1	0.0190791	0	0	0	0	0	0	0.0090636	0.00928751	0.00322791	0.000236891	0	0.0169819	0.00984652	0	0	0.0041989	0.0122618	0.00497687	0.0161487	0.00157812	0.00278018	0.00703758	0.0142982	0.00224648	0.00789025	0.0180311	0	0	0	0.00182232	0	0	0.00281712	0.00153698	0.000372005	0.00138549	0.0151776	0	0	0.00258106	0	0	0	0.00741624	0.00973132	0	0.00116728	0.00636651
GABPB1-AS1	0.222847	0.0329205	0.0423375	0.340412	0.167181	0.391076	0.894828	0.335325	0.521552	0.0260888	0.182788	0.012959	0.134095	0.160798	0.69895	0.0110435	0.557239	0.533304	0.678361	0.429363	0.59272	0.516889	0.453497	0.441574	0.648286	0.830022	0.0518266	0.303601	0.118677	0.421353	0.350795	0.148845	0.462429	0.0935136	0.0864767	0.0245086	0.0956474	0.259368	0.071231	0.114079	0.0582475	0.153967	0.130935	0.0312742	0.18721	0.233226	0.334223	0.0424314	0.359419
GABRG3-AS1	0	0	0	0	0	0	0	0	0	0	0	0	0	0	0	0	0	0	0	0	0	0	0	0	0	0	0	0	0	0	0	0	0	0	0	0	0	0	0	0	0	0	0	0	0	0	0	0	0
GACAT1	0	0	0	0	0	0	0	0	0	0	0	0	0	0	0	0	0	0	0	0	0	0	0	0	0	0	0	0	0	0	0	0	0	0	0	0	0	0	0	0	0	0	0	0	0	0	0	0	0
GACAT2	0	0	0.0291778	0	0	0	0	0.000389778	0	0	0.00228017	0	0.00145147	0	0	0	0.000102336	0	0	0	0	0	0	0	0	0	0	0	0	0	0	0	0	0.000603103	8.04e-05	0	0	0	0	0	0	0	0	0	0	0	0	0	0
GACAT3	0	0	0	0	0	0	0	0	0	0	0	0	0	0	0	0	0	0	0	0	0	0	0	0	0	0	0	0	0	0	0	0	0	0	0	0	0	0	0	0	0	0	0	0	0	0	0	0	0
GAPLINC	0.00294687	0.00169701	0	0.00860928	0	0	0	0.00362391	0.00223297	0.00312018	0.00191687	0.00288957	0.00440592	0	0	0	0.00342769	0.002961	0.00523943	0.000460406	0.000846717	0.00172846	0.00268097	0.00579199	0.00988854	0	0	0	0	0.0160156	0.0201916	0	0	0.0576358	0.106245	0.0508103	0.0136046	0.00719748	0.132405	0.00240856	0.126338	0	0.0183105	0.0462507	0	0.0159825	0	0.00726488	0.0106555
GAS1RR	0	0	0	0	0	0	0	0	0	0	0	0	0	0	0	0	0	0	0	0	0	0	0	0	0	0	0	0	0	0	0	0	0	0	0	0	0	0	0	0	0	0	0	0	0	0.00132308	0.00305253	0	0.00304147
GAS5-AS1	0	0.00266367	0	0.00863655	0	0.00941931	0	0.00114549	0	0	0	0	0	0.000639072	0	0	0.00076791	0.000845531	0.00143339	0	0.00109133	0.00179386	0.000792937	0.00128884	0	0	0	0	0	0	0.00366938	0	0	0.00197413	0.00089245	0	0	0	0	0	0.00221409	0	0	0	0	0.00262601	0	0	0
GAS6-AS1	0.00978394	0	0.0146351	0.0319018	0	0.02324	0	0.025051	0.0247683	0.00179131	0.0286548	0.000742797	0.00510877	0.00685636	0	0	0.00960767	0.00147086	0.00931399	0.000516517	0.000831025	0.00640164	0.00379652	0.000603161	0.00471212	0.0723915	0.0322989	0	0	0.00687585	0.014931	0	0.0129221	0.0138144	0.011383	0.00204146	0.0037257	0.0192386	0.0121033	0.00373121	0.0263829	0.0150011	0	0	0.0141037	0.0027296	0.00574545	0.00233834	0.00381953
GAS8-AS1	0	0	0	0	0	0	0	0	0	0	0	0	0	0	0	0	0	0	0	0	0	0	0	0	0	0	0	0	0	0	0	0	0	0	0	0	0	0	0	0	0	0	0	0	0	0	0	0	0
GATA2-AS1	0.00264717	0	0	0	0	0	0	0.00276187	0	0	0.00329897	0	0.000288033	0.00586352	0	0	0.000702449	0.000325779	0.00115671	0.000458765	0.000893077	0	0	0	0	0	0	0.199544	0.0568087	0.123999	0.141011	0.169529	0.107074	0.000692783	0.000681426	0.000497127	0	0.00120999	0	0	0	0.00622653	0	0	0	0.0106026	0	0	0
GATA3-AS1	0	0	0	0.00561988	0	0	0	0.00048539	0	0	0	0.00166079	0.000826837	0	0	0	0.00522707	0.00207936	0.00680358	0.000882535	0.0010759	0	0.0109318	0.00548438	0.0118723	0	0.0311888	0	0	0	0	0	0	0.00101457	0.000840311	0	0	0.000630944	0	0	0.00250801	0	0	0	0	0	0	0	0.00564538
GATA6-AS1	0.0202198	0	0.0399201	0.00786251	0.112945	0.00337389	0	0.000653982	0	0	0	0	0.000408126	0.000743782	0	0	0	0	0	0	0	0	0	0.00174905	0	0.0494974	0	0	0.0347576	0.0119563	0.0428565	0	0	0	0	0	0	0	0	0	0	0	0	0	0	0.035569	0.0156248	0.000896946	0.0392139
GCC2-AS1	0.00246814	0	0	0.00322847	0	0	0	0.000633394	0.00270893	0	0	0	0.000353803	0	0	0	0.00105946	0.00052029	0.000998134	0.000578318	0.000636386	0	0.00284602	0	0	0.00342053	0	0	0	0	0	0	0	0.000359961	0.000330354	0	0	0.00277515	0	0	0	0	0	0	0.00394505	0.00667354	0	0	0
GDNF-AS1	0	0	0	0	0	0.00251958	0	0	0	0	0	0	0	0	0	0	0	0.0004378	0	0	0	0	0	0	0	0	0	0	0	0	0	0	0	0	0	0.000504901	0	0	0	0	0	0	0	0	0	0.00130053	0	0	0
GFOD1-AS1	0	0	0	0	0	0	0	0	0	0	0	0	0	0	0	0	0	0	0	0.000531126	0	0.00192378	0	0	0	0	0	0	0	0	0	0	0	0	0	0	0	0	0	0	0	0	0	0	0	0	0	0	0
GHET1	0	0	0	0	0	0.0105347	0	0.00303287	0.00356442	0.000280109	0.00333751	0	0.00242952	0.00283117	0	0	0.00427011	0.00746102	0.00200265	0.00362712	0.00211315	0.00900024	0.00951552	0.00593496	0.00878777	0	0	0	0	0.00124198	0	0	0.0459545	0.000866108	0.00167028	0	0	0.00465538	0	0	0	0.00844583	0	0	0	0	0	0	0
GHRLOS	0	0	0	0.0118905	0	0	0	0.00299844	0	0	0.00177085	0	0.000242248	0.00128304	0.00742186	0	0.00470839	0.00242876	0.00143339	0.00287437	0.000622662	0	0.00493849	0.00366546	0	0.00212385	0	0	0	0.00739722	0.00454006	0	0	0.00194444	0.00177229	0	0.00359022	0.00326563	0	0	0	0	0	0	0	0.000801006	0.00451808	0	0
GK-AS1	0	0	0	0	0	0	0	0	0	0	0.00101183	0	0.000197164	0	0	0	0.00123427	0	0	0.00115019	0	0	0.00249925	0.0002804	0.0024264	0	0	0	0	0	0.00120749	0	0	0.00127088	0.00034457	0	0.00104489	0.00334048	0	0	0	0	0	0	0	0	0	0	0
GLIDR	0.0231149	0.00576009	0	0.0141295	0	0.0206609	0	0.010125	0.00160377	0.000801486	0.0119334	0.00421678	0.00940283	0.00545624	0.0096973	0	0.00358742	0.00800819	0.00104559	0.0050771	0.00434383	0.00123233	0.00530855	0.0101988	0.0131021	0.00937793	0	0	0	0.0144998	0.00319735	0	0.0278661	0.0044668	0.00419632	0.00294719	0.00258943	0.00999812	0.00902674	0.00806392	0.0032441	0	0	0.00728756	0	0.0150342	0.0359496	0	0.0172005
GLIS2-AS1	0.00103891	0	0	0	0	0.00574929	0	0	0	0	0.0117127	0	0	0	0	0	0.000153958	0	0	0	0	0.00168283	0	0	0	0.00946777	0	0	0	0.00645406	0	0	0	0	0.00153415	0	0	0.00226153	0	0	0	0	0	0	0.00306551	0.00113698	0	0	0
GLIS3-AS1	0.00704829	0.00676602	0	0.0151634	0	0.0065892	0	0	0	0	0.000459928	0	0	0	0	0	0	0	0	0	0	0	0	0	0	0.00293922	0	0	0	0	0	0	0	0	0.000183963	0	0	0	0	0	0	0	0	0	0	0	0	0	0
GNA14-AS1	0	0	0	0	0	0	0	0	0	0	0	0	0	0	0	0	0	0	0	0	0	0	0	0	0	0	0	0	0	0.00545206	0	0	0	0	0	0	0	0	0	0	0	0	0	0	0	0	0	0	0
GNAS-AS1	0.0027503	0	0	0	0	0	0	0.000559422	0.00243925	0	0	0	0.00114934	0	0	0	0	0	0.00542286	0	0.000915068	0.00303967	0.000937257	0.000979224	0	0	0	0	0	0	0	0	0	0	0.000369531	0	0.00149259	0.000445178	0	0	0	0	0	0	0	0	0	0	0
GNG12-AS1	0.00335709	0.00478746	0	0.00605867	0	0	0	3.95e-05	0	0	0	0	0	0	0	0	0.000137322	0	0	0	0	0	0	0	0	0.00516865	0	0	0.0104056	0	0	0	0.031674	0	0	0	0	0	0	0	0	0	0	0	0	0	0	0	0.00366886
GPC5-AS1	0	0	0	0	0	0	0	0	0	0	0	0	0	0	0	0	0	0	0	0	0	0	0	0	0	0.0901922	0	0	0	0	0	0	0	0	0	0	0	0	0	0	0	0	0	0	0	0	0	0	0
GPC5-AS2	0	0	0	0	0	0	0	0	0	0	0	0	0	0	0	0	0	0	0	0	0	0	0	0	0	0	0	0	0	0	0	0	0	0	0	0	0	0	0	0	0	0	0	0	0	0	0	0	0
GPC6-AS1	0	0	0	0	0	0	0	0	0	0	0	0	0	0	0	0	0	0	0	0	0	0	0	0	0	0	0	0	0	0	0	0	0	0.000314398	0	0	0	0	0	0	0	0	0	0	0	0	0	0	0
GPC6-AS2	0	0	0	0	0	0	0	0	0	0	0	0	0	0	0	0	0	0	0	0	0	0	0	0	0	0	0	0	0	0	0	0	0	0	0	0	0	0	0	0	0	0	0	0	0	0	0	0	0
GPR158-AS1	0	0	0	0	0	0	0	0	0	0	0	0	0	0	0	0	0	0	0	0	0	0	0	0	0	0	0	0	0	0	0	0	0	0	0	0	0	0	0	0	0	0	0	0	0	0	0	0	0
GPR50-AS1	0	0	0	0	0	0	0	0	0	0	0	0	0	0	0	0	0	0	0	0	0	0	0	0	0	0	0	0	0	0	0	0	0	0	0	0	0	0	0	0	0	0	0	0	0	0	0	0	0
GRID1-AS1	0	0	0	0	0	0	0	0	0	0	0	0	0	0	0	0	0	0	0	0	0	0	0	0	0	0	0	0	0	0	0	0	0	0	0	0	0	0	0	0	0	0	0	0	0	0	0	0	0
GRIK1-AS1	0	0	0	0	0	0	0	0	0	0	0.00113584	0	0	0.00327311	0	0	0	0	0	0	0	0	0.00174715	0	0	0	0	0	0	0	0	0	0	0.000904641	0.000579728	0	0	0	0	0	0	0	0	0	0	0	0	0	0.00282069
GRM5-AS1	0	0	0	0	0	0	0	3.29e-05	0	0	0	0	0	0	0	0	0	0	0	0	0	0	0	0	0	0	0	0	0	0	0	0	0	0	0	0	0	0	0	0	0	0	0	0	0	0	0	0	0
GRM7-AS1	0	0	0	0	0	0	0	0	0	0	0	0	0	0	0	0	0	0	0	0	0	0	0	0	0	0	0	0	0	0	0.000993904	0	0	0.00151431	0.0013157	0.00160525	0.00187531	0.00840685	0	0	0	0	0	0	0	0	0	0	0
GRM7-AS2	0	0	0	0	0	0	0	0	0	0	0	0	0	0	0	0	0	0	0	0	0	0	0	0	0	0	0	0	0	0	0	0	0	0	0	0	0	0	0	0	0	0	0	0	0	0	0	0	0
GRM7-AS3	0	0	0	0	0	0	0	0	0	0	0	0	0	0	0	0	0	0	0	0	0	0	0	0	0	0	0	0	0	0	0	0	0	0	0	0	0	0	0	0	0	0	0	0	0	0	0	0	0
GRPEL2-AS1	0	0	0	0	0	0	0	0	0	0	0	0	0	0	0	0	0.000330751	0	0	0.000481519	0	0	0.00291112	0	0.00526204	0	0	0	0	0	0	0	0	0	0	0	0	0.000705178	0	0	0	0	0	0	0.00511687	0	0	0	0
GRTP1-AS1	0	0	0	0	0	0	0	0	0	0	0	0	0	0	0	0	0	0.000305891	0	0	0	0	0	0	0	0	0	0	0	0	0.00279109	0	0	0	0	0	0	0	0	0	0	0	0	0	0	0.0015764	0	0	0.00479845
GSN-AS1	0	0	0	0	0	0	0	0.000643954	0.0024605	0	0	0	0	0	0	0	0.000556114	0.000515445	0	0	0.00129878	0	0	0.000283206	0	0.00594543	0	0	0	0.00354176	0.00652482	0	0	0.00467682	0.00251832	0.00038682	0	0.00747055	0.00625276	0	0.0015272	0	0.0175925	0	0.00680614	0.00990786	0.0022886	0	0.00163825
GTF3C2-AS1	0	0	0.0256953	0	0	0	0	0.000296992	0	0	0	0	0.000955959	0	0.00569533	0	0.000439934	0	0	0	0	0	0.00200199	0	0.00186187	0	0	0	0	0	0.000682368	0	0	0	0.000324384	0.000683628	0	0.000846616	0	0	0	0	0	0	0	0.00247383	0	0	0
GTSCR1	0	0	0	0	0	0	0	5.05e-05	0	0	0.00127901	0	0.000543593	0	0	0.00301161	0.0134916	0.00138069	0.0026604	0.000698501	0.000616814	0	0.010178	0.00298928	0.0117041	0	0	0	0	0	0	0	0	0.000502283	0.000192909	0	0	0	0.00394868	0.00243652	0.00316082	0	0	0	0	0.00262201	0	0	0
GYG2-AS1	0	0	0	0	0	0	0	0	0	0	0	0	0	0	0	0	0	0	0	0	0	0	0	0	0	0	0	0	0	0	0.00157932	0	0	0	0	0	0	0	0	0	0	0	0	0	0	0	0	0	0
H1FX-AS1	0.0120231	0.00677373	0	0.00705958	0	0.00464093	0	0.00146122	0	0.00261926	0.00370084	0.00254595	0.0100899	0.0200976	0.00815903	0	0.00236002	0.00358461	0.0029059	0.00172456	0.00324319	0.00450458	0.00114882	0.00332998	0.00311109	0.0204824	0	0	0	0.00485901	0.00971796	0	0.0256803	0.00265686	0.00205276	0.000147457	0	0.00159453	0	0	0.00468163	0.00439114	0	0	0.00449812	0.0168431	0.00692295	0.00375022	0.00813628
HAGLR	0.177947	0.0607498	0	0.126846	0.0281673	0.0370072	0	0.00532077	0	0.00716637	0.00475709	0.00206999	0.00480357	0.0033342	0	0	0.000452442	0.00653088	0.00207176	0.000523696	0.000776806	0.000712892	0.00210383	0.00278559	0	0.00269954	0	0	0	0.0297452	0.00865478	0	0.0178001	0	0.00181649	0	0	0	0	0	0.00163769	0	0	0	0	0.00365707	0	0	0
HAGLROS	0	0.00262756	0	0.00935432	0	0	0	0.000837131	0	0.00177433	0.00297409	0.00138616	0.0018151	0.00315299	0	0	0.000338582	0.0032411	0	0.00231482	0.000769615	0.000797303	0.00147959	0.00654288	0.00245188	0	0	0	0.0108321	0.0315244	0.078726	0	0.0453043	0	0.00218652	0.00036715	0	0.00371749	0	0	0	0	0	0	0	0.00325548	0.00389602	0	0
HAND2-AS1	0	0	0	0	0	0	0	0.000300632	0	0	0.000932021	0	0	0	0	0	0.0015041	0.000752893	0.00111838	0	0.00070309	0	0.000537913	0.000681789	0	0	0	0	0	0.00289557	0.00423165	0	0	0.000572597	0.000162545	0	0.00116097	0	0	0	0	0.0055889	0	0	0	0	0	0	0
HAR1A	0	0	0	0	0	0	0	0.00061517	0.00599557	0	0.00373575	0	0.00126993	0	0	0	0.00582571	0.00470151	0.00507872	0.00536266	0.00411191	0.00379543	0.00468502	0.00535939	0	0	0	0	0	0	0	0	0	0	0.000203822	0.000847485	0	0.000633569	0.00345762	0	0	0	0	0.00452103	0	0	0	0.00522953	0
HAR1B	0.00119995	0	0	0.00499327	0	0	0	0.000824321	0.00262797	0.000499613	0.00319164	0	0	0.00320055	0	0	0.00393457	0.00450131	0.00426081	0.00282703	0.000853575	0	0.000725678	0.00360639	0.00801012	0	0	0	0	0	0	0	0	0	0.000726872	0.000253136	0	0.00118379	0	0	0	0	0	0	0	0	0.00353996	0	0
HAS2-AS1	0	0	0	0	0	0	0	0.000508493	0	0	0.00114092	0	0	0	0	0	0	0	0	0	0	0	0	0.000252986	0	0	0	0	0	0	0	0	0	0	0	0.000364878	0	0	0	0	0	0	0	0	0	0.0128884	0	0.00363428	0.0096419
HCCAT5	0	0	0	0	0	0	0	0	0	0	0	0	0	0	0	0	0	0	0	0	0	0	0	0	0	0	0	0	0	0	0	0	0	0	0.000329803	0	0	0	0	0	0	0	0	0	0	0	0.00514072	0	0
HCFC1-AS1	0	0	0	0	0	0	0	0.000555088	0.00381729	0.000378467	0	0.000742797	0.00821149	0.00134261	0.0149331	0	0.00121307	0.00248395	0.00231394	0.0011899	0.00274213	0.000999821	0.00232044	0	0.00384004	0	0	0	0	0	0	0	0	0	0.000874308	0	0	0	0	0	0	0	0	0	0	0	0	0.00297906	0
HCG11	0.0264349	0.0145128	0.0291778	0.0155164	0	0.0169011	0.0624615	0.0205312	0.0415297	0.00227237	0.0301899	0.00320244	0.00979108	0.0115845	0.0168446	0.00202148	0.00789535	0.0105514	0.00604761	0.0121466	0.00773078	0.0122576	0.0121518	0.0126013	0.00935561	0.0335232	0	0	0	0.0263304	0.014388	0.139497	0	0.0204522	0.0198742	0.00485911	0.0105274	0.0156855	0.00907622	0.00962086	0.0118582	0.0212694	0	0.011816	0.00885021	0.0385429	0.0211292	0.0142779	0.115965
HCG22	0	0	0	0	0	0	0	0.00316357	0	0	0	0	0.000138567	0	0	0	9.44e-05	0	0.00150416	0	0	0	0	0	0	0	0	0	0	0	0	0	0	0	0	0	0	0	0	0	0	0	0	0	0	0	0.00352208	0	0
HCG25	0.00239924	0	0	0	0	0	0	0.00256383	0.00257587	0	0.000905095	0	0.00405143	0.00164002	0	0	0.00291152	0.00152938	0.00217915	0.00108966	0.00146495	0.00250715	0.00499559	0.000845963	0.00405265	0.0105853	0	0	0	0.00206024	0	0	0	0.00374886	0.00158323	0	0	0.00521953	0	0	0	0.00462388	0	0	0	0.00258172	0	0	0
HDAC11-AS1	0	0	0	0	0	0	0	0	0	0	0	0	0	0	0	0	0.000112782	0	0	0.000594429	0	0	0	0	0	0	0	0	0	0	0	0	0	0	0.000336567	0	0	0	0	0	0	0	0	0	0	0	0	0	0
HEXA-AS1	0.00178676	0	0	0.00863655	0	0	0	0.00320883	0.00293775	0.000232584	0.00368547	0.000621997	0.000838179	0.000612702	0	0	0.00196139	0.00224209	0	0.00293404	0.00245986	0.00310272	0	0.00266114	0	0.0048759	0	0	0	0	0	0	0	0.00264664	0.00300211	0.000195176	0.00825103	0.00610685	0.00967631	0.00304369	0	0	0.0270603	0	0	0	0	0	0.00425695
HHATL-AS1	0	0	0	0	0	0	0	0	0	0	0	0	0	0	0	0	0	0	0	0	0	0	0	0	0	0	0	0	0	0	0	0	0	0	0	0	0	0	0	0	0	0	0	0	0	0	0	0	0
HHIP-AS1	0.355521	0.129539	0	0.118686	0	0.00488203	0.247656	0.00739261	0	0.00135423	0.0647483	0.00165084	0.00478959	0.000895512	0.117971	0.00236557	0.00246453	0.000417102	0.000663136	0.00118672	0.000283992	0.000967686	0.000605371	0	0	0	0	0	0	0.00308004	0.00310549	0	0	0.00199716	0.000181165	0.00139335	0.00197963	0.00193275	0	0	0	0	0	0	0	0.00188947	0	0.00487241	0.0327478
HID1-AS1	0	0	0	0	0	0	0	0	0	0	0	0	0	0	0	0	0.000135305	0	0	0	0	0	0	0	0	0	0	0	0.0156613	0.0207383	0.0139002	0.0613404	0.0425129	0	0	0	0	0	0	0	0	0	0	0	0	0	0	0	0
HIF1A-AS1	0	0	0	0	0	0	0	0.000155523	0.00151429	0	0	0	0	0	0	0	0	0	0.000821461	0	0	0	0	0	0	0	0	0	0	0.00308074	0.000993904	0	0	0	0	0	0	0	0	0	0	0	0	0	0	0.0031977	0	0.00476575	0
HIF1A-AS2	0.00939763	0	0	0.0185482	0	0.0137784	0	0.00162829	0.00189359	0.00169217	0.00783722	0	0.00288297	0	0	0	0.00126018	0.0114787	0.00352297	0.00537321	0.00365519	0.00239437	0.010424	0.00512337	0.00215355	0.00226795	0	0.303694	0	0.00597303	0.00942701	0.0333845	0	0.0150982	0.0944204	0.0142443	0.0279836	0.0612893	0	0.0220832	0.00168068	0	0.0216133	0.00555812	0	0.0120315	0.00847895	0.00293595	0.00186841
HIPK1-AS1	0.00689446	0	0	0.010436	0	0.00748371	0	0.00604721	0.0128166	0.00116386	0.0254574	0	0.00908815	0.00165735	0	0	0.0266566	0.0159091	0.0340486	0.0124445	0.0340667	0.0711206	0.0202115	0.029758	0.0435893	0.0405397	0	0	0	0	0.00129051	0	0	0.00935662	0.00482763	0.0015411	0.00654319	0.0183954	0	0.00198825	0.00212983	0.0280641	0	0	0.00734378	0.00619205	0.0145453	0	0.00757311
HLTF-AS1	0	0	0	0	0	0	0	0	0	0	0	0	0	0	0	0	0	0	0	0	0	0	0	0	0	0	0	0	0	0	0	0	0	0	0	0	0	0	0	0	0	0	0	0	0	0	0	0	0
HLX-AS1	0	0	0	0	0	0	0	0.00127242	0.00136845	0	0	0	0	0	0	0	0	0	0	0	0	0	0	0	0	0	0	0	0	0	0	0	0	0.00202357	0.000857099	0.000686621	0	0.00192231	0	0	0.00233297	0	0	0	0.00960442	0.00394873	0.00352208	0	0.00434196
HM13-AS1	0.0117138	0	0	0.00473144	0	0.005823	0	0.000457263	0	0	0.000228892	0.00304425	0.00165958	0.00134329	0	0	0.000419903	0	0	0	0.000710857	0	0	0.000470942	0.000693043	0	0	0	0	0	0.00596888	0	0	0.000497124	0.00104894	0	0.00506902	0.00119911	0	0	0.0026417	0	0	0	0	0	0	0.00370428	0
HMGA1P4	0.00616021	0	0	0	0.0148884	0	0	0.0160845	0.00915729	0.000447837	0.00496584	0.00324153	0.0033422	0.0151277	0.0305323	0.00437944	0.00340389	0.00796906	0.00143951	0.00550285	0.00293852	0.00869204	0.00426202	0.00628748	0.00240307	0.044489	0.0474905	0	0	0	0	0	0	0.00900898	0.00661208	0.00423609	0.00220267	0.0123242	0.00366942	0.00428997	0.00168068	0.014718	0	0.00258363	0.00307587	0	0.00218423	0	0
HMGN3-AS1	0.0165905	0	0	0.00666114	0	0.00436966	0	0.00156185	0	0.000849392	0.00205704	0.00132933	0.00398316	0	0.0124819	0	0.00168798	0.00379958	0.00157354	0.00727299	0.00497607	0.00392252	0.00137038	0.00516194	0.00219676	0.0354208	0	0	0	0.0109135	0.00260964	0.104463	0	0.00330683	0.00344156	0.000376567	0.0059	0.00575095	0	0	0	0	0	0.00401477	0.0308651	0.0135965	0.00958723	0	0.0170637
HMMR-AS1	0	0	0	0	0	0	0	0	0	0	0	0	0	0	0	0	0	0	0	0	0	0	0	0	0	0	0	0	0	0	0	0	0	0	0	0	0	0	0	0	0	0	0	0	0	0	0	0	0
HNF4A-AS1	0	0	0	0	0	0	0	0	0	0	0	0	0	0	0	0	0	0	0	0	0	0	0	0	0	0	0	0	0	0	0	0	0	0	0	0	0	0	0	0	0	0	0	0	0	0	0	0	0
HORMAD2-AS1	0.0037341	0.00440417	0	0.0105752	0	0	0	0.000316365	0	0	0	0	0.000225447	0	0	0	0.000301046	0	0	0	0	0	0	0	0	0	0	0	0	0	0	0	0	0	0	0	0	0.000327518	0	0	0.00182137	0	0	0	0	0.00176196	0	0	0
HOTAIR	0	0	0	0	0	0	0	0	0	0	0	0	0.000570596	0	0	0	0.000248074	0	0.00148798	0.00291791	0.00125577	0.00126025	0.00108562	0.00215124	0.00157197	0	0	0	0	0	0.00476816	0	0	0	0	0	0	0	0	0	0	0	0	0	0	0.00620351	0	0	0
HOTAIRM1	0.002382	0.0167616	0	0.00997824	0	0.0142825	0	0.0416102	0.0572058	0.0067566	0.0772645	0.00648905	0.0239788	0.0318995	0.00765062	0.00335523	0.0546774	0.0758462	0.0949496	0.0426291	0.0628758	0.126271	0.105053	0.0228284	0.0486936	0.0500484	0.0362227	0.289502	0.176666	0.227529	0.330905	0.279615	0.233506	0.106353	0.0829671	0.0352044	0.0525007	0.177037	0.0735081	0.147062	0.0595499	0.284265	0	0.0334583	0.0883155	0.207967	0.210019	0.0443152	0.118148
HOTTIP	0	0	0	0	0	0	0	0	0	0	0.00110083	0	0	0.00122698	0	0	0	0.000214385	0	0	0	0	0	0.000523495	0	0	0	0	0	0	0	0	0	0	0	0.000987291	0	0	0	0	0	0	0	0	0	0	0	0	0
HOXA-AS2	0.00178953	0.00479337	0	0	0	0	0	0.0037905	0.00772503	0.00202936	0.00266235	0.00208441	0.00385971	0.000986123	0	0	0.00309997	0.00246177	0.00289722	0.0015749	0.00459842	0.0147545	0.00663508	0.00204828	0.00437967	0	0	0	0.0217047	0.0665563	0.0338583	0	0.016371	0.00112444	0.00133382	0.00179589	0.00549589	0.00876605	0	0.00212027	0.00222134	0.00842358	0	0.00335547	0	0.0945002	0.0460776	0.0189333	0.105037
HOXA-AS3	0	0	0	0	0	0	0	0	0	0	0	0	0.00117466	0	0	0	0.000543853	0.000174776	0.00250835	0	0.00141321	0	0	0	0	0	0	0	0	0.00156561	0.00193111	0	0.0129221	0.000252225	0	0	0.000860921	0	0	0	0	0	0	0	0	0.00594175	0.0115623	0.00339106	0.0110598
HOXA10-AS	0	0	0	0	0	0	0	0.000228411	0	0	0.0486518	0	0.000234804	0.00149003	0	0	0.00049898	0.00408903	0	0	0.00274284	0.00272831	0	0.00160123	0	0	0	0	0	0	0	0	0	0.000901815	0.000318852	0	0	0.00188689	0	0.00195325	0	0	0	0	0	0	0	0	0.00435055
HOXA11-AS	0	0	0	0	0	0	0	0	0.00163262	0	0	0	0	0.000729125	0	0	0.000457565	0.00260498	0	0	0.00161609	0	0.000771027	0	0	0	0	0	0	0	0.000682368	0	0	0.000457016	0	0.000454614	0	0	0	0	0	0	0	0	0	0	0	0	0
HOXB-AS1	0	0	0	0	0	0.0138551	0	0.00514472	0	0.00661545	0.125577	0.00151976	0.0122631	0.0107111	0.146485	0.00149198	0.0484013	0.0588426	0.0655848	0.0289311	0.0290521	0.125612	0.112065	0.0350023	0.0715882	0.0621393	0.0134588	0	0	0.0128071	0.00774789	0	0.0150738	0.00578793	0.0114829	0.00317777	0.00654543	0.0338957	0.00420919	0.0064279	0.00502642	0.0127122	0.0275681	0.0274204	0.00641005	0.0986403	0.185044	0.0562577	0.0725294
HOXB-AS2	0	0	0	0	0	0	0	0	0	0	0	0	0	0	0	0	0	0	0	0	0	0	0	0	0	0	0	0	0	0	0	0	0	0	0	0	0	0	0	0	0	0	0	0	0	0	0	0	0
HOXB-AS3	0	0	0	0	0	0	0	0.00133864	0	0.000747846	0.00844215	0	0.0012642	0	0	0	0.000485539	0.000461176	0	0.000586232	0.000459622	0.00135943	0.00286589	0.000242466	0	0	0	0	0	0	0.00412547	0.039964	0	0.000353633	0.000104015	0.0003275	0	0	0	0	0	0	0.0180803	0	0	0.157164	0.0524916	0.0539167	0.087605
HOXB-AS4	0	0	0	0	0	0	0	0	0	0	0	0	0	0	0	0	0	0	0	0	0	0	0	0	0	0	0	0	0	0	0	0	0	0	0	0	0	0	0	0	0	0	0	0	0	0	0	0	0
HOXC-AS1	0	0	0	0	0	0	0	0.000174835	0	0	0.000664039	0	0.000272996	0.000499608	0	0	0	0	0	0	0.000623962	0	0	0	0.00483085	0	0	0	0	0	0	0	0	0	0	0	0	0	0	0	0	0	0	0	0	0	0	0	0.00834322
HOXC13-AS	0	0	0	0	0	0	0	0	0	0	0.000212978	0	0	0.000527386	0	0	0	0	0	0	0	0	0	0	0	0	0	0	0	0	0	0	0	0	0	0	0	0	0	0	0	0	0	0	0	0	0	0	0
HOXD-AS2	0.00190237	0	0	0	0	0	0	0.000592509	0	0	0.000670601	0	0	0	0	0	0	0	0	0	0	0	0	0	0	0	0	0	0.00734245	0.00866777	0.00365938	0	0.0346088	0	0.000142508	0	0	0	0	0	0	0	0	0	0	0	0	0	0
HPN-AS1	0	0	0	0	0	0	0	0	0	0	0	0	0	0	0	0	0	0	0	0	0	0	0	0	0	0	0	0	0	0	0	0	0	0	0	0	0	0	0	0	0	0	0	0	0	0	0	0	0
HPVC1	0	0	0	0	0	0	0	0	0	0	0	0	0	0	0	0	0	0	0	0	0	0	0	0	0	0	0	0	0	0	0	0	0	0	0	0	0	0	0	0	0	0	0	0	0	0	0	0	0
HPYR1	0	0	0	0	0	0	0	0	0	0	0	0	0	0	0	0	0	0	0	0	0	0	0	0	0	0	0	0	0	0	0	0	0	0	0	0	0	0	0	0	0	0	0	0	0	0	0	0	0
HS6ST2-AS1	0	0	0	0	0	0	0	0	0	0	0	0	0	0	0	0	0	0	0	0	0	0	0	0	0	0	0	0	0	0	0	0	0	0	0	0	0	0	0	0	0	0	0	0	0	0	0	0	0
HTR2A-AS1	0	0	0	0	0	0	0	0	0	0	0	0	0	0	0	0	0	0	0	0	0	0	0	0	0	0	0	0	0	0	0	0	0	0	0	0	0	0	0	0	0	0	0	0	0	0	0	0	0
HTR3E-AS1	0	0	0	0	0	0	0	0	0	0	0	0	0	0	0	0	0	0	0	0	0	0.00125262	0	0	0	0	0	0	0	0	0	0	0	0	0	0	0	0	0	0	0	0	0	0	0	0	0	0	0
HTR5A-AS1	0	0	0	0	0	0	0	0	0	0	0	0	0	0	0	0	0	0	0	0	0	0	0	0	0	0	0	0	0	0	0	0	0	0	0	0	0	0	0	0	0	0	0	0	0	0	0	0	0
HTT-AS	0	0	0	0	0	0	0	0	0	0	0	0	0	0	0	0	0	0	0	0	0	0	0	0	0	0	0	0	0	0	0	0	0	0	0	0	0	0	0	0	0	0	0	0	0	0	0	0	0
HUNK-AS1	0	0	0	0	0	0	0	0	0	0	0	0	0	0	0	0	0	0	0	0	0	0	0	0	0	0	0	0	0	0	0	0	0	0	0	0	0	0	0	0	0	0	0	0	0	0	0	0	0
HYI-AS1	0	0	0	0	0	0	0	0	0	0	0.0010356	0	0	0	0	0	0.000200841	0.000261898	0	0.000365885	0	0	0	0	0	0	0	0	0	0.00654968	0.0024295	0	0	0.000301727	0.000257947	0.000236409	0	0	0	0	0.00237329	0	0	0	0	0.00630828	0.00492799	0	0
ID2-AS1	0	0	0	0	0	0	0	0	0	0	0.000936951	0	0	0	0	0	0	0.00358788	0.000271817	0.00287884	0	0	0	0.00258997	0.00291259	0	0	0	0	0	0	0	0	0.000564679	0.000396274	0	0	0.00124936	0	0	0	0	0	0	0.00244589	0	0	0	0
IDH1-AS1	0.0130165	0	0	0.0220462	0	0.013616	0	0.00476429	0.00191158	0.000946823	0.00376428	0.00537484	0.00393024	0.000792259	0.0145093	0.00206529	0.0017411	0.00267362	0.00475713	0.00565039	0.00274476	0.000781011	0.0049289	0.0097604	0	0.0585747	0	0	0	0.0145049	0	0	0	0.0194872	0.00802588	0.00269332	0.0182536	0.0164862	0.00921976	0.0127779	0.0226837	0	0.0180803	0	0	0.00770147	0.00583545	0.00345676	0.00366886
IDI2-AS1	0	0	0	0	0	0	0	0.00290889	0	0.00108779	0.0126869	0	0.00133309	0.00219332	0	0	0.003851	0.00344438	0.00486636	0.00108537	0.00172803	0.00287655	0.00221151	0.00266826	0	0	0	0	0	0	0	0	0	0.000217086	0.000717428	0.000679094	0.000759926	0.00064028	0.00523521	0	0	0	0	0	0	0	0	0	0
IFNG-AS1	0	0	0	0	0	0	0	0.00894119	0.026664	0.00523566	0.000731809	0.0076482	0.0330224	0.0677321	0	0.00241615	0.0139732	0.00427269	0.00532419	0.00243582	0.0294004	0.0010162	0.00493955	0.00392694	0	0	0.0183118	0	0	0	0	0	0	0	0.000269198	0	0	0.000383675	0	0	0.00217762	0	0	0	0	0	0	0	0
IFT74-AS1	0	0	0	0	0	0	0	0	0	0.000964673	0.000641465	0	0.003337	0	0	0	0.000818782	0.000989368	0	0	0.000518034	0.00106014	0.000585342	0.000844038	0	0	0.0180311	0	0	0.00295518	0	0	0	0	0.0005525	0	0	0	0.0035701	0	0	0	0	0	0	0	0.00380014	0.00485336	0
IGBP1-AS1	0	0	0	0	0	0	0	0	0	0	0	0	0	0	0	0	0	0	0	0.000532643	0	0	0	0	0	0	0	0	0	0	0	0	0	0	0	0	0	0.000931786	0	0	0	0	0	0	0	0	0	0	0
IGBP1-AS2	0	0	0	0	0	0	0	0.00069035	0	0	0	0	0	0	0	0	0.000330824	0	0	0	0	0	0	0	0	0	0	0	0	0.00536304	0	0	0	0	0	0	0	0	0	0	0.00251723	0	0	0	0	0	0	0	0
IGF2-AS	0	0	0	0	0	0	0	0	0	0	0	0	0	0	0	0	0	0	0	0	0	0	0.00104906	0	0	0	0	0	0	0	0	0	0	0	0	0	0	0	0	0	0	0	0	0	0	0	0	0	0
IGF2BP2-AS1	0	0	0	0	0	0	0	0	0	0	0	0	0	0	0	0	0	0	0	0	0	0	0	0	0	0	0	0	0	0	0	0	0	0	0	0	0	0	0	0	0	0	0	0	0	0	0	0	0
IGFBP7-AS1	0	0	0	0	0	0	0	0	0	0	0	0	0	0	0	0	0	0	0	0	0	0	0	0	0	0	0	0	0	0.00782252	0	0	0	0	0	0	0	0	0	0	0	0	0	0	0	0.000843748	0.0179437	0.000896946	0
IGSF11-AS1	0	0	0	0	0	0	0	0	0	0	0	0	0	0	0	0	0	0	0	0	0	0	0	0	0	0	0	0	0	0	0	0	0	0	0	0	0	0	0	0	0	0	0	0	0	0	0	0	0
IL12A-AS1	0	0	0	0	0	0	0	3.95e-05	0	0	0.0146983	0	0	0	0	0	0.000452663	0	0	0	0	0	0	0	0	0	0	0	0	0	0	0	0	0.000246968	0.000487144	0	0	0	0	0	0	0	0	0	0	0	0	0	0
IL20RB-AS1	0	0	0	0	0	0	0	0	0	0	0	0	0	0	0	0	0	0	0	0	0	0	0	0	0	0	0	0	0	0	0	0	0	0	0	0	0	0	0	0	0	0	0	0	0	0	0	0	0
IL21-AS1	0	0	0	0	0	0	0	0	0	0	0	0	0.000152958	0	0	0	0.00226948	0.000922213	0.00098146	0.000998208	0.00101063	0	0.001099	0.00172506	0.0115825	0	0	0	0	0	0	0	0	0	0	0	0	0.000219193	0	0	0	0	0	0	0	0	0	0	0
IL21R-AS1	0	0	0	0	0	0	0	0.000433559	0	0	0	0	0.000310515	0	0	0	9.84e-05	0.00159431	0.00117276	0.000653535	0.00182065	0.00738404	0	0.000979905	0.00258501	0	0	0	0	0	0.00182118	0	0	0.000694008	0	0	0	0.000446846	0	0	0	0	0	0.00728416	0.00334744	0	0	0	0
INE2	0.00119398	0	0	0	0	0	0	0.00067253	0	0	0.00194059	0	0	0	0	0	8.56e-05	0.000464356	0	0	0	0.00107117	0.00068502	0	0	0	0	0	0	0	0	0	0	0.00140311	0.000179045	0	0	0.00196611	0	0.00244863	0	0	0	0	0	0	0	0	0
INHBA-AS1	0.00116929	0	0	0	0	0	0	0.000975797	0	0.00117747	0.00066355	0	0.000306379	0	0	0	0.000286524	0.000344027	0.000968023	0	0	0	0	0.00138133	0	0	0	0	0	0	0	0	0	0.0100047	0.00444194	0.00101724	0.0294841	0.0186912	0.019498	0.00721984	0.00458883	0.0180126	0	0.00520598	0	0.00434424	0.0108933	0	0
INTS6-AS1	0.016364	0.00244211	0	0.016323	0	0.0115163	0	0.0182498	0.0236435	0.00450155	0.0150089	0	0.0141868	0.00885909	0.0283969	0	0.0228351	0.0256512	0.0228993	0.0207692	0.0150131	0.0257429	0.0151391	0.0321783	0.0217291	0.0702352	0.0558124	0	0	0.0194547	0.018891	0	0	0.00877574	0.00781256	0.00352243	0.00885037	0.0129271	0.00369782	0.0180022	0.00381734	0.0055889	0	0.0104396	0	0.0105563	0.0064925	0	0.0255168
IPO9-AS1	0.00443022	0.00379126	0.0358033	0	0.0110454	0.00343628	0	0.0040713	0.00262319	0	0.00228434	0.00292811	0.000939532	0.00540365	0	0	0.00177567	0.00392479	0.0016778	0.00262209	0.000821844	0.00569442	0.00229257	0.00253888	0.00133823	0.00967557	0	0	0	0.00696096	0.00418374	0	0	0.00136703	0.00239612	0.00129771	0	0.00557421	0	0	0.00169659	0	0	0	0.0160346	0.0148253	0.0070647	0.00338968	0.00890433
IQCA1-AS1	0	0	0	0	0	0	0	0	0	0	0	0	0	0	0	0	0	0	0	0	0	0	0	0	0	0	0	0	0	0	0	0	0	0	0	0	0	0	0	0	0	0	0	0	0	0	0	0	0
IQCF5-AS1	0	0	0	0	0	0	0	0	0	0	0	0	0	0	0	0	0	0	0	0	0	0	0	0	0	0	0	0	0	0	0	0	0	0	0	0	0	0	0	0	0	0	0	0	0	0	0	0	0
IQCH-AS1	0.00804886	0.00581539	0.0225831	0.0127602	0.0119653	0.00784914	0.0624615	0.00353943	0.0070736	0.000286438	0.0157406	0.00294947	0.0114792	0.00910726	0.0179081	0.00125368	0.00442673	0.00858169	0.00591786	0.00237272	0.00489261	0.00619861	0.00669943	0.0170164	0.00143829	0.0326938	0	0	0.00825971	0.0073228	0.00284625	0	0	0.00876881	0.00886338	0.00254779	0.00192654	0.00832686	0	0.00296122	0.00961153	0.0128114	0	0	0	0.0136117	0.0113089	0	0.0123422
IQCJ-SCHIP1-AS1	0	0	0	0	0	0	0	0	0	0	0	0	0	0	0	0	0	0	0	0	0	0	0	0	0	0	0	0	0	0	0	0	0	0	0	0	0	0	0	0	0	0	0	0	0	0	0	0	0
ISM1-AS1	0	0	0	0	0	0	0	0	0	0	0	0	0	0	0	0	0.000187698	0.000214811	0	0	0	0	0	0	0	0	0	0	0	0	0	0	0	0	0	0	0	0	0	0	0	0	0	0	0	0	0.00267424	0	0
ISPD-AS1	0	0	0	0	0	0	0	0	0	0	0	0	0	0	0	0	0	0	0	0	0	0	0	0	0	0	0	0	0	0	0	0	0	0	0	0	0	0	0	0	0	0	0	0	0	0	0	0	0
ISX-AS1	0	0	0	0	0	0	0	0	0	0	0	0	0	0	0	0	0	0	0	0	0	0	0	0	0	0	0	0	0	0	0	0	0	0	0	0	0	0	0	0	0	0	0	0	0	0	0	0	0
ITCH-AS1	0.00119995	0	0	0	0	0	0	0.000282557	0	0	0	0	0.000413008	0	0	0	0.000513735	0.000209905	0.00282612	0.00128642	0.00328849	0	0.00157757	0	0.00217543	0	0	0	0	0	0	0	0	0	0.000311317	0	0	0.00064028	0	0	0	0	0	0	0	0	0	0	0
ITFG1-AS1	0	0	0	0	0	0	0	0.000452921	0	0.00135315	0	0	0.00028021	0	0	0	0	0	0	0	0	0	0	0	0	0	0	0	0	0	0	0	0	0	0.000192397	0	0	0	0	0	0	0	0	0	0	0	0	0	0
ITGB2-AS1	0.0121152	0.00288287	0	0.0133657	0.025222	0.0118788	0.138572	0.0407604	0.0620981	0.00657829	0.00794828	0.00917708	0.0130142	0.0100542	0	0.00244545	0.0722542	0.0433451	0.0823599	0.0502928	0.0975503	0.0820671	0.101452	0.0504062	0.133557	0.0147582	0.0253903	0	0	0.00262932	0.00471569	0	0	0.0398949	0.0289536	0.0153568	0.0462217	0.204715	0	0.0479388	0.00677616	0.134295	0.0290431	0.00448482	0.131193	0.00178784	0	0.0175055	0.014174
ITGB5-AS1	0	0	0	0	0	0	0	0	0	0	0	0	0	0	0	0	0	0.000411132	0	0	0	0	0	0	0	0	0	0	0	0	0	0	0	0	0	0	0	0	0	0	0	0	0	0	0	0	0	0	0
ITIH4-AS1	0	0	0	0	0	0	0	0	0	0	0	0	0	0	0	0	0	0	0	0	0.000467359	0	0	0	0	0	0	0	0	0	0	0	0	0	0	0	0	0	0	0	0	0	0	0	0	0	0	0	0
ITPK1-AS1	0.00108262	0	0.0125657	0.00301874	0	0	0	0.00180842	0.00183938	0.0017541	0.00404846	0	0.000398173	0	0	0	0.00264633	0.00679775	0.00117948	0.0129575	0.00314003	0.00507759	0.00530913	0.00251055	0.00480116	0	0	0	0	0	0.00366337	0	0	0.00180759	0.00114305	0.00022454	0.00166453	0.00286753	0	0	0	0.011432	0	0	0.00472399	0	0	0	0
ITPKB-AS1	0	0	0	0	0	0.00843936	0	0.00661591	0.00980724	0	0.00338779	0	0	0	0	0	0.0175134	0.0093099	0.00983779	0.00657086	0.0118539	0.00751433	0.0159664	0.00690695	0.0166868	0	0	0	0.00917473	0.0124093	0.00699259	0.030276	0.0675773	0.00208838	0.00157024	0	0	0.00057971	0	0	0	0.00443788	0	0	0	0	0.00687225	0	0
JADRR	0	0	0	0	0.01064	0.00572241	0	0.000234446	0	0	0	0	0	0	0.00454053	0	0.0010871	0.000584784	0	0	0	0	0	0	0	0	0	0	0	0	0	0	0	0	0	0	0	0.0011098	0.00403321	0	0	0	0	0	0	0	0	0	0
JAKMIP2-AS1	0	0	0	0	0	0	0	0.000273785	0	0	0	0	0	0	0	0	0	0.000396411	0	0	0	0	0	0	0	0.00841304	0	0	0	0	0	0	0	0	0	0	0	0	0	0	0	0	0	0	0	0	0	0	0
JARID2-AS1	0.00728196	0	0	0	0	0	0	0.000366552	0	0	0.00085004	0	0.000213665	0	0	0	0.000488956	0.00159365	0	0.0010062	0.00131777	0	0	0	0	0.00230789	0	0	0	0	0	0	0	0.000695958	0.000476159	0.000764778	0	0.000443468	0	0.00154706	0.00238595	0	0	0	0	0	0	0	0
JAZF1-AS1	0	0	0	0.00662911	0	0	0	0.000508333	0	0	0	0	0	0	0	0	0.00026972	0	0.00101078	0.00061242	0	0.00253872	0.000560464	0	0	0	0	0	0	0.00160028	0	0	0	0.00143737	0	0	0	0.00197607	0	0	0	0.00455419	0	0	0	0	0.00299598	0	0
JMJD1C-AS1	0.0122565	0.0047873	0	0.0153927	0.0173053	0.00774743	0	0.00506716	0.0041439	0	0.00477901	0.00425743	0.00523349	0.00343513	0	0	0.00148152	0.0064293	0	0.00101486	0.00185505	0.00239661	0.0027604	0.00114706	0	0.00535739	0.0295939	0	0.0110957	0.00936168	0.0154618	0	0	0.00386347	0.00639711	0.000938203	0.00374962	0.00366755	0	0.00267628	0	0	0	0	0.02313	0.0133294	0.00915328	0	0.00519165
JPX	0.175155	0.0679293	0.152696	0.143013	0.0937038	0.103688	0.458897	0.0833406	0.0802874	0.0195924	0.111439	0.0154522	0.062562	0.0801307	0.109455	0.0088376	0.097357	0.105108	0.0924023	0.140349	0.0909374	0.0844447	0.104658	0.191288	0.0993902	0.124944	0.116199	0	0.0328355	0.150643	0.14434	0.0802743	0.115382	0.0862222	0.0857638	0.0368598	0.107044	0.114772	0.196474	0.0478794	0.0903152	0.0940043	0.0719206	0.0468508	0.134676	0.106917	0.118553	0.0812781	0.110547
JRKL-AS1	0	0	0	0	0	0	0	0	0	0	0	0	0	0	0	0	0	0	0	0	0	0	0	0	0	0	0	0	0	0	0	0	0	0	0	0	0	0	0	0	0	0	0	0	0	0	0	0	0
KANSL1-AS1	0.133729	0.0647267	0.118963	0.11669	0.094108	0.0924269	0.0624615	0.0633743	0.103754	0.0254065	0.110221	0.0217304	0.0558718	0.0433465	0.0867573	0.0149874	0.167287	0.116602	0.182744	0.0537206	0.156076	0.195132	0.139447	0.0881199	0.105624	0.110551	0.0730153	0	0.0223494	0.0393916	0.0641461	0	0.105734	0.235182	0.126073	0.0915582	0.0384705	0.115565	0.256344	0.0899196	0.267838	0.204727	0.026197	0.114873	0.0890743	0.0402623	0.0405729	0.0292023	0.0817611
KBTBD11-OT1	0.00190237	0	0	0	0	0	0	0.000597136	0	0	0	0	0	0	0	0	0.000203335	0	0	0	0	0	0	0	0	0.0020717	0	0	0	0	0.00436706	0	0.0256803	0	9.64e-05	0	0	0	0	0	0	0	0	0	0	0	0	0	0
KCNAB1-AS1	0	0	0	0	0	0	0	0	0	0	0	0	0	0	0	0	0	0	0	0	0	0	0	0	0	0	0	0	0	0	0	0	0	0	0	0	0	0	0	0	0	0	0	0	0	0	0	0	0
KCNAB1-AS2	0	0	0	0	0	0	0	0	0	0	0	0	0	0	0	0	0	0	0	0	0	0	0	0	0	0	0	0	0	0	0	0	0	0	0	0	0	0	0	0	0	0	0	0	0	0	0	0	0
KCND3-AS1	0	0	0	0	0	0	0	0	0	0	0	0	0	0	0	0	0	0	0	0	0	0	0	0	0	0	0	0	0	0	0	0	0	0	0	0	0	0	0	0	0	0	0	0	0	0	0	0	0
KCNIP2-AS1	0.00727398	0	0	0	0	0	0	0	0.00222625	0	0	0	0	0.00286824	0	0	0.000127097	0.000196001	0	0	0	0	0.00049546	0.000474689	0	0	0	0	0	0.00611792	0	0	0.00735541	0	0.000585116	0	0	0	0	0	0	0	0	0	0	0	0	0	0.00672044
KCNIP4-IT1	0	0	0	0	0	0	0	0	0	0	0	0	0	0	0	0	0	0	0	0	0	0	0	0	0	0	0	0	0	0	0	0	0	0	0	0	0	0	0	0	0	0	0	0	0	0	0	0	0
KCNJ2-AS1	0.0202225	0.00935131	0	0.0166833	0.0253341	0.0133385	0	0.000833579	0	0	0.000236891	0	0	0.0017709	0	0	0	0.000252608	0.000325152	0	0.000334486	0	0	0	0	0.0933195	0.0381195	0	0.0165649	0.0326493	0.036622	0	0	0.00402196	0.00280031	0.00543663	0.00796355	0.00269622	0	0.0281378	0.00581774	0.0168221	0	0.0222598	0.00997499	0	0	0	0.0014042
KCNK15-AS1	0	0	0	0.0083348	0	0	0	0.000236254	0	0	0	0.00219144	0.00175023	0.000695028	0	0	0.000400743	0	0	0	0	0.000982454	0	0	0	0	0	0	0	0	0	0	0	0	0.000142876	0	0	0.00168436	0	0	0	0	0	0	0	0.00425676	0	0	0.0239302
KCNMA1-AS1	0	0	0	0	0	0	0	0	0	0	0	0	0	0	0	0	0	0	0	0	0	0	0	0	0	0	0	0	0	0	0	0	0	0	0	0	0	0	0	0	0	0	0	0	0	0	0	0	0
KCNMA1-AS2	0	0	0	0	0	0	0	0	0	0	0	0	0	0	0	0	0	0	0	0	0	0	0	0	0	0	0	0	0	0	0	0	0	0	0	0	0	0	0	0	0	0	0	0	0	0	0	0	0
KCNMA1-AS3	0	0	0	0	0	0	0	0	0	0	0	0	0	0	0	0	0	0	0	0	0	0	0	0	0	0	0	0	0	0	0	0	0	0	9.4e-05	0	0	0	0	0	0	0	0	0	0	0	0	0	0
KCNMB2-AS1	0.00100175	0.00352712	0.0125657	0.00628895	0	0	0	0.00355824	0	0.00110018	0.00392252	0	0.00778975	0.00350201	0	0	0.00136349	0.00213119	0	0.00164994	0	0.000672665	0.00299411	0.00194834	0.00232195	0	0	0	0	0	0.00119205	0	0	0	0.000210948	0.00227505	0.00578538	0	0	0	0	0	0	0	0.00414947	0	0.00894031	0	0.00568862
KCNQ1-AS1	0	0	0	0	0	0	0	0	0	0	0	0	0	0	0	0	0	0	0	0	0	0	0	0	0	0	0	0	0	0	0	0	0	0	0.00023622	0	0.00159736	0	0	0	0	0	0	0	0	0	0	0	0
KCNQ1DN	0	0	0	0	0	0	0	0	0	0	0	0	0	0	0	0	0	0	0	0	0	0	0	0	0	0	0	0	0	0	0	0	0	0	0	0	0	0	0	0	0	0	0	0	0	0	0	0	0
KCNQ1OT1	0.339351	0.0204459	0.145335	0.331003	0.156889	0.176535	0.86726	0.09339	0.100179	0.0312995	0.29791	0.010302	0.154235	0.186689	0.139208	0.00436608	0.147421	0.129559	0.125537	0.149799	0.13306	0.130065	0.140512	0.125164	0.0993427	0.276986	0.0329924	0.262732	0.071983	0.0989663	0.202468	0.158092	0.187601	0.0724187	0.0942005	0.0102474	0.154513	0.129974	0.0432236	0.0714766	0.0590952	0.177429	0.187186	0.028462	0.100547	0.57201	0.15322	0.00525542	0.474823
KCNQ5-AS1	0	0	0	0	0	0	0	0	0	0	0	0	0	0	0	0	0	0	0	0	0	0	0	0	0	0	0	0	0	0	0	0	0	0	0	0	0	0	0	0	0	0	0	0	0	0	0	0	0
KCTD21-AS1	0.0072679	0.00238815	0	0.0200923	0	0	0	0.00604744	0.003637	0	0.00473186	0.00308817	0.0030366	0.00593213	0.0201794	0	0.0148438	0.0100305	0.0118621	0.00695248	0.00623852	0.00361487	0.00979387	0.0148704	0.0140864	0.00466323	0	0	0.00598599	0.00593829	0.0130953	0	0.0185322	0.00291652	0.00125199	0.000138267	0	0.00659059	0	0	0	0.0068442	0	0	0	0.0152053	0.0169235	0	0.0190709
KDM4A-AS1	0.00151534	0	0	0	0	0	0	0.00273904	0.00565738	0.000838998	0.00504137	0.00289966	0	0.00214272	0	0	0.00208083	0.00316477	0.0024521	0.00560079	0.00128098	0.00183906	0.00443013	0.00639891	0.00223097	0.0130025	0	0	0	0.00122435	0.00226651	0	0	0.000792043	0.00112306	0	0.00085931	0.00331409	0	0.00263664	0	0	0	0	0	0.00366708	0	0	0
KIAA0087	0	0	0	0	0	0	0	0	0	0	0	0	0	0	0	0	0.000804834	0.000259371	0.00141395	0	0	0.000761733	0	0	0	0	0	0	0	0	0.00556751	0	0	0	0	0	0	0	0	0	0	0	0	0	0	0	0	0	0
KIAA1614-AS1	0	0	0	0	0	0	0	0.00117537	0	0	0.00213385	0	0.000824485	0.00131272	0	0	0.000335064	0.00151749	0	0.00186489	0.000740558	0	0.000800553	0.00427682	0.00227714	0	0	0	0	0	0	0	0	0.00380604	0.00337661	0.000563752	0.00481307	0.00312164	0.0087272	0	0.00497403	0	0.0233831	0	0.00333329	0	0	0	0
KIF25-AS1	0	0	0	0	0	0	0	0	0	0	0	0	0	0	0	0	0.000152306	0	0	0	0	0	0.000402887	0	0	0	0.0388429	0	0	0	0	0	0	0	0	0	0	0	0	0	0	0	0	0	0	0.00308934	0	0	0.0051623
KIF9-AS1	0.00141322	0.0040767	0	0.00369318	0.0247583	0.00947001	0	0.00292617	0.00779418	0	0.00272412	0	0.00180356	0	0	0	0.00234136	0.00281324	0.00275786	0.00138827	0.00283012	0	0.00530672	0.0010508	0.0104462	0.00470581	0	0	0.00758324	0	0	0	0	0.00372882	0.002207	0.000308631	0	0.00625125	0	0.00400673	0	0.00502987	0	0	0	0.00882651	0	0	0.00332485
KIRREL3-AS1	0	0	0	0	0	0	0	0	0	0	0	0	0	0	0	0	0	0	0	0	0	0	0	0	0	0	0	0	0	0	0	0	0	0	0	0	0	0	0	0	0	0	0	0	0	0	0	0	0
KIRREL3-AS2	0	0	0	0	0	0	0	0	0	0	0	0	0	0	0	0	0	0	0	0	0	0	0	0	0	0	0	0	0	0	0	0	0	0	0	0	0	0	0	0	0	0	0	0	0	0	0	0	0
KIRREL3-AS3	0	0	0	0	0	0	0	0	0	0	0	0	0	0	0	0	0	0	0	0	0	0	0	0	0	0	0	0	0	0	0	0	0	0	0	0	0	0	0	0	0	0	0	0	0	0	0	0	0
KIZ-AS1	0	0	0	0.00187246	0.01064	0	0	0.000639099	0	0	0.00271524	0	0	0	0	0	0.00318477	0.00192044	0.00106457	0	0.00195918	0.00417235	0.000498996	0.00113985	0	0.00297666	0	0	0	0.0010904	0.00405578	0	0	0.00242084	0.00121284	0	0	0.00218566	0	0.00540664	0.0016891	0	0	0	0	0	0	0.00421723	0
KLHL6-AS1	0	0	0	0	0	0	0	0.00303946	0	0.000879488	0.00736845	0	0.00214356	0.00230375	0	0	0.00105854	0.0021382	0.00102793	0	0	0	0.0011893	0	0	0	0	0	0	0	0.00596888	0	0	0.000871047	0.0021445	0	0.000691444	0.00395432	0	0.00358976	0	0	0	0	0.0101827	0	0	0	0
KMT2E-AS1	0.0509071	0.00155508	0	0.0218823	0.038449	0.0220563	0	0.0543896	0.0489364	0.0124512	0.0693446	0.00741817	0.0461072	0.0297357	0.020952	0.00625224	0.0675235	0.0621129	0.0613575	0.0381181	0.064241	0.0603372	0.0684246	0.0289737	0.0655584	0.0585314	0.0279519	0	0.0516504	0.0257815	0.0425053	0	0	0.0483751	0.0446319	0.0204069	0.0360368	0.0549414	0.0585223	0.0845347	0.0352761	0.0666721	0.0650162	0.0143231	0.0457716	0.0247754	0.025641	0.0102445	0.0324589
KRBOX1-AS1	0	0	0	0	0	0	0	0	0	0	0	0	0	0	0	0	0	0	0	0	0	0	0	0	0	0	0	0	0	0	0	0	0	0	0	0	0	0	0	0	0	0	0	0	0	0	0	0	0
KRT73-AS1	0	0	0	0	0	0	0	0	0	0	0.00113626	0	0	0	0	0	0.00249192	0.000281166	0	0	0.000465485	0	0	0	0	0	0	0	0	0	0	0	0	0	0	0	0	0	0	0	0	0	0	0	0	0	0	0	0
KRTAP5-AS1	0	0	0	0	0	0	0	0.000710201	0.00315929	0	0	0	0.000709441	0	0	0	0.000269527	0.00125322	0.00116224	0	0.000813262	0.00326264	0.00144881	0.000822338	0	0.00351611	0	0	0	0	0	0	0	0	0	0	0	0.000607592	0	0	0	0	0	0	0	0	0	0	0
KTN1-AS1	0.00225086	0	0	0	0	0	0	0.00333999	0	0	0.00270735	0	0.00395617	0.000414663	0	0	0.00280026	0.00269736	0.00310028	0.000739251	0.000815669	0	0.000535675	0.000309149	0	0.00552656	0	0	0	0.0236655	0.00120749	0	0.0248567	0.00235242	0.00263803	0.00159102	0	0.003695	0	0	0.0011854	0	0	0	0.00306551	0.00824469	0	0	0.00661806
L34079.2	0	0	0	0	0	0	0	0	0	0	0	0	0	0	0	0	0	0	0	0	0	0	0	0	0	0	0	0	0	0	0	0	0	0	0	0	0	0	0	0	0	0	0	0	0	0	0	0	0
L34079.3	0	0	0	0	0	0	0	0	0	0	0	0	0	0	0	0	0	0	0	0	0	0	0	0	0	0	0	0	0	0	0	0	0	0	0	0	0	0	0	0	0	0	0	0	0	0	0	0	0
L3MBTL4-AS1	0	0.00334229	0.0257139	0	0	0	0	0.00150785	0	0.00245523	0.00208579	0.00318769	0.0012821	0	0	0	0.000640625	8.5e-05	0.00101601	0.000705261	0	0.0010805	0	0.00029468	0	0	0	0	0	0	0	0	0	0.0258994	0.0426725	0.022399	0.0178467	0.00947057	0	0	0.00176768	0	0.0318707	0	0	0.00655327	0	0	0
LACTB2-AS1	0.00788753	0	0	0.0120472	0	0.0133675	0	0.0290751	0.0365693	0.00271415	0.00148095	0.0056954	0.01081	0.00833347	0.00923489	0	0.0318033	0.00804217	0.0184835	0.00914703	0.0162898	0.003009	0.0371235	0.00485176	0.021375	0	0	0	0	0	0	0	0	0.00239868	0.00157778	0.000925875	0.00100106	0.00309933	0	0.00241212	0	0.00851238	0	0	0.0052185	0	0	0	0
LAMA5-AS1	0	0	0	0.00628019	0	0	0	0	0.0018569	0.000587516	0	0	0.00155146	0	0	0	0	0	0	0	0	0	0	0	0	0	0	0	0	0	0	0	0	0	0	0	0	0	0	0	0	0	0	0	0	0	0.006033	0	0
LAMP5-AS1	0	0	0	0	0	0	0	0	0	0	0	0	0	0	0.0179247	0	0	0	0	0	0	0	0	0	0	0	0	0	0	0	0	0	0	0	0	0	0	0	0	0	0	0	0	0	0	0	0	0	0
LANCL1-AS1	0.0464357	0.0477795	0	0.00653852	0	0	0	0.00069035	0	0	0.000474497	0	0.000745674	0	0	0	0	0	0	0	0	0	0	0	0	0	0	0	0	0	0	0	0	0	0.000482917	0	0	0	0	0	0.00147572	0	0	0	0	0	0	0	0
LARS2-AS1	0	0	0	0	0	0	0	0	0	0	0	0	0	0	0	0	0	0	0	0	0	0	0	0	0	0	0	0	0	0	0	0	0	0	0	0	0	0	0	0	0	0	0	0	0	0	0	0	0
LATS2-AS1	0.000887185	0	0	0.00473144	0	0.00520078	0	0.000593692	0	0.000283528	0.00303983	0	0	0.000875029	0	0	0.00102133	0.00264429	0.00157885	0.00037874	0	0.0052011	0	0.00190515	0	0	0	0.303694	0.0103804	0.00403676	0.00631589	0	0	0.00650839	0.00194839	0.000879385	0.00347937	0.00667236	0	0.00931198	0	0	0	0	0	0.00523763	0	0	0.0140526
LBX2-AS1	0.0120274	0	0	0.0161463	0	0.00535648	0	0.00150906	0	0.00093908	0.0178781	0.00257452	0.00466825	0.00626533	0	0.00149198	0.00219084	0.00618519	0.00340581	0.00592041	0.000507145	0.0045269	0.00427575	0.00834266	0.00236433	0.00360033	0	0	0	0.0259063	0.0094918	0	0.0213977	0.0362276	0.0365568	0.0132329	0.0117089	0.0146723	0	0.0154773	0.0312528	0.00633243	0	0.0224586	0	0.0182731	0.0175359	0.00824199	0.0162069
LCMT1-AS1	0.00587173	0	0	0	0	0	0	0.00187872	0.00183226	0.0013974	0.000917248	0.00100137	0.00125572	0.00297193	0	0	0.00414124	0.00233697	0.00688729	0.00619372	0.00290214	0.00414484	0.00644236	0.00416252	0.00167568	0.00885844	0	0	0	0.0027459	0	0	0	0.000571926	0.00124392	0.00101514	0.000759926	0.00172618	0.00320439	0	0	0	0	0	0.00515124	0.00461984	0	0	0
LCMT1-AS2	0	0	0	0	0	0	0	0	0	0	0	0	0	0.00141289	0	0	0.00057268	0.00108969	0	0.00184054	0	0.00297159	0	0	0	0	0	0	0	0	0	0	0	0.000828244	0.000318399	0	0	0	0	0	0	0	0	0	0	0	0	0	0
LDLRAD4-AS1	0	0	0	0	0	0	0	0	0	0	0	0	0.00022198	0	0	0	0	0	0	0	0	0	0.000748698	0	0.00186677	0	0	0	0	0	0.00622073	0	0	0	0	0	0	0	0	0	0	0	0	0	0	0	0	0	0
LEMD1-AS1	0	0	0	0	0	0	0	0	0	0	0	0	0	0	0	0	0	0	0	0	0	0	0	0	0	0	0	0	0	0	0	0	0	0	0	0	0	0	0	0	0	0	0	0	0	0	0	0	0.00201107
LENG8-AS1	0.00565888	0	0	0	0.031637	0.00237279	0	0.00460439	0.0113977	0.000862093	0.00728706	0	0.000901992	0.00239822	0.009794	0	0.00564072	0.00774095	0.0148043	0.00636233	0.00407807	0.00335138	0.00659329	0.0055853	0.0104359	0.0062094	0	0	0	0	0.00434268	0	0.0308978	0.00472459	0.00385861	0.000890901	0	0.0065585	0.00403321	0.00237864	0	0	0	0.00697586	0	0.0111701	0	0	0.00345074
LGALS8-AS1	0	0	0	0	0	0	0	0.00104579	0	0	0.00329872	0.00299687	0.00035218	0	0	0.00142764	0.00186417	0.00248313	0.00220437	0.000919677	0.000508461	0	0.00634076	0.00132618	0.00325794	0.0238302	0	0	0	0	0.00129051	0	0	0.00165958	0.000311024	0.000314771	0	0.00151895	0.0044105	0.00609492	0	0.00567463	0	0	0	0	0.0092486	0.00360906	0
LHX5-AS1	0	0	0	0	0	0	0	0	0	0	0	0	0	0	0	0	0	0	0	0	0	0	0	0	0	0	0	0	0	0	0	0	0	0	0	0	0	0	0	0	0	0	0	0	0	0	0	0	0
LIFR-AS1	0.0375183	0.0139635	0	0.0281001	0	0.0361151	0	0.0022705	0	0	0.000268903	0	0.000256692	0.00279422	0	0.00226324	0.000651401	0.000725032	0	0	0.0003995	0	0.000180687	0	0	0.0223008	0.0243344	0	0	0.0246878	0.0116935	0	0.0164568	0	0.0010582	0	0.0039955	0	0	0	0	0	0	0	0	0.0174685	0.00459349	0.00418205	0.0088073
LIMD1-AS1	0.00346105	0	0	0	0	0	0	0.00218822	0.00256418	0	0.00158583	0	0	0	0	0	0.00209957	0.00310815	0.00105431	0.000548431	0.00143413	0.00637663	0.00157753	0.00672422	0.00438155	0	0	0	0	0.00138734	0.00164262	0	0	0.001371	0.00101355	0.00054141	0.00107264	0	0	0	0	0	0	0.0027553	0	0	0	0	0
LIMS1-AS1	0	0	0	0	0	0	0	0	0	0	0	0	0	0	0	0	0	0	0	0	0	0	0	0	0	0	0	0	0	0	0	0	0	0	0	0	0	0	0	0	0	0	0	0	0	0	0	0	0
LINC-ROR	0	0	0	0	0	0	0	0	0	0	0	0	0	0	0	0	0	0	0	0	0	0	0	0	0	0	0	0	0	0	0	0	0	0	0	0	0	0	0	0	0	0	0	0	0	0	0	0	0
LINC00028	0	0	0	0	0	0	0	0	0	0	0	0	0	0	0	0	0	0	0	0	0	0	0	0	0	0	0	0	0	0	0	0	0	0	0	0	0	0	0	0	0	0	0	0	0	0	0.00459004	0	0
LINC00029	0	0	0	0	0	0	0	0	0	0	0	0	0	0	0	0	0	0	0	0	0	0	0	0	0	0	0	0	0	0	0	0	0	0	0	0	0	0	0	0	0	0	0	0	0	0	0	0	0
LINC00051	0	0	0	0	0	0	0	0	0	0	0	0	0	0	0	0	0	0	0	0	0	0	0	0	0	0	0	0	0	0	0	0	0	0	0	0	0	0	0	0	0	0	0	0	0	0	0	0	0
LINC00052	0	0	0	0	0	0	0	0	0	0	0	0	0	0	0	0	0	0	0	0	0	0	0	0	0	0	0	0	0	0	0	0	0	0	0	0	0	0	0	0	0	0	0	0	0	0	0	0	0
LINC00092	0.00223453	0	0	0	0	0	0	0.000605275	0	0	0	0.00228252	0.00120821	0	0	0	0.00555188	0.0155023	0.0098707	0.0147397	0.00186098	0.029823	0.00507699	0.0209327	0.00797926	0	0	0	0	0	0.00230354	0	0	0.000558887	0	0	0	0.00244	0	0	0.00125297	0	0	0	0	0	0.00815563	0	0.00215506
LINC00102	0	0	0	0	0	0	0	0	0	0	0	0	0	0	0	0	0.000284503	0.000440433	0.00149949	0	0	0	0	0	0.00136988	0	0	0	0	0	0	0	0	0	0.000680314	0	0	0.000565715	0	0	0	0	0	0	0	0	0	0	0
LINC00106	0.00187753	0	0	0	0	0.00435656	0	0.000750575	0.00265911	0	0.00122094	0.000762801	0.00294692	0.000446518	0.0096973	0	0.00210212	0.00255472	0.000988315	0.00434349	0.00213759	0.00111271	0.0035864	0.0106549	0.00296214	0	0	0	0	0	0	0	0	0.00126379	0.000670172	0	0	0.000450782	0	0.00208319	0.00377605	0.00402429	0	0	0	0.00187073	0.00102888	0	0
LINC00111	0	0	0	0	0	0	0	0	0	0	0	0	0	0	0	0	0	0	0	0	0	0	0	0	0	0	0	0	0	0	0	0	0	0	0	0	0	0	0	0	0	0	0	0	0	0	0	0	0
LINC00112	0	0	0	0	0	0	0	0	0	0	0	0	0	0	0	0	0	0	0	0	0	0	0	0	0	0	0	0	0	0	0	0	0	0	0	0	0	0	0	0	0	0	0	0	0	0	0	0	0
LINC00113	0.00187753	0	0	0	0	0	0	0.000202864	0	0	0	0	0	0	0	0	0	0	0	0	0	0	0	0	0	0.00271796	0	0	0	0	0	0	0	0	0	0	0	0	0	0	0	0	0	0	0	0	0	0	0
LINC00114	0	0	0	0	0	0	0	0	0	0	0	0	0	0	0	0	0	0	0	0	0	0	0	0	0	0	0	0	0	0.00201201	0.000946647	0	0	0	0	0	0	0.00145868	0	0	0	0	0	0	0	0	0	0	0
LINC00115	0.0134203	0	0	0.00957869	0	0.007055	0	0.00738578	0.00972846	0.00187901	0.00719494	0.00433435	0.00431327	0.00653503	0	0.00170316	0.00817368	0.0103374	0.00314803	0.00223489	0.00440625	0.011152	0.0060286	0.00612913	0.00352999	0.0114821	0	0	0.0345069	0.00494583	0.012287	0	0	0.00732581	0.0100595	0.00380488	0.00187578	0.0204437	0	0.00887225	0.00585871	0.00732702	0.0150993	0.00391128	0	0.0190207	0.0157905	0	0.0218432
LINC00158	0	0	0	0	0	0	0	0.00350025	0.00874109	0	0	0	0.000358851	0.00370078	0.0595536	0	0.00137573	0.0254703	0.000819628	0.113057	0.00137104	0	0.00144942	0.0688372	0.0226893	0.0075542	0	0	0.00708032	0	0	0	0	0.000263065	0.000246541	0	0.00349688	0.00221455	0.00557687	0.00263664	0	0.00376167	0	0	0.0363626	0	0	0	0
LINC00159	0	0	0	0	0	0	0	0	0	0	0	0	0	0	0	0	0	0	0	0	0	0	0	0	0	0	0	0	0	0	0	0	0	0	0	0	0	0	0	0	0	0	0	0	0	0	0	0	0
LINC00160	0	0.00210922	0	0	0	0.00198621	0	0.00102239	0	0	0	0	0	0	0	0	0	0	0	0	0	0	0	0	0	0	0	0	0	0	0	0	0	0	0.000393229	0	0	0	0	0	0	0	0	0	0	0	0	0.00289361	0
LINC00161	0	0	0	0	0	0	0	0	0	0	0	0	0	0	0	0	0	0	0	0	0	0	0	0	0	0	0	0	0	0	0	0	0	0	0	0	0	0	0	0	0	0	0	0	0	0	0	0	0
LINC00163	0	0	0	0	0	0	0	0	0	0	0	0	0	0	0	0	0	0	0	0	0	0	0	0	0	0	0	0	0	0	0	0	0.0164602	0	0	0	0	0	0	0	0	0	0	0	0	0	0	0.00289361	0
LINC00165	0	0	0	0	0.01064	0	0	0	0	0	0	0	0	0	0	0	0	0	0	0	0	0	0	0	0	0	0	0	0	0	0	0	0	0	0	0	0	0	0	0	0	0	0	0	0	0	0	0	0
LINC00167	0	0	0	0	0	0	0	0.000355259	0	0.000800784	0	0	0.000272902	0	0.0130803	0	0.00225108	0.00138007	0.000930897	0.00149505	0.00197198	0.00100597	0.00181338	0.000542716	0	0.0114909	0	0	0	0	0	0	0	0.000878396	0.000753475	0.00076586	0	0.00256161	0.00344089	0	0	0	0	0	0.004779	0	0	0	0
LINC00184	0	0	0	0	0	0	0	0	0	0	0	0	0	0	0	0	0	0	0	0	0	0	0	0	0	0	0	0	0	0	0	0	0	0	0	0	0	0	0	0	0	0	0	0	0	0	0	0	0
LINC00200	0	0	0	0	0	0	0	0	0	0	0	0	0	0	0	0	0.000320965	0.000822026	0	0.000738135	0	0	0	0	0	0	0	0	0	0	0	0	0	0	0.000372461	0	0.00317083	0	0	0	0	0	0	0	0	0	0	0	0
LINC00205	0.0136811	0	0	0	0	0.0159045	0	0.00221709	0.00342144	0.000375106	0.00643113	0	0.00192233	0.00122873	0	0	0.00693387	0.00362573	0.00279786	0.0036056	0.000877634	0.00227805	0.00632419	0.00172269	0.00229606	0.0210159	0	0	0.0238375	0.0170465	0	0	0.0287288	0.00485681	0.00565768	0.000627128	0.00400206	0.00685344	0.00705451	0.00212861	0.00569531	0.0134875	0	0	0	0.0228449	0.0405032	0	0.017202
LINC00207	0	0	0	0	0	0	0	0	0	0	0	0	0	0	0	0	0	0	0	0	0	0	0	0	0	0	0	0	0	0	0	0	0	0	0	0	0	0	0	0	0	0	0	0	0	0	0	0	0
LINC00208	0	0	0	0	0	0	0	0.000188332	0.0012252	0	0	0	0	0	0	0	0	0	0	0	0	0	0	0	0	0	0	0	0	0	0	0	0	0	0	0	0	0	0	0	0	0	0	0	0	0	0	0	0
LINC00210	0	0	0	0	0	0	0	0	0	0	0	0	0	0	0	0	0	0	0	0	0	0	0	0	0	0	0	0	0	0	0	0	0	0	0	0	0	0	0	0	0	0	0	0	0	0	0	0	0
LINC00211	0.00144324	0	0	0	0	0	0	0.000679173	0	0	0	0	0	0	0	0	0	0	0	0	0	0	0	0.000302013	0	0	0	0	0	0.0113376	0	0	0	0.00213845	0.00192002	0.00218432	0	0.00268847	0.00828528	0.00549551	0.00116557	0	0	0	0	0	0	0	0
LINC00221	0	0	0	0	0	0	0	0.00110363	0	0	0.000226963	0	0	0.00145503	0	0	0.000219568	0.000402262	0	0	0	0	0	0	0	0	0	0	0	0	0	0	0	0	0	0	0	0.00129999	0	0	0	0	0	0	0	0	0	0	0
LINC00222	0	0	0	0	0	0	0	0	0	0	0	0	0	0	0	0	0	0	0	0	0	0	0	0	0	0	0	0	0	0	0	0	0	0	0	0	0	0.000500686	0	0	0	0	0	0	0	0.00329198	0.00485288	0	0
LINC00226	0	0	0	0	0	0	0	0	0	0	0	0	0	0	0	0	0	0	0	0	0.000393036	0	0	0	0	0	0	0	0	0	0	0	0	0	0	0	0	0	0	0	0	0	0	0	0	0	0	0	0
LINC00229	0	0	0	0	0	0	0	0	0	0	0	0	0	0	0	0	0	0	0	0	0	0	0	0	0	0	0	0	0	0	0	0	0	0	0	0	0	0	0	0	0	0	0	0	0	0	0	0	0
LINC00235	0	0	0	0	0	0	0	0.000519525	0	0	0	0	0.000273673	0.000882412	0	0	0.000589683	0.000654547	0.000872949	0.000726698	0.00127907	0	0.00062159	0.000595814	0	0.00648455	0	0	0	0.00252036	0	0	0	0	0.000116708	0	0	0.000720042	0	0	0	0	0	0	0	0.0045177	0	0	0.00213591
LINC00237	0	0	0	0	0	0	0	0.000174167	0	0	0.00114569	0	0.000432352	0	0	0	0.000550722	0	0.00114841	0	0.00202392	0	0	0	0	0	0	0	0	0	0	0	0	0.00130255	0.000124931	0.000746812	0	0	0	0	0	0	0	0	0	0	0	0	0
LINC00239	0.0139943	0.0120257	0	0.00560832	0.0170805	0.0030912	0	0.00899272	0.00523827	0.00462923	0.00195064	0.00441657	0.0204498	0.00560362	0	0.0115845	0.149364	0.0420408	0.0805032	0.0278305	0.123812	0.0442397	0.163462	0.0201893	0.113499	0.0152322	0.0455104	0	0.00749192	0.00572243	0.00895365	0	0	0.0168535	0.00830732	0.0052617	0	0.00899947	0.0492953	0.00982034	0.043307	0	0	0.0796385	0.00643428	0	0.00354754	0	0
LINC00240	0.00669663	0.00647559	0	0.0110997	0	0.00574929	0	0.00041298	0	0.000554088	0	0	0.00276182	0.00178599	0	0	0.00130947	0.00211448	0	0.00272929	0.000507911	0.00352562	0.00155879	0.00116519	0	0.120582	0.0733465	0	0.0088271	0.0109838	0.0182594	0	0	0.000321408	0.0011604	0	0.000964934	0.00213166	0.0039371	0	0	0	0	0	0	0.01788	0.0055797	0.00472409	0.00661364
LINC00242	0	0	0	0	0	0	0	0.000182524	0	0	0	0	0	0.00101662	0	0	0	0	0	0	0	0	0.000575935	0	0	0.00713253	0	0	0	0.0022529	0	0	0	0	0	0	0	0	0	0	0	0	0	0	0	0.00712784	0.00275869	0	0.00730427
LINC00243	0.00119995	0.00168628	0	0	0	0	0	0.00199755	0	0	0.0102801	0	0.000957099	0	0	0	0.0377497	0.0168266	0.0136131	0.00499637	0.031906	0.0159488	0.0288602	0.00440253	0.01943	0	0	0	0.00757105	0	0.00171875	0	0	0.0116584	0.012302	0.00546885	0.0263012	0.0260917	0	0.0173933	0	0.00600327	0.0339253	0	0.0156879	0.00471074	0.00131522	0	0
LINC00244	0	0	0	0	0	0	0	0	0	0	0	0	0	0	0	0	0	0	0	0	0	0	0	0	0	0	0	0	0	0	0	0	0	0	0	0	0	0	0	0	0	0	0	0	0	0	0	0	0
LINC00251	0	0	0	0	0	0	0	0.000504064	0	0	0.00019679	0	0	0	0	0	0	0	0	0	0	0	0	0	0	0	0	0	0	0	0	0	0	0	0	0	0	0	0	0	0	0	0	0	0	0	0	0	0
LINC00254	0	0	0	0	0	0	0	0	0	0	0	0	0	0	0	0	0	0	0	0	0	0	0	0	0	0	0	0	0	0	0	0	0	0	0	0	0	0	0	0	0	0	0	0	0	0	0	0	0
LINC00261	0.0434541	0.0263791	0.0541828	0.0512098	0.124832	0.0390462	0	0.00475196	0.00136187	0.00133615	0.0021044	0.00307537	0.000878719	0.00195464	0	0	0.000290509	0.0010009	0	0	0	0	0.000180687	0.00183646	0	0.0822128	0	0	0	0	0	0	0	0	0.000478936	0	0	0	0	0	0	0	0	0	0	0	0	0	0.00206256
LINC00265	0.00178676	0	0	0	0	0	0	0.00160686	0	0	0.00116788	0	0.000357274	0.000642939	0	0	0.000149856	0.00138734	0	0.00509221	0.00554902	0.00264318	0.00173778	0.00525836	0	0	0	0	0.00830983	0	0	0	0	0	0.000904041	0	0	0.00170593	0	0	0	0	0	0	0.00263797	0.00121973	0	0	0
LINC00266-1	0.00113869	0	0	0.00214698	0	0	0	0	0	0	0.000802408	0	0	0	0	0	0.000299749	0.000198627	0	0	0.000520003	0.00272208	0	0	0	0	0	0	0	0	0	0	0	0.00159347	0	0	0	0	0	0.00159832	0	0	0	0	0	0.000837891	0	0	0.00338141
LINC00266-4P	0	0	0	0	0	0	0	0.000164361	0	0	0	0	0	0	0	0	0	0	0	0	0	0	0	0	0	0	0	0	0	0	0	0	0	0	0.000140804	0	0	0	0	0	0	0	0	0	0	0	0	0	0
LINC00269	0	0	0	0	0	0	0	0	0	0	0	0	0	0	0	0	0	0	0	0	0	0	0	0	0	0	0	0	0	0	0	0	0	0	0	0	0	0	0	0	0	0	0	0	0	0	0	0	0
LINC00271	0	0	0	0	0	0	0	0.00170536	0	0	0.00174224	0	0	0	0	0	0.000944277	0.00139479	0.000761885	0.000605509	0	0.00120955	0	0.00351153	0.0074432	0.0793532	0	0	0	0.0071186	0.00359815	0	0	0.000219963	0.00067015	0	0	0.000850505	0.00401365	0	0	0	0	0	0	0	0.00148129	0	0
LINC00272	0	0	0	0	0	0	0	0	0	0	0	0	0	0	0	0	0	0	0	0	0	0	0	0	0	0	0	0	0	0	0	0	0	0	0	0	0	0	0	0	0	0	0	0	0	0	0	0	0
LINC00273	0	0	0	0	0	0	0	0	0	0	0	0	0	0	0	0	0	0	0	0	0	0	0	0	0	0	0	0	0	0	0	0	0	0	0	0	0	0	0	0	0	0	0	0	0	0	0	0	0
LINC00276	0	0	0	0	0	0	0	0	0	0	0	0	0	0	0	0	0	0	0	0	0	0	0	0	0	0	0	0	0	0	0	0	0	0	0	0	0	0	0	0	0	0	0	0	0	0	0	0	0
LINC00278	0	0	0	0	0	0	0	0	0.00222078	0	0	0	0	0	0	0	0.000215494	0.000267539	0.00102237	0.000599113	0	0.00178103	0.000536701	0	0.00213064	0.00215156	0	0	0	0	0	0	0	0.00220748	0.00226599	0.000144574	0	0	0	0	0	0	0	0	0	0	0	0	0
LINC00279	0	0	0	0	0	0	0	0	0	0	0	0	0.000395812	0	0	0	0	0	0	0	0	0	0	0	0	0	0	0	0	0	0	0	0	0	0	0	0	0	0	0	0	0	0	0	0	0	0	0	0
LINC00280	0	0	0	0	0	0	0	0	0	0	0	0	0	0	0	0	0	0	0	0	0	0	0	0	0	0	0	0	0	0	0	0	0	0	0	0	0	0	0	0	0	0	0	0	0	0	0	0	0
LINC00283	0	0	0	0	0	0	0	0	0	0	0	0	0	0	0	0	0	0	0	0	0	0	0	0	0	0	0	0	0	0	0	0	0	0	0	0	0	0	0	0	0	0	0	0	0	0	0	0	0
LINC00284	0	0	0.024311	0	0	0	0	0	0	0	0.00444038	0.000762801	0	0	0	0	0.000394408	0	0	0	0	0	0	0	0	0.0760739	0.0318111	0	0	0	0	0	0	0	0	0.00111511	0.00133528	0	0	0	0	0	0	0	0	0	0	0	0
LINC00290	0	0	0	0	0	0	0	0	0	0	0	0	0	0	0	0	0	0	0	0	0	0	0	0	0	0	0	0	0	0	0	0	0	0	0	0	0	0	0	0	0	0	0	0	0	0	0	0	0
LINC00293	0	0	0	0	0	0	0	0	0	0	0	0	0	0	0	0	0	0	0	0	0	0	0	0	0	0	0	0	0	0	0	0	0	0	0	0	0	0	0	0	0	0	0	0	0	0	0	0	0
LINC00294	0.00817352	0	0	0.0292816	0.0419093	0.00368111	0.0617809	0.00298994	0.0038952	0.00100679	0.00589967	0	0.00580692	0.0110791	0.0642069	0	0.00541615	0.0127689	0.00716372	0.0165615	0.0089878	0.0142477	0.01195	0.0124989	0.0089663	0.00773544	0	0	0.00639317	0.0324303	0.016698	0	0.00588006	0.0169827	0.0150087	0.00146778	0.00850448	0.0174734	0.0111827	0.00568373	0.0188929	0	0	0	0.0268101	0.0330866	0.0381174	0.00253265	0.028967
LINC00297	0	0	0	0	0	0	0	0	0	0	0	0	0	0	0	0	0	0	0	0	0	0	0	0	0	0	0	0	0	0	0	0	0	0	0	0	0	0	0	0	0	0	0	0	0	0	0	0	0
LINC00298	0	0	0	0	0	0	0	0	0	0	0	0	0	0	0	0	0	0.000752878	0	0	0	0.00108515	0	0	0	0	0	0	0	0	0	0	0	0	0	0	0	0	0	0	0	0	0	0	0	0	0	0	0
LINC00299	0	0	0	0	0	0.00291394	0	0	0	0	0.0010994	0	0.00251212	0	0	0	0.00757666	0.0176847	0.012038	0.0147343	0	0.0244848	0.00494227	0.00671892	0.00468169	0	0	0	0	0	0	0	0	0	0.000647415	0	0	0.00544344	0	0	0	0	0	0	0.00708745	0	0.00299598	0	0.00256392
LINC00302	0	0	0	0	0	0	0	0	0	0	0	0	0	0	0	0	0	0	0	0	0	0	0	0	0	0	0	0	0	0	0	0	0	0	0.000239446	0	0	0	0	0	0	0	0	0	0	0	0	0	0
LINC00303	0	0	0	0	0	0	0	0	0	0	0	0	0	0	0	0	0	0	0	0	0	0	0	0	0	0	0	0	0	0	0	0	0	0	0.000180175	0.00013703	0	0	0	0	0	0	0	0	0	0	0	0	0
LINC00304	0	0	0	0	0	0	0	0.000481047	0	0	0	0	0.000765533	0	0	0	0.000125919	0.000173833	0	0	0.000708993	0	0	0	0	0	0	0	0	0	0	0	0	0	0.000143731	0	0	0	0	0	0	0	0	0	0	0	0	0	0
LINC00305	0	0	0	0	0	0	0	0	0	0	0	0	0	0	0	0	0	0	0	0	0	0	0	0	0	0	0	0	0.00908704	0.0213345	0.00749895	0	0	0	0	0	0	0	0	0	0	0	0	0	0	0	0	0	0
LINC00307	0	0	0	0	0	0	0	0	0	0	0	0	0	0	0	0	0	0	0	0	0	0	0	0	0	0	0	0	0	0	0	0	0	0	0	0	0	0	0	0	0	0	0	0	0	0	0	0	0
LINC00308	0	0	0	0	0	0	0	0	0	0	0	0	0	0	0	0	0	0	0	0	0	0	0	0	0	0	0	0	0	0	0	0	0	0	0	0	0	0	0	0	0	0	0	0	0	0	0	0	0
LINC00309	0.00435974	0	0	0	0	0.00993027	0	0.00590669	0.00391701	0.000633156	0.00375193	0.00453048	0.011375	0.0127468	0.011513	0	0.00676875	0.00775575	0.00867381	0.0035157	0.00150194	0.000761733	0.0152978	0.0122194	0.00484111	0	0	0	0	0	0	0	0	0.0101367	0.00526803	0.000922225	0.00200071	0.00867593	0	0.0258955	0.00384589	0.0217513	0	0.00814022	0.011286	0	0	0.00274699	0
LINC00310	0	0	0	0	0	0	0	0.000252626	0	0	0.00023852	0	0.00121118	0	0	0	0.000795742	0.000368492	0	0.000575172	0	0.00307637	0.000935	0	0	0	0	0	0	0	0	0	0	0.000534995	0.000516948	0	0.00332473	0	0	0	0	0	0	0	0	0.00636089	0.00680854	0	0.0167641
LINC00311	0	0	0	0	0	0	0	0	0	0	0.00085004	0	0	0	0	0	0.00044956	0.000165404	0.00029181	0	0	0	0	0.000556094	0	0	0	0	0.00667384	0.0248801	0.0091712	0	0	0	0.00019929	0	0	0	0	0	0	0	0	0	0	0.0143693	0	0	0.0107034
LINC00313	0	0	0	0	0	0	0	0	0	0	0	0	0	0	0	0	0	0	0	0	0	0	0	0	0	0	0	0	0	0	0	0	0	0	0	0	0	0.000390276	0	0	0	0	0	0	0	0	0	0	0.00289144
LINC00314	0	0	0	0	0	0	0	0	0	0	0	0	0	0	0	0	0	0	0	0	0	0	0	0	0	0	0	0	0	0	0	0	0	0	0	0	0	0	0	0	0	0	0	0	0	0	0	0	0
LINC00315	0	0	0	0	0	0	0	0	0	0	0	0	0	0	0	0	0	0	0	0	0	0	0	0	0	0	0	0	0	0	0	0	0	0	0	0	0	0	0	0	0	0	0	0	0	0	0	0	0
LINC00316	0	0	0	0	0	0	0	0	0	0	0	0	0	0	0	0	0	0	0	0	0	0	0	0	0	0	0	0	0	0	0	0	0	0	0	0	0	0	0	0	0	0	0	0	0	0	0	0	0
LINC00317	0	0	0	0	0	0	0	0	0	0	0	0	0	0	0	0	0	0	0	0	0	0	0	0	0	0	0	0	0	0	0	0	0	0	0	0	0	0	0	0	0	0	0	0	0	0	0	0	0
LINC00319	0	0	0	0	0	0	0	0	0	0	0	0	0	0	0	0	0	0	0	0	0	0	0	0	0	0.00451585	0	0	0	0	0	0	0	0	0	0	0	0	0	0	0	0	0	0	0	0	0	0	0
LINC00320	0	0	0	0	0	0	0	0	0	0	0	0	0	0	0	0	0	0	0	0	0	0	0	0	0	0	0	0	0	0	0	0	0	0	0	0	0	0	0	0	0	0	0	0	0	0	0	0	0
LINC00322	0	0	0	0	0	0	0	0	0	0	0	0	0.000883469	0	0	0	0	0	0	0	0	0	0	0	0	0	0	0	0	0	0	0	0	0	0.000203088	0	0	0	0	0	0	0	0	0	0	0	0	0	0
LINC00323	0.00555524	0	0	0.0088045	0.0119653	0	0	0.000847578	0	0	0.0494052	0	0.000644623	0.000642939	0	0	0	0.000215855	0	0	0	0	0.000708584	0	0	0	0	0	0.00761766	0.00414688	0.00406129	0	0	0.000312533	0.000574434	0	0	0	0	0	0	0	0	0	0	0.000998632	0.00253449	0	0.0108247
LINC00324	0.0172733	0.00761386	0	0.0334834	0.0121956	0	0	0.0403953	0.0691583	0.0035903	0.061494	0.00314415	0.0468501	0.0363316	0.0514323	0	0.0628217	0.0736153	0.0640714	0.0407081	0.0348527	0.0590943	0.0785104	0.0742732	0.0703506	0	0	0	0.02784	0.0443317	0.0294986	0	0.0543904	0.0466635	0.0309497	0.0105801	0.0223518	0.0877515	0.0381921	0.0513725	0.0354569	0.0785856	0	0.0358921	0.056793	0.00815988	0.0145415	0	0.0136065
LINC00326	0	0	0	0	0	0	0	0	0	0	0	0	0	0	0	0	0.000104841	0.000334492	0	0	0.000453515	0	0	0	0	0.204758	0.0434907	0	0	0	0	0	0	0	0	0	0	0	0	0	0	0	0	0	0	0	0	0.00497697	0
LINC00327	0	0	0	0	0	0.0126763	0	0	0	0	0	0	0.000267711	0	0.0148122	0	0	0.000304909	0	0	0	0	0	0	0	0.0607677	0.0336667	0	0	0	0.000946647	0	0	0.000198721	0.000263631	0	0	0.000522694	0	0	0	0	0	0	0	0.00774248	0	0	0.00594241
LINC00330	0	0	0	0	0	0	0	0.000968164	0	0	0	0	0.000268164	0	0	0	0.000887981	0.000510224	0	0	0	0	0	0.000846931	0	0	0	0	0	0	0	0	0	0	9.05e-05	0	0	0.000527171	0	0	0	0	0	0	0	0.000880668	0	0.00456983	0
LINC00331	0	0	0	0	0	0	0	0	0	0	0	0	0	0	0	0	0	0	0	0	0	0	0	0	0	0	0	0	0	0	0	0	0	0	0	0	0	0	0	0	0	0	0	0	0	0	0	0	0
LINC00332	0	0	0	0	0	0	0	0	0	0	0	0	0	0	0	0	0.005143	0.00141833	0.0045837	0.00192848	0	0	0.00721809	0.00382742	0.00947807	0.0151347	0	0	0	0	0.00247781	0	0	0	0	0	0	0	0	0	0	0	0	0	0	0	0.00361949	0.00292498	0
LINC00333	0	0	0	0	0	0	0	0	0	0	0	0	0	0	0	0	0	0	0	0	0	0	0	0	0	0	0	0	0	0	0	0	0	0	0	0	0	0	0	0	0	0	0	0	0	0	0	0	0
LINC00334	0	0	0	0	0	0	0	0	0	0	0	0	0	0	0	0	0	0	0	0	0	0	0	0	0.00243755	0	0	0	0	0	0	0	0	0	0	0	0	0	0	0	0	0	0	0	0	0	0	0	0
LINC00336	0.00127404	0	0	0.00187246	0	0	0	0.000625714	0	0.00100322	0.000226963	0.00182689	0.000369714	0	0	0	0.000426169	0.000647234	0	0.00066679	0.000739723	0.00271032	0	0.000625189	0	0	0	0	0	0	0	0	0	0.000492452	0	0	0	0	0	0	0	0	0	0	0	0	0	0.00238271	0
LINC00337	0.00360085	0	0	0	0	0	0	0.000911696	0.00491784	0.000842643	0.00119447	0	0.00231919	0	0	0	0.000313981	0.000426954	0	0	0.000626206	0	0.000671698	0.00425358	0	0	0	0	0	0	0	0	0	0.000201014	0.00109385	0.000373074	0.00216301	0.00198626	0	0.00210605	0.00396138	0	0	0	0	0	0.0031552	0	0
LINC00342	0.012356	0	0	0.00537545	0.0314133	0.0425785	0	0.0098668	0.0281479	0.00038718	0.0139395	0.000947233	0.00806518	0.0056576	0.0352066	0.00118856	0.0164567	0.0179306	0.0181683	0.0197843	0.0163677	0.0153736	0.0203063	0.052306	0.015302	0.0563992	0.0369723	0	0.00176885	0.0156965	0.0163918	0.0795804	0.0345711	0.00825646	0.00706236	0.000609857	0.0035964	0.0183188	0.00929606	0	0.0036375	0	0	0	0.00854289	0.0256205	0.0159873	0.00360898	0.0283536
LINC00345	0	0	0	0	0	0	0	0	0	0	0	0	0	0	0	0	0	0	0	0	0	0	0	0	0	0	0	0	0	0	0	0	0	0	0	0	0	0	0	0	0	0	0	0	0	0	0	0	0
LINC00346	0.00499854	0	0	0.00457808	0.00834057	0	0	0.000260724	0	0.000258951	0.00189168	0	0.000261922	0.000642939	0	0	3.93e-05	0.000250179	0.00307345	0.000609598	0	0	0	0	0	0.01093	0	0	0	0.00599134	0.0140931	0	0.0130407	0.00539908	0.0045447	0.00192298	0.010474	0.000812111	0.0121211	0.00545888	0.00350693	0	0	0	0	0.022648	0.0386374	0.00630015	0.0142978
LINC00347	0	0	0	0	0	0	0	0	0	0	0	0	0	0	0	0	0.000166026	0	0	0	0	0	0	0	0	0	0	0	0	0	0	0	0	0	0	0	0	0	0	0	0	0	0	0	0	0	0	0	0
LINC00348	0	0	0	0	0	0	0	0	0	0	0	0	0	0	0	0	0	0	0	0	0	0	0	0	0	0	0	0	0	0	0	0	0	0	0	0	0	0	0	0	0	0	0	0	0	0	0	0	0
LINC00349	0	0	0	0	0	0	0	0	0	0	0	0	0	0	0	0	0	0	0	0	0	0	0	0	0	0	0	0	0	0	0	0	0	0	0	0	0	0	0	0	0	0	0	0	0	0	0	0	0
LINC00350	0	0	0	0	0	0	0	0	0	0	0	0	0	0	0	0	0	0	0	0	0	0	0	0	0	0	0	0	0	0	0	0	0	0	0	0	0	0	0	0	0	0	0	0	0	0	0	0	0
LINC00351	0	0	0	0	0	0	0	0	0	0	0	0	0	0	0	0	0	0	0	0	0	0	0	0	0	0	0	0	0	0	0	0	0	0	0	0	0	0	0	0	0	0	0	0	0	0	0	0	0
LINC00352	0	0	0	0	0	0	0	0	0	0	0	0	0	0	0	0	0	0	0	0	0	0	0	0	0	0	0	0	0	0	0	0	0	0	0	0	0	0	0	0	0	0	0	0	0	0	0	0	0
LINC00353	0	0	0	0	0	0	0	0	0	0	0	0	0	0	0	0	0	0	0	0	0	0	0	0	0	0	0	0	0	0	0	0	0	0	0	0	0	0	0	0	0	0	0	0	0	0	0	0	0
LINC00354	0	0	0	0	0	0	0	0	0	0	0	0	0	0	0	0	0	0	0	0	0	0	0	0	0	0	0	0	0	0	0	0	0	0	0	0	0	0	0	0	0	0	0	0	0	0	0	0	0
LINC00355	0	0	0	0	0	0	0	7.86e-05	0	0	0	0	0	0	0	0	0	0	0	0	0	0	0	0.000250455	0	0	0	0	0	0	0	0	0	0	0	0	0	0	0	0	0	0	0	0	0	0	0	0	0
LINC00358	0	0	0	0	0	0	0	0	0	0	0	0	0	0	0	0	0	0	0	0	0	0	0	0	0	0	0	0	0	0	0	0	0	0	0	0	0	0	0	0	0	0	0	0	0	0	0	0	0
LINC00362	0	0	0	0	0	0	0	0	0	0	0	0	0	0	0	0	0	0	0	0	0	0	0	0	0	0	0	0	0	0	0	0	0	0	0	0	0	0	0	0	0	0	0	0	0	0	0	0	0
LINC00363	0	0	0	0	0	0	0	0	0	0	0	0	0	0	0	0	0	0	0	0	0	0	0	0	0	0	0	0	0	0	0	0	0	0	0	0	0	0	0	0	0	0	0	0	0	0	0	0	0
LINC00364	0	0	0	0	0	0	0	0	0	0	0	0	0	0	0	0	0	0	0	0	0	0	0	0	0	0	0	0	0	0	0	0	0	0	0	0	0	0	0	0	0	0	0	0	0	0	0	0	0
LINC00365	0.00160732	0	0	0	0	0	0	0	0	0	0	0	0	0	0	0	0.000246966	0	0	0	0	0	0	0	0	0.0179061	0	0	0	0	0	0	0	0	0.000457146	0	0	0	0	0	0	0	0	0	0	0	0	0	0
LINC00366	0	0	0	0	0	0	0	0	0	0	0	0	0	0	0	0	0	0	0	0	0	0	0	0	0	0	0	0	0	0	0	0	0	0	0	0	0	0	0	0	0	0	0	0	0	0	0	0	0
LINC00368	0	0	0	0	0	0	0	0	0	0	0	0	0	0	0	0	0	0	0	0	0	0	0	0	0	0	0	0	0	0	0	0	0	0	0	0	0	0	0	0	0	0	0	0	0	0	0	0	0
LINC00370	0	0	0	0	0	0	0	0	0	0	0	0	0	0	0	0	0	0	0	0	0	0	0	0	0	0	0	0	0	0	0	0	0	0	0	0	0	0	0	0	0	0	0	0	0	0	0	0	0
LINC00374	0	0	0	0	0	0	0	0	0	0	0	0	0	0	0	0	0	0	0	0	0	0	0	0	0	0	0	0	0	0	0	0	0	0	0	0	0	0	0	0	0	0	0	0	0	0	0	0	0
LINC00375	0	0	0	0	0	0	0	0	0	0	0	0	0	0	0	0	0	0	0	0	0	0	0	0	0	0	0	0	0	0	0	0	0	0	0	0	0	0	0	0	0	0	0	0	0	0	0	0	0
LINC00376	0	0	0	0	0	0	0	0	0	0	0	0	0	0	0	0	0	0	0	0	0	0	0	0	0	0	0	0	0	0	0	0	0	0	0	0	0	0	0	0	0	0	0	0	0	0	0	0	0
LINC00377	0	0	0	0	0	0	0	0	0	0	0	0	0	0	0	0	0	0	0	0	0	0	0	0	0	0	0	0	0	0	0	0	0	0	0	0	0	0	0	0	0	0	0	0	0	0	0	0	0
LINC00378	0	0	0	0	0	0	0	0	0	0	0	0	0	0	0	0	0	0	0	0	0	0	0	0	0	0	0	0	0	0	0	0	0	0	0	0	0	0	0	0	0	0	0	0	0	0	0	0	0
LINC00379	0	0	0	0	0	0	0	0	0	0	0	0	0	0	0	0	0	0	0	0	0	0	0	0.000314724	0	0	0	0	0	0	0	0	0	0.000442844	0.00017914	0	0	0.00152534	0	0	0	0.00757249	0	0	0	0	0	0	0
LINC00380	0	0	0	0	0	0	0	0	0	0	0	0	0	0	0	0	0	0	0	0	0	0	0	0	0	0	0	0	0	0	0	0	0	0	0	0	0	0	0	0	0	0	0	0	0	0	0	0	0
LINC00381	0	0	0	0	0	0	0	0	0	0	0	0	0	0.000407738	0	0	0	0	0	0	0	0	0	0	0	0	0	0	0	0	0	0	0	0	0	0	0	0	0	0	0	0	0	0	0	0	0	0	0
LINC00382	0	0	0	0	0	0	0	0	0	0	0	0	0	0	0	0	0	0	0	0	0	0	0	0	0	0	0	0	0	0	0	0	0	0	0	0	0	0	0	0	0	0	0	0	0	0	0	0	0
LINC00383	0	0	0	0	0	0	0	0	0	0	0	0	0	0	0	0	0	0	0	0	0	0	0	0	0	0	0	0	0	0	0	0	0	0	0	0	0	0	0	0	0	0	0	0	0	0	0	0	0
LINC00384	0	0	0	0	0	0	0	0.000370221	0	0	0	0	0.000458618	0	0	0	0.00117837	0.00222637	0	0.00102508	0.0120169	0.00540366	0	0.00232428	0	0	0	0	0	0	0	0	0	0.000436718	0	0	0	0.000323043	0	0	0	0	0	0	0	0	0	0	0
LINC00385	0	0	0	0	0	0	0	0	0	0	0	0	0	0	0	0	0	0	0	0	0	0	0	0	0	0	0	0	0	0	0	0	0	0	0	0	0	0	0	0	0	0	0	0	0	0	0	0	0
LINC00387	0	0	0	0	0	0	0	0	0	0	0	0	0	0	0	0	0	0	0	0	0	0	0	0	0	0	0	0	0	0	0	0	0	0	0	0	0	0	0	0	0	0	0	0	0	0	0	0	0
LINC00388	0	0	0	0	0	0	0	0	0	0	0	0	0	0	0	0	0	0	0	0	0	0	0	0	0	0	0	0	0	0	0	0	0	0	0	0	0	0	0	0	0	0	0	0	0	0	0	0	0
LINC00390	0	0	0	0	0	0	0	0	0	0	0	0	0	0	0	0	0	0	0	0	0	0	0	0	0	0	0	0	0	0	0	0	0	0	0	0	0	0	0	0	0	0	0	0	0	0	0	0	0
LINC00391	0	0	0	0	0	0	0	0	0	0	0	0	0	0	0	0	0	0	0	0	0	0	0	0	0	0	0	0	0	0	0	0	0	0	0	0	0	0	0	0	0	0	0	0	0	0	0	0	0
LINC00392	0	0	0	0	0	0	0	0	0	0	0.000850592	0	0	0.00229329	0	0	0	0	0	0	0	0	0	0	0	0	0	0	0	0	0	0	0	0	0.000194835	0.000578466	0	0	0	0	0	0	0	0	0	0	0	0	0
LINC00393	0	0	0	0	0	0	0	0	0	0	0	0	0	0	0	0	0	0	0	0	0	0	0	0	0	0.00243881	0	0	0	0	0	0	0	0	0	0	0	0	0	0	0	0	0	0	0	0	0	0	0
LINC00395	0	0	0	0	0	0	0	0	0	0	0	0	0	0	0	0	0	0	0	0	0	0	0	0	0	0	0	0	0	0	0	0	0	0	0	0	0	0	0	0	0	0	0	0	0	0	0	0	0
LINC00396	0	0	0	0	0	0	0	0	0	0	0	0	0	0	0	0	0	0.00082968	0	0	0	0	0	0.00274684	0	0	0	0	0	0	0	0	0	0	0	0	0	0	0	0	0	0	0	0	0	0	0	0	0
LINC00397	0	0	0	0	0	0	0	0	0	0	0	0	0	0	0	0	0	0	0	0	0	0	0	0	0	0	0	0	0	0	0	0	0	0	0	0	0	0	0	0	0	0	0	0	0	0	0	0	0
LINC00398	0	0	0	0	0	0	0	0	0	0	0.00158583	0	0	0	0	0	0	0.000382071	0	0	0	0	0	0	0	0	0	0	0	0	0	0	0	0.000337147	0.000132713	0	0	0.000966254	0	0	0	0	0	0	0	0	0	0	0
LINC00399	0	0	0	0	0	0	0	0	0	0	0	0	0	0	0	0	0	0	0	0	0	0	0	0	0	0	0	0	0	0	0	0	0	0	0	0	0	0	0	0	0	0	0	0	0	0	0	0	0
LINC00400	0	0	0	0	0	0	0	0	0	0	0	0	0	0	0	0	0	0	0	0	0	0	0	0	0	0	0	0	0	0	0	0	0	0	0	0	0	0	0	0	0	0	0	0	0	0	0	0	0
LINC00402	0.00148825	0	0	0	0	0	0	0.00157955	0.00182631	0.00189417	0.00125132	0	0.00721922	0	0	0.0015166	0.0570515	0.00342118	0.00410653	0.000481794	0.0385881	0.00277017	0.00368709	0.000615705	0.0241685	0	0	0	0	0.000907853	0.00139826	0	0	0.000219963	0	0	0	0.00109101	0	0.00383859	0	0.0031322	0	0	0	0	0	0	0
LINC00404	0	0	0	0	0	0	0	0	0	0	0	0	0	0	0	0	0	0	0	0	0	0	0	0	0	0	0	0	0	0	0	0	0	0	0	0	0	0	0	0	0	0	0	0	0	0	0	0	0
LINC00407	0	0	0	0	0	0	0	0.000197287	0	0	0.00107288	0	0	0	0	0	0	0	0	0	0	0	0	0	0	0	0	0	0	0	0	0	0	0	0	0	0	0	0	0	0	0	0	0	0	0	0	0	0
LINC00408	0	0	0	0	0	0	0	0	0	0	0	0	0	0	0	0	0	0	0	0	0	0	0	0	0	0	0	0	0	0	0	0	0	0	0	0	0	0	0	0	0	0	0	0	0	0	0	0	0
LINC00410	0	0	0	0	0	0	0	0.000184206	0	0	0	0	0	0	0	0	0	0	0	0	0	0	0	0	0	0	0	0	0	0	0	0	0	0	0	0	0	0	0	0	0	0	0	0	0	0	0	0	0
LINC00411	0	0	0	0	0	0	0	0	0	0	0	0	0	0	0	0	0	0	0	0	0	0	0	0	0	0	0	0	0	0	0	0	0	0	0	0	0	0	0	0	0	0	0	0	0	0	0	0	0
LINC00412	0	0	0	0	0	0	0	3.34e-05	0	0.000464967	0	0	0.000403272	0	0	0	0.000426471	0	0	0	0	0.00205193	0.00187718	0	0	0	0	0	0	0	0	0	0	0	0	0	0.00215718	0	0	0	0	0	0	0	0	0	0	0	0
LINC00415	0	0	0	0	0	0	0	0	0	0	0	0	0	0	0	0	0	0	0	0	0	0	0	0	0	0	0	0	0	0	0	0	0	0	0	0	0	0	0	0	0	0	0	0	0	0	0	0	0
LINC00421	0	0	0	0	0	0	0	0	0	0	0	0	0	0	0	0	0	0	0	0	0	0	0	0	0	0	0	0	0	0	0	0	0	0.000332026	0	0	0	0.000737873	0	0	0	0	0	0	0	0	0	0	0
LINC00423	0	0	0	0	0	0	0	0	0	0	0	0	0	0	0	0	0	0	0	0	0	0	0	0	0	0	0	0	0	0	0	0	0	0	0	0	0	0	0	0	0	0	0	0	0	0	0	0	0
LINC00424	0	0	0	0	0	0	0	0	0	0	0	0	0	0	0	0	0	0	0	0	0	0	0	0	0	0	0	0	0	0	0	0	0	0	0	0	0	0	0	0	0	0	0	0	0	0	0	0	0
LINC00426	0	0.0021718	0	0.00405472	0	0	0	0.0425313	0.0699594	0.00727172	0.00762935	0.00411467	0.0135771	0.0198872	0	0	0.0594968	0.0997435	0.0745909	0.0868996	0.0962209	0.0262572	0.147651	0.0903167	0.0594974	0	0	0	0	0.0155545	0.00257227	0.0484534	0	0.00261818	0.00155926	0.00176442	0.00322301	0.00730835	0	0.0051663	0.00291077	0.0079243	0	0	0.004779	0	0.00688047	0	0
LINC00427	0	0	0	0	0	0	0	0	0	0	0	0	0	0	0	0	0	0.000461295	0	0	0	0	0.000924301	0	0	0	0	0	0	0	0	0	0	0	0	0	0	0	0	0	0	0	0	0	0	0	0	0	0
LINC00428	0	0	0	0	0	0	0	0	0	0	0	0	0	0	0	0	0	0	0	0	0	0	0	0	0	0	0	0	0	0	0	0	0	0	0	0	0	0	0	0	0	0	0	0	0	0	0	0	0
LINC00430	0	0	0	0	0	0	0	0	0	0	0	0	0	0	0	0	0	0	0	0	0	0	0	0	0	0	0	0	0	0	0	0	0	0	0	0	0	0	0	0	0	0	0	0	0	0	0	0	0
LINC00433	0	0	0	0	0	0	0	0	0	0	0	0	0	0	0	0	0	0	0	0	0	0	0	0	0	0	0	0	0	0	0	0	0	0	0	0	0	0	0	0	0	0	0	0	0	0	0	0	0
LINC00434	0	0	0	0	0	0	0	0	0	0	0	0	0	0	0	0	0	0	0	0	0	0	0	0	0	0	0	0	0	0	0	0	0	0	0	0	0	0	0	0	0	0	0	0	0	0	0	0	0
LINC00437	0	0	0	0	0	0	0	0	0	0	0	0	0	0	0	0	0	0	0	0	0	0	0	0	0	0	0	0	0	0	0	0	0	0	0	0	0	0	0	0	0	0	0	0	0	0	0	0	0
LINC00440	0	0	0	0	0	0	0	0	0	0	0	0	0	0	0	0	0	0	0	0	0	0	0	0	0	0	0	0	0	0	0	0	0	0	0	0	0	0	0	0	0	0	0	0	0	0	0	0	0
LINC00442	0	0	0	0	0	0	0	0	0	0	0	0	0	0	0	0	0	0	0	0	0	0	0	0	0	0	0	0	0	0	0	0	0	0	0	0	0	0	0	0	0	0	0	0	0	0	0	0	0
LINC00443	0	0	0	0	0	0	0	0	0	0	0	0	0	0	0	0	0	0	0	0	0	0	0	0	0	0	0	0	0	0.00156561	0.00703632	0	0	0	0	0	0	0	0	0	0	0	0	0	0	0	0	0	0
LINC00445	0	0	0	0	0	0	0	0	0	0	0	0	0	0	0	0	0	0	0	0	0	0	0	0	0	0	0	0	0	0	0	0	0	0	0	0	0	0	0	0	0	0	0	0	0	0	0	0	0
LINC00446	0	0	0	0	0	0	0	0	0	0	0	0	0	0	0	0	0	0	0	0	0	0	0	0	0	0	0	0	0	0	0	0	0	0	0	0	0	0	0	0	0	0	0	0	0	0	0	0	0
LINC00448	0	0	0	0	0	0	0	0	0	0	0	0	0	0	0	0	0	0	0	0	0	0	0	0	0	0	0	0	0	0	0	0	0	0	0	0	0	0	0	0	0	0	0	0	0	0	0	0	0
LINC00449	0.00276163	0	0	0	0	0.0032448	0	0.00238295	0.00312014	0	0.0042664	0	0.00163923	0.00227626	0.0196699	0	0.00241167	0.00555553	0.0012922	0.00352351	0.0044532	0.00320586	0.00243169	0.00306653	0	0.0054393	0	0	0	0.00470144	0.000828415	0.0468579	0	0.00375699	0.00225739	0.000414996	0	0.0078275	0.00355467	0	0	0	0	0	0	0.000932237	0	0	0
LINC00452	0	0	0	0	0	0	0	0	0	0	0	0	0	0	0	0	0	0	0	0	0	0	0	0	0	0	0	0	0	0	0	0	0	0	0	0	0	0	0	0	0	0	0	0	0	0	0	0	0
LINC00454	0	0	0	0	0	0	0	0	0	0	0	0	0	0	0	0	0	0	0	0	0	0	0	0	0	0	0	0	0	0	0	0	0	0	0	0	0	0	0	0	0	0	0	0	0	0	0	0	0
LINC00456	0	0	0	0	0	0	0	0	0	0	0	0	0	0	0	0	0	0	0	0	0	0	0	0	0	0	0	0	0	0	0	0	0	0	0	0	0	0	0	0	0	0	0	0	0	0	0	0	0
LINC00457	0	0	0	0	0	0	0	0	0	0	0	0	0	0	0	0	0	0	0	0	0	0	0	0	0	0	0	0	0	0	0	0	0	0	0	0	0	0	0	0	0	0	0	0	0	0	0	0	0
LINC00458	0	0	0	0	0	0	0	0	0	0	0	0	0	0	0	0	0	0	0	0	0	0	0	0	0	0	0	0	0	0	0	0	0	0	0	0	0	0	0	0	0	0	0	0	0	0	0	0	0
LINC00459	0	0	0	0	0	0	0	0	0	0	0	0	0	0	0	0	0	0	0	0	0	0	0	0	0	0	0	0	0	0	0	0	0	0	0	0	0	0	0	0	0	0	0	0	0	0	0	0	0
LINC00460	0.00766567	0	0	0.00910505	0	0	0	8.34e-05	0	0	0.000251231	0	0.0004201	0.000446518	0	0	0.000234114	0.000229906	0	0	0	0	0	0	0	0	0	0	0	0	0	0	0	0	0.000181758	0	0	0	0	0	0.00198887	0	0	0	0	0.0184717	0	0	0
LINC00461	0	0	0	0	0	0	0	9.14e-05	0	0.00104888	0.000245313	0	0.00441768	0	0	0	0	0.000750158	0.00111815	0.00132154	0	0	0	0	0	0	0	0	0	0	0	0	0	0	0	0	0	0	0	0	0	0	0	0	0	0	0	0	0
LINC00462	0	0	0	0	0	0	0	0	0	0	0	0	0	0	0	0	0	0	0	0	0	0	0	0	0	0	0	0	0	0	0	0	0	0.000442844	0	0.00013703	0	0	0	0	0	0	0	0	0	0	0	0	0
LINC00463	0	0	0	0	0	0	0	0	0	0.000342311	0	0	0	0	0	0	0	0	0	0	0	0	0	0	0	0	0	0	0	0	0	0	0	0.000292443	0.00042228	0	0	0	0	0	0.0015272	0	0	0	0	0	0	0	0
LINC00467	0.256341	0.116954	0.12993	0.220559	0.106632	0.0967768	0.0624615	0.0551066	0.028939	0.0340073	0.0774612	0.0400193	0.0610279	0.0554942	0.0318954	0.00496286	0.0299449	0.032259	0.0207376	0.027265	0.0232792	0.0361461	0.0511373	0.0365208	0.0347021	0.455071	0.21638	0	0.0221724	0.0556104	0.0535585	0.0333845	0.0576621	0.107147	0.0933478	0.0499652	0.0423636	0.0694812	0.117011	0.0434882	0.152155	0.0943512	0.0799346	0.0415404	0.0262084	0.0278211	0.0590568	0.0193913	0.069084
LINC00469	0	0	0	0	0	0	0	0	0	0	0	0	0	0	0	0	0	0	0	0	0	0.00863539	0	0	0	0	0	0	0	0	0	0	0	0	0	0	0	0	0	0	0	0	0	0	0	0	0	0	0.00448679
LINC00470	0.00761729	0	0	0	0	0	0	0.00121743	0.00177623	0.00130944	0.0109582	0	0.000909285	0.00127565	0	0	0.00065342	0.000611545	0.0022947	0	0.000766596	0.00137444	0.00130168	0.00173027	0	0.0123596	0	0	0	0	0	0	0	0.000613434	0.000566831	0	0	0.000468305	0	0.00434962	0.00795317	0	0	0	0	0	0	0	0.00348205
LINC00471	0.00192963	0	0	0	0	0.0192667	0	0.0014483	0.00666194	0.000774938	0.00189955	0.00231362	0.00576187	0	0	0	0.000982315	0.00112705	0	0	0.00198317	0	0.000631365	0.000803865	0	0	0	0	0	0	0	0	0.0153546	0.000480509	0.000670478	0.000710168	0	0.000597545	0	0	0	0	0	0	0	0.000843748	0	0	0
LINC00472	0.00982126	0	0	0	0	0.00997756	0	0.000233077	0	0	0.000951209	0	0	0	0	0	0	0	0.000253512	0	0	0	0	0.000547666	0	0.0234712	0	0	0.0241485	0.0135942	0.0114538	0.0644988	0	0.00200209	0.000551049	0	0	0.00213781	0.00411496	0	0.00656478	0	0	0.00691301	0	0.00155957	0.0253987	0.00266356	0
LINC00473	0	0	0	0	0	0.00880656	0	0.00218101	0	0.00284405	0.0078095	0	0.00357378	0.00477951	0.005534	0.0079967	0.00114066	0.00101713	0	0	0.000738915	0	0.00174534	0.00243334	0	0.00528587	0	0	0	0	0	0	0	0	0	0.00109881	0	0	0	0	0	0	0	0	0	0.00657304	0.0182752	0	0.0125947
LINC00474	0	0	0	0	0	0	0	0	0	0	0	0	0	0	0	0	0	0	0	0	0	0	0	0	0	0	0	0	0	0	0	0	0	0	0	0	0	0	0	0	0	0	0	0	0	0	0	0	0
LINC00477	0	0	0	0	0	0	0	0	0	0	0	0	0	0	0	0	0	0	0	0	0	0	0	0	0	0	0	0	0	0	0	0	0	0	0	0	0	0	0	0	0	0	0	0	0	0	0	0	0
LINC00479	0	0	0	0	0	0	0	0	0	0	0	0	0	0	0	0	0	0	0	0	0	0	0	0	0	0.0172549	0	0	0	0	0	0	0	0	0.000171927	0	0	0	0	0	0	0	0	0	0	0	0	0	0
LINC00482	0.0135619	0.00288631	0	0.0133361	0	0	0	0.00118331	0	0.000521345	0	0	0.00238781	0	0	0	0.000471842	0.00113165	0	0	0	0	0	0.000490704	0	0.0106194	0	0	0	0	0	0	0	0.00178233	0.00305831	0.0021534	0.00207082	0.00215755	0	0.0380043	0.00418429	0.0268379	0	0	0	0	0.00486076	0.00107076	0
LINC00484	0	0	0	0	0	0	0	0.00241867	0.00136845	0.00133809	0	0	0.000438953	0	0.0348938	0	0.000304575	0.00972911	0.000940762	0.00549702	0.00108942	0.0159651	0	0.00986871	0	0	0	0	0	0	0	0	0	0.00209757	0.00143659	0	0.000860352	0.0102724	0	0.00370187	0	0.00584502	0.0365736	0	0	0	0.00326098	0	0
LINC00485	0	0	0	0	0	0	0	0	0	0	0	0	0	0	0	0	0.000122871	0	0	0	0	0	0	0	0	0	0	0	0	0	0	0	0	0	0	0	0	0	0	0	0	0	0	0	0	0	0	0	0
LINC00486	0	0	0	0	0	0	0	0	0	0	0	0	0	0	0	0	0	0	0	0	0	0	0	0	0	0	0	0	0	0	0	0	0	0	0	0	0	0	0	0	0	0	0	0	0	0	0	0	0
LINC00487	0	0	0	0	0	0	0	0.000116648	0	0	0	0	0	0	0	0	0	0	0	0.00064381	0	0	0.00118072	0	0	0	0	0	0	0	0	0	0	0.000441643	0.000199962	0	0.00331985	0	0	0	0	0	0	0	0	0	0	0	0
LINC00488	0	0	0	0	0	0	0	0	0	0	0	0	0	0	0	0	0	0	0	0	0	0	0	0	0	0	0	0	0	0	0	0	0	0	0	0	0	0	0	0	0	0	0	0	0	0	0	0	0
LINC00489	0	0	0	0	0	0	0	0	0	0	0	0	0	0	0	0	0	0	0	0	0	0	0	0	0	0	0	0	0	0	0	0	0	0	0	0	0	0	0	0	0	0	0	0	0	0	0	0	0
LINC00491	0	0	0	0	0	0	0	0.000487023	0	0	0	0.00294947	0.000306379	0.00134109	0	0	0	0	0	0	0.00064539	0	0	0	0	0	0	0	0	0	0	0	0	0	0	0	0	0	0	0	0	0	0	0	0	0	0	0	0
LINC00492	0	0	0	0	0	0	0	0	0	0	0	0	0	0	0	0	0	0	0	0	0	0	0	0	0	0	0	0	0	0	0	0	0	0	0	0	0	0	0	0	0	0	0	0	0	0	0	0	0
LINC00494	0	0	0	0	0	0	0	0.0108952	0.0180583	0.000983192	0	0	0.00105359	0	0.00895719	0	0.000271398	0	0	0	0.000827628	0	0	0	0	0.00549196	0	0	0	0	0	0	0	0	0	0	0	0	0	0	0	0	0	0	0	0	0	0	0
LINC00498	0	0	0	0	0	0	0	0	0	0	0	0	0	0	0	0	0	0	0	0	0	0	0	0	0	0	0	0	0	0	0	0	0	0	0	0	0	0	0	0	0	0	0	0	0	0	0	0	0
LINC00499	0	0	0	0	0	0	0	0	0	0	0	0	0	0	0	0	0	0	0	0	0	0	0	0	0	0	0	0	0	0	0	0	0	0	0	0	0	0	0	0	0	0	0	0	0	0	0	0	0
LINC00500	0	0	0	0	0	0	0	0	0	0	0	0	0	0	0	0	6.01e-05	0	0	0	0	0	0.00027757	0	0	0	0	0	0	0	0	0	0	0.000453865	0.00157403	0.000494955	0	0.00301887	0	0	0	0	0	0	0.021923	0	0	0	0
LINC00501	0	0	0	0	0	0	0	0.000130429	0	0	0.000154767	0	0.000895086	0	0	0	0	0	0	0.000701617	0	0	0	0.000357482	0	0	0	0	0	0	0	0	0	0	0	0	0	0.00112118	0	0	0	0	0	0	0	0	0	0	0
LINC00502	0	0	0	0	0	0	0	0	0	0	0	0	0	0	0	0	0	0	0	0	0	0	0	0	0	0	0	0	0	0	0	0	0	0	0	0	0	0	0	0	0	0	0	0	0	0	0.00131522	0	0
LINC00504	0	0	0	0	0	0	0	0.00214274	0.0014158	0	0.00255464	0.00290732	0.00479337	0.00344687	0	0	0.00320482	0.00109297	0.0049537	0	0.000362863	0.00184787	0.000696899	0	0	0	0	0	0	0	0.00242712	0	0	0.00395055	0.0047011	0.00310037	0	0	0.00523729	0	0.00432561	0.00489767	0	0	0.0174659	0.00121973	0	0	0.00271304
LINC00507	0	0	0	0	0	0	0	0	0	0	0	0	0	0	0	0	0	0	0	0	0	0	0	0	0	0	0	0	0	0	0	0	0	0	0	0	0	0	0	0	0	0	0	0	0	0	0	0	0
LINC00508	0	0	0	0	0	0	0	0	0	0	0	0	0	0	0	0	0	0	0	0	0	0	0	0	0	0	0	0	0	0	0	0	0	0	0	0	0	0	0	0	0	0	0	0	0	0	0	0	0
LINC00511	0.0678053	0.0181456	0	0.0660545	0.0194684	0.130734	0	0.00251712	0.00218931	0.00436927	0.0587164	0.00104248	0.00836008	0.0117759	0	0.00110121	0.00347018	0.00272299	0.00847522	0.00391254	0.00402971	0.00151382	0.00320622	0.0071792	0.000879828	0.217822	0.0318111	0	0	0.0124042	0.00497927	0	0	0.00258823	0.0036118	0.00297757	0.00130938	0.0068383	0	0.00650985	0.00122607	0	0	0.00383702	0	0.0224549	0.0016368	0	0.00163825
LINC00517	0	0	0	0	0	0	0	0	0	0	0	0	0	0	0	0	0	0	0	0	0	0	0	0	0	0	0	0	0	0	0	0	0	0	0	0	0	0	0	0	0	0	0	0	0	0.00142356	0	0	0
LINC00518	0	0	0	0	0	0	0	0	0	0	0	0	0	0.000735144	0	0	0.000317407	0	0	0	0	0	0	0	0	0	0	0	0	0	0	0	0	0	0.000276272	0	0	0	0	0	0	0	0	0	0	0	0	0	0
LINC00519	0	0	0	0	0	0	0	0.000328311	0	0	0	0	0	0	0	0	0	0.000393505	0	0	0	0	0.00765943	0.00172792	0	0	0	0	0	0	0	0	0	0	0	0.000217618	0	0	0	0	0	0	0	0	0.00486954	0.00699479	0	0	0
LINC00520	0	0	0	0.0125227	0	0	0	0.00232761	0	0.00164742	0.0553887	0.0026856	0.00122324	0.0105384	0	0	0	0.000741679	0.00144572	0	0.00112401	0	0	0.000764331	0	0	0	0	0	0.00473967	0	0	0	0.0216684	0.0519033	0.0325798	0.00160432	0.00614143	0.0214076	0.00515663	0.00830085	0	0	0	0	0.00213561	0.00862693	0	0
LINC00523	0	0	0	0	0	0	0	0	0	0	0	0	0	0	0	0	0	0	0	0	0	0	0	0	0	0	0	0	0	0	0	0	0	0	0	0	0	0	0	0	0	0	0	0	0	0	0	0	0
LINC00524	0.00218514	0	0	0	0	0.00986631	0	0.00184725	0	0.00151141	0	0	0.00475747	0.00179113	0	0	0.000631891	0.000766921	0	0	0	0	0.000852385	0.000995142	0	0	0	0	0	0	0	0	0	0	0	0.00100047	0	0	0	0	0	0	0	0	0	0	0	0	0
LINC00525	0	0	0	0	0	0	0	0.00133388	0	0.0069456	0	0.00910305	0.0189686	0.0166617	0	0	0.000130284	0	0	0	0.000515059	0.00107837	0	0	0	0	0	0	0	0	0	0	0	0	8.38e-05	0	0	0	0	0	0.00213092	0	0	0	0	0	0	0	0
LINC00526	0.0190716	0.0101064	0	0.00371205	0	0.0172238	0.105091	0.00634351	0.00512391	0.00151872	0.00758205	0.0031625	0.00482825	0.00827085	0.00765062	0.00143481	0.010022	0.00957296	0.0133729	0.0090684	0.00829511	0.0184298	0.00496491	0.0139576	0.0142434	0.0309979	0.0243344	0	0.00490498	0.00632421	0.00929179	0	0.0213977	0.0110074	0.0044341	0.000891964	0.00677925	0.0132302	0.0164104	0.00268423	0.00360986	0.00497697	0	0.00347091	0.0122101	0.0149716	0.0140687	0.00412471	0.032444
LINC00528	0	0.00233899	0.0162358	0	0.0202499	0	0	0.0150702	0.0272843	0.00296258	0.00579542	0	0.019192	0.044276	0.0735648	0.00373126	0.017286	0.0286781	0.0192668	0.0352377	0.0229633	0.0368938	0.0182211	0.0387339	0.00964765	0	0	0	0	0	0.00280295	0	0.0260586	0.00811323	0.00591015	0.000528002	0.0201298	0.0204584	0	0.00715835	0.00122607	0.0114317	0	0	0.0190236	0	0	0	0
LINC00529	0	0	0	0	0	0	0	0	0	0	0	0	0	0	0	0	0	0	0	0	0	0	0	0	0	0	0	0	0	0	0	0	0	0	0	0	0	0	0	0	0	0	0	0	0	0	0	0	0
LINC00534	0	0	0	0	0	0	0	0	0	0	0	0	0	0.00144907	0	0	0	0	0	0	0	0	0	0	0	0	0	0	0	0.00424113	0	0	0	0	0	0	0	0	0	0	0	0	0	0	0	0	0	0	0
LINC00535	0	0	0	0.00484341	0	0	0	0.000334499	0	0	0	0	0	0	0	0	0.000243436	0	0	0	0	0	0	0	0	0	0	0	0	0	0	0	0	0	0.000237684	0.00166873	0	0.000327518	0	0	0.00222252	0	0	0	0	0.00179818	0	0	0.00343422
LINC00536	0	0	0	0	0	0	0	0	0	0	0	0	0	0	0	0	0.000156261	0	0	0.000570255	0	0	0	0	0.00191197	0	0	0	0	0	0	0	0	0	7.77e-05	0	0	0	0	0	0	0	0	0	0	0	0	0	0
LINC00538	0	0	0	0	0	0	0	0	0	0	0	0	0	0	0	0	0	0	0	0	0	0	0	0	0	0	0	0	0	0	0	0	0	0	0	0	0	0	0	0	0	0	0	0	0	0	0	0	0
LINC00539	0.00250684	0	0	0	0	0	0	0.011831	0.0219907	0.00203246	0.00484134	0.00431286	0.0145807	0.00952762	0	0	0.0106702	0.0417541	0.0184618	0.0426818	0.0105518	0.0156112	0.0147968	0.0351919	0.0387331	0	0	0	0	0.00341225	0.00998862	0	0	0.00139068	0.00247076	0.00268053	0	0.00737939	0	0.00824345	0.00422293	0	0.0183173	0.00691541	0.00295065	0.00472795	0.00451414	0.00284779	0
LINC00543	0.000963506	0	0	0.0103489	0	0.0119705	0	0.000473815	0.00170789	0	0	0.00251984	0.000780957	0	0.00757177	0	0.000470741	0.00159606	0	0.000861727	0	0.0019694	0	0.000643498	0.0025573	0.00820887	0.0295939	0	0	0	0.00859036	0	0	0.00133632	0.000920336	0.00202646	0.00160835	0.00201676	0.0113767	0	0.00419417	0	0	0.00312119	0	0	0	0	0
LINC00544	0	0	0	0	0	0	0	0.00117628	0	0	0.00124503	0	0	0	0	0	0.00615884	0.00473225	0.00638488	0.0162478	0.0024746	0	0.00414551	0.0152606	0.00775327	0	0.0346437	0	0	0	0	0	0	0	0	0.000866222	0.00117677	0	0	0.00263664	0	0	0	0	0	0	0	0	0
LINC00545	0	0	0	0	0	0	0	0.000250534	0	0.00133913	0.00315675	0	0.000545719	0	0	0.00116291	0.000408534	0.0023131	0.00556484	0.00127014	0	0	0.000769254	0	0.00213538	0	0	0	0	0	0	0	0	0.00266892	0.00151775	0	0	0	0	0	0	0	0	0	0	0.00130053	0	0.00630156	0
LINC00547	0	0	0	0	0	0	0	0	0	0	0	0	0	0	0	0	0	0	0	0	0	0	0	0	0	0	0	0	0	0	0	0	0	0	0	0	0	0	0	0	0	0	0	0	0	0	0	0	0
LINC00550	0	0	0	0	0	0	0	0	0	0	0	0	0	0	0	0	0	0	0	0	0	0	0	0	0	0	0	0	0	0	0	0	0	0	0	0	0	0	0	0	0	0	0	0	0	0	0	0	0
LINC00551	0	0	0	0	0	0	0	0.000489003	0	0	0.00158374	0	0	0.00212746	0.00678147	0	0.000401714	0	0	0	0	0	0.00118029	0.000317127	0	0	0	0	0.0356181	0.00514404	0.22735	0.149286	0	0	0.000707864	0	0	0.000361394	0	0	0	0	0	0	0	0	0	0	0
LINC00554	0	0	0	0	0	0	0	0	0	0	0	0	0	0	0	0	0	0	0	0	0	0	0	0	0	0	0	0	0	0	0	0	0	0	0	0	0	0	0	0	0	0	0	0	0	0	0	0	0
LINC00555	0	0	0	0	0	0	0	0	0	0	0	0	0	0	0	0	0	0	0	0	0	0	0	0	0	0	0	0	0	0	0	0	0	0	0	0	0	0	0	0	0	0	0	0	0	0	0	0	0
LINC00556	0	0	0	0	0	0	0	0	0	0	0	0	0	0	0	0	0	0	0	0	0	0	0	0	0	0	0	0	0	0	0	0	0	0	0	0	0	0	0	0	0	0	0	0	0	0	0	0	0
LINC00557	0	0	0	0	0	0	0	0	0	0	0	0	0	0	0	0	0	0	0	0	0	0	0	0	0	0	0	0	0	0	0	0	0	0	0	0	0	0	0	0	0	0	0	0	0	0	0	0	0
LINC00558	0	0	0	0	0	0	0	0	0	0	0	0	0	0	0	0	0	0	0	0	0	0	0	0	0	0	0	0	0	0	0	0	0	0	0	0	0	0	0	0	0	0	0	0	0	0	0	0	0
LINC00559	0	0	0	0	0	0	0	0	0	0	0	0	0	0	0	0	0	0	0	0	0	0	0	0	0	0	0	0	0	0	0	0	0	0	0	0	0	0	0	0	0	0	0	0	0	0	0	0	0
LINC00560	0	0	0	0	0	0	0	0	0	0	0	0	0	0	0	0	0	0.000406854	0	0	0	0	0	0	0	0	0	0	0	0	0	0	0	0	0	0	0	0	0	0	0	0	0	0	0	0	0	0	0
LINC00561	0	0	0	0	0	0	0	0	0	0	0	0	0	0	0	0	0	0	0	0	0	0	0	0	0	0	0	0	0	0	0	0	0	0	0	0	0	0	0	0	0	0	0	0	0	0	0	0	0
LINC00562	0.00404365	0.00210922	0	0.00322847	0	0	0	0.00181145	0.00369384	0	0.00305944	0	0	0.00286749	0	0	0.00447959	0.00222472	0.00409013	0.00218905	0.0048663	0.00323831	0.00579853	0.00287785	0	0.0022728	0	0	0	0	0.00400803	0	0.0164568	0.00223816	0.00128381	0	0.00172293	0.00430059	0.00349575	0.00208319	0	0	0	0	0.00520878	0.00182513	0.00293629	0	0.00163825
LINC00563	0	0	0	0	0	0	0	0.000704608	0	0	0	0	0	0	0	0	0.000193962	0.00142553	0.00162055	0	0.00253164	0	0	0.000532079	0	0	0	0	0	0	0	0	0	0.000230371	0	0	0	0	0	0	0	0	0	0	0	0	0	0	0
LINC00564	0	0	0	0	0	0	0	0	0	0	0	0	0	0	0	0	0	0	0	0	0	0	0	0	0	0	0	0	0	0	0	0	0	0	0	0	0	0	0	0	0	0	0	0	0	0	0	0	0
LINC00565	0	0	0	0	0	0	0	0	0	0	0	0	0	0	0	0.00211314	0.000781938	0	0	0	0.00114223	0.00311379	0	0	0	0	0	0	0	0	0	0	0	0.000151486	0	0	0	0	0	0	0	0	0	0	0	0	0	0	0.00565664
LINC00566	0	0	0	0	0	0	0	0	0	0	0	0	0	0	0	0	0	0	0.00108154	0	0	0	0	0	0	0	0	0	0	0	0	0	0	0	0	0	0	0	0	0	0	0	0	0	0	0	0	0	0
LINC00567	0	0	0	0	0	0	0	0	0	0	0	0	0	0	0	0	0	0	0	0	0	0	0	0	0	0	0	0	0	0	0	0	0	0	0	0	0	0	0	0	0	0	0	0	0	0.00219713	0	0	0
LINC00570	0	0	0	0	0	0	0	0.000720108	0	0.000343539	0	0	0.000598334	0	0	0.0699171	8.25e-05	0	0	0	0	0	0	0	0	0	0	0	0	0	0.00467707	0	0	0	0	0	0	0	0	0	0	0	0	0	0	0	0.00470974	0.00605273	0.0029792
LINC00571	0.00721762	0	0	0.0140054	0	0.00297029	0	0	0	0	0.00261376	0	0.00140137	0.00276696	0	0	0	0	0	0.000455042	0	0	0	0	0	0.00943252	0	0	0	0	0	0	0	0	0.000459005	0	0	0	0	0	0	0	0.0235781	0.00391059	0	0	0	0	0
LINC00572	0	0	0	0	0	0	0	0	0	0	0	0	0	0	0	0	0	0	0	0	0	0	0	0	0	0	0	0	0	0	0	0	0	0	0	0	0	0	0	0	0	0	0	0	0	0	0	0	0
LINC00574	0.00198066	0	0	0	0	0	0	0	0	0	0.00128577	0	0.000138567	0.000605948	0	0.00165514	0.000163701	0.00112286	0.000979038	0.000388484	0.00148775	0	0.00177964	0	0	0.00412348	0	0	0	0	0	0	0	0	0.0001766	0	0	0.000395653	0	0	0	0	0	0	0.0052746	0.000791343	0	0	0
LINC00575	0	0	0	0	0	0	0	0	0	0	0	0	0	0	0	0	0	0	0	0	0	0	0	0	0	0	0	0	0	0	0	0	0	0	0	0	0	0	0	0	0	0	0	0	0	0	0	0	0
LINC00578	0.0399681	0.00673839	0	0.057188	0.0402711	0.0232069	0.202673	0.00271413	0	0.000433488	0.00263304	0	0	0.0020782	0	0	0.000219785	0.000259371	0	0.000683032	0.000563484	0.0012884	0	0	0	0	0	0	0	0.0022529	0	0	0	0.000455946	0	0	0	0	0	0	0	0	0	0.00327546	0	0.0452672	0.00406142	0.007978	0.0158808
LINC00581	0	0	0	0	0	0	0	0	0	0	0	0	0	0	0	0	0	0	0	0.000486812	0	0	0	0	0	0	0	0	0	0	0	0	0	0	0	0	0	0	0	0	0	0	0	0	0.00458075	0	0	0	0
LINC00582	0.00265886	0	0	0	0	0	0	0.00139431	0	0.0115122	0.00160184	0.00945306	0.065983	0.0580181	0	0	0.000383443	0.000779349	0	0	0.00109458	0	0	0.0002804	0	0	0	0	0	0	0	0.0279053	0	0.00023995	0.000130716	0	0	0.000340895	0	0	0	0	0	0	0.00868189	0	0	0	0
LINC00583	0	0	0	0	0	0	0	0	0	0	0	0	0	0	0	0	0	0	0	0	0	0	0	0	0	0	0	0	0	0	0	0	0	0	0	0	0	0	0	0	0	0	0	0	0	0	0	0	0
LINC00587	0	0	0	0	0	0	0	0	0	0	0	0	0	0	0	0	0	0	0	0	0	0	0	0	0	0	0	0	0	0	0	0	0	0	0	0	0	0	0	0	0	0	0	0	0	0	0	0	0
LINC00588	0	0	0	0	0	0	0	0	0	0	0	0	0	0	0	0	0	0	0	0	0	0	0	0	0	0	0	0	0	0	0	0	0	0	0	0	0	0	0	0	0	0	0	0	0	0	0	0	0
LINC00589	0.00330829	0	0	0	0	0	0	0.00055977	0	0	0	0	0	0	0	0	0.000385332	0.000371394	0	0.000525049	0	0	0.012336	0.00178586	0	0	0	0	0	0	0	0	0	0.000161577	0.000177067	0	0	0	0	0	0	0	0	0	0	0	0	0	0
LINC00592	0	0.00411178	0.0267278	0.00817714	0	0.00329908	0	0	0.00213568	0	0	0	0	0.00214368	0	0	0	0	0	0	0.00121464	0	0	0	0	0.0137339	0.0311888	0	0	0	0	0	0	0.00052203	0.00058786	0	0	0	0	0	0	0	0	0	0	0.00169014	0	0	0
LINC00596	0	0	0	0	0	0	0	0	0	0	0	0	0	0	0	0	0	0	0	0	0	0	0	0	0	0	0	0	0	0	0	0	0	0	0	0	0	0	0	0	0	0	0	0	0	0	0	0	0
LINC00598	0	0	0	0	0	0	0	0	0	0	0	0	0	0	0	0	0.00049059	0.000208182	0	0	0	0	0	0	0	0	0	0	0	0	0.00251621	0	0	0	0	0	0	0	0	0	0	0	0	0	0	0	0	0	0
LINC00599	0	0	0	0	0	0	0	0	0	0	0	0	0	0	0	0	0	0.000615555	0	0	0	0	0	0	0	0	0	0	0	0	0	0	0	0.000514336	0	0	0	0	0	0	0	0.00942512	0	0	0	0.000825554	0	0	0
LINC00601	0	0	0	0	0	0	0	0.000659344	0	0	0.000251231	0	0.000187481	0	0	0	0	0.000178986	0	0	0	0	0	0	0	0	0	0	0	0	0	0	0	0	0	0	0	0	0	0	0	0	0	0	0	0.00079874	0.00179892	0	0.00315663
LINC00602	0	0	0	0	0	0	0	0	0	0	0	0	0.000223767	0	0	0	0.000133029	0	0	0	0	0	0	0	0	0	0	0	0	0	0	0	0	0	0	0	0	0	0	0	0	0	0	0	0	0	0.00509151	0	0
LINC00603	0	0	0	0	0	0	0	0	0	0	0	0	0	0	0	0	0	0	0	0	0	0	0	0	0	0	0	0	0	0	0	0	0	0.000592756	0	0	0	0	0	0	0	0	0	0	0	0	0	0	0
LINC00604	0	0	0	0	0	0	0	0	0	0.00137272	0	0	0	0	0	0	0	0	0	0	0	0	0	0	0	0	0	0	0	0	0	0	0	0.000161577	0	0	0	0	0	0	0	0	0	0	0	0	0	0	0
LINC00605	0	0	0	0	0	0	0	0	0	0	0	0	0	0	0	0	0	0	0	0	0	0	0	0	0	0	0	0	0	0	0	0	0	0.000813404	0.000208957	0	0	0	0	0	0	0	0	0	0	0.00285037	0	0	0.00836995
LINC00606	0	0	0	0	0	0	0	0	0	0	0	0	0	0	0	0	0	0	0	0	0	0	0	0	0	0	0	0	0	0	0	0	0	0	0	0	0	0	0	0	0	0	0	0	0	0	0	0	0
LINC00607	0	0	0	0	0.00834057	0	0	0.000181218	0	0.000402803	0.000798199	0	0.000783318	0	0	0	0.000116094	0	0	0	0	0	0	0	0	0.00217637	0	0	0	0.0108926	0.0169228	0	0	0.00512119	0.00320739	0.000394443	0	0	0.0133357	0	0.0163766	0	0	0.0126537	0	0.00567938	0.00270335	0	0
LINC00608	0	0	0	0	0	0	0	0	0	0	0	0	0	0	0	0	0	0.000552741	0	0	0	0	0.000556509	0	0	0	0	0	0	0	0	0	0	0	0	0	0	0	0	0	0	0	0	0	0	0	0	0	0
LINC00609	0	0	0	0	0	0	0	0	0	0	0	0	0	0	0	0	0	0	0	0	0	0	0	0	0	0	0	0	0	0	0	0	0	0	0	0	0	0	0	0	0	0	0	0	0	0	0	0	0
LINC00613	0	0	0	0	0	0	0	0	0	0	0	0	0	0	0	0	0	0	0	0	0	0	0	0	0	0	0	0	0	0	0	0	0	0	0	0	0	0	0	0	0	0	0	0	0	0	0	0	0
LINC00615	0	0	0	0	0	0	0	0	0	0	0	0	0	0	0	0	0	0	0	0	0	0	0	0	0	0	0	0	0	0	0	0	0	0	0	0	0	0	0	0	0	0	0	0	0	0	0	0	0
LINC00616	0	0	0	0	0	0	0	0	0	0	0	0	0	0	0	0	0	0	0	0	0	0	0	0	0	0	0	0	0	0	0	0	0	0	0	0	0	0	0	0	0	0	0	0	0	0	0	0	0
LINC00619	0	0	0	0	0	0	0	0.000204511	0	0	0	0.0031625	0	0	0	0	0	0.000170591	0	0	0.000580508	0	0	0	0	0	0	0	0	0.00377783	0.0061679	0.039964	0	0	0	0	0	0	0	0	0	0	0	0	0	0.000667145	0	0.00345492	0.00458171
LINC00620	0	0	0	0	0	0	0	0	0	0	0	0	0.000270523	0	0	0	0	0	0	0	0	0	0	0	0	0	0	0	0	0	0	0	0	0	0	0	0	0.00156811	0	0	0	0	0	0	0	0	0	0	0
LINC00621	0	0	0	0.00512076	0	0	0	0.0003922	0	0	0	0	0	0	0	0	0	0	0	0	0	0	0	0	0	0.0051933	0	0	0	0	0	0	0	0	0	0	0	0.00138828	0	0	0	0	0	0	0	0	0	0	0.00368666
LINC00623	0.0256041	0.0104316	0	0.0124163	0	0.00588329	0	0.0163907	0.00988554	0.00500427	0.0364485	0.00121158	0.0090275	0.00634993	0	0	0.0363126	0.0565507	0.0455632	0.0102796	0.0512548	0.0812511	0.0203	0.0164645	0.0257514	0.0214899	0	0	0.00868717	0	0	0	0	0.0217024	0.0107474	0.0144356	0.00207606	0.0251679	0.0217352	0.018136	0.0220085	0.0268633	0.035383	0.0799588	0.0244184	0.0055802	0.0100937	0.00762461	0.00976572
LINC00624	0	0	0	0	0	0	0	0.000296179	0	0	0.00280776	0	0	0	0	0	0.000103388	0.000215886	0	0	0	0	0	0.00240611	0	0	0	0	0	0	0	0	0	0	0.000217856	0	0	0	0	0	0	0	0	0	0	0	0	0	0
LINC00626	0	0	0	0	0	0	0	0	0	0	0	0	0	0	0	0	0	0	0	0	0	0	0	0	0	0	0	0	0	0	0	0	0	0	0	0.000144574	0	0	0	0	0	0	0	0	0	0.000929327	0	0	0
LINC00628	0	0	0	0	0	0	0	0	0	0	0	0	0	0	0	0	0	0	0	0	0	0	0	0	0	0	0	0	0	0	0	0	0	0	0	0	0	0	0	0	0	0	0	0	0	0	0	0	0
LINC00629	0	0	0	0	0	0	0	0	0	0	0	0	0	0	0	0	0	0	0	0	0	0	0	0	0	0	0	0	0	0	0.00194547	0	0	0.000123024	0.000232395	0.000376672	0	0	0	0	0	0	0	0	0	0.00079874	0	0	0
LINC00630	0.00400711	0.0014029	0	0.00368374	0	0.00517818	0	0.00182099	0	0.00193382	0.00167338	0	0.00161157	0.000642939	0	0	0.00204038	0.00194028	0.00417603	0.000915719	0.00262627	0.00687349	0.00263425	0.0105979	0.0036684	0.00929187	0	0	0	0.00273581	0.00390059	0	0	0.00286269	0.00206011	0	0	0.00318789	0	0	0.00217762	0	0	0	0	0	0.0125943	0	0
LINC00632	0.00190237	0	0	0	0	0	0	0.000434162	0	0	0.00114116	0	0	0	0	0	0.00019646	0.000609268	0	0	0	0	0	0.0015501	0	0	0	0	0	0	0	0	0	0	0	0	0	0	0	0	0.00262089	0	0	0	0	0.0145013	0.0092621	0.000858622	0.0143559
LINC00635	0	0	0	0	0	0	0	0.000395903	0	0	0	0	0	0	0	0	0	0	0	0	0	0	0	0	0	0	0	0	0	0	0	0	0	0	0	0	0	0	0	0	0	0	0	0	0	0	0	0	0
LINC00636	0	0	0	0	0	0	0	0.001446	0	0	0	0	0	0	0	0	0.000553973	0	0	0	0	0	0	0.00213387	0	0	0	0	0.0076425	0	0	0	0.116015	0.000571851	0.00167509	0	0	0	0	0	0.00145137	0	0	0.00391128	0	0.00115115	0	0	0
LINC00637	0	0	0	0	0	0	0	0	0.00234074	0.000531981	0.00152818	0	0.000197164	0	0	0	0.000509849	0.000473896	0	0	0	0	0.000293309	0	0	0	0	0	0	0	0	0.0333845	0	0.00013237	0	0	0	0	0	0	0	0.0055169	0	0	0	0.00233007	0	0	0.00420611
LINC00638	0.00763544	0	0	0	0	0	0	0.00250553	0	0.00148325	0.00541972	0.00205504	0.000837909	0	0.00987519	0	0.00219386	0.00158057	0.00610266	0.000575172	0.00103852	0.00380307	0.0013286	0.00211835	0.00189138	0.0135144	0	0	0	0	0.00395564	0	0	0.00114773	0.00102954	0.000225025	0	0.00364809	0	0	0.00200271	0	0	0	0	0.0015764	0	0	0.00541959
LINC00639	0	0	0	0	0	0	0	0	0	0	0	0	0	0.00155431	0	0	0	0	0	0	0	0	0	0	0	0.0069596	0	0	0	0.00490271	0.00371482	0	0	0	0	0.00286892	0	0	0	0	0	0	0	0	0	0	0	0	0
LINC00640	0	0	0	0.0161217	0	0	0	0.000361325	0	0	0.000670601	0	0.000486489	0	0	0	0	0.000425301	0	0.00128341	0	0	0.0040546	0.00105133	0	0	0	0	0	0	0.00353132	0	0.0352852	0.00171128	0.000395029	0	0.00178006	0	0	0	0	0	0	0	0	0	0	0	0.0151834
LINC00642	0	0	0	0	0	0	0	0	0	0	0	0	0	0	0	0	0	0	0	0	0.000423768	0	0	0	0	0	0	0	0	0	0	0	0	0	0	0	0	0	0	0	0	0	0	0	0.00369141	0	0	0	0
LINC00644	0	0	0	0	0	0	0	0	0	0	0	0	0	0	0	0	0	0	0	0	0	0	0	0	0	0	0	0	0	0	0	0	0	0	0	0	0	0	0	0	0	0	0	0	0	0	0	0	0
LINC00645	0	0	0	0	0	0	0	0	0	0	0	0	0	0	0	0	0	0	0	0	0	0	0	0	0	0	0	0	0	0	0	0	0	0	0	0	0	0	0	0	0	0	0	0	0	0	0	0	0
LINC00648	0	0	0	0	0	0	0	0.000366355	0	0	0	0	0.000306379	0	0	0	0	0	0	0	0	0	0	0	0	0.0036533	0	0	0	0	0	0	0	0	0	0	0	0.000495026	0	0	0	0	0	0	0	0	0	0	0
LINC00649	0.0227246	0.00813983	0.0125657	0.0194444	0.0202499	0.0189405	0.124242	0.0175114	0.0076869	0.00662713	0.0099087	0.00246317	0.0304262	0.0103847	0.0164109	0	0.139012	0.127276	0.134706	0.135864	0.148003	0.0375023	0.220255	0.173279	0.136562	0.0526838	0.0156503	0	0	0.0081705	0.00954282	0.0843466	0	0.0108189	0.00953013	0.00399692	0.00625638	0.015234	0.0103658	0.0152546	0.00886352	0.0106421	0.046621	0.00634057	0.0118015	0.0147461	0.00845341	0.00558331	0.0154677
LINC00652	0	0	0	0	0	0	0	0	0	0	0	0	0	0	0	0	0	0	0	0	0	0	0	0	0	0	0	0	0	0	0	0	0	0	0	0	0	0	0	0	0	0	0	0	0	0	0	0	0
LINC00654	0	0	0	0	0	0	0	0.000835808	0	0.00142968	0.00387939	0	0.000315866	0	0	0.00146523	0	0.000222266	0.000626069	0	0	0	0	0.00151703	0.00259118	0	0	0	0	0	0.00157359	0	0	0.00215235	0.00234311	0.00236038	0.000912337	0	0.00612688	0.00376191	0.0061836	0	0	0	0	0.00381658	0.00903034	0.00375022	0
LINC00656	0	0	0	0	0	0	0	0	0	0	0	0	0	0	0	0	0.000181408	0	0	0	0	0	0	0	0	0	0	0	0	0	0	0	0	0.00165842	0.00157672	0	0.00103745	0	0	0.00149181	0.00212983	0	0	0	0	0	0	0	0
LINC00658	0	0	0	0	0	0	0	0	0	0	0	0	0	0	0	0	0	0	0	0	0	0	0	0	0	0	0	0	0	0	0	0	0	0	0	0	0	0	0	0	0	0	0	0	0	0	0	0	0
LINC00659	0	0	0	0	0	0	0	0.000689134	0	0	0.000212071	0	0.0025609	0.00134109	0	0	0.00289262	0.00333328	0.000993446	0.000662017	0.00192527	0.000854305	0.0042267	0.00299225	0.0015687	0	0	0	0	0	0	0	0	0.000482951	0.00226996	0.00109786	0	0.00105334	0	0	0	0	0	0	0	0	0	0	0
LINC00662	0.0462026	0.00747552	0	0.0350498	0.0503999	0.0551487	0.140593	0.041969	0.0625523	0.0077836	0.0328506	0.0145296	0.0330949	0.0336302	0.0353338	0.00290101	0.0511131	0.0315506	0.0385845	0.0265599	0.0369412	0.030324	0.0509739	0.0313042	0.0509248	0.0559549	0.0245489	0	0.0402461	0.0440527	0.0605414	0.0908518	0.0524481	0.0319798	0.026753	0.00635751	0.0197067	0.035221	0.0339457	0.0160563	0.0171985	0.0143134	0	0.0165674	0.0105595	0.076483	0.0568181	0.00707328	0.0332545
LINC00664	0	0	0	0	0	0	0	0	0	0	0	0	0.000448944	0	0	0	0.000577563	0.001106	0	0	0.000491263	0	0.000180687	0.00256676	0.0013651	0	0	0	0	0	0	0	0	0	0	0.00171694	0	0.000347684	0	0.00325958	0	0	0	0	0	0	0	0	0
LINC00665	0.00259289	0	0	0.0346688	0.0414099	0.0376378	0	0.0228177	0.0258588	0.00740276	0.0367127	0.00959392	0.0173155	0.0154302	0.046647	0	0.00875154	0.0177159	0.0092921	0.00933775	0.00721407	0.0244964	0.00725876	0.0169394	0.010726	0.0389554	0	0	0	0.0448281	0.0583666	0	0.0811736	0.00931451	0.00816447	0.00451123	0.00461355	0.0193779	0.00941143	0.00255084	0.00482883	0	0	0.00583121	0.015823	0.0408197	0.0302564	0.0229185	0.0307348
LINC00667	0.169839	0.0610817	0.0756856	0.14415	0.17163	0.103128	0.124242	0.0565691	0.0626532	0.014945	0.119388	0.0135429	0.0597205	0.0638408	0.183109	0.00911325	0.0974806	0.0984688	0.0998357	0.0933993	0.0639751	0.0829823	0.101028	0.14654	0.112405	0.0938365	0	0	0.0676869	0.143522	0.0955717	0.140921	0.0723458	0.087124	0.0803947	0.0397181	0.0838009	0.126055	0.0712851	0.0832076	0.0879389	0.128495	0.0836097	0.281281	0.0944928	0.160405	0.124346	0.0430157	0.196183
LINC00668	0	0	0	0	0	0	0	4.12e-05	0	0.00110875	0.00104614	0.00194155	0.00116482	0.00114288	0	0	0.000691276	0	0.00184653	0	0	0	0	0.000466056	0	0	0	0	0	0	0	0	0	0.000527274	0.000285101	0	0	0	0	0	0	0	0	0	0	0	0	0	0
LINC00670	0	0	0	0	0	0	0	0	0	0	0	0	0	0	0	0	0	0	0	0	0	0	0	0	0	0	0	0	0	0	0	0	0	0	0	0	0	0	0	0	0	0	0	0	0	0	0	0	0
LINC00671	0	0	0	0	0	0	0	0	0	0	0	0	0	0	0	0	0	0	0	0	0	0	0	0	0	0	0	0	0.00754442	0.00101579	0.0024767	0	0	0	0	0	0	0	0	0	0	0	0	0	0	0	0.0130121	0	0
LINC00676	0	0	0	0	0	0	0	5.45e-05	0	0	0	0	0	0	0	0	0	0	0	0	0	0	0	0	0	0	0	0	0	0	0	0	0	0	0	0	0	0	0	0	0	0	0	0	0	0	0	0	0
LINC00677	0	0	0	0	0	0	0	0	0	0.00150958	0.00040807	0	0	0	0	0	0	0	0	0	0	0.000998038	0	0	0	0	0	0	0	0	0	0	0	0	0.000963378	0	0.00397439	0.000410539	0	0.00422328	0	0	0	0	0	0	0	0	0
LINC00678	0	0	0	0	0	0	0	0	0	0	0	0	0	0	0	0	0	0	0	0	0	0	0	0	0	0	0	0	0	0	0	0	0	0	0	0	0	0	0	0	0	0	0	0	0	0	0	0	0
LINC00681	0	0	0	0	0	0	0	0	0	0	0	0	0	0	0	0	0	0	0	0	0	0	0	0	0	0	0	0	0	0	0	0	0	0	0	0	0	0	0	0	0	0	0	0	0	0	0	0	0
LINC00682	0	0	0	0	0	0	0	0	0	0	0	0	0.000288033	0	0	0	0.000117802	0	0	0	0	0	0	0	0	0	0	0	0	0	0	0	0	0	0	0	0	0	0	0	0	0	0	0	0	0	0	0	0
LINC00683	0.0124354	0.00306604	0	0.00291103	0	0.0032448	0	0.000447716	0	0	0	0	0.000639635	0	0	0	0.000126668	0.000294992	0	0	0	0.00123942	0.0015405	0	0	0.00664079	0	0	0	0	0.00309553	0	0	0.000579514	0.00100306	0	0	0.00279446	0	0	0.00144838	0	0	0.00737729	0	0.00113698	0	0.005254	0.00575265
LINC00685	0.118675	0.017235	0	0.0958657	0.132967	0.0377847	0	0.0493901	0.0572539	0.00115538	0.0716274	0.00191419	0.0143986	0.0149011	0.188489	0	0.0809253	0.120052	0.0911056	0.0827631	0.0712141	0.0875131	0.0751254	0.0782795	0.0892491	0.0431823	0	0	0.0327658	0.0752584	0.0790498	0.0333845	0.0747612	0.0282228	0.025482	0.00624215	0.0271106	0.0923239	0.0397494	0.0404155	0.0345875	0.0361019	0.0150993	0.0268233	0.051757	0.122479	0.0569169	0.0136113	0.0889124
LINC00686	0	0	0	0	0	0	0	0	0	0	0	0	0	0	0	0	0	0	0	0	0	0	0	0	0	0	0	0	0	0	0	0	0	0	0	0	0	0	0	0.00481558	0	0	0	0	0	0	0	0	0
LINC00687	0	0	0	0	0	0	0	0	0	0	0	0	0	0	0	0	0	0	0	0	0	0	0	0	0	0	0	0	0	0	0	0	0	0	0	0	0	0	0	0	0	0	0	0	0	0	0	0	0
LINC00690	0	0	0	0	0	0	0	0	0.001208	0	0	0	0	0	0	0	0	0	0	0	0	0	0	0	0	0	0	0	0	0	0	0	0	0	0	0	0	0	0	0	0	0	0	0	0	0	0	0	0
LINC00691	0	0	0	0	0	0	0	0	0	0	0	0	0.000307281	0	0	0	0	0	0	0	0	0	0	0	0	0	0	0	0	0	0	0	0	0.000223347	0	0	0	0.00142978	0	0	0	0	0	0	0.00472399	0	0	0	0.00265295
LINC00698	0	0	0	0	0	0	0	0	0	0	0.00206184	0	0.000522778	0	0	0	0	0	0	0	0	0	0	0	0	0	0	0	0	0	0	0	0	0	0	0	0	0	0	0	0	0	0	0	0	0	0	0	0
LINC00700	0	0	0	0	0	0	0	0	0	0	0	0	0	0	0	0	0	0	0	0	0	0	0	0	0	0	0	0	0	0	0	0	0	0	0	0	0	0	0	0	0	0	0	0	0	0	0	0	0
LINC00701	0	0	0	0	0	0	0	0	0	0	0	0	0	0	0	0	0	0	0	0	0	0	0	0	0	0	0	0	0	0	0	0	0	0	0	0	0	0	0	0	0	0	0	0	0	0	0	0	0
LINC00702	0.00112766	0	0	0	0	0	0	0	0	0	0	0	0	0	0	0	0.00025105	0.000445786	0	0	0	0	0	0	0	0	0	0	0	0	0	0	0	0.000161577	0.000533862	0.000928761	0	0	0	0.00295562	0.00300819	0	0	0	0	0.0205748	0.0527775	0.0159248	0.0108177
LINC00703	0	0	0	0	0	0	0	0	0	0	0	0	0	0	0	0	0	0	0	0	0	0	0	0	0	0	0	0	0	0	0	0	0	0	0	0	0	0	0	0	0	0	0	0	0	0	0	0	0
LINC00705	0	0	0	0	0	0	0	0	0	0	0	0	0	0	0	0	0	0	0	0	0	0	0	0	0	0	0	0	0	0	0	0	0	0	0	0	0	0	0	0	0	0	0	0	0	0	0	0	0
LINC00707	0	0	0	0.00412495	0	0	0	0.000182951	0.00168373	0.00123993	0.00179145	0.00122905	0.00495795	0.0012234	0	0	0.000430038	0.000607239	0	0	0	0	0.00106769	0	0.00167568	0	0	0	0	0.00472146	0	0	0	0	0.000122004	0	0	0.000266063	0	0	0	0	0	0	0	0	0	0	0
LINC00708	0	0	0	0	0	0	0	0	0	0	0	0	0	0	0	0	0	0	0	0	0	0	0	0	0	0	0	0	0	0	0	0	0	0	0	0	0	0	0	0	0	0	0	0	0	0	0	0	0
LINC00709	0	0	0	0	0	0	0	0	0	0	0	0	0	0	0	0	0	0	0	0	0	0	0	0	0	0	0	0	0	0	0	0	0	0	0	0	0	0	0	0	0	0	0	0	0	0	0	0	0
LINC00836	0	0	0	0	0	0	0	0	0	0	0	0	0	0	0	0	0	0	0	0	0	0	0	0	0	0	0	0	0	0	0	0	0	0	0	0	0	0	0	0	0	0	0	0	0	0	0	0	0
LINC00837	0	0	0	0	0	0	0	0	0	0	0	0	0	0	0	0	0	0	0	0	0	0	0	0	0	0	0	0	0	0	0	0	0	0	0	0	0	0	0	0	0	0	0	0	0	0	0	0	0
LINC00838	0	0	0	0	0	0	0	0	0	0	0	0	0	0	0.00879265	0	0.000243045	0	0	0	0	0	0	0	0	0	0	0	0	0	0	0	0	0	0	0	0	0	0	0	0.00147572	0	0	0	0	0	0	0	0
LINC00839	0	0	0	0	0	0	0	4.68e-05	0	0.00136772	0.000791912	0.00319873	0	0	0	0	0.000198759	0.000419104	0.000296302	0.00112775	0	0	0.000938798	0.00154418	0	0	0	0	0.0310757	0.0409398	0.085712	0	0.0546014	0	0.000427119	0	0	0	0	0	0	0	0	0	0.00348979	0.0194067	0.0118602	0.0190036	0.0336417
LINC00840	0	0	0	0	0	0	0	0	0	0	0	0	0	0	0	0	0	0	0	0	0	0	0	0	0	0	0	0	0	0	0.00460254	0	0	0	0	0	0	0	0	0	0	0	0	0	0	0.00288435	0	0	0
LINC00841	0	0	0	0	0	0	0	0	0	0	0	0	0	0	0	0	0	0	0	0	0	0	0	0	0	0	0	0	0	0	0	0	0	0	0	0	0	0	0	0	0	0	0	0	0	0	0	0	0
LINC00843	0.00198443	0	0	0	0	0	0	0.000273724	0	0	0.00155179	0	0	0	0	0	0.000469761	0.001755	0	0	0.00106084	0.00273065	0	0.00164568	0	0	0	0	0	0	0.00281347	0	0	0.000610083	0.000931986	0	0	0	0	0.00438466	0	0	0	0	0	0	0.00443645	0	0
LINC00844	0	0	0	0	0	0	0	0	0	0	0	0	0	0	0	0	0	0	0	0	0	0	0	0	0	0	0	0	0	0	0	0	0	0	0	0	0	0	0	0	0	0	0	0	0	0	0	0.00664095	0.00716069
LINC00845	0	0	0	0	0	0	0	0	0	0	0	0	0	0	0	0	0	0	0	0	0	0	0	0	0	0	0	0	0	0	0	0	0	0	0	0	0	0	0	0	0	0	0	0	0	0	0	0	0
LINC00847	0.0441001	0.0140369	0.020931	0.0474513	0.128249	0.0481719	0	0.0547068	0.0577898	0.0238087	0.034015	0.00580793	0.0387036	0.0589309	0.0174205	0.00641701	0.0582074	0.0671019	0.0723392	0.0857434	0.0426508	0.0660619	0.0859824	0.0781738	0.049103	0.037226	0.0492306	0	0.0376259	0.0420878	0.0185445	0.10626	0.0416124	0.110272	0.101421	0.0541331	0.0655894	0.0828334	0.0775085	0.0476025	0.0538517	0.0622579	0.032832	0.0437133	0.107288	0.0504383	0.0539345	0.0083296	0.0419738
LINC00850	0	0	0	0	0	0	0	0	0	0	0	0	0	0	0	0	0	0	0	0	0	0	0	0	0	0	0	0	0	0	0	0	0	0	0	0	0	0	0	0	0	0	0	0	0	0	0	0	0
LINC00851	0	0	0	0	0	0	0	0	0	0	0	0	0	0	0	0	0	0	0	0	0	0	0	0	0	0	0	0	0	0	0	0	0	0	0	0	0	0	0	0	0	0	0	0	0	0	0	0	0
LINC00852	0.00270715	0	0	0	0.0241691	0	0	0.00442823	0.00294616	0	0.000831655	0	0.000336267	0.00189864	0.0125469	0.00139603	0.00334875	0.00414674	0.00266732	0.002746	0.00672477	0.00488413	0.0026189	0.00105809	0.00183272	0	0	0	0	0.00767917	0.000828415	0	0	0.00232484	0.0011381	0.000207603	0	0.00117886	0	0	0.00227324	0	0	0	0	0	0	0.00215805	0.00409384
LINC00853	0.00463149	0.00562729	0	0.0138774	0	0	0	0.0016273	0.00168617	0.000192273	0.00345907	0.00290989	0	0	0	0.00120241	3.93e-05	0	0	0	0	0	0.000180687	0.00200259	0	0.00393864	0	0	0	0.00858225	0.00302946	0	0	0.00227166	0.00169679	0.00013703	0	0.000483158	0	0	0	0	0	0.00312119	0	0.00157055	0	0.00358926	0.0065956
LINC00857	0.0046592	0	0	0.00206887	0	0	0	0.00170638	0	0.000596357	0.000250749	0	0.00159725	0.000735144	0	0	0.000186536	0	0	0	0	0.00111252	0	0.000250455	0	0.00817726	0	0	0	0.0030085	0	0	0	0	0	0	0	0	0	0	0	0	0	0	0	0.0075738	0	0.00150515	0.00441119
LINC00858	0	0	0	0	0	0	0	0	0	0	0	0	0	0	0	0	0.000309135	0	0	0	0.00108003	0	0	0	0	0	0	0	0	0	0	0	0	0	0	0	0	0	0	0	0	0	0	0	0	0	0	0	0
LINC00861	0.00677762	0.00939372	0	0	0	0	0	0.0163252	0.0032504	0.00716413	0.00468879	0	0.0204398	0.00241861	0	0.00709962	0.199781	0.0967218	0.0952451	0.0252693	0.22994	0.315133	0.122274	0.0381851	0.0501459	0.0127447	0	0	0	0.00341406	0.00313304	0	0	0.00844724	0.00449269	0.00384337	0.0083045	0.0128012	0	0.00577737	0.00278611	0.00833033	0.019915	0	0.00276303	0	0.00299598	0.00377816	0.00265081
LINC00862	0.00430148	0.00193949	0	0.00525934	0	0.00644672	0	0.000466334	0.00145845	0	0.000764965	0.00413788	0.000870267	0.0006697	0	0	0.000204536	0.000574694	0	0	0.00100507	0	0	0	0	0	0	0	0	0	0	0	0	0.00101549	0.000711812	0.000644983	0	0.000490782	0	0	0	0	0	0	0	0	0	0	0
LINC00863	0.0199786	0	0	0.0146314	0	0.00533061	0.0617809	0.00977312	0.00653709	0.000866127	0.0396669	0.00117578	0.00518071	0.00216133	0.0587766	0	0.0103174	0.0142341	0.00577365	0.0024339	0.00891578	0.012903	0.0142871	0.0136371	0.0103328	0.003164	0	0	0	0.00305829	0.00545148	0	0.0533363	0.00519056	0.00648889	0.00308382	0.00339925	0.0157532	0.0035773	0.00602883	0.0078429	0.0179082	0	0.0136244	0.0194973	0.0198647	0.00994149	0.00696307	0.00736393
LINC00864	0	0	0	0	0	0	0	0.00103195	0	0	0.000212071	0	0.000789008	0	0	0	0	0	0	0	0	0	0	0	0	0	0	0	0	0	0	0	0	0.000788042	0.000735698	0	0	0.0026661	0	0	0.00972702	0	0	0	0	0	0	0	0
LINC00865	0.0268818	0.00381882	0	0.02893	0.0202499	0.00909225	0.0617809	0.00621351	0	0.00112659	0	0	0.00033636	0	0.206094	0	0.00328599	0.00143243	0.000955257	0	0.000961068	0.000761733	0.000783572	0.00173965	0.00422625	0.0458252	0	0	0.00839967	0.00557677	0.0169615	0	0	0.0015792	0.00315218	0.000193639	0.00177743	0.00280425	0	0	0	0	0	0.00808842	0.012403	0.017389	0.0213124	0	0.023737
LINC00866	0.00311501	0	0	0	0	0	0	4.32e-05	0	0	0	0	0	0	0	0	0	0	0	0	0	0	0	0	0	0	0	0	0	0	0	0	0	0	0	0	0	0	0	0	0	0	0	0	0	0	0	0	0
LINC00867	0	0.00204515	0	0	0	0	0	9.14e-05	0	0	0	0	0	0	0	0	0.000336694	0.000306032	0	0	0	0	0	0	0	0	0	0	0	0	0	0	0	0	0	0	0	0	0	0	0	0	0	0	0	0	0	0	0.00235257
LINC00868	0	0	0	0	0	0	0	0	0	0	0	0	0	0	0	0	0	0	0	0	0	0	0	0	0	0	0	0	0	0	0	0	0	0	0	0	0	0	0	0	0	0	0	0	0	0	0	0	0
LINC00870	0	0	0	0	0	0	0	0	0	0	0	0	0	0	0	0	0	0.00036324	0	0	0	0	0	0	0	0	0	0	0	0	0	0	0	0	0	0	0	0.000550982	0	0	0	0	0	0	0	0.00217202	0	0	0
LINC00871	0.00114412	0	0	0	0	0	0	0	0	0	0.00153832	0	0.000313117	0.00114155	0	0	0.000297686	0	0	0	0.000464333	0	0	0	0	0	0	0	0	0	0	0	0	0	0	0	0	0	0	0	0	0	0	0.00391128	0	0	0	0	0
LINC00877	0.00403094	0	0	0	0	0	0	0.0108952	0.00315929	0.00910427	0.00972394	0.00829698	0.0477112	0.0459167	0.105601	0.00153131	0.00243684	0.00166707	0.0021714	0.0005606	0.00181442	0.000958251	0.00621566	0.0057683	0.00255901	0	0	0	0	0.0010904	0.00285985	0	0	0.0125498	0.0131796	0.00704864	0.0230029	0.0837135	0	0.0735651	0.00274507	0.185519	0	0	0.0771415	0	0.00381631	0	0.00528917
LINC00879	0	0	0	0	0	0	0	0	0	0	0	0	0	0	0	0	0	0	0	0	0	0	0	0	0	0	0	0	0	0	0	0	0	0	0	0	0	0	0	0	0	0	0	0	0	0	0	0	0
LINC00880	0	0	0	0	0.0335624	0.00343628	0	0.000547282	0	0.00105344	0.000228892	0	0.00760063	0.00517494	0	0	0.00617951	0.00025956	0.00118402	0.00100957	0.00258305	0	0.00979617	0.00186715	0.00897381	0	0	0	0	0.00399695	0	0	0	0	0.00024044	0.000393555	0	0	0	0	0.00307696	0	0	0	0	0	0	0	0
LINC00881	0.00199334	0	0.0146351	0.00602443	0	0.00492816	0	0.00116466	0	0	0.00883759	0	0.000824156	0.00209728	0	0	0.00194767	0.000277009	0	0.00119414	0	0.00159231	0.0005101	0.0010682	0.0112626	0.00344367	0	0	0	0	0.00577318	0	0.00588006	0.00338341	0.00121259	0.000164811	0.00221855	0.00459919	0.00411269	0	0.00396356	0.00635551	0	0	0	0	0	0	0.00513541
LINC00882	0	0.00206044	0	0	0	0.00406327	0	0.000310218	0	0	0	0	0.00108692	0	0	0	0.000507227	0.000388	0	0	0.000564483	0.00173487	0.000542945	0.000797331	0	0.0544805	0.0335927	0	0.00859861	0	0	0	0	0.000423632	0.000301069	0.00078121	0	0	0	0	0	0	0	0	0.0201634	0.0113425	0.0296389	0.00896151	0.015285
LINC00884	0.00718752	0.00225463	0	0.0113396	0	0.0222026	0	0.00320278	0.00345242	0.000402803	0.00780416	0.00215044	0.00799607	0.00544374	0	0	0.00573374	0.00248849	0.00168135	0.000608446	0.000509012	0	0.0307083	0.00389157	0.00818567	0.0124125	0	0	0	0	0.00308813	0	0	0.0136505	0.0153164	0.00805276	0.0168789	0.0126062	0.00282617	0.0136592	0.0225837	0.0164264	0	0.0216207	0	0.00279954	0.00807859	0	0.00683438
LINC00885	0.00402576	0	0.0185111	0.00988629	0	0.0118417	0.0426296	0	0	0	0.00125727	0.00326035	0.000232127	0.000743782	0.00634035	0	0.000684265	0	0	0.0017208	0.000459278	0.00120585	0.0111888	0	0	0.0227807	0	0	0	0.00124198	0	0	0	0.00159352	0.000910314	0.00150959	0.00185777	0.00338759	0	0	0.00174142	0	0	0	0	0	0	0	0
LINC00886	0.00357711	0	0	0.00211826	0	0.0131654	0	0.00226952	0.00484416	0.000310681	0.00197023	0.00137472	0.00039253	0.00487296	0	0	0.00239821	0.000477358	0.00195795	0	0.00123099	0.00264217	0.0021277	0.00118039	0.0014418	0.0678517	0	0	0	0	0	0	0	0.00395187	0.00114278	0	0.00142862	0.00111046	0	0	0	0.0084619	0	0	0	0.00228453	0	0.00384027	0.00219587
LINC00887	0.00237452	0.00532081	0	0.00915196	0	0	0	0.00197821	0	0	0.00464458	0	0.000813163	0.00177849	0	0	0.00164113	0.000620083	0.00263313	0.00150569	0	0.00188956	0.00178918	0	0	0.00269954	0	0	0	0	0.00897223	0	0	0	0.000736557	0	0.00140875	0	0	0	0.00134571	0	0	0	0	0	0.00644496	0.00195682	0
LINC00891	0.0579958	0.0131388	0.0921219	0.00986769	0.283658	0.005823	0	0.00351493	0.00103706	0.00229144	0.00769208	0	0.0193658	0.00230821	0	0	0.00833443	0.000991191	0.00367985	0	0.000454351	0.00676902	0.0236162	0.00357034	0	0	0	0	0	0	0.000682368	0	0	0.0129255	0.00849184	0.00464172	0	0.00195604	0	0	0.00627877	0	0	0	0	0	0	0	0.00573195
LINC00893	0.0244934	0.00264853	0.0189104	0.016494	0.067502	0.0138478	0	0.0086515	0.0144448	0	0.0058099	0.00411955	0.0121867	0.00923572	0.0338449	0	0.0151179	0.0157315	0.0177122	0.0158614	0.0166484	0.02343	0.0160146	0.00400747	0.0206566	0.1239	0	0	0	0.0198179	0.00607478	0.0914618	0	0.00654325	0.00496042	0	0.00831179	0.00813632	0.0176252	0.00524658	0.00776057	0.0134998	0.0216429	0.00807239	0.0121117	0.0106148	0.0241916	0.00448213	0.0041429
LINC00894	0	0	0	0.00628019	0	0	0	0.000951122	0	0.00132896	0.00208056	0	0.000454944	0.00768787	0	0	0.00216699	0.000686278	0.00120603	0.00167964	0.00123374	0.00348625	0.00177848	0.00522007	0.00254966	0.00569153	0	0	0.00699835	0	0	0	0	0.00306003	0.00131064	0.00141117	0.0038508	0.00141141	0.00322622	0	0.00223339	0	0	0	0	0	0.00573862	0	0
LINC00895	0.00241653	0	0	0	0	0	0	0.000502323	0	0.000516763	0.00162361	0	0	0	0	0	0.000754838	0.000258106	0	0	0.00113361	0	0	0	0.00476004	0	0	0	0	0	0	0	0	0	0.000730644	0	0	0	0	0	0	0	0	0	0	0	0	0	0
LINC00896	0.00113869	0	0	0	0	0	0	0.000828572	0	0	0.00259579	0	0.00055083	0.00130769	0	0.00171726	0.0019113	0.000769823	0.00223742	0	0.0018563	0.00201118	0.00100942	0	0	0.0036533	0	0	0	0	0	0	0	0.000580095	0.00109128	0.000693645	0	0.00143443	0	0	0	0	0	0	0	0.000791343	0	0.00308225	0
LINC00898	0	0	0	0	0	0	0	0.000546482	0	0	0	0	0	0	0	0	0	0	0	0	0	0	0	0	0	0	0	0	0	0	0	0	0	0	0	0	0	0	0	0	0	0	0	0	0	0	0	0	0
LINC00900	0.00143528	0.00241857	0	0	0	0	0	0.000800584	0	0	0.026176	0	0.000922637	0	0	0	0	0	0	0	0.000620819	0	0.00109019	0.00133844	0	0	0	0	0	0	0.00129051	0	0	0.031499	0.0330929	0.00812564	0.0161899	0.0112196	0.0202914	0.00450496	0.00472208	0.00395932	0	0	0	0.00385863	0	0.00312509	0
LINC00901	0	0	0	0	0	0	0	0	0	0	0	0	0	0	0	0	0	0	0	0	0	0	0	0	0	0	0	0	0	0	0	0	0	0	0	0	0	0	0	0	0	0	0	0	0	0	0	0	0
LINC00903	0	0	0	0	0	0	0	0	0	0	0	0	0	0	0	0	0	0	0	0	0	0	0	0	0	0	0	0	0	0	0	0	0	0	0	0	0	0	0	0	0	0	0	0	0	0	0	0	0
LINC00904	0	0	0	0	0	0	0	0	0	0	0	0	0	0	0	0	0	0	0	0	0	0	0	0	0	0	0	0	0	0	0	0	0	0	0	0	0	0	0	0	0	0	0	0	0	0	0	0	0
LINC00906	0	0	0	0	0	0	0	0	0	0	0	0	0	0	0	0	0	0	0	0	0	0	0	0	0	0	0	0	0	0	0	0	0	0	0	0	0	0	0	0	0	0	0	0	0	0	0	0	0
LINC00907	0	0	0	0	0	0	0	0.00014576	0	0	0	0	0	0	0	0	0.000373297	0	0.00316922	0.00051925	0.000802694	0	0	0	0	0	0	0	0	0	0	0	0	0	0	0	0	0	0	0	0	0	0	0	0	0	0	0	0
LINC00908	0	0.00349475	0	0.00262458	0	0.00244866	0	0	0	0	0	0	0	0	0	0	0	0	0	0	0	0	0.000535675	0.000389922	0	0.0679986	0.0269547	0	0	0	0	0	0	0	0	0	0	0	0	0	0	0	0	0	0.00391659	0	0	0	0.0116296
LINC00909	0.0440696	0.0150178	0	0.0631944	0.103826	0.0264482	0.0617809	0.0293483	0.040951	0.00771298	0.0454893	0.00574763	0.025707	0.023942	0.16148	0	0.0492876	0.0414284	0.0349398	0.0518775	0.0410169	0.0701763	0.047318	0.0540347	0.0581823	0.11025	0.0381195	0.262732	0.0296431	0.0310871	0.0380248	0.108582	0.116914	0.0406854	0.0294328	0.0103566	0.0264017	0.042346	0.0485584	0.0214725	0.0319341	0.0424341	0.0634257	0.023917	0.057234	0.050557	0.0452035	0.00206871	0.0359769
LINC00910	0.00622627	0	0	0.0184475	0	0	0	0.00780695	0.0231583	0.00156495	0.014708	0	0.00232284	0.00363097	0.0316449	0	0.00704126	0.00747841	0.004303	0.0035542	0.00639354	0.00782656	0.00614084	0.00660038	0.00237334	0.00936902	0	0	0	0.00596305	0.00417729	0	0	0.00420704	0.00591872	0.001349	0.00399309	0.00712023	0.00490718	0.00488476	0.00293192	0.0258748	0.0201111	0	0.00626049	0.00285092	0.0085966	0.00380189	0
LINC00911	0	0	0	0	0	0	0	0	0	0	0	0	0	0	0	0	0	0	0	0	0	0	0	0	0	0	0	0	0	0	0	0	0	0	0.000240645	0	0	0	0	0	0	0	0	0	0	0	0	0	0
LINC00917	0	0	0	0	0	0	0	0	0	0	0	0	0	0	0	0	0	0	0	0	0	0	0	0	0	0	0	0	0	0	0	0	0	0	0	0	0	0	0	0	0	0	0	0	0	0	0	0	0
LINC00919	0	0	0	0	0	0	0	0	0	0	0	0	0	0	0	0	0	0	0	0	0	0	0	0	0	0	0	0	0	0	0	0	0	0	0	0	0	0	0	0	0	0	0	0	0	0	0	0	0
LINC00920	0	0	0	0	0	0	0	0.00310979	0.00264438	0.00316153	0.00164931	0	0.00396154	0.000779491	0	0.000796929	0.0321885	0.00985537	0.0231506	0.0127103	0.0133158	0.00607241	0.0116338	0.0139692	0.0313072	0.00811157	0.0134588	0	0	0.0108105	0.00823589	0	0.0238948	0.00638076	0.00495338	0.00148875	0.00637896	0.00724854	0.00420919	0.00668093	0.000920785	0.00657768	0	0.0167975	0	0.0141532	0.00628489	0.000858622	0.0110335
LINC00921	0	0	0	0	0	0.00629683	0	0.0078348	0.00825288	0.000966243	0.0091652	0	0.00148171	0	0.00877802	0	0.00807223	0.00638602	0.00656153	0.00174012	0.00990403	0.0202108	0.00620278	0.00943934	0.00215788	0.0171071	0	0	0.00680848	0.00402361	0.00789843	0	0	0.0136097	0.00697145	0.00512904	0.0152324	0.00845352	0.00865455	0.0285816	0	0.037184	0	0	0.00317824	0.0124229	0.00608643	0.00161508	0.028039
LINC00922	0	0	0	0.0130012	0	0	0	0	0	0	0	0	0	0	0	0	0	0	0	0	0	0	0	0	0	0	0	0	0.00822269	0	0	0	0	0	0	0	0	0	0	0	0.00148593	0	0	0	0	0.0193515	0	0.00370485	0
LINC00923	0	0	0.0185111	0	0.0313347	0	0	0.000615203	0	0	0.00161606	0	0	0	0	0	0	0.000347204	0	0	0	0	0	0	0	0	0	0	0	0	0	0	0	0	0	0	0	0.00100478	0	0	0	0	0	0	0	0.00323983	0	0	0
LINC00924	0.00100258	0	0	0	0	0	0	0.000266436	0	0	0.00302668	0	0.00064677	0.0014139	0	0	0.000646728	0.000814672	0.00117898	0	0.000644982	0.00145852	0	0.00325308	0.00250347	0	0	0	0	0	0	0	0.0127726	0	0	0	0	0.00061259	0	0	0.00171274	0	0	0	0	0.00382387	0.0276576	0	0.00868767
LINC00926	0.00246279	0	0	0	0	0	0.0624615	0.28714	0.391943	0.0056766	0.00128265	0.00242794	0.011134	0.00594628	0.0110802	0.00384139	0.00752886	0.00169445	0.00419387	0	0.00376273	0.00259661	0.000289242	0.00310608	0.00209313	0.0054393	0	0	0.0252071	0.00284355	0.0110825	0.0468579	0.0225391	0.00522016	0.00495743	0.00107551	0.00225179	0.00812883	0	0	0.00254594	0	0	0	0.00263797	0.0308649	0.0269229	0.00439063	0.00770916
LINC00927	0	0	0	0	0	0	0	0	0	0	0	0	0	0	0	0	0	0	0	0.000616293	0	0	0	0	0	0	0	0	0	0	0	0	0	0	0	0	0	0	0	0	0	0	0	0	0	0	0	0	0
LINC00928	0	0	0	0	0	0	0	0	0	0	0	0	0	0	0	0	0	0	0	0	0	0	0	0	0	0	0	0	0	0	0	0	0	0	0	0	0	0	0	0	0	0	0	0	0	0	0	0	0
LINC00929	0	0	0	0	0	0	0	0	0	0	0.00137067	0.00205504	0	0	0	0	0	0	0	0	0	0	0	0	0	0.003164	0	0	0	0	0	0	0	0	0	0	0	0	0	0	0	0	0	0	0	0	0	0	0
LINC00930	0.00119398	0	0	0	0.075233	0	0	0	0	0.00109868	0	0	0	0	0	0	0	0	0	0	0	0	0	0	0	0.0141808	0.0381195	0	0	0	0	0	0	0	0	0	0	0	0	0	0	0	0	0	0	0	0	0	0
LINC00934	0	0	0	0	0	0	0	0	0	0	0	0	0	0	0	0	0	0	0	0	0	0	0	0	0	0	0	0	0	0	0	0	0	0	0	0	0	0	0	0	0	0	0	0	0	0	0	0	0
LINC00937	0.0202241	0.00706218	0	0.00754185	0	0.0151758	0	0.00290877	0.00106627	0	0.00797513	0	0.00205189	0.00187225	0	0.00165946	0.00444615	0.00546317	0.00617554	0.00193472	0.00283357	0.00523291	0.00172733	0.008266	0.006714	0.0226927	0	0	0	0	0.00260046	0.039964	0	0.0473513	0.0280191	0.011559	0.0691827	0.0340203	0.035625	0.118686	0.0243605	0	0.0270603	0.00822376	0.00203323	0	0	0.00466404	0.00588301
LINC00939	0	0	0	0.00211826	0	0	0	0	0	0	0	0	0	0	0	0	0	0	0	0	0	0	0	0	0	0.0177107	0	0	0	0	0	0	0	0	0	0	0	0	0	0	0	0	0	0	0	0	0	0	0
LINC00940	0	0	0	0	0	0	0	0	0	0	0	0	0	0	0	0	0.000103618	0	0	0	0	0	0	0	0.00152052	0	0	0	0	0	0	0	0	0	0	0	0	0	0	0	0	0	0	0	0	0	0	0	0
LINC00941	0	0.00288218	0	0.00368374	0	0	0	0.000560871	0	0	0.00719142	0	0.000233418	0.00105247	0	0	0.00157239	0.00124705	0	0.00138633	0.000845619	0	0.00069679	0.00143694	0	0	0	0	0	0.0219221	0.00776007	0	0	0.00120171	0.000676176	0.00140961	0.000963078	0.0015214	0	0	0	0	0	0	0	0.00367272	0	0	0
LINC00942	0.0034993	0	0	0	0	0	0	0	0	0	0.000250749	0	0	0	0	0	0	0	0	0	0.000610933	0	0	0	0	0	0	0	0	0	0	0	0	0	0	0	0	0	0	0	0	0	0	0	0	0	0	0	0
LINC00943	0	0	0	0	0	0	0	0.00051694	0	0	0	0	0	0	0	0	0	0	0	0	0	0	0	0	0	0	0	0	0	0	0	0	0	0	0	0	0	0	0	0	0	0	0	0	0	0	0	0	0
LINC00944	0	0	0	0	0	0.00470447	0	0.0139044	0.0180956	0	0.00341159	0	0.00366909	0.00599332	0	0	0.0221743	0.0336636	0.0218774	0.0166016	0.0327348	0.0238373	0.00464292	0.00540392	0.00594717	0	0	0	0	0	0	0	0	0.00101374	0.000264731	0	0	0.00272556	0	0.00582829	0	0	0	0	0	0.00169854	0	0.00289804	0.0059366
LINC00945	0	0	0	0	0	0	0	0	0	0	0	0	0	0	0	0	0	0	0	0	0	0	0	0	0	0	0	0	0	0	0	0	0	0	0	0	0	0	0	0	0	0	0	0	0	0	0	0	0
LINC00951	0	0	0	0	0	0	0	0	0	0	0	0	0	0	0	0	0	0	0	0	0	0	0	0	0	0	0	0	0	0	0	0	0	0	0	0	0	0	0	0	0	0	0	0	0	0	0	0	0
LINC00954	0.00427186	0	0	0.00278418	0	0.00535648	0	0.020916	0.023746	0.000953513	0.0199501	0	0.00562615	0.00423674	0.0139718	0	0.0403748	0.0427481	0.0346077	0.0159721	0.0230167	0.0404052	0.0597567	0.0108637	0.0470303	0.00837887	0.0335927	0	0	0.00185059	0	0.0511	0.0643059	0.00681539	0.00280309	0.000276032	0.00107264	0.00978054	0	0.0115798	0	0.0148379	0	0	0.0188922	0.00472348	0.00768061	0	0.0190806
LINC00957	0.00269092	0.00195633	0	0.0106514	0	0	0	0.00413653	0.00867882	0.000624906	0.00244502	0	0.00213417	0.00360397	0.00638704	0	0.00837971	0.00476224	0.0104496	0.00282144	0.00542612	0.00959418	0.00704165	0.00370674	0.00972133	0.00302311	0	0	0	0	0	0	0	0.00316081	0.00337744	0.000195176	0	0.00452068	0.007707	0	0	0.00649833	0	0	0	0.00360057	0	0.005254	0
LINC00958	0.00482008	0	0	0.0165227	0	0.0243965	0.313817	0.00255784	0	0	0.00194194	0	0	0.0019623	0	0	0.00107106	0.00193158	0.000998134	0	0.000481778	0.00124163	0.00137977	0.000805382	0	0.0627417	0	0	0	0	0	0	0	0.0006551	0.00019717	0	0	0.00561267	0	0	0	0	0	0	0.00340479	0	0.00521094	0	0
LINC00960	0.0199856	0.00605408	0	0.0299658	0	0.0288451	0.166872	0.00275462	0	0.0010861	0.00656109	0.00449591	0.000286849	0	0.0149936	0	0.000998304	0.000533713	0	0.000821404	0.00219243	0	0.00125246	0	0.00186187	0.022828	0	0	0	0.0106051	0.00456456	0	0.0790545	0.00890032	0.00601806	0.0037897	0	0.00658414	0	0	0.0121594	0	0	0.0357366	0.00300615	0.0369773	0.0145897	0.00871517	0.0311248
LINC00964	0.00584708	0.00209374	0	0.0113414	0.00834057	0	0.0617809	0	0	0	0	0	0	0	0	0	0.000206614	0.000177973	0	0	0	0	0	0	0	0.017067	0	0	0	0	0	0	0	0.00145387	0.00014374	0	0	0.000624879	0	0.00376191	0	0	0	0	0	0	0	0	0
LINC00967	0	0	0	0	0	0	0	0	0	0	0	0	0	0	0	0	0	0	0	0	0	0	0	0	0	0	0	0	0	0	0	0	0	0.000158152	0	0	0	0	0	0	0	0	0	0	0	0	0	0	0
LINC00968	0	0	0	0	0	0	0	0.00144122	0	0.00149706	0	0	0.000297342	0.000867409	0	0	0	0	0.000250619	0	0	0	0	0.0013219	0	0	0	0	0	0	0	0	0	0.00621953	0.00301439	0.00150887	0.0107157	0.00554694	0.00810897	0.00348731	0.00163769	0.0055169	0	0.00924821	0	0.0067924	0	0.0167155	0.0256007
LINC00970	0	0	0	0	0	0	0	0.000173054	0	0	0	0	0	0	0	0	0	0	0	0	0	0	0	0.00140623	0	0	0	0	0	0	0	0	0	0	0	0	0	0	0	0	0	0	0	0	0	0	0	0	0
LINC00971	0.00114412	0	0	0	0	0	0	0.0013224	0	0	0.00192947	0	0.000433951	0	0	0	0.000710339	0.00171444	0	0	0.000736242	0.00128356	0	0.00090979	0	0	0	0	0	0	0	0	0	0	6.77e-05	0	0	0.00295377	0	0.0024896	0	0	0	0	0	0.00195056	0	0	0
LINC00972	0	0	0	0	0	0	0	0	0	0	0	0	0	0	0	0	0	0	0	0	0	0	0	0	0	0	0	0	0	0	0	0	0	0	0	0	0	0	0	0	0	0	0	0	0	0	0	0	0
LINC00973	0	0	0	0	0	0	0	0.000258192	0	0.00128199	0.00514326	0	0.00275488	0	0	0	0.000262366	0.000820344	0	0.000536543	0	0	0	0	0	0	0	0	0	0	0	0	0	0	0.00063714	0	0	0	0	0.00184474	0	0	0	0	0	0	0	0.00159306	0
LINC00974	0	0	0	0	0	0	0	0	0	0	0	0	0	0	0	0	0	0	0	0	0	0	0	0	0	0	0	0	0	0	0	0	0	0	0	0	0	0	0	0	0	0	0	0	0	0	0	0	0
LINC00982	0.0406748	0.0168694	0.05012	0.03625	0.099106	0.00997756	0	0.00084924	0	0	0.000268903	0	0.00038842	0	0	0	0.000380201	0.00020527	0	0	0.00071626	0.00100461	0.000964361	0	0	0.00646537	0	0	0	0	0.0189643	0	0	0.000798535	0.000708699	0	0	0.00851557	0	0	0.00116557	0	0	0	0	0	0	0.00204292	0
LINC00987	0	0	0	0	0	0	0	0.00348954	0	0.000897628	0.0401048	0.00329052	0.00249236	0.000743782	0.00879265	0	0.0130582	0.0235996	0.00919439	0.0201016	0.0573567	0.032474	0.00646189	0.0308203	0.00583982	0.0121536	0	0	0.0534932	0.059959	0.0651969	0	0	0.00477252	0.0024997	0.00175363	0.00232262	0.00333947	0	0.00299803	0.00122607	0	0	0.00634057	0.012666	0.00780371	0.0122277	0.00925414	0.0197314
LINC00989	0	0	0	0	0	0	0	0	0	0	0	0	0	0	0	0	0	0	0	0	0	0	0	0	0	0	0	0	0	0	0	0	0	0	0	0	0	0	0	0	0	0	0	0	0	0	0.00672316	0.00297906	0
LINC00992	0.002938	0.00263085	0	0.00405472	0.0170805	0	0	0	0	0	0	0	0.000161295	0	0	0	0	0	0	0	0	0	0	0	0	0.0077896	0	0	0	0	0	0	0	0	0	0	0	0	0.00473492	0	0	0	0	0	0	0	0	0	0
LINC00994	0	0	0	0	0	0	0	0	0	0	0	0	0	0	0	0	0	0	0	0	0	0	0	0	0	0	0	0	0	0	0	0	0	0	0	0	0	0	0	0	0	0	0	0	0	0	0	0	0
LINC00996	0.00246279	0	0	0	0	0	0	0.0184298	0.0235227	0.00181037	0.179015	0.00232908	0.00211638	0.0063914	0.494926	0.00158517	0.00283912	0.0488487	0.00558403	0.00496592	0.0025275	0.0191935	0.000878601	0.0137612	0.00120264	0	0	0	0	0	0	0	0	0.010249	0.0120084	0.00567595	0.01219	0.0225692	0.0427623	0	0.0339463	0	0.110161	0.0216838	0	0.00222486	0	0	0
LINC00997	0.0116049	0	0	0.0062017	0.0307946	0	0	0.000139016	0	0.00146667	0.00125577	0	0.00173137	0	0	0.00161213	0	0.000646187	0	0	0	0.00140042	0.000718519	0.000252045	0	0.0120213	0	0	0	0.018453	0.0128589	0	0	0.00399146	0.00120618	0.00107645	0	0.00234021	0.0039531	0.00195325	0.00791923	0	0	0	0	0.0201219	0.0111729	0	0.00101257
LINC01001	0.0102894	0	0	0.00558319	0	0	0	0.00471257	0	0.00151693	0.013304	0	0.00504798	0.00341599	0	0.00150752	0.00241007	0.00131771	0.00292784	0	0.002667	0.00496768	0.00492648	0.00353167	0	0.00899589	0	0	0	0.0026475	0	0.0601285	0	0.0139112	0.00684224	0.00529695	0	0.00482812	0.00844804	0.0370111	0.0202286	0.0182111	0	0	0.00285628	0.00154169	0	0	0.00833366
LINC01003	0.0716043	0.0237001	0.0257419	0.0511738	0.0943252	0.0595263	0.138572	0.0193113	0.0153054	0.00440521	0.0196708	0.00172152	0.00744137	0.00903636	0.0416909	0	0.0223388	0.0253349	0.0380991	0.0306014	0.0193289	0.0572803	0.0341044	0.0227818	0.0179237	0.0570723	0.0722213	0	0.0225974	0.0641041	0.0358174	0	0.0986355	0.0476044	0.029176	0.010308	0.0290868	0.0551671	0.0450737	0.0307794	0.0417023	0.0418061	0.0216429	0.0202594	0.0609595	0.0289768	0.0227498	0.00460668	0.0274664
LINC01004	0.00785369	0.0100675	0	0.00387496	0	0.00517818	0	0.00807786	0.0082001	0	0.0204494	0	0.0060367	0.00731097	0.0408735	0	0.0122395	0.00873569	0.0201027	0.00243517	0.00469643	0.0122613	0.00857074	0.00343407	0.00933564	0.00387815	0	0	0	0.0180831	0.0192041	0	0	0.00894202	0.00356839	0.000168542	0.00464678	0.0126164	0.00834428	0.0092222	0.00654712	0.0331537	0	0	0.00334744	0	0.00208202	0	0.00478925
LINC01005	0	0	0	0	0	0	0	0	0	0	0	0	0	0	0	0	0	0	0	0	0	0	0	0	0	0	0	0	0	0	0	0	0	0	0	0	0	0	0	0	0	0	0	0	0	0	0	0	0
LINC01006	0.0668821	0.0407088	0.0775028	0.0426223	0.0670993	0.0480517	0	0.0155067	0.0155363	0.00477042	0.0264354	0	0.0110311	0.0116456	0.00578736	0.00631967	0.0121832	0.0208765	0.0146746	0.0225847	0.00270652	0.00555182	0.0194037	0.0325814	0.013552	0.0957773	0	0	0.0205681	0.0898158	0.0532928	0.136235	0.0439294	0.0120732	0.0145931	0.00825098	0.00477091	0.0272861	0.0293923	0.0106102	0.00898752	0.00747118	0.0291633	0.0272687	0.0163774	0.0305629	0.0361571	0.00480161	0.0371509
LINC01007	0	0	0	0	0	0	0	0	0	0	0	0	0	0	0	0	0	0	0	0	0	0	0	0	0	0	0	0	0	0	0	0	0	0	0	0	0	0	0	0	0	0	0	0	0	0	0	0	0
LINC01010	0	0	0	0	0	0	0	0.000335583	0	0	0	0	0.00156372	0.00123641	0	0	0.00101508	0.00234713	0	0.00160649	0.000590417	0.00123233	0	0.00882686	0.00297791	0	0	0	0	0	0	0	0	0.0112379	0.00930288	0.00143194	0	0.0127452	0	0.00455674	0.00662939	0	0.00904694	0.010836	0.0385949	0	0	0	0
LINC01011	0.00691994	0.00385954	0	0.00465664	0	0.0106142	0.0624615	0.00900204	0.0200035	0	0.0135345	0	0.00208815	0.00283117	0	0	0.0168157	0.012724	0.0132107	0.00867004	0.0147902	0.00386949	0.00974999	0.00753035	0.0160598	0.047824	0	0	0.00947192	0.011664	0.0253754	0	0.0419949	0.0134763	0.00739546	0.00429166	0.0101126	0.0142927	0	0.0029539	0.00780852	0.00766843	0	0.00447875	0.00348979	0.012681	0.0408154	0.00509166	0.01632
LINC01013	0	0	0	0	0	0	0	0.00797432	0	0	0	0.00310776	0.000258406	0.00121247	0	0	0.000274708	0	0	0	0	0	0	0.000314724	0	0.00310536	0	0	0.0204609	0.0870474	0.0297976	0	0	0	7.6e-05	0	0	0.0099363	0	0	0.0017742	0	0	0	0.00434757	0	0	0	0
LINC01016	0	0	0	0	0	0	0	0	0	0	0	0	0	0	0	0	0	0	0	0	0	0	0	0	0	0	0	0	0	0	0	0	0	0	0	0	0	0	0	0	0	0	0	0	0	0.00447257	0	0	0
LINC01017	0	0	0	0	0	0	0	0	0	0	0	0	0	0	0	0	0	0	0	0	0	0	0	0	0	0	0	0	0	0	0	0	0	0	0	0	0	0	0	0	0	0	0	0	0	0	0	0	0
LINC01018	0.00563353	0	0	0.00806763	0	0.014803	0	4.13e-05	0	0	0	0	0.000797028	0	0	0	0	0.00133063	0	0	0	0	0	0	0	0.0141394	0	0	0	0	0	0	0	0.00130469	0	0	0	0	0	0	0	0	0	0	0	0	0	0	0
LINC01019	0	0	0	0.00379798	0	0	0	0	0	0	0	0	0	0	0	0	0	0	0	0	0	0	0	0	0	0	0	0	0	0	0	0	0	0	0	0	0	0	0	0	0	0	0	0	0	0	0	0	0
LINC01020	0	0	0	0	0	0	0	0	0	0	0	0	0	0	0	0	0	0	0	0	0	0	0	0	0	0	0	0	0	0	0	0	0	0	0	0	0	0	0	0	0	0	0	0	0	0	0	0	0
LINC01022	0	0	0	0	0	0	0	0	0	0	0	0	0	0	0	0	0	0	0	0	0	0	0	0	0	0	0	0	0	0	0	0	0	0	0.000341238	0	0	0	0	0	0	0	0	0	0	0	0	0	0
LINC01023	0.0372037	0.0329583	0.0288458	0.0629601	0	0.0255538	0	0.00820861	0.0051852	0.00615757	0.05847	0.00911137	0.0170748	0.0098698	0	0.0034591	0.00187138	0.000919431	0.00122384	0.000421812	0.00273819	0.00496815	0.00048352	0.00132362	0	0.0528775	0.0362413	0	0.0154288	0.0105908	0.0112133	0.0644988	0.045409	0.0143834	0.0135983	0.00722613	0.00329593	0.00978851	0.00383636	0.0106401	0.00684817	0.00659788	0.0323962	0.00401477	0	0.00931537	0.0118548	0.00764781	0.0345431
LINC01028	0	0	0	0	0	0	0	0	0	0	0	0	0	0	0	0	0	0	0	0	0	0	0	0	0	0	0	0	0	0	0	0	0	0	0	0	0	0	0	0	0	0	0	0	0	0	0	0	0.0155625
LINC01029	0	0	0	0	0	0	0	0	0	0	0	0	0	0	0	0	0	0	0	0	0	0	0	0	0	0	0	0	0	0	0	0	0	0	0	0	0	0	0	0	0	0	0	0	0	0	0	0	0
LINC01030	0	0	0	0	0	0	0	0.000194622	0	0	0	0	0	0	0	0	0.000211321	0	0.00159093	0.000595203	0.00124518	0	0.000328802	0	0	0	0	0	0	0	0	0	0	0.000601984	0.000266735	0	0	0.000974925	0	0	0	0.00516169	0	0	0	0	0	0	0
LINC01031	0	0	0	0	0	0	0	0	0	0	0	0	0	0	0	0	0	0.000314642	0	0	0	0	0.00138791	0	0.00268705	0.049993	0	0	0	0	0	0	0	0	0	0	0	0	0	0	0	0	0	0	0	0	0	0	0
LINC01033	0	0	0	0	0	0	0	0	0	0	0	0	0.000737701	0	0	0	0.000203552	0.000157452	0	0.00101	0	0	0	0	0.00260007	0	0	0	0	0	0	0	0	0.000532154	0.00159604	0.000630777	0	0	0	0	0.00461536	0	0	0	0	0	0	0	0
LINC01034	0	0	0	0	0	0	0	0	0	0	0	0	0	0	0	0	0	0	0	0	0	0	0	0	0	0	0	0	0	0	0	0	0	0	0	0	0	0	0	0	0	0	0	0	0	0	0	0	0
LINC01035	0	0	0	0	0	0	0	0	0	0	0	0	0	0	0	0	0	0	0	0	0	0	0	0	0	0	0	0	0	0	0	0	0	0	0	0	0	0	0	0	0	0	0	0	0	0	0	0	0
LINC01038	0	0	0	0	0	0	0	0	0	0	0	0	0	0	0	0	0	0	0	0	0	0	0	0	0	0	0	0	0	0	0	0	0	0	0	0	0	0	0	0	0	0	0	0	0	0	0	0	0
LINC01039	0	0	0	0	0	0	0	0	0	0	0	0	0	0	0	0	0	0	0	0	0	0	0	0	0	0	0	0	0	0	0	0	0	0	0	0	0	0	0	0	0	0	0	0	0	0	0	0	0
LINC01040	0	0	0	0	0	0	0	0	0	0	0	0	0	0	0	0	0	0	0	0	0	0	0	0	0	0	0	0	0	0	0	0	0	0	0	0	0	0	0	0	0	0	0	0	0	0	0	0	0
LINC01043	0	0	0	0	0	0	0	0	0	0	0	0	0	0	0	0	0	0	0	0	0	0	0	0	0	0	0	0	0	0	0	0	0	0	0	0	0	0	0	0	0	0	0	0	0	0	0	0	0
LINC01044	0	0	0	0	0	0	0	0	0	0	0	0	0	0	0	0	0	0	0	0	0	0	0	0	0	0	0	0	0	0	0	0	0	0	0	0	0	0	0	0	0	0	0	0	0	0	0	0	0
LINC01046	0	0	0	0	0	0	0	0	0	0	0	0	0	0	0	0	0	0	0	0	0	0	0	0	0	0	0	0	0	0	0	0	0	0	0	0	0	0	0	0	0	0	0	0	0	0	0	0	0
LINC01047	0	0	0	0	0	0	0	0	0	0	0	0	0	0	0	0	0	0	0	0	0	0	0	0	0	0	0	0	0	0	0	0	0	0	0	0	0	0	0	0	0	0	0	0	0	0	0	0	0
LINC01048	0	0	0	0	0	0	0	0	0	0	0	0	0	0	0	0	0	0	0	0	0	0	0	0	0	0	0	0	0	0	0	0	0	0	0	0	0	0	0	0	0	0	0	0	0	0.00169854	0.00137466	0	0.00463878
LINC01049	0	0	0	0	0	0	0	0	0	0	0	0	0	0	0	0	0	0	0	0	0	0	0	0	0	0	0	0	0	0	0	0	0	0	0	0	0	0	0	0	0	0	0	0	0	0	0	0	0
LINC01050	0	0.0043533	0	0	0	0	0	0.00114188	0	0.00269133	0.000236891	0	0.000539621	0.000735144	0	0	0.000480393	0	0	0	0	0.00106752	0	0	0	0	0	0	0	0	0	0	0	0.0159367	0.0230657	0.00274479	0	0.00523852	0	0	0.0050355	0	0	0	0	0.0231786	0	0.00139391	0.00457499
LINC01052	0	0	0	0	0	0	0	0	0	0	0	0	0	0	0	0	0	0	0	0	0	0	0	0	0	0	0	0	0	0	0	0	0	0	0	0	0	0	0	0	0	0	0	0	0	0	0	0	0
LINC01053	0	0	0	0	0	0	0	0	0	0	0	0	0	0	0	0	0	0	0	0	0	0	0	0	0	0	0	0	0	0	0	0	0	0	0	0	0	0	0	0	0	0	0	0	0	0	0	0	0
LINC01054	0	0	0	0	0	0	0	0	0	0	0.00109129	0	0	0	0	0	0	0	0	0	0	0	0	0	0	0	0	0	0	0	0	0	0	0	0.000412423	0	0	0	0	0	0.0016891	0	0	0	0	0	0	0	0
LINC01055	0	0	0	0	0	0	0	0	0	0.000687005	0	0.0032217	0.00247596	0.0038546	0	0	0	0	0	0	0	0	0.00105977	0	0	0	0	0	0	0	0	0	0	0	0	0	0	0	0	0	0	0	0	0	0	0	0	0	0
LINC01056	0	0	0	0	0	0	0	0	0	0	0	0	0	0	0	0	0	0	0	0	0	0	0	0	0	0	0	0	0	0	0	0	0	0	0	0	0	0	0	0	0	0	0	0	0	0	0	0	0
LINC01058	0	0	0	0	0	0	0	0	0	0	0	0	0	0	0	0	0	0	0	0	0	0	0	0	0	0	0	0	0	0	0	0	0	0	0	0	0	0	0	0	0	0	0	0	0	0	0	0	0
LINC01060	0	0	0	0	0	0	0	0	0	0	0	0	0	0	0	0	0	0	0	0	0	0	0	0	0	0	0	0	0	0.00107384	0.00369161	0	0	0	0	0	0	0	0	0	0	0	0	0	0	0.00155957	0.00145259	0	0
LINC01063	0.00143086	0	0	0	0	0.00244866	0	0.00175318	0.00169509	0.000857128	0.0032482	0.000733242	0.00225094	0.0006697	0	0	0.00368266	0.00283328	0	0.000880871	0.00270301	0.00225274	0.00225537	0.00223068	0.00365024	0.00547189	0.0304112	0	0	0.001579	0.00259495	0	0	0.00381406	0.00410911	0.00281142	0.00242549	0.00885699	0	0.013881	0.00562584	0.00925602	0	0	0	0	0	0	0
LINC01065	0	0	0	0	0	0	0	0	0	0	0	0	0	0	0	0	0	0	0	0	0	0	0	0	0	0	0	0	0	0	0	0	0	0	0	0	0	0	0	0	0	0	0	0	0	0	0	0	0
LINC01066	0	0	0	0	0	0	0	0	0	0	0	0	0	0	0	0	0	0	0	0	0	0	0	0	0	0	0	0	0	0	0	0	0	0	0	0	0	0	0	0	0	0	0	0	0	0	0	0	0
LINC01067	0	0	0	0	0	0	0	0	0	0	0	0	0	0	0	0	0	0	0	0	0	0	0	0	0	0	0	0	0	0	0	0	0	0	0	0	0	0	0	0	0	0	0	0	0	0	0	0	0
LINC01068	0.0026745	0	0	0.00931944	0	0.00291394	0	0.00013819	0	0	0.0119582	0	0.00037565	0	0	0	0.00202784	0.00375653	0.000713647	0.0010155	0	0	0.0117388	0.0016872	0.00215355	0	0	0	0	0	0.00459004	0	0	0.000370041	0	0	0	0.000566937	0	0	0	0	0	0	0.00276303	0	0	0	0
LINC01069	0	0	0	0	0	0	0	0	0	0	0	0	0	0	0	0	0	0	0	0	0	0	0	0	0	0	0	0	0	0	0	0	0	0	0	0	0	0	0	0	0	0	0	0	0	0	0	0	0
LINC01070	0	0	0	0	0	0	0	0	0	0	0	0	0	0	0	0	0	0	0	0	0	0	0	0	0	0	0	0	0	0	0	0	0	0.00228372	0	0	0	0	0.0113467	0	0.00607109	0	0	0	0	0	0	0	0
LINC01072	0	0	0	0	0	0	0	0	0	0	0	0	0	0	0	0	0	0	0	0	0	0	0	0	0	0	0	0	0	0	0	0	0	0	0	0	0	0.0003035	0	0	0	0	0	0	0	0	0	0	0
LINC01074	0	0	0	0	0	0	0	0	0	0	0	0	0	0	0	0	0	0	0	0	0	0	0	0	0	0	0	0	0	0	0	0	0	0	0	0	0	0	0	0	0	0	0	0	0	0	0	0	0
LINC01075	0	0	0	0	0	0	0	0	0	0	0	0	0	0	0	0	0	0	0	0	0	0	0	0	0	0	0	0	0	0	0	0	0	0	0	0	0	0	0	0	0	0	0	0	0	0	0	0	0
LINC01076	0	0	0	0	0	0	0	0	0	0	0	0	0	0	0	0	0	0	0	0	0	0	0	0	0	0	0	0	0	0	0	0	0	0	0	0	0	0	0	0	0	0	0	0	0	0	0	0	0
LINC01077	0	0	0	0	0	0	0	0	0	0	0	0	0	0	0	0	0	0	0	0	0	0	0	0	0	0	0	0	0	0	0	0	0	0	0	0	0	0	0	0	0	0	0	0	0	0	0	0	0
LINC01078	0	0	0	0	0	0	0	0	0	0	0	0	0	0	0	0	0	0	0	0	0	0	0	0	0	0	0	0	0	0	0	0	0	0	0	0	0	0	0	0	0	0	0	0	0	0	0	0	0
LINC01079	0	0	0	0	0	0	0	0	0	0	0	0	0	0	0	0	0	0	0	0	0	0	0	0	0	0	0	0	0	0	0	0	0	0	0	0	0	0	0	0	0	0	0	0	0	0	0	0	0
LINC01080	0	0	0	0	0	0	0	0	0	0	0	0	0	0	0	0	0	0	0	0	0	0	0	0	0	0	0	0	0	0	0	0	0	0	0	0	0	0	0	0	0	0	0	0	0	0	0	0	0
LINC01082	0	0	0	0	0	0	0	0.000780563	0.00148044	0	0	0	0	0	0	0	0	0	0	0	0	0	0	0	0	0	0	0	0.0537582	0.011765	0.0706022	0	0	0	0	0	0	0	0	0	0	0	0	0	0	0	0	0	0
LINC01087	0	0	0	0	0	0	0	0	0	0	0	0	0	0	0	0	0	0	0	0	0	0	0	0	0	0	0	0	0	0	0	0	0	0	0	0	0	0	0	0	0	0	0	0	0	0	0	0	0
LINC01088	0	0	0	0.00666114	0.0121956	0	0	0.000407098	0	0	0.00124827	0	0.000288033	0.00220686	0	0	4.8e-05	0.000302558	0	0.000439867	0.00148555	0	0	0.000546073	0	0.0163379	0	0	0	0	0	0	0	0.00133394	0.00118335	0.00116631	0	0.00100997	0	0	0.00385924	0	0	0	0	0.0116171	0.0551221	0.0211469	0.0385745
LINC01089	0.0258084	0.00694978	0	0.0573939	0.0393961	0.0209924	0	0.0242554	0.0255151	0.00641433	0.0617658	0.00293616	0.0204884	0.0158943	0.0720612	0.00246069	0.0582711	0.0499236	0.043982	0.0274251	0.0523451	0.0598887	0.0818289	0.0331226	0.0484606	0.047331	0	0.303694	0.00373535	0.0378476	0.0244182	0.0601285	0.0503627	0.0249974	0.0267007	0.00219033	0.00780136	0.0268708	0.0217235	0.0149928	0.0337212	0.058981	0	0.00327546	0.0363296	0.0337616	0.0587682	0.0205071	0.0394899
LINC01090	0	0	0	0	0	0	0	0	0	0	0	0	0	0	0	0	0	0	0	0	0	0	0	0	0	0	0	0	0	0	0	0	0	0.000347386	0	0	0	0	0	0	0	0	0	0	0	0	0	0	0
LINC01091	0.00652525	0	0.0301588	0	0.0417792	0.00291394	0	0.000955815	0	0.00104247	0	0	0	0	0	0	0	0.000626758	0.00111072	0	0.000594473	0	0	0	0	0.140018	0	0	0	0	0.00356844	0	0.0266701	0.00124352	0.000733871	0.00221588	0	0	0	0.00476263	0	0	0	0	0	0.0139725	0.0130165	0	0.0265366
LINC01093	0	0	0	0	0	0	0	0	0	0	0	0	0	0	0	0	0	0	0	0	0	0	0	0	0	0	0	0	0	0	0	0	0	0.00108875	0.000377972	0.000761643	0	0	0.00727703	0	0.00144838	0	0	0.00423476	0	0	0	0	0
LINC01094	0	0.00169701	0	0	0.0361242	0	0	0.00941864	0.00173879	0.00987051	0.03944	0.00859406	0.00721485	0.000984686	0.00828844	0	0.00187783	0.00205398	0.00518869	0.00335383	0	0.00413495	0.00189243	0.00471779	0.0017689	0	0	0	0	0.00308004	0.00722207	0	0	0.282178	0.210337	0.0945853	0.200727	0.0489951	0.220704	0.0297981	0.289843	0.00354732	0.174787	0.189918	0.0485671	0.00442822	0	0.00204382	0.0071557
LINC01095	0	0	0	0	0	0	0	0.000441992	0	0	0	0	0.00052813	0	0	0	0	0	0	0	0	0	0	0	0	0	0	0	0	0	0	0	0	0	0	0	0	0	0	0	0	0.00404142	0	0	0.0157197	0	0	0	0
LINC01096	0	0	0	0	0	0	0	0	0	0	0.000224699	0	0	0	0	0	0	0	0	0	0	0	0	0	0	0	0	0	0	0	0	0	0	0	0	0	0	0	0	0	0	0	0	0	0	0	0	0	0
LINC01097	0	0	0	0	0	0	0	0.000146654	0	0	0	0	0	0	0	0	0	0	0	0	0	0	0	0	0	0	0	0	0	0	0	0	0	0	0	0	0	0	0	0	0	0	0	0	0	0	0	0	0
LINC01098	0	0	0	0	0	0	0	0	0	0	0	0.00252764	0.000447519	0	0	0	0.000310295	0	0	0	0	0	0	0	0	0	0	0	0	0	0	0	0	0	0	0	0	0	0	0	0	0	0	0	0	0	0	0	0
LINC01099	0	0	0	0	0	0	0	0	0	0	0	0	0	0	0	0	0	0	0	0	0	0	0	0	0	0	0	0	0	0	0	0	0	0	0	0	0	0	0	0	0	0	0	0	0	0	0.0218016	0	0
LINC01100	0	0	0	0	0	0	0	0	0	0	0	0	0	0	0	0	0	0	0	0	0	0	0	0	0	0	0	0	0	0	0	0	0	0	0	0	0	0	0	0	0	0	0	0	0	0	0	0	0
LINC01102	0	0	0	0	0	0	0	0.000224553	0	0	0	0	0	0	0	0	0	0	0	0	0	0	0	0	0	0	0	0	0	0	0	0	0	0	0	0	0	0	0	0	0	0	0	0	0	0	0	0	0
LINC01103	0	0	0	0	0	0	0	0	0	0	0	0	0	0	0	0	0	0	0	0	0	0	0	0	0	0	0	0	0	0	0	0	0	0	0	0	0	0	0	0	0	0	0	0	0	0	0	0	0
LINC01104	0	0	0	0	0	0	0	0.000587989	0.00248717	0	0	0	0	0.000829297	0	0	0	0	0	0	0	0	0	0	0	0	0	0	0	0	0	0	0	0	0	0	0	0	0	0	0	0	0	0	0	0	0	0	0
LINC01106	0.0644121	0.00173726	0.0144201	0.0250499	0.116222	0.0101687	0	0.00127219	0.00103706	0.00197273	0.00177493	0	0.00238282	0.000785334	0	0	0	0.000162555	0	0	0	0.00134301	0.000180687	0.000571512	0	0.0118099	0.0245489	0	0.00767515	0.00973212	0.00339143	0	0	0	0.000310979	0.000690956	0	0	0.00466567	0	0	0	0	0	0	0.00128022	0	0	0.00286736
LINC01107	0	0	0	0	0	0	0	0	0	0	0	0	0	0	0	0	0	0	0	0	0	0	0	0	0	0	0	0	0	0	0	0	0	0	0	0	0	0	0	0	0	0	0	0	0	0	0	0	0
LINC01108	0.0129363	0.004443	0	0.00602443	0.0129751	0	0	5.06e-05	0	0	0	0	0	0	0	0	0	0	0	0	0	0	0	0.00133432	0	0	0	0	0	0	0	0	0	0	0	0	0	0	0	0	0	0	0	0	0	0	0	0	0
LINC01109	0	0	0	0	0	0	0	0	0	0	0	0	0	0	0	0	0	0	0	0	0	0	0	0	0	0	0	0	0	0	0	0	0	0	0	0	0	0	0	0	0	0	0	0	0	0	0	0	0
LINC01111	0	0	0	0	0	0	0	0	0	0	0	0	0	0	0	0	0.000139793	0.00077538	0	0	0	0.00177352	0	0	0	0	0	0	0	0	0	0	0	0	0.000268871	0	0	0	0	0	0	0	0	0	0	0	0	0	0
LINC01114	0	0	0	0	0	0	0	0	0	0	0	0	0	0	0	0	0	0	0	0	0	0	0	0	0	0	0	0	0	0	0	0	0	0.000387998	0	0.000190357	0	0	0	0	0	0	0	0	0	0	0	0	0
LINC01115	0	0	0	0	0	0	0	0	0	0	0	0	0	0	0	0	0	0	0.000460988	0	0	0	0	0	0	0	0	0	0	0	0	0	0	0	0	0	0	0	0	0	0	0	0	0	0	0	0	0	0
LINC01116	0.009121	0	0	0.00491199	0.01064	0.00296936	0	0.0154891	0.00084582	0.00148325	0.0258004	0.00289208	0.00495958	0.00116753	0.00585018	0.00268705	0.013435	0.0112056	0.00726401	0	0.00747595	0.0122994	0.00839883	0.00713596	0	0.00402937	0	0	0.00850926	0.0637361	0.0364756	0	0.117856	0.0065331	0.00383957	0.00118702	0	0.010222	0.00891155	0.00175581	0.0016248	0.00738473	0	0	0.00790506	0.0286977	0.0108075	0.00734883	0.0221263
LINC01117	0	0	0	0	0	0	0	0.000169195	0	0.00149182	0	0	0.000306379	0	0	0	0.000123012	0	0	0.000638531	0	0.00100431	0	0	0	0	0	0	0	0.0116789	0.0125198	0	0.0555762	0.000358909	0	0	0	0	0	0	0	0	0	0	0	0	0.0116172	0	0
LINC01118	0.00635878	0	0	0	0.0317628	0	0	0.000566062	0.00241926	0.00114672	0.00213649	0	0.00043468	0	0	0	0.000328187	0.000243852	0	0	0	0	0.00049546	0	0	0	0	0	0	0.00245257	0.00165813	0	0	0.000227185	0	0	0	0	0	0	0	0	0	0	0	0	0	0	0
LINC01119	0.00647709	0.00290158	0.020931	0.0089402	0.0194684	0	0.0624615	0.000507671	0.00207865	0.000718999	0	0	0.000345818	0	0	0	0.000127224	0	0	0	0	0	0.00114456	0.000379271	0	0	0	0	0	0	0.00139826	0	0	0.000379174	0.000626003	0	0	0.000532451	0	0	0	0	0	0.00316523	0	0.00942622	0	0.00387441	0.0195556
LINC01120	0	0	0	0	0	0	0	0	0	0	0	0	0	0	0	0	0	0	0	0	0	0	0	0	0	0	0	0	0	0	0	0	0	0	0	0	0	0	0	0	0	0	0	0	0	0	0	0	0
LINC01122	0.00429676	0	0	0.00519984	0	0.00655731	0	0.00083304	0	0	0.00130122	0	0.000289956	0	0.0604779	0	0.000352812	0	0.00141395	0.000509574	0	0	0	0	0	0	0	0	0	0.00199417	0	0	0	0	0	0	0	0.00431566	0	0	0	0	0	0	0	0.00250651	0	0	0
LINC01123	0.0257581	0.0112719	0.0520084	0.0410316	0.0654899	0.0163765	0	0.000628169	0	0.00145081	0.000412654	0	0.000998452	0.000499608	0	0.00158145	0	0	0	0	0	0	0	0	0	0.0140414	0	0	0	0.00245257	0.00469173	0	0	0.000588519	0	0	0	0	0	0	0	0	0	0	0	0.00345319	0	0.00263834	0
LINC01124	0.00199247	0.0040573	0	0	0	0.00237279	0	0.000139089	0	0	0.00023852	0	0	0.00141289	0	0	0.000293969	0	0	0.000507796	0.00168608	0	0	0	0	0	0	0	0	0	0	0	0	0.000349576	0.00021769	0	0	0	0	0	0	0	0	0	0	0	0	0	0
LINC01126	0	0	0	0	0	0.00291394	0	0.00594867	0.00897329	0.000990308	0.00564768	0	0.00266291	0.0024103	0	0	0.0160702	0.0100281	0.0113767	0.00582022	0.00455132	0.00464767	0.00604859	0.0043651	0.0051488	0	0	0	0	0	0	0	0	0.00399989	0.00232537	0.000842115	0.00551059	0.00675261	0	0	0	0.00527725	0.0182631	0.0102402	0	0	0	0	0
LINC01127	0.00132945	0	0	0	0	0	0	0.000396631	0	0	0	0.000625469	0	0	0	0	0	0	0	0	0.000604001	0	0	0.00122299	0	0	0	0	0	0	0	0	0	0.0143359	0.0120805	0.00738954	0.00306786	0.00069305	0	0.0135526	0.00198887	0	0	0	0	0.0047422	0	0	0.00537339
LINC01132	0.00430536	0	0	0.00262458	0	0	0	0.000611938	0	0	0.00074793	0	0	0	0	0	0.00183075	0.000373274	0.00309129	0	0	0	0.000700489	0.000899284	0	0	0	0	0.00965104	0.00252036	0.00149561	0	0	0.00107636	0.000563048	0	0.00142862	0	0	0	0	0	0	0	0	0	0	0	0
LINC01133	0.00354645	0.0053934	0	0.00458181	0	0	0	0.00186178	0.00306192	0	0.0023871	0.00324449	0.000298244	0.00838579	0	0	0.00468358	0.00127591	0	0.00654681	0.00195221	0.0013542	0.0038591	0.00525482	0.00204674	0.018884	0	0	0	0.0023587	0.00245867	0.0908518	0	0.00270545	0.003427	0.00142798	0.00273338	0	0	0	0.00174142	0	0	0	0	0.000843748	0.0024034	0.0100502	0.0655908
LINC01134	0.0105606	0	0	0.00379798	0	0	0	0	0	0	0.00120643	0	0.00137934	0.00226737	0	0	0	0.00120548	0	0.000379848	0	0.00573166	0.000512823	0	0	0	0	0	0	0.00156561	0.00265302	0	0	0.00208187	0.00109159	0	0	0	0.00339883	0	0	0	0	0	0	0.00294485	0.0031552	0.000550121	0.00335305
LINC01135	0	0	0	0.00278418	0	0	0	0.000258668	0	0	0.00209114	0	0.000834549	0	0	0	0.00298011	0.000712043	0.00154713	0.00125409	0	0	0.000802873	0	0.00185476	0.00230789	0	0	0	0	0	0.0333845	0	0.00233434	0.00250507	0.000398571	0.00358284	0.000916129	0	0.0071623	0	0.00439114	0.019915	0.00327546	0.00434757	0.00135078	0	0	0
LINC01136	0.00348325	0.00305295	0	0	0	0.0030912	0	0.00418	0.00725482	0.00282009	0.0139697	0	0.00987106	0.010661	0.0181094	0	0.00314734	0.00294009	0.00249698	0.000466345	0.00334105	0.00662675	0.00476139	0.00220044	0.0066985	0	0	0	0	0.00374374	0.000946647	0	0	0.00437646	0.00558421	0.00227205	0.000948435	0.00443044	0	0.0104204	0.00874438	0.00602465	0.0323962	0	0	0.00178784	0	0	0.00330926
LINC01137	0.0404074	0.0221107	0.0146351	0.0268215	0.0515586	0.00337389	0	0.00633923	0.00189562	0.00646741	0.0298442	0.00413112	0.0113075	0.00561001	0	0.00666215	0.0128266	0.0265806	0.0149389	0.0183301	0.0140011	0.0328433	0.020694	0.0334127	0.0108164	0.00911453	0	0	0.00901387	0.00990319	0.0309731	0	0	0.021793	0.0150217	0.00730936	0.0208151	0.0203093	0.020905	0.00987439	0.0165909	0	0	0.0651587	0.0217589	0.0356983	0.00231119	0.00390229	0.0332638
LINC01139	0.0059046	0	0	0.00451286	0	0.00926527	0	0.00011935	0.00253778	0	0.000272449	0	0.00177271	0.0024188	0	0	0.00059627	0	0.000757428	0.00175725	0	0	0.000993807	0.000390473	0	0	0	0	0	0	0	0	0.00588006	0	0.000273015	0	0.00312144	0	0	0	0	0	0	0	0	0.000880668	0.004036	0	0
LINC01140	0	0	0	0	0	0	0	0	0	0	0.0219107	0.00319135	0.000243109	0	0	0	0	0	0	0	0	0	0	0.000842956	0	0	0	0	0	0	0	0	0	0.00211834	0.000162466	0.000805107	0	0.00367136	0	0	0	0	0	0	0	0.00916243	0	0	0.021322
LINC01141	0	0	0	0	0	0	0	0	0	0	0	0	0	0	0	0	0	0	0	0	0	0	0	0	0	0	0	0	0	0	0	0	0	0	0	0	0	0	0	0	0	0	0	0	0	0	0	0	0
LINC01142	0	0	0	0	0	0	0	0	0	0	0	0	0	0	0	0	0	0	0	0	0	0	0	0	0	0	0	0	0	0	0	0	0	0	0	0	0	0	0	0	0	0	0	0	0	0	0	0	0
LINC01143	0	0	0	0	0	0	0	0	0	0	0	0	0	0	0	0	0	0	0	0	0	0	0	0	0	0	0	0	0	0	0.0025281	0	0	0	0	0	0	0	0	0	0	0	0	0	0	0	0	0	0
LINC01144	0	0	0	0	0	0	0.138572	0.000192205	0	0.00114406	0.00136371	0	0	0.00119284	0	0	0.000882503	0.000241473	0	0	0.000782413	0	0	0.00168496	0.00150802	0.0167608	0	0	0	0	0.00107001	0	0	0.000283486	0.000545804	0.000706629	0	0	0	0	0	0	0	0	0	0	0	0	0
LINC01146	0	0	0	0	0	0	0	0.000933735	0.00115022	0	0.00287053	0	0.000138567	0	0	0	0.00176611	0.00261528	0.00188886	0.00226892	0.000389306	0.0110527	0.00386127	0.00647347	0.00240379	0	0	0	0.0101917	0	0.00185892	0	0	0.0104994	0.00515901	0.00136542	0.00938587	0.00592175	0.00965949	0.00850502	0.0154131	0.0112319	0	0.00632988	0	0	0	0	0.00540668
LINC01150	0	0	0	0	0	0	0	0	0	0	0.00135433	0	0	0	0	0	0	0	0	0	0	0	0	0	0	0	0	0	0	0	0	0	0	0	0	0	0	0.000445178	0	0	0	0	0	0	0	0	0	0	0
LINC01151	0	0	0	0	0	0	0	0	0	0	0	0	0	0	0	0	0	0	0	0	0	0	0	0	0	0	0	0	0	0	0	0	0	0	0	0	0	0	0	0	0	0	0	0	0	0	0	0	0
LINC01152	0	0	0	0	0	0	0	0.00139783	0	0	0.0011954	0	0.000448944	0	0	0	0.000180827	0	0.00180725	0	0.000777844	0	0	0.000242466	0	0	0	0	0	0	0	0	0	0	0	0	0	0	0	0	0	0	0	0	0	0	0	0	0
LINC01153	0	0	0	0	0	0	0	0	0	0	0	0	0	0	0	0	0	0	0	0	0	0	0	0	0	0	0	0	0	0	0	0	0	0	0	0	0	0	0	0	0	0	0	0	0	0	0	0	0
LINC01154	0	0	0	0	0	0	0	0	0	0	0	0	0	0	0	0	0	0	0	0	0	0	0	0	0	0	0	0	0	0	0	0	0	0	0	0	0	0	0	0	0	0	0	0	0	0	0	0	0
LINC01160	0	0	0	0	0	0	0	0.000467362	0	0	0	0	0.000364061	0.000446518	0	0	0.000169991	0.000264337	0	0.000421812	0	0.00087319	0.00142226	0.00314719	0.00196936	0	0	0	0	0	0	0	0	0.000776792	0.000186359	0	0	0.0012947	0	0	0	0	0	0	0	0	0	0	0
LINC01162	0	0	0	0	0	0	0	0	0	0	0	0	0	0	0	0	0	0	0	0	0	0	0	0	0	0	0	0	0	0	0	0	0	0	0	0	0	0	0	0	0	0	0	0	0	0	0	0	0
LINC01164	0	0	0	0	0	0	0	0	0	0	0	0	0	0	0	0	0	0	0	0	0	0	0	0	0	0	0	0	0	0	0	0	0	0	0	0	0	0	0	0	0	0	0	0	0	0	0	0	0
LINC01165	0	0	0	0	0	0	0	4.32e-05	0	0	0	0	0	0	0	0	0	0	0	0	0	0	0	0	0	0	0	0	0	0	0	0	0	0	0	0	0	0	0	0	0	0	0	0	0	0	0	0	0
LINC01166	0	0	0	0	0	0	0	0	0	0	0	0	0	0	0	0	0	0	0	0	0	0	0	0	0	0	0	0	0	0	0	0	0	0	0	0	0	0	0	0	0	0	0	0	0	0	0	0	0
LINC01167	0	0	0	0	0	0	0	0	0	0	0	0	0	0	0	0	0	0	0	0	0	0	0	0	0	0	0	0	0	0	0	0	0	0	0	0	0	0	0	0	0	0	0	0	0	0	0	0	0
LINC01168	0	0	0	0	0	0	0	0	0	0	0	0	0	0	0	0	0	0	0	0	0	0	0	0	0	0	0	0	0	0	0	0	0	0	0	0	0	0	0	0	0	0	0	0	0	0	0	0	0
LINC01169	0	0	0	0	0	0	0	0	0	0	0	0	0	0	0	0	0	0	0	0	0	0	0	0	0	0	0	0	0	0	0.00227887	0	0	0.000583441	0.000586478	0.000639389	0	0	0	0	0	0	0	0	0	0	0	0	0
LINC01170	0	0	0	0.00198707	0	0	0	0.00135084	0	0.00060243	0	0	0	0	0	0	0	0.000183145	0	0	0	0	0	0	0.00176195	0.034579	0.0454901	0	0	0	0	0	0	0.000760434	0.000443205	0.00164072	0	0.00206795	0	0	0	0	0	0	0.0502746	0	0	0	0
LINC01173	0	0	0	0	0	0	0	0	0	0	0	0	0	0	0	0	0	0	0	0	0	0	0	0	0	0	0	0	0	0	0	0	0	0	0	0	0	0	0	0	0	0	0	0	0	0	0	0	0
LINC01176	0.00378526	0	0	0.0177513	0	0.00572241	0	0.00344854	0	0.00226614	0.00205541	0.00120389	0.0030828	0	0.0152975	0	0.0031403	0.00232644	0.00342459	0.0059703	0.00150349	0.00187309	0.00700185	0.00667865	0	0.00943192	0	0	0	0.00472491	0	0	0	0.0096012	0.00570014	0.00292993	0.0108634	0.00980501	0.00410714	0.0108502	0.00474968	0.00981873	0	0	0.00395574	0.00164233	0.00328885	0	0
LINC01177	0	0	0	0	0	0	0	0	0	0	0	0	0	0	0	0	0	0	0	0	0	0	0	0	0	0	0	0	0	0	0	0	0	0	0	0	0	0	0	0	0	0	0	0	0	0	0	0	0
LINC01179	0	0	0	0	0	0	0	0	0	0	0	0	0	0	0	0	0	0	0	0	0	0	0	0	0	0	0	0	0.00176885	0	0	0	0	0	0	0	0	0	0	0	0	0	0	0	0	0	0	0	0
LINC01180	0	0	0	0	0	0	0	0	0	0	0	0	0	0	0	0	0	0	0	0	0	0	0	0	0	0	0	0	0	0	0	0	0	0	0	0	0	0	0	0	0	0	0	0	0	0	0	0	0
LINC01181	0	0	0	0	0	0	0	0	0	0	0	0	0	0	0	0	0	0	0	0	0	0	0	0	0	0	0	0	0	0	0	0	0	0	0.0001715	0	0	0	0	0	0	0	0	0	0	0	0	0	0
LINC01182	0	0	0	0	0	0	0	0	0	0	0	0	0.000469051	0	0	0	0	0	0	0	0	0	0	0	0	0	0	0	0	0	0	0	0	0	0	0	0	0	0	0	0	0	0	0	0	0	0	0	0
LINC01184	0.143395	0.0741356	0.0414256	0.0894721	0.0966987	0.049057	0.0426296	0.0685632	0.068462	0.0163856	0.0843843	0.00845184	0.0640703	0.0560302	0.0677473	0.00679456	0.0575555	0.0458671	0.0517721	0.0222431	0.0542732	0.04284	0.0631831	0.072948	0.055889	0.14438	0.0156503	0	0.0335728	0.0991296	0.0878113	0.0484534	0.0201841	0.0638761	0.0438599	0.0212039	0.0205653	0.0783626	0.0497846	0.0291169	0.0509239	0.0530778	0.0183105	0.0274728	0.0926333	0.09307	0.0757847	0.0479272	0.113852
LINC01185	0.00142957	0	0	0	0	0	0	0	0	0	0	0	0.000388512	0	0	0	0	0	0	0	0	0	0	0	0	0	0	0	0	0	0	0	0	0	0	0	0	0.00187672	0	0	0	0	0	0	0	0	0	0.00383158	0
LINC01186	0.00114412	0.00402956	0	0.00211826	0.0283059	0	0	0.000537819	0	0.00087975	0	0	0	0.00265914	0	0	0.000337769	0.000881153	0	0	0	0.00122367	0	0	0.00136272	0.099311	0	0	0	0	0.00153619	0	0	0	0.000133217	0	0	0	0	0	0	0	0	0	0	0	0	0	0
LINC01187	0	0	0	0	0	0	0	0	0	0	0	0	0	0	0	0	0	0	0	0	0	0	0	0	0	0	0	0	0	0	0	0	0	0	0	0	0	0	0	0	0	0	0	0	0	0	0	0	0
LINC01189	0	0	0	0	0	0	0	0	0	0	0	0	0	0	0	0	0	0	0	0	0	0	0	0	0	0	0	0	0	0	0	0	0	0	0	0	0	0	0	0	0	0	0	0	0	0	0	0	0
LINC01191	0	0.00547703	0	0	0	0	0	0.00088262	0	0.0010748	0	0	0.000494102	0	0	0	0.00259752	0.00021992	0.00189163	0.000442476	0.00602932	0.00290484	0.00161163	0.00224983	0.00202242	0.00398294	0	0	0	0	0.00129051	0	0	0.00457904	0.00382661	0.0010716	0.00132359	0.00290454	0	0	0.00244191	0	0	0	0.00375239	0.00141528	0	0.00116728	0.00382783
LINC01192	0	0	0	0	0	0	0	0	0	0	0	0	0	0	0	0	0	0	0	0	0	0	0	0	0	0	0	0	0	0	0	0	0	0	0	0	0	0	0	0	0	0	0	0	0	0	0	0	0
LINC01193	0	0	0	0	0	0	0	0	0	0	0	0	0	0	0	0	0	0	0	0	0	0	0	0	0	0	0	0	0	0	0	0	0	0	0	0	0	0	0	0	0	0	0	0	0	0	0	0	0
LINC01194	0	0	0	0	0	0	0	0.000406615	0	0.00254828	0.000226963	0	0.000427278	0	0	0	0	0	0	0	0	0	0	0	0	0	0	0	0	0	0	0	0	0	0	0	0	0	0	0	0	0	0	0	0	0	0	0	0
LINC01195	0	0	0	0	0	0	0	0	0	0	0	0	0	0	0	0	0	0	0	0	0	0	0	0	0	0	0	0	0	0	0	0	0	0	0	0	0	0	0	0	0	0	0	0	0	0	0	0	0
LINC01197	0	0	0	0	0	0	0	0.000173522	0	0	0	0	0	0	0	0	0	0	0	0	0	0	0	0	0	0	0	0	0.0151966	0.0249076	0	0	0.111842	0	0.000251823	0	0.00134973	0	0	0	0	0	0	0	0	0.00926444	0.0787397	0.0126669	0.0040722
LINC01198	0	0	0	0	0	0	0	0	0	0	0	0	0	0	0	0	0	0	0	0	0	0	0	0	0	0	0	0	0	0	0	0	0	0	0	0	0	0	0	0	0	0	0	0	0	0	0	0	0
LINC01201	0	0	0	0	0	0	0	0	0	0	0	0	0	0	0	0	0	0	0	0	0	0	0	0	0	0	0	0	0	0	0	0	0	0	0	0	0	0	0	0	0	0	0	0	0	0	0	0	0
LINC01202	0	0	0	0	0	0	0	0.000339526	0	0	0	0	0	0	0	0	0	0	0	0	0	0	0	0	0	0	0	0	0	0	0	0	0	0	0	0.00119135	0	0	0	0	0	0	0	0	0	0	0	0	0
LINC01203	0	0	0	0	0	0	0	0	0	0	0	0	0	0	0	0	0	0	0	0	0	0	0	0	0	0	0	0	0	0	0	0	0	0	0	0	0	0	0	0	0	0	0	0	0	0	0	0	0
LINC01204	0	0	0	0	0	0	0	0.000237308	0	0.000925262	0	0	0.000225756	0	0	0	0.000183062	0.000208182	0	0	0.00164569	0.00424632	0	0.000532079	0	0	0	0	0	0	0	0	0	0	0	0	0	0.000368032	0.00400742	0	0	0	0	0	0	0	0	0	0
LINC01205	0	0	0	0	0	0	0	0.000185279	0	0	0	0	0	0	0	0	0.000262571	0	0.00199403	0	0	0	0	0.00127761	0	0	0	0	0	0	0	0	0	0	0	0	0	0	0	0	0	0	0	0	0	0	0	0	0
LINC01206	0	0	0	0	0	0	0	5.67e-05	0	0.000260031	0	0.00137021	0.00456602	0.00577522	0	0	0	0	0.00366503	0	0.000640345	0	0	0.00216742	0	0.0174214	0	0	0	0	0	0	0	0.00030009	0	0.00120732	0	0	0	0	0	0	0	0.0129537	0	0	0	0	0
LINC01208	0	0	0	0	0	0	0	3.95e-05	0	0	0	0	0	0	0	0	0	0	0	0	0	0	0	0	0	0	0	0	0	0	0	0	0	0	0.00013206	0	0	0	0	0	0	0	0	0	0	0	0.00644802	0	0
LINC01209	0.0031963	0	0	0.0200081	0	0	0	0.000660308	0	0.00149706	0.00136919	0	0.000997792	0	0	0	0.00151717	0.00127076	0.00175899	0	0.000452848	0.00180939	0.00181198	0.00234073	0	0.00569462	0	0	0	0.00308389	0.0070705	0	0	0	0.0004384	0	0	0	0	0	0	0	0	0	0	0	0	0	0
LINC01210	0	0	0	0	0	0	0	0	0	0	0	0	0	0	0	0	0	0	0	0	0	0	0	0	0	0	0	0	0	0	0	0	0	0	0	0	0	0	0	0	0	0	0	0	0	0	0	0	0
LINC01213	0.00320464	0	0	0.00211826	0	0	0	0.000573451	0	0	0.000226963	0	0	0	0	0	0	9.99e-05	0	0	0	0	0	0	0	0	0	0	0	0	0	0	0	0	0	0	0	0	0	0	0	0	0	0	0	0	0	0	0
LINC01214	0	0.00403817	0	0	0	0	0	0	0	0	0	0	0	0.00165604	0	0	0	0.000258339	0	0	0	0	0	0	0	0	0	0	0	0	0	0	0	0	0	0	0	0	0	0	0	0	0	0	0	0	0	0	0
LINC01215	0.00328432	0.00524138	0	0.00514909	0	0	0	0.0561769	0.0983853	0.000665991	0.000593588	0	0.00147343	0.000986123	0.0843696	0	0.0306478	0.00592929	0.0109683	0.0054192	0.00729172	0.0101091	0.00721478	0.00507462	0.0108265	0	0	0	0	0.00185095	0	0	0	0.00477948	0.00186898	0.00304927	0	0.0100255	0	0.00283612	0.0103475	0.0134933	0	0	0	0	0	0	0
LINC01219	0	0	0	0	0	0	0	0	0	0	0	0	0	0	0	0	0	0	0	0	0	0	0	0	0	0	0	0	0	0	0	0	0	0	0	0	0	0	0	0	0	0	0	0	0	0	0	0	0
LINC01220	0.0109943	0	0	0.0149678	0	0	0	0.00614298	0.00471332	0.00191657	0.00913313	0	0.00308048	0.00234776	0.0363868	0	0.00726005	0.00695711	0.00103532	0.000302052	0.00704042	0.00485847	0.00151007	0.00567172	0.00418783	0	0	0	0	0.00420498	0.00387182	0	0	0.013686	0.00797167	0.00431378	0.0104746	0.0131618	0.010421	0.0202733	0.00624991	0.0168643	0.0291633	0	0.00677794	0	0.00231119	0	0.00144504
LINC01221	0	0	0	0	0	0	0	0	0	0	0	0	0	0	0	0	0	0	0	0	0	0	0	0	0	0	0	0	0	0	0	0	0	0	0	0	0	0	0	0	0	0	0	0	0	0	0	0	0
LINC01222	0	0	0	0	0	0	0	0.00058219	0	0	0	0	0	0	0	0	0	0	0	0	0	0	0	0	0	0	0	0	0	0	0	0	0	0	0	0	0	0	0	0	0	0	0	0	0	0	0	0	0
LINC01224	0	0	0	0	0	0	0	0.00298075	0	0	0.000796959	0	0.00035218	0	0	0	0.000233054	0	0	0	0	0	0	0.00243923	0	0	0	0	0	0	0	0	0	0	0	0	0	0.000309982	0	0	0	0	0	0	0	0	0	0	0
LINC01227	0	0	0	0	0	0	0	0	0	0	0	0	0.000236884	0	0	0	0.000510648	0	0	0	0	0	0.000704011	0	0	0	0	0	0	0	0	0	0	0	0	0	0	0	0	0	0	0	0	0	0	0	0.00305253	0	0
LINC01228	0	0	0	0.00301874	0	0	0	0	0	0	0	0	0.000528995	0	0	0	0	0	0	0	0	0	0.000371228	0	0	0	0	0	0	0	0	0	0	0	0	0	0	0	0	0	0	0	0	0	0	0	0	0	0
LINC01229	0	0	0	0	0	0	0	0	0	0	0	0	0.000263578	0	0	0	0.000986361	0.000310116	0.00582373	0.000427753	0	0	0.0116448	0.00205087	0.0209702	0.00290826	0	0	0	0	0	0	0	0.000558456	0.000276863	0	0	0	0	0	0	0	0	0	0	0.00236334	0	0	0
LINC01230	0	0	0	0	0	0	0	0	0	0	0	0	0	0	0	0	0	0	0	0	0	0	0	0	0	0	0	0	0	0	0	0	0	0	0	0	0	0	0	0	0	0	0	0	0	0	0	0	0
LINC01231	0	0	0	0	0	0	0	0	0	0	0	0	0	0	0	0	0	0	0	0	0	0	0	0	0	0	0	0	0	0	0	0	0	0	0	0	0	0	0	0	0	0	0	0	0	0	0	0	0
LINC01233	0	0	0	0	0	0	0	0	0	0	0	0	0	0	0	0	0	0	0	0	0	0	0	0	0	0.00412348	0	0	0	0	0	0	0	0	0	0	0	0	0	0	0	0	0	0	0	0	0	0	0
LINC01234	0	0	0	0	0	0	0	0.000324278	0	0	0	0	0.000678407	0	0	0	0.000303675	0	0	0	0	0	0	0	0	0	0	0	0	0	0	0	0	0	0	0	0	0	0	0	0	0	0	0	0	0	0	0	0
LINC01235	0.00151534	0	0	0.00322888	0	0	0	0.00193033	0.0045218	0.000249916	0.00388965	0	0.000462643	0	0	0	0.00191807	0.00146837	0.00238907	0.000623885	0.000988925	0.00186729	0.00167194	0	0	0	0	0	0.0324384	0.263563	0.0703861	0	0.155561	0.000261653	0.000501107	0.00116632	0	0.000537064	0	0	0	0.00681802	0	0	0.00333329	0	0	0	0.00330622
LINC01239	0	0.00466042	0	0.00410564	0	0	0	0.000543519	0	0	0	0	0	0	0	0	0	0.000256487	0	0	0.000693822	0	0	0.000488929	0	0.00850608	0	0	0	0	0	0	0	0	0	0	0	0	0	0	0	0	0	0	0	0	0	0	0.0195017
LINC01241	0	0	0	0	0	0	0	0	0	0	0	0	0	0	0	0	0	0	0	0	0	0	0	0	0	0	0	0	0	0	0	0	0	0	0	0	0	0	0	0	0	0	0	0	0	0	0	0	0
LINC01242	0	0	0	0	0	0	0	0.000207612	0	0	0	0	0.000261846	0	0	0	0	0	0.00104316	0.000470812	0.000458934	0	0	0	0	0	0	0	0	0	0	0	0	0.000397935	0	0	0	0.000607592	0	0	0	0	0	0	0	0	0	0	0
LINC01243	0	0	0	0	0	0	0	0	0	0	0	0	0	0	0	0	0	0	0	0	0	0	0	0	0	0	0	0	0	0	0	0	0	0	0	0	0	0	0	0	0	0	0	0	0	0	0	0	0
LINC01247	0	0	0	0	0	0	0	0	0	0	0	0	0	0	0	0	0	0	0	0	0	0	0	0	0	0	0	0	0	0	0	0	0	0	0	0	0	0	0	0	0	0	0	0	0	0	0	0	0
LINC01248	0	0	0	0	0	0	0	0	0	0	0	0	0	0	0	0	0	0	0	0	0	0	0	0	0	0	0	0	0	0	0	0	0	0	0	0	0	0	0	0	0	0	0	0	0	0	0	0	0
LINC01249	0	0	0	0	0	0	0	0	0	0	0	0	0	0	0	0	0.00012452	0.000208638	0	0	0	0	0	0	0	0	0	0	0	0	0	0	0	0	0	0	0	0	0	0	0	0	0	0	0	0	0	0	0
LINC01250	0	0	0	0	0	0	0	0	0	0	0	0	0	0	0	0	0.000177193	0	0	0	0	0	0.00103238	0	0	0	0	0	0	0	0	0	0	0	0	0	0	0	0	0	0	0	0	0	0	0	0	0	0
LINC01251	0.00303692	0	0	0.00301874	0	0	0	0.000239967	0.00154897	0	0	0	0.000273673	0.000605948	0	0	0.000422981	0.00516443	0.0030991	0.00115423	0.000835715	0.00108749	0	0.00121012	0	0	0	0	0	0	0	0	0	0	0.000269625	0	0	0.00201033	0	0	0	0	0	0	0.00414947	0	0	0	0
LINC01252	0.0139653	0	0	0.00514909	0	0.0041624	0	0.0081746	0.0171763	0.00122642	0.00130461	0.00110659	0.0103424	0.0169337	0.0384355	0	0.00701382	0.00106825	0.0040236	0.00225374	0.00290131	0.00915542	0.0060014	0.00246585	0.00991656	0.0101	0	0	0.0099915	0.00838039	0.0343384	0	0.0153546	0.000903365	0.00490011	0.000293088	0.00218009	0.00625534	0	0.0047476	0.00332979	0	0	0.00648516	0.00272329	0.0170711	0	0.00317647	0.0123981
LINC01254	0	0	0	0	0	0	0	0.000189542	0	0	0	0	0	0	0	0	0.000417372	0.000424789	0	0	0	0	0.00105587	0	0	0.00230789	0	0	0	0	0	0	0	0	0.000149827	0	0	0	0	0	0	0	0	0	0	0	0	0	0
LINC01255	0	0	0	0	0	0	0	0	0	0	0	0	0	0	0	0	0	0	0	0	0	0	0	0	0	0	0	0	0	0	0	0	0	0	0	0	0	0	0	0	0	0	0	0	0	0	0	0	0
LINC01256	0	0	0	0	0	0	0	0	0	0	0	0	0	0	0	0	0	0	0	0	0	0	0	0	0	0	0	0	0	0	0	0	0	0	0	0	0	0	0	0	0	0	0	0	0	0	0	0	0
LINC01257	0	0	0	0	0	0	0	0	0	0	0	0	0	0	0	0	9.29e-05	0	0	0	0	0	0	0	0	0	0	0	0	0	0	0	0	0	0	0	0	0	0	0	0	0	0	0	0	0	0	0	0.00377005
LINC01258	0	0	0	0	0	0	0	0	0	0	0	0	0	0	0	0	0	0	0	0	0	0	0	0	0	0	0	0	0	0	0	0	0	0	0	0	0	0	0	0	0	0	0	0	0	0	0	0	0
LINC01259	0	0	0	0	0	0	0	0	0	0	0	0	0	0	0	0	0.000319459	0.000261225	0	0	0	0	0	0	0	0	0	0	0	0	0	0	0	0	0	0	0	0	0	0	0	0	0	0	0	0	0	0	0
LINC01260	0	0	0.0142248	0	0	0	0	0.000570755	0.00264682	0.000663966	0	0.000808521	0.00146856	0.0011666	0	0	0.00550235	0.00916697	0.00587505	0.0476822	0.0180072	0.00472724	0.0214391	0.0348261	0.00695812	0	0	0	0	0	0.00412547	0	0	0.000767723	0	0	0.00206744	0.00074711	0	0	0	0	0	0	0	0.00469714	0	0	0
LINC01262	0	0	0	0	0	0	0	0	0	0.00125196	0	0	0	0	0	0	0	0	0	0	0	0	0	0	0	0	0	0	0	0	0	0	0	0.00246837	0	0.000844722	0	0.000886855	0	0	0	0	0	0	0.00300615	0	0	0	0
LINC01264	0	0	0	0	0	0	0	0.000226245	0	0	0.0141997	0	0.000547116	0	0	0	0	0	0	0	0	0	0	0	0	0.00387815	0	0	0	0	0	0	0	0	0.000127257	0	0	0.00083433	0	0	0	0	0	0	0	0	0	0	0
LINC01266	0	0	0	0	0	0	0	0.000652171	0.00133821	0	0	0	0	0.000922708	0	0	0	0	0	0	0	0	0	0	0	0	0	0	0	0	0	0	0	0	0	0	0	0	0	0	0	0	0	0	0	0.00739062	0	0	0.017468
LINC01267	0	0	0	0	0	0	0	0	0	0	0	0	0	0	0	0	0	0	0	0	0	0	0.00142862	0	0	0.0126324	0	0	0	0	0	0	0	0.000381708	0	0	0	0	0	0	0	0	0	0	0	0	0	0	0
LINC01268	0	0	0	0	0	0	0	0.00483577	0.0057702	0.000352131	0.00778334	0	0.000557499	0.00154654	0	0	0.000210627	0	0	0	0	0	0	0	0	0.00433031	0	0	0.0268685	0.0255351	0.0292587	0.0644988	0	0.00114319	0.00204841	0.00275823	0.00214944	0	0	0	0	0	0	0.00502787	0.0272055	0	0.00470517	0	0
LINC01269	0	0	0	0	0	0	0	0	0	0	0	0	0	0	0	0	0	0	0	0	0	0.00178483	0	0	0	0	0	0	0	0	0	0	0	0	0.000187197	0	0	0	0	0	0	0	0	0	0	0	0	0	0
LINC01270	0	0.00330548	0	0.00989988	0	0	0	4.84e-05	0	0.000876757	0.000681915	0	0	0.000642939	0	0.0021896	0.000293422	0.000890119	0.000253512	0	0	0	0	0	0	0.00640442	0	0	0	0	0.000946647	0	0	0.00411886	0.00297622	0.00511705	0	0.00349495	0	0	0.0016248	0.0107264	0.0255223	0	0	0.00227586	0.00629049	0	0.000999138
LINC01271	0	0	0	0	0	0	0	0	0	0.000460319	0	0	0	0	0	0	0	0	0	0	0	0	0	0	0	0	0	0	0	0	0	0	0	0	0.000531868	0	0	0	0	0	0	0	0	0	0	0	0	0.00145093	0
LINC01273	0.00690848	0.0063592	0	0.00647729	0.0170805	0	0	0.000479421	0	0	0.000250749	0.0059164	0.00058796	0.000785334	0	0	0.000136667	0	0	0	0	0	0	0	0	0.0188843	0	0	0	0	0.00139826	0	0.00752384	0.000376632	0.00115262	0	0	0	0	0	0	0	0	0.00593761	0	0.00484262	0.00998314	0	0
LINC01276	0	0	0	0	0	0	0	0	0	0	0	0	0	0	0	0	0	0	0	0	0	0	0	0	0	0	0	0	0	0	0	0	0	0	0	0	0	0	0	0	0	0	0	0	0	0	0	0	0
LINC01277	0.00279899	0	0	0	0	0	0	0.000168906	0.00272472	0.0014153	0	0	0.00136269	0.000984686	0	0	0.000161128	0	0	0	0	0	0	0	0	0	0	0	0	0	0	0	0	0	0	0	0	0	0	0	0	0	0	0	0	0.000825554	0	0	0
LINC01280	0	0	0	0	0	0	0	0	0	0	0	0	0	0	0	0	0	0	0	0	0	0	0	0	0	0	0	0	0	0	0	0	0	0	0	0	0	0	0	0	0	0	0	0	0	0	0	0	0
LINC01281	0.00119667	0.00263085	0	0.00278418	0.0309625	0	0	0.00374051	0.00289342	0.00478467	0.000525747	0	0.00751576	0.00500123	0	0	0.0432391	0.0395643	0.0163934	0.0335961	0.00235949	0.000999821	0.127906	0.0510437	0.261144	0.00587429	0	0	0	0.00185095	0.00621504	0	0	0.0047032	0.00144505	0.00220418	0.00124199	0.00493927	0.00713013	0	0	0	0	0.00337572	0.00393583	0.00180917	0.00194823	0	0
LINC01282	0	0	0	0	0	0	0	0	0	0	0	0	0	0	0	0	0	0	0	0	0	0	0	0	0	0	0	0	0	0	0	0	0	0.000388829	0.000715839	0.000441591	0	0	0	0	0	0	0	0	0	0	0	0	0
LINC01284	0	0	0	0	0	0	0	0	0	0	0	0	0	0	0	0	0.000192997	0	0	0	0	0	0	0	0	0	0	0	0	0	0	0	0	0	0	0	0	0	0	0	0	0	0	0	0	0	0	0	0
LINC01285	0.00539216	0	0	0.00705958	0	0	0	0.00267913	0	0.00303207	0.0024265	0	0	0.000605948	0	0	0.00187666	0.00164603	0.000705494	0	0.000793278	0.0009779	0.00217922	0.00181049	0	0.00269954	0	0	0	0	0	0	0	0.00137877	0.00158115	0.00392333	0	0.00297598	0	0.00654247	0	0	0	0	0	0	0.00102888	0	0
LINC01287	0	0.00185283	0	0.00187246	0	0	0	0.0149869	0	0.00177833	0.00309005	0.00604113	0.00106105	0.0006697	0	0.00261686	0	0.000450746	0.00300615	0	0.00121349	0	0	0.000250455	0	0	0	0	0	0	0	0	0	0	0.000614967	0.000621936	0	0	0	0	0	0	0	0	0	0	0	0	0
LINC01288	0	0	0	0	0	0	0	0	0	0	0	0	0	0	0	0	0	0	0	0	0	0	0	0	0	0	0	0	0	0	0	0	0	0	0	0	0	0	0	0	0	0	0	0	0	0	0	0	0
LINC01289	0	0	0	0	0.025222	0	0	0	0	0	0	0	0	0	0	0	0	0	0	0	0	0	0.00151199	0	0	0	0	0	0	0	0	0	0	0	0	0	0	0	0	0	0	0	0	0	0	0	0	0	0
LINC01290	0.00371535	0	0.121311	0.0240801	0.277481	0.0111799	0	0.000552879	0	0	0	0	0	0	0	0	0	0	0	0.000443229	0	0	0	0	0	0.00562091	0	0	0.016092	0.00451318	0.0130314	0	0.0185322	0	0.000586168	0	0.00128245	0	0	0	0	0	0	0	0	0	0	0.00266356	0.0223628
LINC01291	0	0.00227573	0	0	0	0	0	4.78e-05	0	0	0	0	0	0.00199349	0	0	9.68e-05	0	0	0	0.000347987	0	0	0	0	0	0	0	0	0	0	0	0	0.000207451	0.000255912	0	0.00189473	0	0	0.00278842	0	0	0	0	0	0	0	0	0
LINC01293	0	0	0	0	0	0	0	0	0	0	0	0	0	0	0	0	0	0	0	0	0	0	0	0	0	0	0	0	0	0	0	0	0	0	0	0	0	0	0	0	0	0	0	0	0	0	0	0	0
LINC01297	0	0	0	0	0	0	0	0.000956916	0	0.00150777	0	0	0	0	0	0	0.000116157	0	0	0	0	0	0	0	0	0	0	0	0	0	0	0	0	0	0	0	0	0	0	0	0	0	0	0	0	0	0	0	0
LINC01298	0	0	0	0	0	0	0	0	0	0	0	0	0	0	0	0	0	0	0	0	0	0	0	0	0	0	0	0	0	0	0	0	0	0	0	0	0	0	0	0	0	0	0	0	0	0	0	0	0
LINC01299	0	0	0	0	0	0	0	0	0	0	0	0	0	0	0	0	0.000867805	0.000252652	0.00101953	0	0	0	0.00112758	0	0	0	0	0	0	0	0	0	0	0.00119797	0	0	0	0	0	0	0	0	0	0	0	0	0	0	0
LINC01300	0	0	0	0	0	0	0	0	0	0	0	0	0	0	0	0	0	0	0	0	0	0	0	0	0	0	0	0	0	0.00281793	0	0	0	0.000235426	0	0	0	0	0	0	0	0	0	0	0	0	0	0	0
LINC01301	0	0	0	0	0	0	0	0	0	0.0014097	0	0	0.000895953	0	0	0	0	0	0	0	0	0	0	0	0	0.0365459	0	0	0	0.00247248	0.00200857	0	0	0.00130055	0.00176218	0	0.00255834	0.00177814	0	0	0	0	0	0	0	0.00141528	0.00191042	0	0
LINC01304	0	0	0	0	0	0	0	0	0	0	0	0	0	0	0	0	0.000143719	0	0	0	0	0	0	0	0	0	0	0	0	0	0	0	0	0	0	0	0	0	0	0	0	0	0	0	0	0	0	0	0
LINC01305	0	0	0	0	0	0.00420006	0	0	0	0	0	0.000686005	0.000286397	0	0	0	0.000813432	0.000297564	0	0.000473523	0.000582052	0	0.00124384	0	0	0.00706446	0	0	0	0	0	0	0	0	0.000820632	0.000750366	0	0	0	0	0	0	0	0	0.00375239	0	0	0	0
LINC01307	0	0	0	0	0	0	0	0.000127119	0	0	0	0	0.00022198	0	0	0	0.000179002	0	0	0	0	0	0	0	0	0	0	0	0	0	0	0	0	0	0	0	0	0	0	0	0	0	0	0	0	0	0	0	0
LINC01309	0	0	0	0	0	0	0	0	0	0	0	0	0	0	0	0	0	0	0	0	0	0	0	0	0	0	0	0	0	0	0	0	0	0	0	0	0	0	0	0	0	0	0	0	0	0	0	0	0
LINC01310	0	0	0	0	0	0	0	0	0	0	0	0	0	0	0	0	0	0	0	0	0	0	0	0	0	0	0	0	0	0	0	0	0	0	0	0	0	0	0	0	0	0	0	0	0	0	0	0	0
LINC01311	0.00552315	0	0	0.0153952	0	0.014	0	0.00455526	0.00352189	0.00249768	0.00272154	0.0020051	0.00119808	0.00173089	0	0	0.00380211	0.00187136	0.00349655	0.00306136	0.00242957	0	0.00231632	0.00252356	0.00164169	0	0	0	0	0.00827851	0	0	0.0189142	0.00222583	0.00241495	0.000172651	0.00199759	0.00138	0	0	0	0	0	0	0	0.00739712	0.0069414	0	0
LINC01312	0	0	0	0	0	0	0	0	0	0	0	0	0	0	0	0	0	0	0	0	0	0	0	0	0	0	0	0	0	0	0	0	0	0	0	0	0	0	0	0	0	0	0	0	0	0	0	0	0
LINC01315	0.0351964	0.0269356	0	0.0476966	0.0194684	0.00579803	0	0.00952047	0	0.00140145	0.00165643	0	0.000883436	0.0006697	0	0.0024035	0.00106107	0.00200567	0.00125619	0.000576597	0.000421153	0	0.00295973	0.000371685	0.00204342	0.0686942	0.0802904	0	0	0	0	0	0	0.0066563	0.0110542	0.00256264	0.00403958	0.00348055	0	0	0	0	0.0266282	0	0.00768804	0.0110916	0.00102888	0.00807495	0.0564831
LINC01317	0	0	0	0	0	0	0	0	0	0	0	0	0	0	0	0	0.000359191	0	0	0	0	0	0	0	0	0	0	0	0	0	0.00210605	0	0	0	0.000146659	0	0	0	0	0	0	0	0	0	0	0	0	0	0
LINC01318	0	0	0	0	0	0	0	0	0	0	0	0	0	0	0	0	0	0	0	0	0	0	0	0	0	0	0	0	0	0	0	0	0	0	0	0	0	0	0	0	0	0	0	0	0	0	0	0	0
LINC01320	0	0	0	0	0	0	0	0	0	0	0	0	0	0	0	0	0	0	0	0	0	0	0	0	0	0.00230789	0.0362227	0	0	0	0	0	0	0	0	0	0	0	0	0	0	0	0	0	0	0	0	0	0
LINC01322	0	0	0	0	0	0	0	0.00114835	0.00296373	0	0	0.0031625	0	0.000499608	0	0	0	0	0	0	0	0	0	0.000250455	0	0	0	0	0	0	0	0	0	0	0	0	0	0	0	0	0	0	0	0	0	0	0	0	0.00171964
LINC01323	0	0	0	0	0	0	0	0	0	0	0	0	0	0	0	0	0	0	0	0	0	0	0	0	0	0	0	0	0	0	0	0	0	0	0	0	0	0	0	0	0	0	0	0	0	0	0	0	0
LINC01324	0	0	0	0	0	0.00251958	0	0	0	0	0	0	0	0	0	0	0	0	0	0	0	0	0	0	0	0	0	0	0	0	0	0	0	0	0	0	0	0	0	0	0	0	0	0	0	0	0	0	0
LINC01326	0	0	0	0	0	0	0	0	0	0	0	0	0	0	0	0	0	0	0	0	0	0	0	0	0	0	0	0	0	0	0	0	0	0	0	0	0	0	0	0	0	0	0	0	0	0	0	0	0
LINC01327	0	0	0	0	0	0	0	0	0	0	0	0	0	0	0	0	0	0	0	0	0	0	0	0	0	0	0	0	0	0	0	0	0	0	0	0	0	0	0	0	0	0	0	0	0	0	0	0	0
LINC01331	0	0	0	0	0	0	0	0	0	0	0	0	0	0	0	0	0	0	0	0	0	0	0	0	0	0	0	0	0	0	0	0	0	0	0	0	0	0	0	0	0	0	0	0	0	0	0	0	0
LINC01332	0	0	0	0	0	0	0	0	0	0	0	0	0	0	0	0	0	0	0	0	0	0	0	0	0	0	0	0	0	0	0	0	0	0	0	0	0	0	0	0	0	0	0	0	0	0	0	0	0
LINC01333	0	0	0	0	0	0	0	0	0	0	0	0	0	0	0	0	0	0	0	0	0	0	0	0	0	0	0	0	0	0	0	0	0	0	0	0	0	0	0	0	0	0	0	0	0	0	0	0	0
LINC01335	0	0	0	0	0	0	0	0	0	0	0	0	0	0	0	0	0	0	0	0	0	0	0	0	0	0	0	0	0	0	0	0	0	0	0	0	0	0	0	0	0	0	0	0	0	0	0	0	0
LINC01336	0	0	0	0	0	0	0	0.000136256	0	0	0.00212731	0	0	0	0	0.00119636	0.00369591	0	0.00140177	0	0.00311563	0	0.00109737	0	0.00458819	0	0	0	0	0	0	0	0	0	0	0	0	0	0	0.00218591	0	0	0	0	0	0	0	0	0
LINC01337	0	0	0	0	0	0	0	0	0	0	0	0	0	0	0	0	0.000206127	0.000327274	0	0	0	0	0.000310289	0	0	0	0	0	0	0	0	0	0	0	0	0	0	0.000666025	0	0	0	0	0	0	0	0	0	0	0
LINC01338	0	0	0	0	0	0	0	0	0	0	0	0	0	0	0	0	0	0	0	0	0	0	0	0	0	0	0	0	0	0	0	0	0	0	0	0	0	0	0	0	0	0	0	0	0	0	0	0	0
LINC01340	0.00516783	0	0	0	0	0	0	0	0	0	0.00225873	0	0	0	0	0	0	0	0	0	0	0	0	0	0	0	0	0	0	0	0	0	0	0	0	0	0	0	0	0	0	0	0	0	0	0	0	0	0
LINC01342	0	0	0	0	0	0	0	0.00039398	0	0	0	0	0	0	0	0	0	5.68e-05	0	0	0	0	0	0	0	0	0	0	0	0	0	0	0	0	0	0	0	0	0	0	0	0	0	0	0	0	0	0	0
LINC01343	0	0	0	0	0	0	0	0	0	0	0	0	0	0	0	0	0	0	0	0	0	0	0	0	0	0	0	0	0	0	0	0	0	0	0	0	0	0	0	0	0	0	0	0	0	0	0	0	0
LINC01344	0	0	0	0	0	0	0	0	0	0	0	0	0	0	0	0	0	0	0	0	0	0	0	0	0	0.00371827	0	0	0	0	0	0	0	0	0	0	0	0	0	0	0	0	0	0	0	0	0	0	0
LINC01346	0	0	0	0	0	0	0	0	0	0	0	0	0	0	0	0	0	0	0	0	0	0	0	0	0	0	0	0	0	0	0	0	0	0	0	0	0	0	0	0	0	0	0	0	0	0	0	0	0
LINC01347	0	0	0	0	0	0	0	0	0	0	0	0	0	0	0	0	0	0.000206911	0	0	0	0	0	0	0	0	0	0	0	0	0	0	0	0.00160469	0	0	0	0	0	0	0	0	0	0	0	0	0	0	0.00171964
LINC01348	0.00132185	0	0	0	0	0.0061445	0	0	0	0	0	0	0.00065417	0.000527386	0	0	0	0	0	0	0.000837954	0	0	0	0	0	0	0	0	0.00442672	0	0	0	0	0	0	0	0.000744301	0	0	0	0	0	0.00347091	0	0	0	0	0
LINC01349	0	0	0	0	0	0	0	0	0	0	0	0	0	0	0	0	0	0	0	0	0	0	0	0	0	0	0	0	0	0	0	0	0	0	0	0	0	0	0	0	0	0	0	0	0	0	0	0	0
LINC01350	0	0	0	0	0	0	0	0	0	0	0	0	0	0	0	0	0	0	0	0	0	0	0	0	0	0	0	0	0	0	0	0	0	0	0	0	0	0	0	0	0	0	0	0	0	0	0	0	0
LINC01351	0	0	0	0	0	0	0	0	0	0	0	0	0	0	0	0	0	0	0	0	0	0	0	0	0	0	0	0	0	0	0	0	0	0	0	0	0	0	0	0	0	0	0	0	0	0	0	0	0.00270355
LINC01352	0	0	0	0	0.00834057	0	0	0	0	0	0	0	0	0	0	0	0	0	0	0	0	0	0	0	0	0	0	0	0	0	0	0	0	0	0	0	0	0	0	0	0	0	0	0	0	0	0	0	0
LINC01353	0.00178676	0.00337299	0	0	0	0	0	0.0102853	0.00174639	0.00334924	0.0255909	0.00199322	0.0239818	0.0201598	0	0	0.00952891	0.00735889	0.0115321	0.00220519	0.00436129	0.00602396	0.016975	0.00248729	0.00661333	0	0	0	0	0.0129073	0.00446782	0	0.00756171	0.012885	0.0065831	0.00648998	0.00651809	0.00874622	0.0134524	0.00459537	0.0138614	0.0104868	0	0.00770182	0.010431	0	0.0074382	0	0.0022549
LINC01354	0.00235747	0	0	0.00278418	0	0	0	0	0	0	0	0	0.00102926	0	0	0	0	4.77e-05	0	0	0	0	0	0	0	0.0236471	0	0	0	0	0	0	0	0.00112721	0.000171237	0	0	0.00319906	0	0	0	0	0	0	0	0.00222145	0	0.00282271	0.00947347
LINC01355	0.0091752	0.00275615	0.0267278	0.0364692	0.0117424	0.0184084	0	0.00452725	0.0219906	0	0.0114197	0	0.0040315	0.00361034	0	0	0.00902383	0.00593736	0.00522684	0.010742	0.00799042	0.00544818	0.00500524	0.0179028	0.00405507	0.0304491	0	0	0.00830983	0.0289184	0.0349135	0	0.103599	0.00442668	0.00369895	0.000174292	0.00373488	0.00229456	0	0.0109349	0.00653087	0	0	0	0.00352366	0.0374797	0.050405	0	0.0250737
LINC01356	0	0	0	0	0	0	0	4.57e-05	0	0.00149706	0	0	0.000307008	0	0	0	0	0	0	0	0	0	0	0.000433221	0	0	0	0	0	0	0	0	0	0	0.00084879	0.000509877	0	0.00163328	0	0	0	0	0	0	0.0165079	0	0	0	0
LINC01358	0	0	0	0	0	0	0	0.00662865	0.0102188	0.006641	0.00758802	0.00753799	0.0242695	0.0274649	0	0	0.00442432	0.0467721	0.0120226	0.0398584	0.00387054	0	0.0200087	0.0479109	0.0151314	0	0	0	0	0.0022529	0	0	0	0.00414773	0.0100663	0.00370427	0.00880701	0.00172404	0.00349575	0	0	0	0	0	0.0440442	0.00431565	0	0.00861508	0.0069333
LINC01360	0	0	0	0	0	0	0	0	0	0	0	0	0	0	0	0	0	0	0	0	0	0	0.00065143	0	0	0	0	0	0	0	0	0	0	0	0	0	0	0	0	0	0	0	0	0	0	0	0	0	0
LINC01361	0	0	0	0	0	0	0	0.000274363	0	0	0	0	0.000501863	0	0	0	0.000148035	0	0	0	0	0	0	0	0	0	0	0	0	0	0	0	0	0	0	0	0	0.00110501	0	0	0	0	0	0	0	0	0	0	0
LINC01362	0	0	0	0	0	0	0	0	0	0	0	0	0	0	0	0	0.000311594	0	0	0	0	0	0	0	0	0	0	0	0	0	0	0	0	0	0	0	0	0	0	0	0	0	0	0	0	0	0	0	0
LINC01363	0	0	0	0	0	0	0	0	0	0	0	0	0	0	0	0	0	0	0	0	0	0	0	0	0	0	0	0	0	0	0	0	0	0	0	0	0	0	0	0	0	0	0	0	0	0	0	0	0
LINC01364	0	0	0	0	0	0	0	0	0	0	0	0	0	0	0	0	0	0	0	0	0	0	0	0	0	0	0	0	0	0	0	0	0	0	0	0	0	0	0	0	0	0	0	0	0	0	0	0	0
LINC01365	0	0	0	0	0	0	0	0	0	0	0	0	0	0	0	0	0	0	0	0	0	0	0	0	0	0	0	0	0	0	0	0	0	0	0	0	0	0	0	0	0	0	0	0	0	0	0	0	0
LINC01366	0	0	0	0	0	0	0	0.000568598	0	0	0.00440813	0	0	0	0	0	0.000437066	0.00168959	0.00230449	0.00128197	0.00222651	0	0.00148179	0.00182065	0	0	0	0	0	0	0	0	0	0.00183996	0	0.00210447	0	0	0.00407243	0	0	0	0	0	0	0	0	0	0
LINC01370	0	0	0	0	0	0	0	0	0	0	0	0	0	0	0	0	0	0	0	0	0	0	0	0	0	0	0	0	0	0	0	0	0	0	0	0	0	0	0	0	0	0	0	0	0	0	0	0	0
LINC01372	0.00198443	0	0	0	0	0	0	0.000771629	0.00274947	0	0.00334018	0	0.000700911	0	0	0	0.000371249	0.000693127	0	0	0	0	0.000493032	0.000252986	0	0.00472443	0	0	0	0	0.00833261	0	0	0.00062877	0.000546728	0	0	0.000395653	0.0082823	0	0	0	0	0	0	0.00154169	0	0	0.00144504
LINC01374	0	0	0	0	0	0	0	0.00176296	0	0	0	0	0	0	0.095741	0	0	0.000440813	0	0	0	0	0	0	0	0	0	0	0	0	0	0	0	0.00299307	0.00140414	0	0	0.00698781	0	0	0.00258213	0	0	0.00634057	0.00312333	0	0	0	0
LINC01375	0	0	0	0	0	0	0	0	0	0	0	0	0	0	0	0	0	0	0	0	0	0	0	0	0	0	0	0	0	0	0	0	0	0	0	0	0	0	0	0	0	0	0	0	0	0	0	0	0
LINC01376	0	0	0	0	0	0	0	0.00168494	0	0	0.00193607	0	0.000206614	0	0	0	0.00111881	0.000323002	0.00126477	0	0	0.00145192	0.00112973	0	0	0.00654382	0	0	0	0	0.00265302	0	0	0.000692874	0.000547755	0	0	0.000331134	0	0	0.00190534	0	0	0	0	0.00330542	0	0	0
LINC01378	0	0	0	0	0	0	0	0	0	0	0	0	0	0	0	0	0	0	0	0	0	0	0	0	0	0	0	0	0	0	0	0	0	0	0	0	0	0	0	0	0	0	0	0	0	0	0	0	0
LINC01381	0	0	0	0	0	0	0	0	0	0	0	0	0	0	0	0	0.000174632	0	0	0	0	0	0	0	0	0.0020717	0	0	0	0	0	0	0	0	0	0	0	0	0	0	0	0	0	0	0	0	0	0	0
LINC01384	0	0	0	0.00864961	0	0	0	0	0	0	0	0	0	0	0	0	0	0	0	0	0	0	0	0	0	0	0	0	0	0	0	0	0	0	0	0	0	0	0	0	0	0	0	0	0	0	0	0	0
LINC01385	0	0	0	0	0	0	0	0	0	0	0	0	0	0	0	0	0	0	0	0	0	0	0	0	0	0	0	0	0	0	0	0	0	0	0	0	0	0	0	0	0	0	0	0	0	0	0	0	0
LINC01386	0	0	0	0	0	0	0	0	0	0	0	0	0	0	0	0	0	0	0	0	0	0	0	0	0	0	0	0	0	0	0	0	0	0	0	0	0	0	0	0	0	0	0	0	0	0	0	0	0
LINC01387	0	0	0	0	0	0	0	0	0	0	0	0	0	0	0	0	0	0	0	0	0	0	0	0	0	0	0	0	0	0	0	0	0	0	0	0	0	0	0	0	0	0	0	0	0	0	0	0	0
LINC01388	0	0	0	0	0	0	0	0	0	0	0	0	0	0	0	0	0	0	0	0	0	0	0	0	0	0	0	0	0	0	0	0	0	0	0	0	0	0	0	0	0	0	0	0	0	0	0	0	0
LINC01389	0	0	0	0	0	0	0	0.000348636	0.00173978	0	0	0	0	0	0	0	6.97e-05	0.000232394	0.00235822	0	0	0.00209226	0	0.00199395	0	0.00308977	0	0	0	0	0	0	0	0	0.000320269	0	0	0	0	0	0	0	0	0	0	0	0	0	0
LINC01391	0	0	0	0	0	0	0	0	0	0	0	0	0	0	0	0	0	0	0	0	0	0	0	0	0	0	0	0	0	0	0	0	0	0	0	0	0	0	0	0	0	0	0	0	0	0	0	0	0
LINC01392	0	0	0	0	0	0	0	0	0	0	0	0	0	0	0	0	0	0	0	0	0	0	0	0	0	0.00687189	0	0	0	0	0	0	0	0	0	0	0	0	0	0	0	0	0	0	0	0	0	0	0
LINC01393	0.00304636	0	0	0	0	0	0	0	0	0	0	0	0.000861541	0	0	0	0.000511357	0.000774993	0.0010937	0	0.00168885	0	0	0	0	0	0	0	0	0.00405476	0	0	0	0.000843757	0.00088308	0.000625684	0	0	0	0	0.00192948	0	0	0	0	0.00200895	0	0	0
LINC01394	0	0	0	0	0	0	0	0	0	0	0	0	0	0	0	0	0	0	0	0	0	0	0	0	0	0	0	0	0	0	0	0	0	0	0	0	0	0	0	0	0	0	0	0	0	0	0	0	0
LINC01396	0	0	0	0	0	0	0	0	0	0	0	0	0.000186679	0	0	0	0.000307572	0	0	0	0	0	0	0	0	0	0	0	0	0	0	0	0	0	0	0	0	0	0	0	0	0	0	0	0	0	0	0	0
LINC01397	0	0	0	0	0	0	0	0	0	0	0	0	0	0	0	0	0	0	0	0	0	0	0	0	0	0	0	0	0	0	0	0	0	0	0	0	0	0	0	0	0	0	0	0	0	0	0	0	0
LINC01400	0	0	0	0	0	0	0	0	0	0	0	0	0	0	0	0	0	0	0	0	0	0	0	0	0	0	0	0	0	0	0	0	0	0	0	0	0	0	0	0	0	0	0	0	0	0	0	0	0
LINC01402	0	0	0	0	0	0	0	0	0	0	0	0	0	0	0	0	0	0	0	0	0	0	0	0	0	0	0	0	0	0	0	0	0	0	0	0	0	0	0	0	0	0	0	0	0	0	0	0	0
LINC01405	0	0	0	0	0	0	0	0.000463304	0	0	0	0.0019162	0	0	0	0	0	0	0	0	0	0	0	0	0	0	0	0	0	0	0	0	0	0	0	0	0	0	0	0	0	0	0	0	0	0	0	0	0
LINC01410	0	0	0	0.00807229	0	0.00237279	0	0.0054772	0.00565101	0.00164052	0.00414879	0	0.00364292	0.00666684	0.0318515	0	0.000630932	0.0036971	0.00107465	0.00110405	0.00376451	0.00171642	0.00129474	0.00715309	0	0.00816314	0	0	0	0	0.00407479	0	0	0.0110147	0.00805752	0.00272035	0.0134149	0.0168235	0.0218798	0.0184502	0.0222141	0.00590968	0	0.0149355	0.00472399	0.00396388	0	0	0
LINC01411	0	0	0	0	0	0	0	0	0	0	0.000251231	0	0	0	0	0	0.000642785	0.000315349	0	0	0.000381019	0	0.000817483	0.00142613	0	0	0	0	0	0	0	0	0	0.000254498	0.000156408	0	0	0.000388369	0	0	0	0	0	0	0	0	0	0	0
LINC01412	0	0	0	0	0	0	0	0	0	0	0	0	0	0	0	0	0	0	0	0	0	0	0	0	0	0	0	0	0	0	0	0	0	0.00498372	0.00295118	0.000769781	0.00307036	0.000720042	0.00509344	0	0.0024504	0	0	0	0	0.00186157	0.00242595	0.00431124	0.00746175
LINC01413	0	0	0	0	0	0	0	0	0	0	0	0	0	0	0	0	8.82e-05	0	0	0	0	0	0	0	0	0.00740347	0.0246236	0	0	0	0	0	0	0.000905168	0	0	0	0.000528695	0	0	0.00261883	0	0	0	0	0	0	0	0
LINC01415	0	0	0	0	0	0	0	0.000570829	0.00160458	0	0.000268903	0	0	0	0.00759953	0	0	0	0	0	0	0	0	0	0	0.0112595	0	0	0	0.0137943	0.00538271	0	0.00752384	0.00132999	0.000716497	0	0	0.00293523	0	0	0	0	0	0	0.00744314	0.00142356	0	0	0.005979
LINC01416	0	0	0	0	0	0	0	0	0	0	0	0	0.000404549	0.000446518	0	0	0	0	0	0	0	0	0	0	0	0	0	0	0	0	0	0	0	0	0	0	0	0	0	0	0	0	0	0	0	0	0	0	0
LINC01419	0	0	0	0	0	0	0	0.000489003	0	0	0	0	0	0	0	0	0	0.000225892	0	0	0	0	0	0	0	0	0	0	0	0	0	0	0	0	0	0	0	0	0	0	0	0	0	0	0	0	0	0	0
LINC01422	0	0	0	0	0	0	0	0.000505064	0	0	0	0	0.00222457	0.00253145	0	0	0.00102734	0.000473209	0	0.00253211	0.00119248	0.00458456	0.00198029	0.000444374	0	0	0	0	0	0.0021103	0	0	0	0.00136462	0	0	0	0.0005224	0	0	0	0	0	0	0	0	0	0	0
LINC01423	0.00248883	0	0	0	0	0.00880656	0	0	0	0	0	0	0	0	0	0	0	0	0	0	0	0	0	0	0	0	0	0	0	0	0	0	0	0	0	0.000219776	0	0.000521593	0	0	0	0	0	0	0	0.000880668	0	0.0051948	0
LINC01424	0	0	0	0.00322847	0	0	0	0.000741432	0	0	0	0	0.00026255	0	0	0	0.000775535	0.000791874	0	0	0.00168161	0	0	0	0	0	0	0	0.0088271	0	0	0	0	0.000254498	0.00038401	0	0.00358451	0	0	0	0	0	0	0	0	0	0	0	0
LINC01425	0	0	0	0	0	0	0	4.78e-05	0	0	0	0	0	0	0	0	0	0	0	0	0	0	0	0	0	0	0	0	0	0	0	0	0	0	0	0	0	0	0	0	0	0	0	0	0	0	0	0	0
LINC01426	0.0496339	0.02976	0	0.0947083	0.0253341	0.062129	0	0.0110621	0.00386055	0.00742079	0.0183751	0.0134527	0.00525069	0.00253738	0.0073894	0.00151541	0.00420726	0.00483923	0.000447863	0.00121388	0.00223957	0.00170568	0.00688059	0.00297848	0.00323732	0.0130989	0	0	0	0.00602426	0	0.030276	0.0129221	0.00444045	0.0113274	0.00436312	0.000964934	0.00534807	0.0114244	0.00582745	0.00744079	0.00590578	0	0.00495526	0	0.0179586	0.00372489	0.00361406	0.0121487
LINC01427	0	0	0	0	0	0	0	0	0	0	0	0	0	0	0	0	0	0	0	0	0	0	0	0	0	0	0	0	0	0	0	0	0	0	0	0	0	0	0	0	0	0	0	0	0	0	0	0	0
LINC01428	0	0	0	0	0	0	0	0	0	0	0	0	0	0	0	0	0	0	0	0	0	0	0	0	0	0	0	0	0	0	0	0	0	0	0	0	0	0	0	0	0	0	0	0	0	0	0	0	0
LINC01429	0	0	0	0	0	0	0	0.000275937	0	0	0	0	0	0	0	0	0.000506411	0.000445197	0	0	0	0	0	0	0	0	0	0	0	0	0	0	0	0	0	0	0	0	0	0	0	0	0	0	0	0	0	0	0
LINC01431	0.0033939	0	0	0	0	0	0	0.00432356	0.00344058	0.00315747	0.00083914	0.00155565	0.00427137	0.0036575	0	0	0.00702891	0.00707899	0.00467697	0.00128152	0.00960696	0.000931145	0.00219865	0.000647962	0.00606056	0.0354255	0	0	0	0.00874661	0.00394699	0	0.00735541	0.00128608	0.0015549	0.000665899	0.00317612	0.00857154	0.00308397	0.00415046	0	0.00590188	0	0	0	0	0	0.00756969	0.00494899
LINC01432	0	0	0	0	0	0	0	0	0	0	0	0	0	0	0	0	0	0	0	0	0	0	0	0	0	0	0	0	0	0	0	0	0	0	0	0	0	0	0	0	0	0	0	0	0	0	0	0	0
LINC01433	0	0	0	0	0	0	0	8.73e-05	0	0.00181689	0	0	0.000204956	0.00179113	0.00638704	0	0.000491783	0.000236376	0	0.000359346	0	0	0.00056327	0	0	0	0	0	0	0.00405476	0	0	0	0	0.000649428	0	0	0	0	0	0	0	0	0	0	0	0	0	0
LINC01435	0	0	0	0	0	0	0	0.000258601	0	0	0	0	0	0	0	0	0	0.00023012	0	0	0	0	0	0	0	0.0181478	0	0	0	0	0	0	0	0.000882028	0	0	0	0	0	0	0	0	0	0	0	0	0	0	0
LINC01436	0	0	0	0	0	0.0326242	0	0.00164923	0.00132504	0.000500351	0.000251231	0	0.0047741	0.00286838	0	0.00184152	0.000548974	0.000505779	0	0.00130656	0	0	0	0.000447425	0.00186338	0.106945	0.0370921	0	0	0	0	0	0	0.000637725	0.000704107	0.000725384	0	0	0	0.00296122	0	0	0	0	0	0.0563107	0.0151663	0.0111235	0.0241058
LINC01438	0	0	0	0	0	0	0	0	0	0	0	0	0	0	0	0	0	0	0	0	0	0	0	0	0	0	0	0	0	0	0	0	0	0	0	0	0	0	0	0	0	0	0	0	0	0	0	0	0
LINC01440	0	0	0	0	0	0	0	0	0	0	0	0	0	0	0	0	0	0	0	0	0	0	0	0	0	0	0	0	0	0	0	0	0	0	0	0	0	0	0	0	0	0	0	0	0	0	0	0	0
LINC01441	0	0	0	0	0	0	0	0.000625359	0	0	0	0	0	0	0	0	0	0	0	0	0	0	0	0	0	0.0036533	0	0	0	0	0	0	0	0	0	0	0	0	0	0	0	0	0	0	0	0	0	0	0
LINC01442	0	0	0	0	0	0	0	0	0	0	0	0	0	0	0	0	0	0	0	0	0	0	0	0	0	0	0	0	0	0	0	0	0	0	0	0	0	0	0	0	0	0	0	0	0	0	0	0	0
LINC01443	0	0	0	0	0	0	0	0.000173887	0	0	0	0	0	0	0	0	0	0	0	0	0	0	0	0	0	0	0	0	0	0	0	0	0	0	0	0	0	0	0	0	0	0	0	0	0	0	0	0	0
LINC01444	0	0	0	0	0	0	0	0	0	0	0	0	0	0	0	0	0	0	0	0	0	0	0	0	0	0	0	0	0	0	0	0	0	0	0	0	0	0	0	0	0	0	0	0	0	0	0	0	0
LINC01445	0	0	0	0	0	0	0	0	0	0	0	0	0	0	0	0	0	0	0	0	0	0	0	0	0	0	0	0	0	0	0	0	0	0	0	0	0	0	0	0	0	0	0	0	0	0	0	0	0
LINC01446	0	0	0	0	0	0	0	0.000871874	0	0	0	0	0	0	0	0	0	0	0	0	0	0	0	0	0	0	0	0	0	0	0	0	0	0	0	0.00101038	0	0	0	0	0	0	0	0	0	0	0	0	0
LINC01447	0	0	0	0	0	0	0	0	0	0	0	0	0.00133249	0	0	0	0.00037071	0	0	0	0	0	0	0	0	0	0	0	0	0	0	0	0	0	0	0	0	0	0	0	0	0	0	0	0	0	0.0016368	0	0
LINC01448	0	0	0	0	0	0	0	0	0	0	0	0	0	0	0	0	0	0	0	0	0	0	0	0	0	0	0	0	0	0	0	0	0	0	0	0	0	0	0	0	0	0	0	0	0	0	0	0	0
LINC01449	0	0	0	0	0	0	0	0	0	0	0	0	0	0	0	0	0	0	0	0	0	0	0	0	0	0	0	0	0	0	0	0	0	0	0	0	0	0	0	0	0	0	0	0	0	0.00121973	0	0	0
LINC01450	0	0	0	0	0	0	0	0	0	0	0	0	0	0	0	0	0	0	0	0	0	0	0	0	0	0	0	0	0	0	0	0	0	0	0	0	0	0	0	0	0	0	0	0	0	0	0	0	0
LINC01455	0	0	0	0	0	0	0	0	0	0	0	0	0	0	0	0	0	0	0	0	0	0	0	0	0	0	0	0	0	0	0	0	0	0	0	0	0	0	0	0	0	0	0	0	0	0	0	0	0
LINC01456	0	0	0	0	0	0	0	4.32e-05	0	0	0.000224699	0	0	0	0	0	0	0	0	0	0	0	0	0	0	0	0	0	0	0	0	0	0	0	0	0	0	0	0	0	0	0	0	0	0	0	0	0	0
LINC01460	0.00342527	0	0	0	0	0.00291394	0	0.000580801	0	0.000665991	0.000849816	0.00208441	0	0.00105068	0	0	0.000526647	0.000505646	0	0	0	0	0	0.000692019	0	0	0	0	0	0.00591238	0	0	0	0.000622167	0.00122877	0	0	0	0	0.00299537	0	0	0	0	0	0	0	0	0.00235257
LINC01465	0	0	0	0	0	0	0	0.000961034	0.00436563	0	0.00377537	0	0.00154215	0	0	0	0.00184793	0.00141551	0.00110256	0.00121946	0.000633654	0.00394063	0.00238096	0.000668554	0	0	0	0	0	0.0033317	0	0	0	0.00352094	0.00209269	0.00223544	0.00310671	0.00173449	0.00386304	0.0101583	0.00727464	0	0	0.00258363	0	0	0.00179892	0.00150515	0
LINC01467	0	0	0	0	0	0	0	0	0	0	0	0	0	0	0	0	0	0	0	0	0	0	0	0	0	0	0	0	0	0	0	0	0	0	0	0	0	0	0	0	0	0	0	0	0	0	0	0	0
LINC01468	0	0	0	0	0	0	0	0	0	0	0	0	0	0	0	0	0	0	0	0	0	0	0	0.0002504	0	0	0	0	0	0	0	0	0	0.000603889	0.000447915	0	0	0	0	0	0	0	0	0	0	0	0	0	0
LINC01470	0	0	0	0	0	0	0	0	0	0	0	0	0	0	0	0	0.000137487	0	0	0	0.000558553	0	0.000923242	0	0	0	0	0	0	0	0	0	0	0	0	0	0	0	0	0	0	0	0	0	0	0	0	0	0
LINC01471	0	0	0	0	0	0	0	0	0	0	0	0	0	0	0	0	0	0	0	0	0	0	0	0	0	0	0	0	0	0	0	0	0	0	0.000389754	0	0	0	0	0	0	0	0	0	0	0	0	0	0
LINC01473	0.0146715	0	0	0.0197553	0.0500851	0.0310174	0	0.0214834	0.0289749	0.00107613	0.0199057	0	0.00979226	0.00517083	0.0187969	0	0.0135078	0.00467818	0.00125829	0.00174834	0.00739005	0.0159753	0.00681598	0.00158724	0.00747463	0.0770666	0	0	0.00848903	0.0302103	0.0171316	0	0.0385278	0.00309938	0.00247811	0	0.00104489	0.00424462	0.00377773	0	0.0105693	0	0	0	0.00414947	0.0325734	0.032387	0	0.0383774
LINC01474	0.0016731	0	0	0	0	0	0	0	0	0.00038108	0	0	0	0	0	0	0	0	0	0	0	0	0	0	0	0	0	0	0	0	0	0	0	0.000631638	0.000813711	0	0	0	0	0	0.00248916	0	0	0	0	0	0	0	0.0014042
LINC01475	0	0	0	0	0	0	0	0	0	0	0	0	0	0	0	0	0	0.000377908	0	0	0	0	0	0	0	0	0	0	0	0	0	0	0	0	0	0	0	0	0	0	0	0	0	0	0	0	0	0	0
LINC01476	0	0	0	0	0	0	0	0	0	0	0	0	0	0	0	0	0	0	0	0	0	0	0	0	0	0	0	0	0	0	0	0	0	0	0	0	0	0	0	0	0	0	0	0	0	0	0	0	0
LINC01477	0	0	0	0	0	0	0	0	0	0	0	0	0	0	0	0	0	0	0	0	0	0	0	0	0	0	0	0	0	0	0	0	0	0	0	0	0	0	0	0	0	0	0	0	0	0	0	0	0
LINC01478	0	0	0	0	0	0	0	0	0	0	0	0	0	0	0.00987519	0	0	0	0	0	0	0	0	0	0	0	0	0	0	0	0	0	0	0	0	0	0	0	0	0	0	0	0	0	0	0	0	0	0
LINC01479	0	0	0	0	0	0	0	4.53e-05	0	0	0	0	0	0	0	0	0	0	0	0	0	0	0	0	0	0	0	0	0	0	0	0	0	0	0	0	0	0	0	0	0	0	0	0	0	0.00346346	0	0	0
LINC01480	0.00424955	0.00899038	0	0	0.0437885	0	0	0.0846497	0.122986	0.0255503	0.0109139	0.0302658	0.18346	0.272752	0.0259532	0.0128109	0.0192788	0.0933818	0.00612413	0.295413	0.00912735	0.00412356	0.0606801	0.227314	0.215104	0.0044468	0	0	0.0099915	0.00714528	0.00671833	0.030276	0.0260641	0.0234893	0.0232863	0.0113844	0.0294204	0.0961759	0.00304425	0.0121517	0.00990397	0	0.100972	0.0112372	0.00465957	0.0234828	0.00945559	0.00466795	0.00206256
LINC01481	0.0770229	0.0307603	0.0331462	0.067054	0.0847186	0.0696881	0.0617809	0.0357119	0.0402955	0.00945747	0.0309836	0.00753068	0.0334559	0.0211331	0.0942616	0.0100743	0.0415875	0.0566245	0.0494953	0.0595786	0.0503754	0.0809573	0.0271183	0.0744844	0.0339807	0.113427	0.0246236	0	0.0467324	0.0532437	0.0715766	0	0.135682	0.0333639	0.0323315	0.00863693	0.0134078	0.0745313	0.0194631	0.018729	0.0234348	0.052617	0.0487797	0.00929416	0.0345303	0.0527137	0.0307422	0.00619597	0.076408
LINC01482	0	0	0	0	0.025222	0	0	0	0	0	0	0	0	0	0	0	0	0	0	0	0	0	0	0	0	0	0	0	0	0	0	0	0	0	0	0	0	0	0	0	0	0	0	0	0	0	0	0	0
LINC01483	0	0	0	0	0	0	0	0.000725767	0.0018569	0	0.000250749	0	0.000837208	0	0	0	0.000965815	0.000941353	0.00302697	0.00120028	0.000751073	0.00127559	0.000560464	0	0	0	0	0	0	0.00647167	0	0	0	0.00106225	8.33e-05	0.000249116	0	0	0	0	0	0	0	0	0	0	0	0	0
LINC01484	0	0	0	0	0	0	0	0	0	0.00196199	0	0.00111898	0.00983494	0.00389848	0	0	0	0	0	0	0	0	0	0.000470942	0	0	0	0	0	0	0	0	0	0	0.000467937	0	0	0	0	0	0	0	0	0	0	0	0	0	0
LINC01485	0	0	0	0	0	0	0	0.00135838	0	0.0114647	0.00684968	0.00300906	0.0223032	0.0256492	0	0	0.000938619	0.000533827	0.000250619	0	0.000425485	0.00128383	0.0013411	0	0	0	0	0	0.00176885	0	0	0	0	0.000283486	0.000496398	0.00103214	0	0	0	0	0.00165635	0	0	0	0	0	0	0	0
LINC01486	0	0	0	0	0	0	0	0	0	0	0	0	0	0	0	0	0	0	0	0	0	0	0	0	0	0	0	0	0	0	0	0	0	0	0	0	0	0	0	0	0	0	0	0	0	0	0	0	0
LINC01487	0	0	0	0	0	0	0	0	0	0	0	0	0	0	0	0	0	0	0	0	0	0	0	0	0	0	0	0	0	0	0	0	0	0	0	0	0	0	0	0	0	0	0	0	0	0	0	0	0
LINC01489	0	0	0	0	0	0	0	0	0	0	0	0	0	0	0	0	0	0	0	0	0	0	0	0	0	0	0	0	0	0	0	0	0	0	0	0	0	0	0	0	0	0	0	0	0	0	0.00689437	0	0
LINC01490	0	0	0	0	0	0	0	0	0	0	0	0	0	0	0	0	0	0	0	0	0	0	0	0	0	0	0	0	0	0	0	0	0	0	0	0	0	0	0	0	0	0	0	0	0	0	0	0	0
LINC01491	0	0	0	0	0	0	0	0	0	0	0	0	0	0	0	0	0	0	0	0	0	0	0	0	0	0	0	0	0	0	0	0	0	0	0	0	0	0	0	0	0	0	0	0	0	0	0	0	0
LINC01492	0	0	0	0	0	0	0	0	0	0	0	0	0	0	0	0	0	0	0	0	0	0	0	0	0	0	0	0	0	0	0	0	0	0	0	0	0	0	0	0	0	0	0	0	0	0	0	0	0
LINC01493	0	0	0	0	0	0	0	0	0	0	0	0	0	0	0	0	0	0	0	0	0	0	0	0	0	0	0	0	0	0	0	0	0	0	0	0	0	0	0	0	0	0	0	0	0	0	0	0	0
LINC01494	0	0	0	0	0	0	0	0	0	0	0	0	0	0	0	0	0	0	0	0	0	0	0	0	0	0	0	0	0	0	0	0	0	0	0	0	0	0	0	0	0	0	0	0	0	0	0	0	0
LINC01495	0	0	0	0	0	0	0	0	0	0	0	0	0	0	0	0	0	0	0	0	0	0	0	0	0	0	0	0	0	0	0	0	0	0	0	0	0	0	0	0	0	0	0	0	0	0	0	0	0
LINC01496	0	0	0	0	0	0	0	0	0	0	0	0	0	0	0	0	0	0	0	0	0	0	0	0	0	0	0	0	0	0	0	0	0	0	0	0	0	0	0	0	0	0	0	0	0	0	0	0	0
LINC01497	0	0	0	0	0	0	0	0	0	0	0	0	0	0	0	0	0	0.000311361	0	0	0	0	0	0	0	0	0	0	0	0	0	0	0	0	0	0	0	0	0	0	0	0	0	0	0	0	0	0	0
LINC01498	0	0	0	0	0	0	0	0	0	0	0	0	0.000237698	0	0	0	0	0	0	0	0	0	0	0	0	0	0	0	0	0	0	0	0	0	0	0	0	0	0	0	0	0	0	0	0	0	0	0	0
LINC01499	0	0	0	0	0	0	0	0	0	0	0	0	0	0	0	0	0	0	0	0	0	0	0	0	0	0	0	0	0	0	0	0	0	0	0	0	0	0	0	0	0	0	0	0	0	0	0	0	0
LINC01500	0	0	0	0	0	0	0	0	0	0	0	0	0	0	0	0	0	0	0.000253512	0	0	0	0	0	0	0	0	0	0	0	0	0	0	0.00013611	0.000392373	0	0	0	0	0	0	0	0	0	0	0	0	0	0
LINC01501	0	0	0	0	0	0	0	3.19e-05	0	0	0	0	0	0	0	0	0	0.000373274	0	0.000379742	0	0	0	0	0	0	0	0	0	0	0	0	0	0	0	0	0	0	0	0	0	0	0	0	0	0	0	0	0
LINC01502	0	0	0	0	0	0	0	0.000609417	0	0	0.000582424	0	0	0	0	0	0.000731366	0	0	0	0	0	0	0.000523465	0	0	0	0	0	0	0	0	0	0	0	0	0	0	0	0	0	0	0	0	0	0	0	0	0
LINC01503	0.0277295	0.0257705	0	0.0327656	0.0129751	0.0368976	0.102941	0.00550408	0.00632504	0.00851678	0.00783034	0.00627822	0.0172885	0.0167306	0.0307843	0	0.0084115	0.00603549	0.0135265	0.0214697	0.00882454	0.00323489	0.00544799	0.0229974	0.0142562	0.0909414	0.15463	0	0.0187525	0	0.0143234	0.0840036	0.0153546	0.147646	0.112173	0.0613536	0.0680878	0.0515714	0.0747881	0.107869	0.108336	0.121989	0.0467505	0.060173	0	0.128155	0.016237	0.0394132	0.106603
LINC01504	0.0210221	0.0147704	0	0.0277885	0	0.00918332	0.0624615	0.00447309	0.00575894	0.00141801	0.0323024	0.00266001	0.00246773	0.00359783	0	0	0.000894417	0.00061887	0.000713647	0	0	0.042038	0.00111208	0.00282726	0	0.0538031	0	0	0.00605431	0.00764946	0.00685025	0	0	0.0506207	0.0326671	0.0133521	0.0484613	0.0557581	0.0213562	0.0187669	0.0293053	0.120248	0.0445985	0.029231	0.00775236	0.00761249	0	0	0.00201107
LINC01505	0	0	0	0	0	0	0	0	0	0	0	0	0	0	0	0	0	0	0	0	0	0.00119312	0	0	0	0	0	0	0	0	0	0	0	0	0	0	0	0	0	0	0	0	0	0	0	0	0.00327844	0	0
LINC01506	0	0.00176666	0	0	0	0	0	0.00210534	0	0.00106645	0.00277066	0.00396153	0.00192194	0	0	0.0021896	0.000244705	0.000268917	0	0	0	0	0.00127695	0.000699293	0	0	0	0	0	0	0	0	0	0.0201934	0.0188647	0.0158102	0.0153543	0.00382886	0.0288349	0.060966	0.0383262	0.132243	0	0	0	0.00141528	0	0	0.00249346
LINC01507	0	0	0	0	0	0	0	0.0017612	0.00246369	0	0	0	0.00131003	0.0012234	0	0	0	0	0	0	0	0	0	0	0	0	0	0	0	0	0	0	0	0	0.000252305	0	0	0	0	0	0	0	0	0	0	0	0	0	0
LINC01508	0.0222078	0.00983015	0	0.018929	0.0194684	0	0	0.00332874	0	0.000509714	0.0020995	0.0014375	0.0012075	0.00139461	0	0	0	0.00048915	0	0.000606484	0	0	0	0	0	0.00394951	0	0	0	0	0	0	0	0.000207564	0.000368581	0	0	0	0	0	0.00222134	0	0	0	0	0	0	0	0
LINC01509	0	0	0	0	0	0	0	0	0	0	0	0	0	0	0.00377467	0	0	0	0	0	0	0	0	0	0	0	0	0	0	0	0	0	0	0	0	0	0	0	0	0	0	0	0	0	0	0	0	0	0
LINC01510	0	0.004464	0	0.00291103	0	0	0	0	0	0	0	0	0	0	0	0	0	0	0	0	0	0	0	0	0	0	0	0	0	0.00416191	0	0	0	0	0.000361159	0	0	0	0	0	0	0	0	0	0	0	0	0	0
LINC01511	0	0	0	0	0	0	0	0	0	0	0	0	0	0	0	0	0.000228689	0	0	0	0	0	0	0	0	0	0	0	0	0	0	0	0	0	0	0	0	0	0	0	0	0	0	0	0	0	0	0	0
LINC01513	0	0	0	0	0	0	0	0.000248774	0.00210351	0	0	0	0.000575305	0	0	0	0.000603559	0	0.00147366	0.000578462	0	0.00185063	0	0	0	0.347975	0.0991425	0	0	0.0016269	0.00487086	0	0	0	0.000187077	0	0	0.000561232	0	0	0	0	0	0	0	0	0	0	0
LINC01514	0	0	0	0	0	0	0	0	0	0	0	0	0	0	0	0	0	0	0	0	0	0	0	0	0	0	0	0	0	0	0	0	0	0	0	0	0	0	0	0	0	0	0	0	0	0	0	0	0
LINC01515	0.021341	0.00169701	0	0.00987776	0	0.0130688	0.0624615	0.000464318	0	0	0.000523198	0	0.00040554	0.000785334	0	0.0030014	0.000638386	0	0	0	0	0.00098865	0.00119262	0.000348754	0.00546033	0.0235209	0	0	0	0.00798032	0.00737121	0	0.027833	0	0.000468672	0.000247304	0	0.00182074	0	0	0	0	0	0	0	0.00784017	0.00137137	0	0.00399563
LINC01516	0	0	0	0	0	0	0	0.000382505	0	0	0	0	0	0	0	0	0	0.000291325	0	0	0.000627526	0.00131786	0	0	0	0	0	0	0	0	0	0	0	0	0	0	0	0	0	0	0	0	0	0	0	0	0	0	0
LINC01518	0	0	0	0	0	0	0	0	0.00138338	0	0	0	0	0	0	0	0	0	0	0	0	0	0	0	0	0.00398294	0	0	0	0	0	0	0	0	0	0	0	0	0	0	0	0	0	0.00676256	0	0	0	0	0
LINC01519	0	0	0	0	0	0	0	0	0	0	0	0	0	0	0	0	0	0	0	0	0	0	0	0	0	0	0	0	0	0	0	0	0	0	0	0	0	0	0	0	0	0	0	0	0	0	0	0	0
LINC01520	0	0	0	0	0	0	0	0	0	0	0	0	0	0	0	0	0	0	0	0	0	0	0	0	0	0	0	0	0	0	0	0	0	0	0	0	0	0	0	0	0	0	0	0	0	0	0	0	0
LINC01521	0.00179641	0	0	0	0.0202499	0	0	0.00162305	0	0	0.00493449	0	0.0015713	0.000867409	0.0105551	0	0.00337947	0.00351712	0.0029759	0.000458847	0.00314874	0.00367496	0.000317231	0.00350173	0	0	0	0	0	0.0025601	0	0	0	0.000477131	0.000836456	0.000679035	0.00120005	0.00115315	0	0	0	0	0	0	0.00285628	0	0.00878811	0	0
LINC01522	0	0	0	0	0	0	0	0	0	0	0	0	0	0	0	0	0	0	0	0	0	0	0	0	0	0	0	0	0	0	0	0	0	0	0	0	0	0	0	0	0	0	0	0	0	0	0	0	0
LINC01523	0	0	0	0	0	0	0	0.000143089	0	0	0	0	0	0	0	0	0	0	0	0	0	0	0	0	0	0	0	0	0	0	0	0	0	0	0	0	0	0	0	0	0	0	0	0	0	0	0	0	0
LINC01524	0	0	0	0	0	0	0	0	0	0	0	0	0.000306379	0	0	0	0	0	0	0	0	0	0	0	0	0	0	0	0	0	0	0	0	0	0	0	0	0	0	0.0024896	0	0	0	0	0	0	0	0	0
LINC01525	0	0	0	0	0	0	0	0	0	0	0	0	0	0	0	0	0	0	0	0	0	0	0	0	0	0	0	0	0	0	0	0	0	0	0	0	0	0	0	0	0	0	0	0	0	0	0	0	0
LINC01526	0.00466391	0	0	0	0	0	0	0.000309048	0	0	0	0	0.000197164	0	0	0	0	0	0	0	0	0	0	0.000617815	0	0	0	0	0	0	0	0	0	0.0146979	0.0131855	0.00138585	0.00333013	0.0010016	0.0341867	0	0.0271103	0	0	0.00370649	0	0	0	0	0
LINC01527	0	0	0	0	0	0	0	0	0	0	0.000525747	0	0	0.000969258	0	0	4.8e-05	0.000275544	0	0	0	0	0	0	0	0.00875788	0	0	0	0	0	0	0	0	0.000329115	0	0	0	0	0	0	0	0	0	0	0	0	0	0
LINC01531	0	0	0	0	0	0	0	0	0	0	0	0	0	0	0	0	0	0	0	0	0	0	0	0	0	0	0	0	0	0	0	0	0	0	0.000129091	0	0	0.0155594	0	0	0	0	0	0	0	0	0	0	0
LINC01532	0	0	0	0	0	0	0	0	0	0	0	0	0	0	0	0	0	0	0	0	0	0	0	0	0	0	0	0	0	0	0	0	0	0	0	0	0	0	0	0	0	0	0	0	0	0	0	0	0
LINC01533	0	0	0	0	0	0	0	0	0	0	0	0	0	0	0	0	0	0	0	0	0	0	0	0	0	0	0	0	0	0	0	0	0	0	0	0	0	0	0	0	0	0	0	0	0	0	0	0	0
LINC01534	0.0178091	0.0115986	0	0.00289939	0	0.020265	0	0.012437	0.0182188	0.00245128	0.0129972	0.0044511	0.0158678	0.0191446	0	0	0.0123302	0.0125437	0.00515184	0.0084918	0.00985199	0.0126093	0.0112715	0.00928979	0.0139807	0.00215156	0	0	0.00791222	0.0067696	0.00290689	0	0.00588006	0.00350937	0.00363078	0.0025126	0.00367942	0.00735862	0	0.0176119	0	0.00915776	0	0.00502787	0	0.0087799	0.0042109	0.00452625	0.00672831
LINC01535	0	0	0	0	0	0.0106142	0	0.00240919	0.00228485	0.0011724	0.000227119	0	0.000435925	0.00145262	0	0	0.00041856	0.00074426	0	0.00063191	0	0	0	0	0	0.00586354	0	0	0	0	0.0042205	0	0	0	0	0	0	0	0	0	0	0	0	0	0.00586766	0.00366242	0.00238551	0	0
LINC01537	0	0.0043533	0	0	0	0	0	0	0	0	0	0	0.000142685	0	0	0	0	0	0	0	0	0.00569845	0	0.000447425	0	0.00619389	0	0	0	0	0	0	0	0.00134891	0.00434101	0.000368449	0.00256542	0	0	0.00464959	0.00137814	0	0.0201111	0	0	0	0	0	0
LINC01538	0	0	0	0	0	0	0	0	0	0	0	0	0	0	0	0	0	0	0	0	0	0	0	0	0	0	0	0	0	0	0	0	0	0	0	0	0	0	0	0	0	0	0	0	0	0	0	0	0
LINC01539	0	0	0	0	0	0	0	0.00022978	0	0	0	0	0	0	0.0179504	0	6.01e-05	0	0	0	0	0	0	0	0	0	0	0	0	0	0	0	0	0	0	0.000923973	0	0	0	0	0	0	0	0	0.0246841	0	0.00332259	0	0
LINC01541	0	0	0	0	0	0	0	0	0	0	0	0	0	0	0	0	0	0	0	0	0	0	0	0	0	0	0	0	0	0	0	0	0	0	0	0	0	0	0	0	0	0	0	0	0	0	0	0	0
LINC01543	0	0	0	0	0	0	0	0	0	0	0	0	0	0.00252918	0	0	0	0	0	0	0	0	0	0	0	0	0	0	0	0	0	0	0	0	0	0	0	0	0	0	0	0	0	0	0	0	0	0	0
LINC01544	0	0	0	0	0	0	0	0	0	0	0	0	0	0	0	0	0	0	0	0	0	0	0	0	0	0	0	0	0	0	0	0	0	0	0	0	0	0	0	0	0	0	0	0	0	0	0	0	0
LINC01545	0	0	0	0	0	0	0	0.000319081	0	0.00025659	0	0	0.000149481	0	0	0	0	0	0	0	0	0	0	0	0	0	0	0	0	0.00333325	0.00623721	0	0	0	0	0	0	0	0	0	0	0	0	0	0	0	0	0	0.00626781
LINC01546	0	0	0	0	0	0	0	0	0	0	0	0	0	0	0	0	0	0	0	0	0	0	0	0	0	0	0	0	0	0	0	0	0	0	0.00023093	0	0.00201882	0.00102297	0	0	0	0	0	0	0	0	0	0	0
[truncated: 790 more rows]
[truncated: 3 more columns]
