# Supplementary material for: Assessment of long non-coding RNA expression reveals novel mediators of the lung tumour immune response
Source: Sci Rep. 2020 Oct 9;10:16945. doi: 10.1038/s41598-020-73787-6 (PMC7547676; doi:10.1038/s41598-020-73787-6)
Supplement: Supplementary file 8 [file 41598_2020_73787_MOESM8_ESM.xlsx]

## Sheet: GSE60424 Sum>1
Supplemental Table 7. lncRNA Expression (SUM >1) in the GSE60424 Cohort
	Cell Type	B-cells	B-cells	B-cells	B-cells	CD4	CD4	CD4	CD4	CD8	CD8	CD8	CD8	Monocytes	Monocytes	Monocytes	Monocytes	Neutrophils	Neutrophils	Neutrophils	Neutrophils	NK	NK	NK	NK	Whole Blood	Whole Blood	Whole Blood	Whole Blood	B-cells	B-cells	B-cells	CD4	CD4	CD4	CD8	CD8	CD8	Monocytes	Monocytes	Monocytes	Neutrophils	Neutrophils	Neutrophils	NK	NK	NK	Whole Blood	Whole Blood
	Disease State	Healthy Control	Healthy Control	Healthy Control	Healthy Control	Healthy Control	Healthy Control	Healthy Control	Healthy Control	Healthy Control	Healthy Control	Healthy Control	Healthy Control	Healthy Control	Healthy Control	Healthy Control	Healthy Control	Healthy Control	Healthy Control	Healthy Control	Healthy Control	Healthy Control	Healthy Control	Healthy Control	Healthy Control	Healthy Control	Healthy Control	Healthy Control	Healthy Control	ALS	ALS	ALS	ALS	ALS	ALS	ALS	ALS	ALS	ALS	ALS	ALS	ALS	ALS	ALS	ALS	ALS	ALS	ALS	ALS
lncRNA	SUM	SRR1550988_1.fastq_genes.fpkm_tracking	SRR1551049_1.fastq_genes.fpkm_tracking	SRR1551056_1.fastq_genes.fpkm_tracking	SRR1551070_1.fastq_genes.fpkm_tracking	SRR1550989_1.fastq_genes.fpkm_tracking	SRR1551050_1.fastq_genes.fpkm_tracking	SRR1551057_1.fastq_genes.fpkm_tracking	SRR1551071_1.fastq_genes.fpkm_tracking	SRR1550990_1.fastq_genes.fpkm_tracking	SRR1551051_1.fastq_genes.fpkm_tracking	SRR1551058_1.fastq_genes.fpkm_tracking	SRR1551072_1.fastq_genes.fpkm_tracking	SRR1550987_1.fastq_genes.fpkm_tracking	SRR1551048_1.fastq_genes.fpkm_tracking	SRR1551055_1.fastq_genes.fpkm_tracking	SRR1551069_1.fastq_genes.fpkm_tracking	SRR1550986_1.fastq_genes.fpkm_tracking	SRR1551047_1.fastq_genes.fpkm_tracking	SRR1551054_1.fastq_genes.fpkm_tracking	SRR1551068_1.fastq_genes.fpkm_tracking	SRR1550991_1.fastq_genes.fpkm_tracking	SRR1551052_1.fastq_genes.fpkm_tracking	SRR1551059_1.fastq_genes.fpkm_tracking	SRR1551073_1.fastq_genes.fpkm_tracking	SRR1550981_1.fastq_genes.fpkm_tracking	SRR1551053_1.fastq_genes.fpkm_tracking	SRR1551060_1.fastq_genes.fpkm_tracking	SRR1551074_1.fastq_genes.fpkm_tracking	SRR1551063_1.fastq_genes.fpkm_tracking	SRR1551077_1.fastq_genes.fpkm_tracking	SRR1551110_1.fastq_genes.fpkm_tracking	SRR1551064_1.fastq_genes.fpkm_tracking	SRR1551078_1.fastq_genes.fpkm_tracking	SRR1551111_1.fastq_genes.fpkm_tracking	SRR1551065_1.fastq_genes.fpkm_tracking	SRR1551079_1.fastq_genes.fpkm_tracking	SRR1551112_1.fastq_genes.fpkm_tracking	SRR1551062_1.fastq_genes.fpkm_tracking	SRR1551076_1.fastq_genes.fpkm_tracking	SRR1551109_1.fastq_genes.fpkm_tracking	SRR1551061_1.fastq_genes.fpkm_tracking	SRR1551075_1.fastq_genes.fpkm_tracking	SRR1551108_1.fastq_genes.fpkm_tracking	SRR1551066_1.fastq_genes.fpkm_tracking	SRR1551080_1.fastq_genes.fpkm_tracking	SRR1551113_1.fastq_genes.fpkm_tracking	SRR1551067_1.fastq_genes.fpkm_tracking	SRR1551081_1.fastq_genes.fpkm_tracking
A1BG-AS1	468.203	6.55057	7.77656	6.00751	2.89408	2.69077	4.1719	3.03431	4.53849	4.66659	8.54972	3.33859	3.92534	2.82621	4.53664	5.06839	3.35808	0	0.393431	0.164229	0.291544	3.21744	1.51191	1.22803	1.44928	4.3579	5.78457	2.59422	4.26844	6.76748	7.37927	10.4691	3.39563	2.16287	1.48874	6.39819	3.47088	6.97972	3.84573	3.3222	1.18673	0.106069	0.276329	0	1.83571	0.792691	0.634387	4.00092	4.73827
A2M-AS1	44.0282	0.0291683	0.0568485	0	0	0.0348356	0.159147	0.51303	0.203666	0.49354	0.335368	0.417836	0.462608	0.512798	0.396206	0.404387	0.118057	0	0	0	0	0.364533	0.857664	1.04329	1.41239	0.157443	0.292258	0.684673	0.105265	0	0.0257531	0	0.174783	0.585815	0.268601	0.398207	1.19776	0.717006	0.299903	0.0545187	0.47294	0	0	0	0.307268	0.671305	0.0598107	0.160666	0.240673
AATBC	343.734	0.0666463	0.142546	0.149739	0.210065	0.111407	0.099476	0.091177	0.0341694	0.206858	0.139535	0.245818	0.0636025	8.66113	9.41286	7.34591	7.02897	0	0.0918509	0.0112619	0.273608	0.194374	0.231339	0.335743	0.141251	6.58888	5.0746	6.6363	5.03365	0.47858	0.117683	0.410468	0.126205	0.0669373	0.0820566	0.179457	0.186819	0.143063	8.27902	10.5537	7.30787	0.099109	0.0698289	0	0.329078	0.141069	0.273737	9.27193	7.53783
AB015752.1	3.19062	0	0	0.0929181	0	0	0	0	0	0	0	0	0	0	0	0	0	0	0	0	0	0	0	0	0.299827	0.123417	0	0	0	0.439121	0.126733	0	0	0	0	0	0	0	0	0	0	0	0	0	0.121241	0.131429	0.194411	0	0
ABALON	3.312	0	0	0	1.52228	0	0	0	0	0	0	0	0	0	0	0	0	0	0	0	0	0	0	0	0	0	0	0	0	0	0	0	0	0	0	0	0	0	0	0	0	0	0	0	0	0	0	0	0
ABHD11-AS1	76.1133	0.15113	0	0.0975762	0	0.180833	0	0.133775	0	0	0.156147	0.319462	0	0.318824	0.151318	0	0.177469	0.355569	0	0.127915	0	0	0.145533	0.31774	0	0.51847	0	0.29542	0.539815	0.153673	0.133204	0	0.127688	0.25262	0.227114	0.0906202	0.455614	0.094053	0.29824	0.140966	0	0.0959945	0.136025	0	0.509546	0.414353	0.306322	0.412718	0.112785
AC000035.1	1.24584	0	0	0	0	0	0	0	0	0	0	0	0	0	0	0	0	0	0	0	0	0	0	0	0	0	0	0	0	0	0	0	0	0	0	0	0	0	0	0	0	0	0	0	0	0	0	0	0
AC000123.1	162.705	0.955011	1.7749	1.72581	1.32413	1.21592	1.55758	0.896782	0.552404	0.714654	0.734817	1.60967	0.310139	0.535672	0.338663	0.230976	0.397529	0.199206	0	0.430024	0	1.15023	5.79484	2.47882	1.11671	0.869419	1.77186	1.65473	1.35873	1.96686	1.3428	0.583255	1.04736	1.41484	0.760983	0.955366	1.02141	1.36729	0.544648	0.729967	0	0.536408	0.456679	0	2.28317	2.46235	0.702306	1.22765	0.556909
AC000403.1	19.416	0	0	0.0227221	0.0680685	0.061901	0.0128943	0.0312303	0.0345814	0.0731319	0	0	0.0319076	0.712	0.279247	0.373959	0.244063	0.0406157	0.138643	0.0876038	0.0591081	0	0.0166609	0.0554335	0.0182078	0.0753234	0.110436	0.236626	0.20288	0.0359505	0.045778	0	0.177735	0.0723112	0.13288	0.0211372	0.0519037	0.0436208	0.363373	0.355347	0.458231	0.0335446	0.0470529	0.100224	0	0.0158665	0.0118245	0.178863	0.116517
AC001226.1	11.7753	0.15885	0.151626	0.102455	0.15536	0	0	0	0	0	0.328008	0	0	0	0.158969	0	0	0.186876	0.138877	0.134462	0	0	0	0	0	0.40834	0	0	0	0.32263	0.139994	0	0	0	0	0	0.159663	0	0	0	0	0.100792	0.142906	0	0	0	0	0.288662	0.237043
AC002091.1	332.062	2.27277	1.59274	1.07604	2.37185	0.906487	1.12546	1.20699	1.17145	0.426481	1.72195	0.640555	1.38895	4.31514	3.94425	2.56891	2.49092	4.45603	5.43655	4.61676	3.22233	1.89159	2.04267	1.59269	2.36829	2.46893	1.3755	1.18471	2.02943	2.1568	1.73609	4.1722	0.512042	1.26633	1.36609	1.18102	0.913574	0.848614	5.23236	2.1199	5.72651	4.13813	6.95492	5.58733	1.91565	2.21552	2.14967	2.48243	2.71376
AC002091.2	414.407	3.76835	2.12837	2.56217	1.71302	1.20452	2.04658	1.53411	1.89524	1.76533	1.02894	1.05912	1.60406	5.29394	6.25026	3.93504	7.06923	5.32426	9.11244	5.53589	5.53828	2.08941	1.20867	1.82542	1.29833	0.639068	0.908774	3.6824	1.78086	3.26806	3.31796	6.08273	2.94179	1.2586	0.742835	2.22774	2.53231	1.0836	8.09501	5.38261	3.61765	7.08729	4.04682	9.1212	2.31589	2.51731	3.02666	0.446874	2.05762
AC002115.1	1.66392	0	0	0	0	0	0.437893	0	0	0	0	0	0	0	0.147579	0	0	0	0	0	0	0	0	0	0	0	0	0	0	0	0	0	0	0	0	0	0	0	0	0	0	0	0	0	0	0	0	0	0
AC002116.2	47.2427	1.65959	0.595705	0	0.993368	0.784837	0.830644	0.474496	1.43439	0	0	0	0.683742	0.13098	0.249012	0	0.291673	0	0	0	0	0	0.478277	0.916616	0	0.354092	0	0.366915	0	0.507183	1.02721	0	1.09076	0.518885	0.88246	0.797813	1.24652	0	0.314299	0	0.361884	0	0	0	0.743455	0	0	0.341232	0.292261
AC002128.2	36.0956	0.524076	0.628054	0.254458	0.384934	0.940316	0.58432	0.232657	1.14555	1.2912	0.949367	0.138564	0.360699	0	0	0	0	0	0	0	0	0.272666	0.252382	0	0	0	0.238085	0	0	0.802042	0.462039	0.901115	0.665602	0.54762	1.18543	0.630342	0.263178	0.653651	0	0	0.381684	0	0	0	0.11057	0	0.0886886	0	0
AC002306.1	4.07801	0	0	0	0	0.366788	0	0	0	0.108121	0	0	0.0706107	0	0	0	0	0	0	0	0	0	0	0	0	0.2656	0.0698712	0	0	0	0	0.263228	0.0653416	0.0641727	0.116784	0.0465117	0	0.0481182	0	0	0	0	0	0	0	0	0.156612	0	0
AC002347.1	18.2526	0.158	0.150836	0.101919	0.154536	0.378148	0	0.279423	0.152447	0	0	0	0	0.166645	0.158127	0	0	0	0	0	0	0	0.304277	0	0.164553	0.135399	0.286793	0.30884	0	0	0.278494	0	0.266792	0.528171	0.237161	0.18929	0	0.0982593	0.155783	0.147359	0	0.100265	0	0	0	0.288722	0	0	0
AC002383.1	1.60017	0	0	0	0	0	0	0	0	0	0	0	0	0	0	0	0	0	0	0	0	0	0	0	0.735057	0	0	0	0	0	0	0	0	0	0	0	0	0	0	0	0	0	0	0	0	0.321813	0	0	0
AC002384.1	1.13854	0	0	0	0	0	0	0	0	0	0	0	0	0.0216512	0	0	0	0	0	0	0	0	0	0	0	0	0	0.220297	0	0	0	0	0	0	0	0	0	0	0	0	0	0	0	0	0	0	0	0.019269	0.167942
AC002398.1	8.02444	0	0	0	0	0	0	0	0	0	0	0	0	0	0	0	0	0	0	0	0	0	0	0	0	0	0	0	0	0	0	0	0	0	0	0	0	0	0	0	0	0	0	0	0	0	0	0	0
AC002398.2	1.11059	0	0	0	0	0	0	0	0	0	0	0	0.0366888	0	0	0.127624	0	0	0	0	0.102081	0	0	0	0	0	0	0	0	0	0	0	0	0	0	0	0	0	0	0	0	0	0	0	0.101216	0	0	0.0307604	0
AC002401.2	7.64779	0	0.212237	0	0	0	0.332893	0	0.213149	0	0.230494	0.236866	0	0	0	0	0	0	0	0	0	0	0	0.233899	0	0	0	0	0	0	0	0	0	0	0.666853	0.133261	0	0.138743	0	0	0	0	0	0	0	0	0.150693	0	0.167308
AC002401.3	13.0862	0	0.204734	0	0	0	0	0.379396	0.411548	0.304228	0.222237	0	0	0	0	0.22708	0	0	0.187729	0	0	0	0	0	0.448577	0	0	0.211448	0	0.870802	0.571736	0	0	0.180736	0.643341	0	0.217867	0	0	0.201654	0	0	0	0	0.545065	0	0	0	0
AC002401.4	5.74132	0	0.135945	0.183644	0	0	0.211088	0.125907	0	0	0	0.150173	0	0	0	0	0	0	0	0	0	0.591167	0	0.149494	0	0	0	0	0	0.144656	0.125213	0	0.240258	0.356185	0	0	0.142707	0.0884823	0	0	0	0	0	0	0	0	0	0	0
AC002451.1	58.7921	0	0	0.261377	0	0	0	0	0	0	0	0	0	2.63604	0.922982	1.8137	1.6444	0	0	0	0	0	0	0	0	0.348551	0	0.408576	2.56433	0	0	0	0	0	0	0	0	0	0.29824	1.53114	1.18847	0.257083	0	0	0	0	0	1.79641	0.931621
AC002456.1	67.8735	1.17218	1.46779	0.26847	0.408846	0	0	0	0	0	0	0	0	0.411144	0	0.659085	0.457534	1.47414	2.82389	0.884124	0.886138	0	0	0	0	1.34314	1.1345	0.720064	1.11465	0	0.367747	0	0	0	0	0	0	0	0.410153	0.389127	1.81481	1.66416	1.6634	1.17356	0	0	0.516734	2.06343	1.43554
AC002464.1	11.2913	0	0	0	0	0	0	0	0	0	0	0	0	0.411948	0.174787	0.093404	0.101971	0.0509413	0	0	0	0	0	0	0	0.225963	0.118569	0.0847656	0.27337	0	0	0	0	0	0	0	0	0	0.778881	0.0404921	0	0	0	0	0	0	0	0.405139	0
AC002467.1	45.9167	0	0	0	0	0	0	0	0	0	0	0	0	0	0	0	0	0	0	0	0	0	0	0	0	0	0	0	0	0	0	0	0	0	0	0	0	0	0	0	0	0	0	0	0	0	0	0	0
AC002470.1	62.384	0.258887	0.486866	0.65947	1.00843	1.24146	1.53354	1.12803	0.487378	0	0.529822	0	0	1.091	0.77258	1.62032	0.91052	0	0	0	0	0.538275	0.249099	0.268477	0	0.658026	0.702187	0.252987	0	0.517518	1.59553	0	0	0.648451	0.382302	0.45866	0.261025	0.47822	0.50519	0.723442	2.98044	0	0	0	0	0.471553	0.519466	0	0.192738
AC002480.2	21.4982	0.778495	0.486195	0.458774	0.570322	0	0.0173477	0	0	0	0	0	0	0	0	0	0	0	0	0	0	0	0	0	0	0.611256	0.279249	0.123271	0.0584739	0.687605	0.584246	0.986622	0	0	0	0	0	0	0	0	0	0	0	0	0	0	0	0.15706	0.349703
AC002480.3	5.48464	0.303035	0.144794	0	0.296482	0	0	0	0	0	0	0	0	0	0	0	0	0	0	0	0	0	0	0	0	0	0	0	0	0.616229	0	1.04305	0	0	0	0	0	0	0	0	0	0	0	0	0	0	0	0	0
AC002480.4	6.29914	0.267922	0.142522	0.0639926	0.191822	0	0.0181704	0	0	0	0	0	0	0	0	0	0	0	0	0	0	0	0	0	0	0.0212155	0.0444614	0	0	0.17714	0.215062	0.500266	0	0	0	0	0	0	0	0	0	0	0	0	0	0	0	0	0
AC002511.1	38.9082	0	0	0	0	0	0	0	0	0	0	0	0	0.299512	0	0	0	1.33407	1.81988	1.55907	1.02883	0	0	0.150636	0	0.614203	0.710614	0.901491	0.127515	0	0	0	0	0	0	0	0	0	0.211784	0	0.415683	1.59418	1.38997	1.83459	0.0600682	0	0	0.39506	0
AC002511.2	75.0036	0	0	0	0	0	0	0	0	0	0	0	0	0	0.208268	0	0.24491	1.39224	2.71941	3.35967	1.59505	0	0	0	0	4.09045	1.32358	2.03996	0.185559	0	0	0	0	0	0	0	0	0	0	0	0	1.57899	1.49803	1.76034	0	0	0	0.937289	0.466701
AC002546.1	167.907	0.783487	0.443603	0.23238	0.373194	1.93169	1.11239	1.07208	0.95898	1.63987	1.5592	0.751009	1.00294	0.587386	0.204107	0.191193	0.327175	0.980237	0.832723	0.491215	0.475336	0.631744	0.730994	0.539963	0.984687	2.90558	2.88338	1.63149	2.62316	0.262546	0.580212	0.519126	1.23373	2.19968	0.892768	1.11163	1.18959	0.557781	0.278142	0.354318	0.148817	0.6371	0.320997	0.512374	0.601039	0.881599	0.535723	2.34972	2.25278
AC002550.2	43.0465	0.26002	0.244459	0.165566	0.759601	0.93519	0	0	0.489379	1.46159	1.06418	0	0	0.821825	0	0.271192	0.30483	0	0	0	0	0.540628	0	0	0.805704	0.440551	0.235077	0	0	0	0.228929	0.899845	0.869229	0.651281	0	0.307064	0.786534	0.320174	0	0	0	0	0	0	0.435613	0.473601	0	1.61571	0.193578
AC002553.4	174.809	0.358258	0.997221	0.902371	1.04321	1.72161	1.58844	2.15767	0.329708	3.01906	2.18246	1.13056	0.65045	1.88544	1.77302	0.738004	0.419589	0.422382	0	0.608138	0.606289	2.23478	3.10171	1.46882	1.46859	1.50282	0	2.45195	1.2611	1.41261	0.630517	2.49647	1.48453	1.7929	0.521767	2.08866	1.81299	0.874625	0.692631	1.66734	2.04661	0.44371	0.319039	0	1.49374	1.30215	1.18769	4.36313	3.19724
AC003005.2	5.30627	0	0.325431	0.21996	0	0	0.126777	0.150726	0	0	0	0	0	0	0	0	0	0	0	0	0	0	0	0.53724	0	0	0	0	0	0	0.15049	0	0	0	0	0.306342	0	0	0.168156	0	0	0	0	0	0	0	0	0	0
AC003035.1	2.68087	0	0	0.101125	0	0.187565	0.116407	0	0	0	0.0809303	0	0	0	0	0	0	0	0	0	0	0	0	0	0	0	0	0	0	0	0	0.539636	0	0	0	0	0	0	0	0	0	0	0	0	0	0	0	0	0
AC003092.1	1.73694	0	0	0	0	0	0	0	0	0	0	0	0	0	0	0	0	0	0	0	0	0	0	0	0	0	0	0	0	0.12785	0.180938	0.430394	0	0	0	0	0	0	0	0	0	0	0	0	0	0	0	0	0
AC003101.1	2.36875	0	0	0	0	0	0	0	0	0	0	0	0	0	0	0	0	0	0	0	0	0	0	0	0	0	0	0	0	0	0	0	0	0	0	0	0	0	0	0	0	0	0	0	0	0	0	0	0.603212
AC003101.2	7.34527	0	0	0	0	0	0	0	0	0	0	0	0	0.9057	0	0	0.50399	0	0	0	0	0	0	0	0	0	0	0	0	0	0	0	0	0	0	0	0	0	0.842126	0.600585	0	0.135295	0	0	0	0	0	0	0.320122
AC003102.1	11.7734	0	0	0	0	0	0	0	0	0	0	0	0	0	0	0	0	0	0	0	0	0	0	0	0	0	0	0	0	0	0	0	0	0	0	0	0	0	0	0	4.29507	0	0	0	0	0	0	0	0
AC003666.1	3.52864	0.133086	0.12755	0.0861331	0	0	0	0	0	0	0	0	0	0	0	0	0	0	0	0	0.113293	0	0	0	0	0	0	0	0	0	0	0	0	0	0	0	0	0	0	0	0	0.0847418	0	0	0	0	0	0	0
AC003681.1	17.6754	0	0.186498	0.209829	0.214284	0.262822	0.209448	0	0	0.251153	0.217999	0.230421	0	0	0.383507	0	0	0	0	0.757913	0	0.40353	0.389783	0.311948	0.381415	0	0	0	0	0.253518	0	0.332933	0.266053	0	0.330354	0.296533	0.237543	0.357551	0	0	0.415022	0	0	0	0.390866	0.28647	0.468528	0	0
AC003682.1	4.77452	0	0	0.128482	0	0.239841	0	0	0	0	0	0	0	0	0	0	0	0	0	0	0	0	0	0	0.415735	0	0	0	0	0	0	0.690916	0	0.16731	0	0	0	0.248047	0	0	0	0	0	0	0	0	0	0	0
AC003965.1	7.06834	0.354522	0.113527	0.229908	0	0	0	0.315391	0.115183	0	0	0	0.217038	0	0.118572	0.125869	0	0	0.207781	0	0	0	0	0	0.493922	0.101756	0	0	0.105815	0	0.104204	0	0	0	0	0	0.237293	0	0.117022	0	0	0.0754017	0	0	0	0.108126	0	0	0.088273
AC003991.1	4.4419	0	0	0	0	0	0.0720771	0.251718	0	0	0.432629	0	0.0890432	0	0	0	0	0	0	0	0	0	0	0	0	0	0	0	0	0	0	0	0.156908	0.0809944	0	0.117083	0.116541	0.0131663	0	0	0	0	0	0	0.179955	0.15685	0.121001	0	0
AC004053.1	2.24747	0	0	0	0	0	0	0	0	0	0	0	0	0	0	0	0	0	0	0	0	0	0	0	0	0.124309	0.394551	0.141559	0	0	0	0	0	0	0	0	0	0	0	0	0	0.0920731	0	0	0	0	0	0.264081	0.108104
AC004067.1	86.6885	1.33025	0.959575	0.863522	0.326008	1.06046	1.40173	1.08603	1.08252	0.936744	1.72455	0.703886	0.61102	0.233971	0.11128	0	0.130264	0	0	0	0	0.230743	0.427159	0.585674	0	0.668767	1.81453	1.19205	0.595935	0.340458	0.391038	0.380881	1.12876	0.834183	2.18068	0.60178	0.445102	0.762038	0	0.206927	0	0	0	0	0.187335	0.20291	0.150366	2.34386	0.745409
AC004069.1	957.933	6.54988	7.85731	5.51503	5.35647	7.67477	6.17977	6.85816	8.20374	7.61076	7.5095	5.06116	7.50512	8.24509	9.10634	6.48435	8.49835	5.88397	8.28822	6.05791	11.6819	5.40721	3.67923	5.33322	6.51932	10.6484	7.32051	3.9075	9.37637	6.08591	5.03034	4.09156	6.85217	7.06062	6.83809	7.2963	5.81107	6.36359	9.18373	6.39812	7.83776	5.69447	7.82073	6.54201	3.98622	4.23474	5.29455	10.8562	8.94017
AC004076.2	15.6608	0.187146	0.237485	0.246037	0.0368572	0.223472	0.237389	0.135262	0.0187192	0.158403	0.332876	0.139056	0	0.0988588	0.0756006	0.0303686	0	0	0	0	0	0.116954	0.126307	0.160066	0.157737	0.146812	0.222109	0.256269	0.101399	0.13624	0.0661035	0.0640487	0.0641538	0.0626508	0.0575504	0.0915488	0.11243	0.0472352	0.0374741	0	0	0.0121074	0	0	0.111308	0.0859146	0.025609	0.140831	0.154226
AC004112.1	1.41237	0	0	0	0	0	0	0	0	0	0	0	0	0	0	0	0	0	0	0	0	0	0	0.157683	0	0	0	0	0	0	0	0	0.126731	0	0	0	0	0	0	0	0	0	0	0	0	0	0	0	0
AC004130.1	13.4706	0.118408	0.113751	0.383936	0.203296	0.141606	0	0.105334	0	0	0	0	0	0.249893	0	0.126113	0	0	0	0	0	0	0	0	0	0.305868	0	0	0	0.121067	0.208825	0	0	0	0	0	0	0.0739404	0.205618	0.331509	0	0	0	0	0	0	0	1.04258	0.265346
AC004149.1	30.4615	0	0	0	0	0.185104	0.344673	0.410561	0.448136	1.30617	0.63909	1.14434	1.27603	0	0	0	0	0	0	0	0	0	0	0	0	0	0.56165	0	0.276187	0	0	0	0.391944	0	0.464649	0.463537	0	0.769872	0	0	0	0	0	0	0	0	0	0	0
AC004156.1	9.89757	0.0562151	0.146329	0.0369523	0.055356	0.0895024	0.1538	0.0507875	0.112457	0.079302	0.254875	0.0596709	0.190288	0	0	0.101357	0.0661636	0	0	0	0	0.273239	0.216801	0.0601007	0.177679	0.0489995	0.0684279	0.0733127	0	0.0974372	0.0165468	0	0.0802939	0.0188191	0.153662	0.206245	0.187621	0.118238	0.0375216	0.0525448	0.110407	0.0121228	0	0	0.0796063	0.0516142	0.0384621	0.0705044	0
AC004223.2	4.13568	0.156743	0	0	0	0	0	0	0.151281	0	0	0	0	0	0	0	0	0	0	0	0	0	0	0	0	0	0.142263	0	0	0.159231	0	0.539636	0	0	0	0	0	0.19498	0	0	0	0	0.141029	0	0	0	0.105843	0.142489	0.116956
AC004223.4	59.3187	0.712276	0.330528	0.672925	2.07421	0.427836	1.5791	0.612986	0	0.5002	0.361648	0.749266	0	1.12459	1.05762	0.36691	0	0	0.303588	0.906784	0	1.48102	1.02778	0.36512	0	0.298844	0.321011	1.0446	0.313448	0	0	0	0.590397	0.594111	0.51882	0.415368	1.08126	0.217401	0	0.331498	0	0.441183	0.317178	0	1.78204	0.323624	0.47235	0.309935	0.529726
AC004233.3	87.2743	0	0	0.0350684	0	0	0.119848	0	0.0531285	0	0	0.0568343	0	0.169824	0.216047	0.0288362	0.126104	1.76438	2.56751	2.40162	1.96829	0	0.051666	0.114109	0	1.62831	0.977291	1.83469	1.30307	0	0	0	0	0	0	0	0.0537233	0	0.106922	0.0500762	0.157368	3.03692	2.28149	2.47226	0.0454496	0	0.0731072	0.799725	1.16341
AC004233.4	11.357	0	0	0	0	0	0	0	0	0	0	0	0	0	0	0	0	0.556174	0.204405	0.200164	0	0	0	0	0	0	0.213742	0.230831	0	0.236922	0	0	0	0.394536	0	0	0.237992	0.145765	0.231004	0	0	0.346197	0	0	0	0	0	0	0
AC004241.2	65.2851	0.213269	0.201879	0.273174	0.416141	0.510906	0.316217	0.561149	0.202964	0	0	0	0.389784	0.224798	0	0.447821	0	1.00404	0.740405	0.722629	0	0.887036	0.205263	0	0	1.81597	0.579408	0.62521	1.32653	0	0	0	0.17904	0	0	0	0.214708	0.263793	0	0	1.23265	1.34348	0.191252	2.39617	0.537309	0.388995	0.143249	0.38262	0.635654
AC004264.2	2.24931	0	0	0	0	0	0.210385	0	0	0	0	0.0997741	0	0	0	0	0	0	0.33245	0	0	0.219806	0	0	0	0	0	0	0.253637	0	0	0	0	0.0877968	0	0	0	0	0	0	0	0	0	0	0	0	0	0	0.0704362
AC004448.4	1.81117	0	0	0	0	0	0	0	0	0	0	0	0	0.0936403	0	0	0	0	0	0	0	0	0	0	0.149196	0	0.16845	0	0	0	0	0	0	0	0	0	0	0	0	0	0	0	0	0	0	0.196607	0.0444631	0	0
AC004449.1	6.943	0	0.209929	0	0	0	0	0	0	0	0.227954	0	0	0	0	0	0	0	0	0	0	0	0	0.231343	0	0	0	0	0	0	0	0	0	0.185469	0.329811	0	0	0	0	0	0	0	0.199041	0	0.372792	0.202462	0	0	0.165436
AC004471.1	38.036	0.284777	0	0.368157	0.13937	0	0	0.126204	0	0.400848	0.147235	0.602133	0.130589	0.300413	0.142645	0.151094	0	0	0.499057	0.361507	0.484676	0.59259	0	0.149848	1.03939	0.244495	0	0.417516	0.254479	0.144996	0.376542	0	0.120414	0	0.214297	0.34195	0.441028	0.266077	0	0.531319	0	0.543299	0.384678	0.404499	0.120082	0.911181	0.36348	0.12989	0.425148
AC004471.2	10.3919	0.0490194	0.0781025	0.057454	0.0431292	0	0.0980785	0	0.0435744	0.123669	0	0.21383	0.0404295	0.0463155	0	0.047253	0	0.410195	0.115192	0.0370656	0.149846	0	0	0.085943	0.18442	0.228633	0.159967	0.0428862	0	0.0454092	0.0774195	0.150241	0	0	0	0.0667315	0.0842301	0.0664953	0	0	0	0.198955	0.182709	0.253222	0.11161	0.0465348	0.0965235	0	0.0328289
AC004477.3	23.145	0.139695	0.267489	0.361323	0.547003	0.167119	0.41522	0.123868	0.270824	0	0.43346	0	0.256272	0.29474	0.13997	0	0.328145	0.164319	0.979591	0.236438	0.118889	0	0.403607	0	0	0.479895	0.253758	0	0.374581	0	0	0	0	0	0	0.0839034	0	0	0	0.260644	0	0.355479	0.125821	0	0.235659	0	0.0944834	0.637581	0.208568
AC004492.1	379.436	5.13769	5.24468	5.74265	3.62766	3.93139	2.98158	3.66518	3.21764	5.06577	3.62612	2.9368	2.07759	1.08448	1.23844	1.5359	1.69067	1.57086	1.35788	3.12899	1.22606	6.20299	4.94968	3.3693	5.05272	0.265933	1.21515	0.703181	0.0921279	6.32027	3.35318	5.2939	2.7925	3.43685	5.13824	4.52983	3.50612	4.82012	0.611548	0.959155	1.50092	1.24835	0.649341	2.35041	3.90894	3.38644	3.69636	0.851844	0.614315
AC004520.1	111.503	0.616302	1.10551	1.14852	1.02559	1.4725	1.30755	1.10863	1.27071	1.40371	1.08826	0.703849	0.917679	0	0	0.0510555	0.11154	0.390091	0.294606	0.240435	0.566902	0.888588	1.05102	0.504994	1.04639	0.411768	1.12392	0.463622	0.298941	1.03028	1.04615	2.59915	1.86312	0.91229	2.61106	1.55872	0.997611	1.01401	0.141941	0.0442922	0.278528	0.458215	0.515377	0.410387	1.04549	0.695747	1.61737	0.664107	0.532301
AC004540.1	32.7532	0.407999	0.473103	0.265903	0.974003	0	0	0	0	0	0	0	0	0.463878	0.941065	0.309108	1.01806	0.0959439	0.12935	0	0	0	0	0	0.373444	0.126752	0.0959666	0	0	0.580551	0.744947	1.23324	0	0	0	0	0.105893	0	0.564315	0.787851	0.859297	0.0938778	0	0	0	0	0	0.0971196	0.477287
AC004554.2	6.42356	0.0342219	0.0333217	0	0	0	0	0	0	0	0.0357529	0.0363073	0	0.180741	0.034526	0.184657	0.201337	0.0402235	0	0	0.146227	0	0	0	0	0	0	0	0	0.0354953	0.0604256	0.117198	0	0	0	0	0	0	0.51306	0.287817	0.301986	0	0.0310285	0.0989638	0	0	0.0233798	0	0
AC004584.1	13.2495	0.154691	0.295507	0.299484	0.151323	0.185104	0.229782	0.136854	0	0	0.159773	0.163477	0	0	0	0.16384	0	0.363957	0	0	0	0	0.148957	0.162539	0	0	0	0	0	0	0	0	0.130648	0.129281	0	0.0927074	0	0.288702	0.30515	0	0	0.0982088	0	0	0.39108	0.706771	0.208956	0	0
AC004585.1	207.114	4.49008	4.18654	1.95774	1.37019	1.91704	1.97416	2.73932	2.06513	2.16263	1.16192	0.886928	1.35383	0	0	0	0	0	0	0	0	2.75933	2.75582	0.963091	1.21806	2.37943	3.2678	2.10529	2.84069	3.09185	1.81784	1.67454	1.96167	2.392	1.70069	1.18513	1.67839	0.875491	0	0	0	0	0	0	1.77238	3.77154	0.189954	2.72049	4.64346
AC004593.1	1.12174	0	0	0	0	0	0	0	0	0	0	0	0	0	0	0	0	0	0	0	0	0	0	0	0.0980344	0	0	0	0	0	0	0	0	0	0	0	0	0	0	0	0	0	0	0	0	0.0857435	0	0	0
AC004597.1	2.17854	0	0	0	0	0	0	0	0	0	0.154974	0	0	0	0	0	0	0	0	0.126939	0	0	0	0	0	0	0	0	0	0	0	0	0.126731	0	0	0.0899452	0	0	0	0	0	0	0	0	0	0	0	0	0
AC004637.1	1.13854	0	0	0	0	0	0	0	0	0	0	0	0	0	0	0	0	0	0	0.158842	0	0	0	0	0	0	0	0	0	0	0	0	0	0	0	0	0	0	0	0	0	0	0	0	0	0.171214	0	0	0
AC004687.1	4557.63	16.651	49.8507	34.889	32.5588	10.7433	16.493	11.7093	8.86418	8.85508	10.6174	19.209	6.94853	26.7869	28.5179	26.9929	24.0232	33.6201	26.6763	23.3871	26.9639	37.1265	79.3956	46.26	51.7239	72.7965	42.4578	66.5244	38.5981	22.4569	27.5382	27.0624	18.1504	12.4409	14.7693	12.3463	21.6745	19.843	18.8562	16.2777	18.3403	30.2851	64.9912	42.952	30.2522	50.3272	56.5952	35.2475	44.8309
AC004702.1	8.05026	0	0	0	0	0	0	1.17896	0	0	0	0	0	0	0	0	0	0	0	0	0	3.12064	0	0	1.40781	0	0	0	0	0	0	0	0	0	0	0	0	0	0	0	0	0	0	0	0	0	0.920799	0	0
AC004706.1	182.194	0	0	0	6.23724	2.46142	2.49598	2.40095	4.75246	1.95912	3.36304	1.03271	3.15752	0	0	0	0	0	0	0	0.360397	0	0	0	0	0	0	0	1.03561	0	5.94768	0	3.11682	4.56558	3.56965	2.35579	2.28848	2.22106	0	0	0	0	0	0	0	0.38007	0	0	0
AC004771.3	308.4	3.04308	2.49904	3.1782	3.22545	1.89153	4.00035	1.49773	2.22947	3.48093	5.24543	3.25259	2.25678	1.78545	1.38645	0.978042	1.44557	0.18103	0	0	0.130897	3.20184	1.18546	2.71427	2.23791	0.52775	1.81592	2.55682	1.51121	3.12806	3.3907	2.64866	4.67922	2.95801	3.23605	3.04377	2.78374	2.91637	0.759056	1.14824	0.447285	0.0977168	0.138483	0	2.075	2.39058	3.49827	0.279978	0.688998
AC004775.1	2.66265	0	0	0	0	0	0	0	0	0	0	0	0	0.425654	0.101278	0.107679	0	0	0	0	0	0	0	0	0	0	0	0	0	0	0	0	0	0	0	0	0	0	0.200064	0	0	0	0	0	0.0852439	0	0	0	0
AC004801.3	3.22262	0	0.277936	0	0	0.0888094	0	0.0665574	0	0	0	0.0787348	0	0	0	0.0796914	0.0873766	0	0	0	0	0.0946731	0	0.0497912	0.0779296	0	0	0	0	0	0	0	0	0.0621557	0	0	0	0	0	0.0693965	0	0	0	0	0.175189	0	0.118619	0	0
AC004801.4	1.55846	0.0200556	0.0417662	0	0	0.0239489	0	0	0	0.056583	0	0.0212876	0	0	0	0	0	0	0.0178722	0	0	0.0579921	0.077346	0.029345	0.0211276	0	0	0	0	0.0417051	0	0	0.0343703	0	0	0.0245222	0	0.0506126	0.0200766	0	0	0	0	0	0.0207198	0	0.0364206	0	0
AC004801.6	116.504	1.52972	1.1983	1.5685	0.572326	1.21877	1.19356	1.37043	1.14938	2.05321	1.59226	1.08059	0.469377	0.230724	0.219916	0.312547	0.342618	0.085643	0.25776	0.369557	0.124313	1.82007	1.47415	1.54686	0.840411	0.756865	0.0663488	0.427358	0.392862	1.27596	1.60685	0.499751	1.05507	1.76697	0.110953	1.67903	1.3148	0.639848	0.507463	0.4762	0.640321	0.140314	0.13177	0	1.11044	1.33511	0.793319	0.540781	0.980738
AC004812.2	55.4122	0	0	0	0	3.60852	0	0	0	0	0	0	0	0	0	0	0	0	0	0	0	0	0	0	0	0	0	0	0	0	0	0	3.94001	5.19842	5.06735	0	0	0	0	0	0	0	0	0	0	0	0	0	0
AC004816.1	37.2156	0.255797	1.4559	0.365047	0.375822	0	0.285232	0	0	0.412104	0.264865	0.135277	0.267039	0	0	0	0	0	0	0	0	0.26618	0.615944	0	0.267068	0	0	0.125018	0.228858	0.391675	0.451053	0.879531	0.43331	0.320756	0	0.461708	0.385331	0.239358	0	0	0	0	0	0	0.323872	0.584914	0.259805	0.517076	0.615777
AC004816.2	8.29885	0	0	0.307726	0	0	0	0	0	0	0	0	0	0	0	0	0	0	0	0	0.837844	0	0	0	0	0	0	0	0	0	0	0	0	0	0	0.568561	0	0	0	0	0	0	0	1.34437	0	0	0	0	0
AC004817.2	3.40723	0	0	0	0	0	0	0	0	0.171903	0.12648	0	0	0	0	0	0	0	0	0	0	0	0	0	0	0	0.332895	0	0	0	0	0	0	0	0	0.441091	0	0.152408	0	0	0	0	0	0	0.103085	0.111687	0	0.11192	0
AC004817.3	3.60854	0	0	0	0	0.0359548	0	0.0271501	0.0300222	0.0849204	0.0943928	0	0.166653	0.0636024	0.0303808	0.0975289	0.0354257	0.0353835	0.0803705	0	0	0	0	0.0321391	0.0316876	0	0	0.029444	0.0814775	0	0	0	0.0257683	0	0	0.128641	0.0301526	0.0569199	0.090309	0	0	0.0388908	0.0273028	0	0.0766845	0.0276301	0	0	0
AC004825.2	283.715	1.64113	3.30518	1.70973	3.40358	1.96545	1.97754	1.62119	2.1518	1.44231	0.421799	0.649402	1.87539	0.864997	2.04704	2.5876	3.12884	1.20713	2.67358	2.08503	3.1352	0.853275	1.97451	2.78418	6.17198	0	0.743329	1.00231	0.547184	3.72161	1.62625	2.83138	4.48125	2.74178	0.611018	2.80726	1.85825	2.41245	2.61626	1.91201	1.18657	1.81109	1.28833	1.73081	2.75772	3.9298	2.62	2.028	0.152884
AC004828.1	1.13995	0	0	0	0	0	0	0	0	0	0	0	0	0	0	0	0	0	0	0	0	0	0	0	0	0	0	0	0	0	0.213964	0	0	0	0	0	0	0	0	0	0	0	0	0	0	0	0	0	0
AC004832.6	71.4651	0.111693	0.635033	0.289985	0.437948	0.801373	1.32922	1.0941	1.09048	1.73033	0.694981	1.53658	2.15465	0	0.112116	0	0	0	0	0	0	0.69746	0.64558	0.348822	0.92037	0	0.3013	0.218375	0.200134	0.228657	0	0.383776	0.379065	0.933873	1.01394	1.14515	1.1212	1.74485	0.110683	0	0	0	0	0	0.566229	0.204439	1.06044	0	0.250343
AC004834.1	5.55848	0.0526192	0.0685658	0.024667	0	0.0786591	0.161453	0.0634783	0.139783	0	0	0.039911	0	0	0	0	0	0	0	0	0	0.294982	0.0641127	0.0281009	0	0	0	0	0.127363	0.0730111	0.0232301	0	0.0450577	0	0	0.0160696	0.142051	0	0	0	0	0	0	0	0.0599964	0	0.0256949	0	0
AC004837.2	35.4513	0.209517	0.403419	0.204178	0.308173	1.00206	0.233811	0.373554	0.307381	0.885331	0.652265	0.665313	0.673877	0	0	0	0.123114	0.24639	0	0	0.0892774	0	0.100923	0.221559	0.438337	0	0	0	0	0.107357	0.184784	0	0.800542	0.0875959	0.793438	0.505956	0.315417	0.131017	0.10389	0	0.61196	0.066966	0.189122	0	0.177099	0.0958965	0.497629	0	0
AC004837.3	1.19591	0	0	0	0	0	0	0	0	0	0	0	0	0	0	0	0	0	0	0	0	0	0	0	0	0	0	0	0	0	0	0	0	0	0	0	0	0	0	0	0	0	0	0	0	0	0	0	0
AC004846.1	25.1162	0.753128	0.839541	0.531529	0.271129	0	0	0	0	0	0	0	0	0.564469	0.856753	0	0.332335	0	0	0	0	0	0	0	0	0.354795	0.479555	0.344672	0.524154	0.692427	0.583525	0.280678	0	0	0	0.0670129	0	0	0.484227	0.670225	0.341838	0	0	0	0	0	0	0.576873	0.33602
AC004846.2	316.317	1.37007	2.50303	1.20479	1.9014	1.39259	0.828517	1.28495	0.630058	0.929369	0.859002	0.57064	0.754716	3.43724	3.75895	1.51043	2.89862	8.09791	5.8915	4.24325	5.45687	1.36403	0.901419	1.47549	0.544462	3.6075	1.16471	1.70974	1.07185	1.58092	1.5259	0	0.740779	0.308406	1.08641	0.643895	0.87035	1.17642	2.60101	2.04127	4.15189	7.98303	7.25689	8.18305	1.4044	0.26606	0.362528	3.30623	0.703139
AC004865.2	748.851	2.58742	5.57972	4.32539	4.14781	4.02068	5.4575	7.74921	5.84841	3.94945	5.37954	13.702	7.33853	2.09403	4.07575	4.24676	6.33699	0.507059	0.304626	0.218816	0.220665	16.0707	25.3883	23.5396	15.0899	1.71477	4.0434	4.38493	3.67825	4.38891	3.57606	0.592047	5.7968	5.04919	3.80088	5.63885	7.2674	6.48447	4.97102	3.6238	3.2809	0.221098	0.233828	0.741825	24.632	33.6549	16.7978	4.94574	4.90089
AC004882.1	1.57114	0	0	0	0	0	0	0	0	0	0	0.28645	0	0	0	0	0	0	0	0	0	0	0	0	0	0	0.126879	0	0	0	0	0	0	0	0	0	0	0	0	0	0	0	0	0	0.11783	0	0	0	0
AC004889.1	2.88728	0	0	0	0	0	0	0	0	0	0	0	0	0	0	0	0.207218	0	0	0	0	0	0	0	0	0	0	0	0	0	0	0	0	0	0	0	0	0	0	0.155342	0.819934	0	0	0	0	0	0	0	0
AC004895.1	5.13276	0	0	0	0	0	0	0.140077	0	0.232896	0.170788	0	0	0	0	0	0	0	0.144582	0	0.140734	0	0	0	0	0	0	0	0	0	0	0.57009	0	0.13832	0.248137	0	0.166403	0.0985185	0	0	0	0	0	0	0	0	0	0	0
AC004908.1	169.368	1.817	2.26254	1.52878	1.69989	2.17435	2.87473	1.32726	0.914679	0.778185	2.4471	1.50261	1.3031	0.833226	0.316254	0.50178	0.185515	0.278814	0.276301	0.802446	0.201563	3.28732	1.59745	0.497837	1.48098	0.135399	1.93585	1.77583	0.634541	2.88855	1.94946	0.815993	2.40113	0.594192	2.37161	2.46077	1.90567	1.57215	1.01259	0.736795	2.06573	0.250661	0.355373	0	1.99683	0.649626	1.86689	0.574354	1.23785
AC004908.3	48.7745	0.774095	0.247459	0.918993	0.505447	0.462955	0.767234	0.343755	0.250804	0.363287	0.267151	0.682269	0.355221	0	0.258718	0.274373	0	0	0.113253	0	0.109846	0.268502	0.99411	0.544033	0.269377	0.44378	0.234465	0.25222	0.57709	0.658371	0.568733	0.44363	0.874088	0.431406	1.1677	0.620887	0.518279	0.0804739	0	0	0.751847	0	0	0	0.762252	0.236	0.349397	0.354225	0.289024
AC004918.1	1.47449	0	0	0	0	0	0	0	0	0	0	0	0	0	0	0	0	0	0	0	0	0	0	0	0	0	0	0	0	0	0	0	0	0	0	0	0	0	0	0	0	0	0	0	0	0	0	0	0
AC004921.1	23.7424	0	0.100504	0.0678222	0.409453	0	0	0	0	0	0.10833	0	0	0.991535	1.36284	1.55994	0.858757	0	0	0	0.0889631	0	0	0	0.1092	0.27011	0.189907	0.204103	0.0935805	0.106984	0.0920659	0	0	0	0	0.0630244	0	0	1.1388	0.584632	1.21964	0	0	0	0	0	0	0.0961162	0.312029
AC004923.1	20.5721	0	0.18703	0.0157736	0	0.579921	0	0.30306	0.304244	0.82	0.302247	0.20543	0.535132	0	0.146213	0.0518362	0	0	0	0	0	0.605879	0.373879	0.308075	0.203097	0	0	0.0948471	0	0	0	0	0.412212	0.189297	0.441461	0.293182	0.0324488	0.24286	0.0802441	0.0181134	0	0	0	0	0.164084	0.355327	0.329416	0.0223725	0
AC004923.4	19.8583	0.103293	0	0	0	0	0	0	0	0	0	0	0	0.654096	0.311223	0.220547	0.121394	0.12147	0.0909937	0	0.0880333	0	0	0	0.216128	0.0891037	0.187923	0.302944	0.185214	0	0	0	0.350873	0	0	0	0	0	0.30736	0.0964179	0	0.132085	0.27974	0.295316	0	0	0	0.380533	0.154382
AC004943.1	11.7267	0.306128	0.68249	0.224477	0	0	0	0	0	0	0	0.0690305	0.119959	0	0	0	0	0	0	0	0	0.312068	0.169313	0	0.0683561	0	0.118688	0	0	0.134397	0.229903	0	0.404425	0.376048	0.298017	0.0791046	0	0.0817955	0	0	0	0	0	0	0	0.0597042	0	0	0
AC004943.2	28.4159	0.896052	0.746054	0.738686	0.426925	0.227344	0.156101	0.182972	0.294272	0.278485	0.52337	0.202046	0.241693	0	0	0	0	0.0683526	0	0.0384236	0	0	0	0	0	0.151885	0.447459	0	0	0.458049	0.56034	0.948249	0.172245	0.379246	0.344377	0.265022	0.214883	0.248425	0	0	0	0	0	0	0.152448	0.183847	0.136544	0.193321	0.209899
AC004943.3	2.35716	0	0.130722	0	0	0	0.101418	0	0	0	0	0	0	0	0	0	0	0	0	0	0	0	0.262863	0	0	0.234495	0	0	0	0.139105	0	0	0	0	0	0	0	0	0	0	0	0	0	0	0	0	0	0	0
AC004948.1	10.759	0.234007	0.112424	0.227666	0.114663	0.139924	0.174021	0.208216	0.114077	0.329533	0.121276	0.123797	0.107451	0	0	0	0	0	0	0	0	0	0.112707	0	0.122269	0.100762	0	0.114376	0.209555	0	0	0	0.0992157	0	0	0.0705095	0.117468	0.0730722	0	0	0	0	0	0	0	0.10706	0.0793069	0.214795	0.0874017
AC004949.1	21.7432	0.100113	0.0298806	0.0980698	0.0997099	0.385646	0.268527	0.246729	0.339416	0.254106	0.228119	0.0480964	0.385269	0.174222	0.116767	0.115733	0.17435	0	0.0487373	0.0409724	0.0684555	0.104385	0.319061	0.106905	0.168671	0.217836	0.539233	0.193291	0.471373	0.051516	0.0702646	0.171169	0.458237	0.582939	0.145339	0.167842	0.222412	0.100011	0.150121	0.0693796	0.147391	0	0.0447543	0	0.0680179	0.227709	0.0539003	0.235686	0.428599
AC004951.1	65.7522	0.653349	0.305199	0.268257	0.675239	1.17751	0.404403	0.619369	0.633961	0.846952	0.434924	0.477679	0.380446	0.415927	0.195535	0.19773	0.1235	0.255393	0.160846	0.399488	0.174997	0.571906	0.15724	0.438401	0.496694	0.144413	0.397569	0.355721	0.111198	0.507876	0.415643	0.799002	0.737267	0.627509	1.04869	0.709786	0.786141	1.02394	0.172282	0.367896	0.259752	0.267319	0.221567	0.138226	0.575752	0.945348	0.855854	0.146083	0.190726
AC004975.2	9.82507	0	0	0	0	0	0	0	0	0	0	0	0	0.156613	0.148681	0	0.174355	0	0	0	0	0.308935	0	0	0	0.127378	0	0	0	0	0	0	0	0	0	0	0	0	0.439617	0.415475	0.431776	0	0	0	0.500664	0.135701	0	0.13524	0.221619
AC004982.1	72.0581	1.1115	1.50611	1.27494	1.64009	0.379335	0.355184	0.464707	0.434365	0.783698	0.207253	0.505294	0.585696	0.0838564	0.160139	0.0856052	0.0467046	0	0	0.033551	0.0339166	1.15749	1.56891	0.719554	1.04375	0.310606	0.289665	0.155291	0.178914	1.31632	1.22651	1.08783	0.746741	0.531449	0.608134	0.580744	0.596545	0.849762	0	0.111277	0	0	0	0.114691	0.808462	0.728417	1.19265	0.260007	0.178327
AC004982.2	275.036	6.47399	6.64066	6.48482	6.10352	1.84622	2.5413	0	0	2.99164	2.73469	2.83453	2.49918	0	0	0	0	0	0	0	0.178825	5.91798	5.44112	3.79225	6.3247	0	0	0	0	8.70293	5.54588	8.71397	3.10841	0	2.54266	4.3921	2.84288	3.29024	0	0	0	0	0	0	5.36917	4.16998	4.62899	0	0
AC004990.1	1.82977	0	0	0	0.147864	0	0	0	0	0	0	0	0	0	0	0	0	0	0	0	0	0	0	0	0	0	0	0	0	0	0	0	0	0	0.050387	0	0	0.0206982	0	0	0	0	0	0	0.250957	0	0	0	0
AC005005.3	12.7808	0.265951	0.441593	0	0	0	0	0	0.327276	0	0	0.450457	0	0	0	0	0	0.0785118	0	0	0	0	0.146779	0	0	0	0	0	0	0	0	0.481261	0	0.313716	0	0	0	0.386662	0	0	0	0	0	0	0	0	0	0	0.326085
AC005009.1	2.32938	0	0	0	0	0	0	0	0	0	0	0	0	0	0	0	0	0	0	0	0	1.17184	0	0	0	0	0	0	0	0	0	0	0	0	0	0.320671	0	0	0	0	0	0	0	0	0	0	0	0	0
AC005009.2	3.64059	0.340882	0	0	0	0.275474	0.0854229	0.0565231	0	0	0.119405	0	0	0	0	0	0	0	0	0	0	0	0.110951	0	0.12038	0.084472	0.10472	0	0	0	0	0	0	0	0	0	0.228134	0	0	0	0	0	0	0	0	0	0	0.105457	0.0725091
AC005014.2	59.3324	0	0.262035	0.442413	1.20528	0.327259	0.406607	0.48536	0.796131	0.192554	0.566057	0.144634	0.627424	0	0	0.290544	0.321322	0	0	0.231502	0.465697	0.853941	0.658678	0.720266	0.856236	0.470059	0	0.133697	0.122288	0.697098	0.482329	0.941001	0.34723	1.37203	0.20606	0.904089	0.4122	0.937755	0	0.255224	0	0	0	0	0.692368	0.875489	0.9254	0.124947	0.204239
AC005014.3	2.87342	0	0	0.947035	0	0	0	0	0	0	0	0	0	0	0	0	0	0	0	0	0	0	0	0	0	0	0	0	0	0	0	0	0	0	0	0	0	0	0	0	0	0	0	0	0	0	0	0	0
AC005034.2	7.05883	0.239079	0	0.152622	0	0	0	0.208918	0	0.336043	0.245056	0	0	0	0	0	0	0	0	0	0	0	0	0	0	0	0.216304	0	0	0	0	0	0	0	0	0	0	0	0.46746	0	0	0	0	0	0	0	0	0	0
AC005034.3	131.727	1.49539	0.80042	1.12754	1.17695	0.982387	0.752682	1.24605	0.59537	0.94897	1.09327	0.991466	0.65509	0.394875	0.339382	0.362921	0.571824	0	0.132938	0	0	1.79088	1.47758	1.19621	0.865175	1.26794	2.59181	1.6453	2.02233	0.503812	1.15512	0.768281	0.799351	1.12615	1.0886	1.00304	1.08609	0.871099	0.336168	0.384267	0.549651	0	0	0	1.17396	1.3721	0.99578	2.45007	2.1554
AC005034.4	1.0213	0	0	0.0526055	0	0	0	0	0	0	0	0	0	0	0	0	0	0	0	0	0	0	0	0	0	0	0	0	0	0	0	0	0.0687053	0	0	0	0	0.0505958	0	0	0	0	0	0	0	0	0	0	0
AC005035.1	398.694	0	0	0	0	0	0	0	0	0	0	0	0	2.40138	1.44114	1.83131	2.46046	10.8602	7.60291	9.13979	15.0534	0	0	0.390331	0	6.33566	3.27189	6.62091	9.63504	0	0	0	0	0	0	0	0	0	1.24609	0.961497	2.24129	8.38524	8.35791	12.7995	0.0140983	0	0	3.63815	1.34246
AC005041.2	28.1364	0	0	0.0794518	0.240209	0	0.182294	0	0	0.172615	0.126999	0.129684	0	0.517405	0.245933	0.130483	0.144024	0	0	0	0	1.02057	0.590406	0.38802	0.256094	0.211001	0.445693	0.359497	0.109728	0.250502	0	0	0.31167	0.102486	0.370255	0.0738148	0.369283	0.306065	0.364006	0.228789	0.357426	0	0	0	0.621057	0.672889	0.332195	0.337111	0.183118
AC005056.1	10.0276	0	0	0	0	0	0	0	0	0	0	0	0	0	0	0	0	0	0	0	0	2.02095	0.311768	0.339905	0.50567	0	0	0.158225	0	0	0	0	0	0.135293	0	0	0	0.075542	0	0	0	0	0	0	0.272748	0.585587	0.327809	0	0
AC005064.1	1.09614	0	0	0	0	0	0	0	0	0	0.0241546	0.0490121	0.0669069	0	0	0	0	0	0	0	0	0	0	0	0	0	0.0421518	0	0	0	0	0	0.0198001	0	0	0	0	0.0352579	0	0	0	0	0	0	0	0	0	0.0434009	0
AC005082.1	38.7163	0.063308	0.0308342	0.0207706	0	0.151223	0.165259	0.171241	0	0.312506	0.39694	0.167929	0.0292022	1.03654	0.958221	0.820177	0.186238	0.186023	0.140813	0.107003	0.0270537	0.263727	0.213611	0.0675722	0.0666275	0.440753	0.577645	0.588216	0.342634	0	0.0279468	0.216784	0	0.105954	0.67985	0	0.0634108	0.279248	0.506343	1.06492	2.79398	0.122649	0.373163	0.549462	0.107497	0.232402	0.2812	0.741962	0.497813
AC005086.1	1.66319	0	0	0	0	0	0	0	0	0	0	0	0	0.0983631	0.0936539	0	0	0	0	0	0	0	0	0	0	0	0	0	0	0	0	0	0	0	0	0	0	0	0	0	0	0	0	0	0	0	0	0	0
AC005096.1	5.607	0	0	0	0	0	0	0	0	0	0	0	0	0	0	0	0	0.152749	0	0	0	0	0	0	0.542269	0	0.236003	0	0.116171	0	0	0	0	0	0	0	0	0	0.128436	0.242344	0	0.0827289	0	0.369681	0	0	0	0	0.0969744
AC005162.3	2.01453	0	0	0	0	0	0	0	0.151521	0	0	0	0	0.0884364	0.0169093	0	0.0394091	0	0	0	0	0	0.0161414	0	0	0	0.0458549	0	0	0.0526672	0	0	0	0	0	0	0	0	0	0.0475739	0	0	0	0	0	0	0	0	0
AC005165.1	18.2384	0.346841	0.337693	0.159246	0.341274	0	0.0775974	0.062515	0.207283	0	0.217406	0	0.0319925	0	0	0	0	0	0	0	0	0	0	0	0	0	0.063286	0.0678435	0.218946	0.863327	0.153103	0.356351	0.237384	0	0	0.105791	0.0347433	0.0436975	0	0	0	0	0	0	0.0294414	0	0	0.0649895	0
AC005197.1	1.10085	0	0	0	0	0	0	0	0	0	0	0	0	0	0	0	0	0	0	0	0.0975489	0	0.110306	0	0.119686	0	0	0	0	0	0	0	0	0	0	0	0	0	0	0	0	0	0	0	0	0	0	0	0
AC005220.1	16.5545	0	0	0	0	0.098491	0	0	0	0	0	0	0.0758116	0	0	0.516409	0.272966	0.484411	0.565597	0.814501	0.643675	0	0	0	0	0.243842	0.207942	0	0	0.298612	0	0	0	0	0	0	0	0	0.140222	0.428815	0	0.611019	1.06184	0.236393	0	0	0	0.295719	0.231661
AC005224.1	34.2573	0.215581	0.46114	0.33897	0.508879	0.154513	0.48217	0.42686	0.214255	0.121594	0.495074	0.365841	0.318018	0	0.21737	0.139395	0.10145	0	0.0382994	0	0	0.35919	0.498737	0.321671	0.317335	0.187345	0.432537	0.168665	0.155416	0.491176	0.304481	0.590856	0.479092	0.324681	0.330065	0.315226	0.431997	0.244227	0	0.0805707	0.126711	0	0	0	0.438963	0.751519	0.50033	0.120927	0.516453
AC005224.3	12.5731	0	0	0	0.0589269	0.107263	0.0893173	0	0.0298561	0.0844471	0	0.0317659	0	0.0316239	0	0	0	0	0	0.0252993	0	0.249426	0	0	0.0315114	0.859928	0.0273177	0.0585598	0.0540162	0	0	0.102506	0.1025	0.0751564	0.0459406	0.0182753	0	0.0754714	0	0	0	0	0	0	0.101677	0.0824286	0.0409218	0.0561617	0.0896832
AC005224.4	169.924	0.636426	0.386957	0.756074	1.25211	1.37787	1.4236	2.54311	2.21573	0.560914	0.415341	1.7299	1.68727	0.672206	1.44416	1.07221	1.21677	0.0467543	0.883734	0.302569	0.271881	2.65103	2.49233	3.68983	3.68139	0.31123	1.26984	0.894726	0.681242	1.48383	0.52671	0.272507	1.80259	0.965197	1.70619	0.84862	1.31505	1.1019	2.42361	0.483172	2.9234	0.487498	0.0360522	0.229842	3.98295	4.41581	3.74812	0.669927	1.01256
AC005225.2	2.03297	0	0	0	0	0	0	0	0	0	0	0	0	0	0	0	0.150248	0	0	0	0	0	0	0	0.400602	0	0	0	0	0	0	0	0	0	0	0	0	0	0	0.119339	0	0	0	0	0	0	0	0.117084	0
AC005253.1	853.689	7.9689	8.66297	9.03993	7.55507	9.20579	9.20582	7.7117	8.93601	11.392	10.4136	9.24123	8.86663	5.96148	0	0	0	5.82864	0	6.75286	0	10.622	9.24353	7.91023	8.94429	0	6.81269	0	0	10.9916	8.38684	7.6283	10.1159	8.72865	11.2724	9.83756	10.2891	10.2925	6.72801	0	5.86547	5.43205	7.9502	0	10.4978	9.46498	10.3955	0	0
AC005261.1	52.0551	0.509409	1.14743	1.40797	0.531442	0.203237	0.725808	0.482956	0.211868	0.716701	0.33739	0.114739	0	0.179069	0	0	0.1274	0	0	0.0917096	0	0.353249	0.781401	0	0	0.280384	0.295791	0.317949	0	0.344252	1.19754	0	0.286367	0.0906476	0.763107	0.327075	0.217634	0.203302	0	0	0	0	0.152659	0	0.142965	0.198457	0.343564	0.307758	0.972056
AC005261.2	301.645	2.82968	2.29869	2.03207	1.6779	2.79261	1.93932	1.3313	1.09873	2.44414	2.58409	1.93118	0.999837	0.777926	0.641711	0.547009	0.441827	0.254498	0.424891	0.341548	0.345725	3.18798	3.94638	2.10032	2.40412	5.52732	4.23162	4.63184	3.5213	1.98335	1.49168	1.53142	1.77011	1.43389	2.0882	2.18191	1.69109	1.81365	0.708605	0.431855	0.936109	0.26168	0.380083	0.167549	2.23311	1.72348	2.50012	3.86096	5.7332
AC005261.3	1.49761	0	0	0	0	0	0	0	0	0	0	0	0	0	0	0	0	0.414487	0	0	0	0	0	0	0	0	0	0	0	0	0	0	0	0	0	0	0	0	0	0	0	0	0	0	0	0	0	0	0
AC005261.4	206.361	1.16395	0.895159	0.920749	0.953743	1.33257	1.51831	1.3956	1.54022	2.11975	1.61915	1.74859	0.894024	0.51219	0.635481	0.626646	0.798716	0.456073	0.258286	0.573922	0.91129	1.41402	2.1971	1.96283	2.14071	3.95909	1.76878	2.08683	2.27155	0.702514	1.28422	1.82809	1.40859	1.29844	1.63203	1.38763	2.33275	1.89138	0.483958	0.589027	0.284901	0.281208	0.395393	0.139916	2.09778	1.95722	2.54776	5.11657	5.44522
AC005262.2	1.75298	0	0	0	0	0	0	0	0	0	0	0	0	0	0	0	0	0	0	0	0	0	0	0	0	0	0	0	0	0	0	0	0	0	0	0	0	0	0	0	0	0	0	0	0	0	0	0	0
AC005264.1	3.40067	0	0	0	0	0	0	0	0	0.0966332	0	0	0	0	0	0	0	0.393424	0.421888	0.405048	0	0	0	0	0	0	0	0	0	0	0	0	0	0	0	0	0	0	0	0	0	0	0	0	0	0	0	0	0
AC005277.1	6.18493	0	0	0	0	0	0	0	0	0	0	0	0	0	0	0	0	0	0	0	0	0.656745	0	0	0	0	0	0	0	0	0	0	0	0	0	0	0.643346	0	0	0.313576	0	0	0	0	0	0	0	0	0
AC005277.2	2.09764	0	0	0	0.257665	0	0	0	0	0	0	0	0	0	0	0	0	0	0	0	0	0	0	0	0	0.224089	0	0	0	0.264292	0	0	0	0	0	0	0	0	0	0	0	0	0	0	0	0	0	0	0
AC005288.1	1029.22	10.6564	7.82142	9.55162	6.94508	11.2093	8.37759	9.07111	7.1232	7.80783	8.50868	7.58479	5.09752	4.36473	5.14333	5.38486	7.21603	4.0096	4.29138	3.82106	3.19918	6.03462	9.61097	7.77221	6.16326	6.33847	11.719	9.25211	8.80315	7.18777	9.92755	9.94815	9.50243	12.4773	7.77441	8.51668	7.52534	6.94444	5.08361	5.41282	3.74231	3.38792	4.2376	3.66689	7.71953	9.52729	7.76657	10.6472	10.3263
AC005304.1	6.53395	0	0	0	0.241679	0	0.183736	0	0	0	0.254079	0	0	0	0	0	0	0	0	0	0	0.515812	0.238708	0	0	0	0	0.484829	0	0	0	0	0.207556	0	0	0.146718	0	0	0	0	0	0	0	0	0	0	0.830441	0	0
AC005304.3	5.94295	0	0.163636	0	0.167902	0	0.12751	0	0.330331	0	0	0	0	0	0	0	0	0	0	0	0	0	0.165384	0	0	0	0	0	0	0	0	0	0	0.143537	0.25724	0	0.172721	0.106677	0.169116	0	0	0	0	0	0	0	0.231662	0	0.256246
AC005307.1	1.3501	0	0	0	0	0.050292	0	0	0	0	0	0	0	0	0	0	0	0	0	0	0	0	0.040584	0.0448777	0	0	0	0	0.0758865	0	0	0	0	0	0	0	0	0	0	0	0	0	0	0	0.0357219	0	0	0.0787417	0.12608
AC005323.2	4.0488	0.0355115	0	0.0459111	0.115864	0.0637774	0.0263859	0.0924211	0.061924	0	0	0.0375898	0.141133	0	0	0	0	0	0	0	0	0	0	0	0	0	0.0430007	0.0865681	0	0.0843825	0	0	0.108219	0	0	0	0.0802775	0.110431	0	0.0331277	0.206677	0	0	0	0.0698809	0	0.0480262	0	0
AC005329.1	75.259	0	0	0	0	2.92682	2.87022	2.43861	3.08449	3.04481	5.28804	0	5.95093	0	0	0	0	0	0	0	0	0	0	0	0	0	0	0	0	0	0	0	3.54247	0	0	0	0	0	0	0	0	0	0	0	0	0	0	0	0
AC005332.1	24.9225	0	0	0	0	0	0	0	0	0	0	0	0	3.62055	0	0	4.24477	0	0	0	0	0	0	0	0	0	0	0	0	0	0	0	0	0	0	0	0	0	0	0	0	0	0	0	0	0	0	0	0
AC005332.10	139.734	2.09167	2.50677	1.9466	1.79241	1.56372	0.777377	1.74114	1.39713	1.28835	1.08262	1.79736	0.719812	0	0	0	0	0.153764	0	0	0	2.9927	1.76277	1.37784	0.409373	0.561975	0.712684	1.02227	0.350802	2.00076	0.806781	1.34866	1.21761	2.51348	1.97144	0.864839	2.49463	0.733752	0	0	0	0.0832683	0	0	1.9859	2.74988	2.65484	0.478372	1.26901
AC005332.5	96.5186	1.09457	1.6962	2.4327	1.54259	0.999539	1.0088	1.11445	1.1155	0.575225	0.381647	1.02508	0.297159	0	0	0	0	0	0.0382439	0.0181353	0	1.29651	1.24155	1.10101	0.678202	0.35532	0.862021	1.56391	0.600667	1.39436	0.644347	1.02845	0.763089	1.14057	1.78114	0.970754	1.2035	1.17786	0	0	0	0.0138796	0	0	1.16689	1.24134	1.62954	0.363139	0.530564
AC005332.6	600.659	5.08185	6.21493	4.74728	4.95831	9.13029	5.33747	8.54463	8.4667	5.06124	7.17945	6.25505	4.45079	1.78555	2.53451	0.444718	2.23562	0.498423	1.65433	2.3317	1.9772	11.4491	8.76327	4.63843	7.68459	3.42625	3.83532	2.48296	2.44622	5.54286	6.34094	1.46174	6.04473	4.59852	7.56013	3.02079	6.18171	4.45307	2.90621	1.18404	2.44801	0.800479	2.08891	1.1898	9.06973	10.6214	6.25878	3.99018	5.83794
AC005332.7	883.46	13.2401	11.5503	16.7526	15.0005	8.06022	5.68037	9.30029	9.73736	4.89494	3.73865	8.797	6.77914	1.45968	1.39433	1.63053	2.02309	0.0566573	0	0.095055	0.343318	16.2654	11.6332	15.806	16.5154	3.73334	5.16062	6.45894	3.85523	13.1542	15.7892	11.6098	8.97675	8.76674	8.79942	5.90302	7.8219	6.55061	0.915617	1.50158	1.84367	0.0311274	0.0728533	0.0464824	15.7422	16.2208	12.2862	5.43792	6.43772
AC005332.8	531.622	5.17986	4.53082	4.93592	4.43304	7.41187	5.11852	6.21735	5.39125	6.98317	4.67276	5.73428	4.7104	1.9263	1.67596	1.84828	1.90368	1.11105	1.27135	1.60221	1.68722	8.2172	8.79083	7.84208	7.47768	4.01663	3.17498	3.22291	2.21469	5.3648	4.44932	3.75936	4.21099	4.91202	4.20843	4.4472	5.78986	4.51228	2.61009	2.09826	2.23508	1.36905	1.43778	1.08803	8.79303	6.68255	5.66521	3.69629	4.03461
AC005332.9	1329.41	12.7562	12.2095	13.1201	11.4919	13.8335	11.5181	11.5192	13.3573	13.6832	11.7233	11.767	10.5338	8.42224	7.75742	7.60191	6.32717	2.83135	2.1773	3.09095	3.47852	16.1047	17.2464	15.9257	17.8985	6.74388	11.382	9.87801	9.03407	11.4099	12.3742	10.0898	11.939	11.5703	10.3383	11.7215	13.4748	9.89557	10.3487	9.2751	8.87203	2.74532	2.99576	2.68323	17.2025	15.1512	15.7562	9.01752	8.82278
AC005339.1	1.61675	0	0	0	0	0	0	0	0	0	0	0	0	0	0	0	0	0	0	0	0	0	0	0	0	0	0	0	0	0	0	0	0	0	0	0	0	0	0	0	0	0	0	0	0	0	0	0	0
AC005342.2	16.7015	0	0	0.248282	0	0	0.5847	0	0	0	0	0	0	0.416501	0	0	0	0	0	0	0	0	0	0	0	0.992943	0.356405	0.387162	2.43333	0	0.348265	0	0	0	0	0	0	0	0	0.36838	0	0.244187	0	0	0	0	0	0.341896	0.883036
AC005363.2	24.3943	0	0	0	1.4264	0	0	0	0	0	0	0	0	0	0	0	0	0	0	0	0	0	0	0	0	1.20609	0	0	0	0	0	0	0	0	1.03739	0	0	0	0	0.686684	0	0	1.30365	0	0	0	0	0	0.550689
AC005381.1	5.49657	0	0	0	0	0	0	0	0	0	0	0.153479	0	0	0	0	0	0	0	0	0	0	0.24481	0	0	0.338312	0.784075	0.355224	0	0	0	0	0	0	0	0	0	0	0	0	0	0	0	0	0.271113	0.26543	0	0.179946	0
AC005387.2	91.8025	0.432772	1.02367	0.277057	0.63325	0.518402	1.12283	0.189698	0.411548	1.21691	0.222237	0.456527	0	0	0.647338	0	0.25383	0.764057	1.3141	0.36661	0.734635	1.34997	0.624774	0.902353	0.224289	1.84186	0	0.422896	0	1.0885	0.190579	0.747067	0.1816	0.542208	0.643341	0.257083	0.871468	0.535131	0.212036	0	0	1.63507	0.970065	3.03752	0.181688	0	0.290601	1.93967	0.967351
AC005392.2	1095.84	0	0	0	0	0	0	0	0	0	0	0	0	0.458113	22.3471	14.2331	6.11915	3.08446	35.6832	34.5959	36.0979	0	0	0.442693	1.33107	1.08889	9.40198	9.80255	17.5583	0	0	0	0	0	0	0	0	0	10.0386	4.05272	21.0495	33.7252	9.2834	108.194	1.08666	0	1.72178	14.9399	3.88639
AC005393.1	23.0462	0	0.271253	0.0916061	0	0	0.105292	0.125612	0.137291	0	0	0	0	0	0.141967	0	0	0.166686	0.372532	0.119923	0	0	0	0	0.147781	1.82507	0.772167	0.415514	0.253273	0	0.124913	0	0.119845	0.118444	0	0	0.284726	0.0882731	0	0	0.412376	0	0.255233	0	0	0.51819	0.19165	0.129288	0.952013
AC005476.2	13.8328	0	0.377436	0.12764	0.194207	0	0	0	0	0	0.204634	0	0	0	0	0	0	0	0	0	0.168943	0.41375	0	0	0	0.169667	0	0	0	0	0.350478	0	0	0	0	0.118467	0	0.123206	0	0	0	0	0.178543	0.560026	0	0	0	0	0.14828
AC005479.2	17.9519	0.140026	0.268109	0.0905407	0	0.335033	0	0	0.135722	0	0.144824	0	0	0.295437	0.420897	0	0.16446	1.31767	0.613668	0	0	0	0	0.294813	0	0.120253	0.127178	0.273729	0	0	0.370306	0.481723	0.236892	0	0.421654	0	0	0	0.27666	0	0	0.356305	0.126117	0.397941	0	0	0.189409	0	0
AC005479.3	6.96552	0	0	0	0	0.268047	0	0	0	0	0	0	0	0.235809	0.223016	0	0.26243	0	0	0.37911	0	0	0	0	0	0.38058	0	0.218634	0.397305	0	0	0	0	0	0	0	0	0	0	0	0	0	0	0	0	0	0	0	0.333359
AC005481.1	5.33883	0.125704	0.105189	0.0708335	0.017684	0.107216	0.0803983	0.146033	0.12576	0.126666	0.0375809	0	0.033158	0.0569171	0.0181367	0.0194293	0	0	0	0.0455204	0	0	0.138514	0	0.018921	0.0313085	0.0655796	0.0702591	0	0.149425	0.0951464	0	0.0615645	0.0450882	0.0828456	0.0439282	0	0.0339964	0.0179808	0	0	0	0	0	0.0457762	0.0329769	0	0	0.0134539
AC005498.2	20.7631	0.816559	0.22633	0.701045	0.349799	0	0	0	0.680914	0.518587	0.473833	0	0.219074	0	0	0	0	0	0	0	0.22939	0	0.802428	0	0.496675	0	0.434344	0	0.324732	0	0	0	0.305746	0.307932	0	0	0	0	0	0	0	0	0	0	0.20129	0.335453	0	0	0
AC005498.3	24.8086	0.691938	0.827229	1.03192	0.464277	0.112692	0.234578	0.255228	0.125416	0.266151	0.13147	0.0333713	0	0.0664465	0	0.0679135	0.0740192	0.0369667	0	0.0797394	0	0.196532	0.0606417	0.0335711	0	0.191602	0.401771	0.461414	0.0283708	0.195826	0.444292	0.75389	0.242253	0.0789575	0.289513	0.134369	0.0315026	0.0396385	0.0943348	0	0.0925394	0	0	0	0.160217	0.115459	0.021493	0.206432	0.141324
AC005515.1	2.23314	0	0	0	0	0	0	0	0.855372	0	0	0	0	0	0	0	0	0	0	0	0	0	0	0	0	0	0	0	0	0	0	0	0	0	1.37777	0	0	0	0	0	0	0	0	0	0	0	0	0	0
AC005520.2	192.334	0.955667	1.90131	2.06015	2.12311	2.49067	2.80557	1.68977	5.01078	1.63885	2.09812	1.0098	2.62711	0.33598	1.02045	0.842898	2.44459	0.187381	0.127476	0.134825	0.677277	0.662772	1.40162	1.27172	2.32213	1.91062	1.73458	0.853534	2.82801	1.41607	3.47303	2.10304	0.861299	3.62238	3.28396	1.11737	2.48602	1.91184	0.43109	0.867111	0	0	0.286575	0	0.773603	2.71756	3.3838	0.723525	2.841
AC005522.2	2.16619	0	0	0	0	0	0	0	0	0	0	0	0	0	0	0	0	0	0	0	0	0	0	0	0	0.0880139	0.187119	0	0	0	0	0	0	0	0	0	0	0	0	0	0	0	0	0.290417	0	0	0	0	0
AC005523.1	12.0493	0.235286	0.221996	0	0	0	0	0	0	0	0	0	0	0.247946	0	0.246244	0	0	0	0.199367	0	0.489246	0	0	0	0.399708	0	0	0	0.236016	0.41438	0.813118	0	0	0	0.1394	0	0	0	0	0	0	0.210739	0	0	0.428858	0	0	0
AC005523.2	1211.13	9.09183	10.319	13.5221	12.5221	9.07646	8.69976	13.017	10.5815	9.61923	9.6311	15.8943	11.7728	7.57524	9.545	9.66573	8.44519	4.59916	4.78468	5.51685	6.21019	11.0351	13.1614	19.4549	11.3398	9.27021	8.81589	9.4827	11.3563	7.43332	11.8727	8.95416	6.48463	9.21392	6.55839	8.35392	11.2826	9.16295	5.35016	7.32998	5.12144	5.91922	5.72551	4.75448	11.9127	15.7107	10.7456	12.7747	13.1567
AC005537.1	2.05772	0	0.0535242	0	0	0	0	0	0	0	0	0	0	0	0	0	0	0	0	0	0	0	0	0	0	0	0	0	0.0993053	0	0	0	0	0	0	0	0	0	0	0	0	0	0	0	0	0	0	0	0
AC005544.1	3.86198	0	0	0	0	0.241481	0	0	0	0	0	0	0	0	0	0	0	0	0	0	0	0	0	0	0.418522	0	0.182691	0	0	0	0	0	0	0	0	0	0	0	0	0	0	0	0	0	0.508367	0	0.13559	0	0
AC005546.1	17.1026	0.263477	0	0.167698	0	0.947693	0	0	0.247741	0.370245	0.269504	0.277618	0	0	0.262027	0	0	0	0.22719	0	0	0.547812	0.760533	0	0	0	0	0	0	0	0	0.911997	0	0	0	0.311002	0.531393	0.810816	0	0	0	0.329859	0.235642	0	0.66199	0	0.176152	0	0
AC005580.1	2.16955	0	0	0	0	0	0	0.125907	0	0	0	0.316242	0.130277	0	0	0	0	0	0	0	0	0	0	0	0	0	0	0	0	0	0	0	0.148202	0	0	0.0897224	0	0	0	0	0	0	0	0	0	0	0	0	0
AC005606.2	5.82522	0	0	0	0	0	0	0	0	0	0	0	0	0	0	0	0	0	0	0	0	0	0	0	0	0	0	0	0	0	0	0	0	0	0	0	0	0	0	0	4.95983	0	0	0.752314	0	0	0	0	0
AC005618.1	13.8153	0.0792533	0.141782	0.285467	0.136567	0.371173	0.0295667	0.140073	0	0.0558999	0.165827	0.338945	0.164612	0	0	0	0	0.0232856	0	0	0	0.165092	0.095515	0.0847197	0.0208728	0.0690714	0.278377	0.172572	0.0894513	0.156712	0.274897	0.0678122	0.130132	0.130294	0	0.0896027	0.0595172	0.0250013	0	0	0	0.0128163	0	0	0.0505006	0.286809	0.0406644	0.0186322	0.103903
AC005618.3	1.62294	0	0	0	0	0	0	0	0	0	0	0	0	0	0	0	0	0	0	0	0	0	0	0	0	0	0	0	0	0	0	0	0	0	0	0	0	0	0	0	0	0	0	0	0.319804	0.334131	0	0	0
AC005674.1	1.9062	0	0	0	0	0	0	0	0	0	0	0	0	0	0	0	0	0	0	0	0.171812	0	0	0	0	0	0	0	0	0	0	0	0	0	0	0	0	0	0	0	0	0	0.18156	0	0	0	0	0	0
AC005695.3	84.4328	0.831722	3.68976	1.00696	0.803245	0	0.613528	0	2.10746	0	0.823418	2.6305	0.743153	0.871981	0.813539	0.823516	0.977024	0.989512	0	0	0	0	3.20798	1.63267	0.823948	0	1.48367	0	0	0	0	0	0	0	1.16128	0	1.72179	1.4785	0	0	0	0	0	0	0.688065	1.51367	2.66968	1.34665	0
AC005696.3	41.5149	0	0.790096	0	0	0	0	0	0	0	0.86765	0	0.388706	0	0	0	0	0.506791	0.725881	0	0.72633	0	0	0.436739	0	0.716064	1.15888	0	0	0.839229	0	0	0.354047	0	0.620059	0	0	0	0	0	0	0.528084	0.381436	1.17294	0.357186	0	0	0.368638	0
AC005696.4	8.66881	0	0.0048359	0.0781589	0	0.213008	0.44365	0.465487	0.138733	0	0.191802	0.0631131	0.0182964	0	0	0.0428756	0	0	0	0.0167473	0.00847372	0	0	0	0	0.0172736	0.090468	0.0969301	0	0	0.0350034	0	0.305707	0.232227	0.243752	0.0969401	0.0396915	0.075029	0	0	0	0	0	0.0143634	0	0	0.0135593	0.0745538	0.0148482
AC005699.1	2.49513	0	0	0	0	0	0	0	0	0	0	0	0	0	0	0	0	0	0	0	0	0	0	0	0.106585	0	0	0	0	0	0.472293	0	0	0	0	0	0	0	0	0	0	0	0	0	0	0.232439	0	0	0.199665
AC005703.4	1.85055	0	0	0	0	0	0.11828	0	0	0	0	0	0	0	0	0	0	0	0	0	0	0	0	0	0	0	0	0	0	0	0	0	0	0	0	0	0	0	0	0	0	0	0	0	0.134188	0	0	0	0.594197
AC005730.2	2.35672	0	0	0	0	0	0	0	0	0	0	0	0	0.0613371	0	0	0	0	0	0	0	0.120958	0.111966	0	0.0609966	0.0503847	0.105879	0	0.261383	0	0	0	0	0	0	0.0353102	0	0	0	0	0	0	0	0	0	0	0	0	0.0869309
AC005736.3	1.63826	0	0	0	0	0	0	0	0	0	0	0	0	0	0	0	0	0	0	0	0	0	0	0	0	0	0.645379	0	0	0	0	0	0	0	0	0	0	0	0	0	0	0	0	0	0	0	0	0	0
AC005740.4	40.2578	0.822587	0.94042	0.0487814	0.36718	0.268117	1.00245	0.535791	0.221129	0.63232	0.856062	0.237696	0.137659	0.157902	0.0752451	0	0.175858	0	0.264544	0	0.0638046	0.467109	0.144126	0.15876	0.784199	0.258935	0.953504	0.584955	0.067207	0.462162	0.263926	0.513082	0.573302	0.187647	0.22773	0.272081	0.299962	0.140727	0.0744065	0.0698353	0	0.0960043	0.0676289	0	0.31662	0.274104	0.203566	0.762978	0.223724
AC005746.3	2.52502	0	0	0	0	0	0	0	0	0	0	0	0	0	0	0	0	0	0	0	0	0	0	0	0	0	0	0	0	0.260944	0	0	0	0	0	0	0	0.321546	0	0	0	0	0	0	0	0	0.174641	0	0
AC005753.1	1.06121	0	0	0	0	0	0	0	0	0	0	0	0	0	0	0	0	0	0	0	0	0	0	0.276169	0	0	0	0	0	0	0	0	0	0	0	0	0	0	0	0	0	0	0	0	0.221141	0	0.0886886	0	0
AC005757.1	1.08154	0	0	0	0	0	0	0	0	0	0.199368	0	0	0	0	0	0	0	0	0.164058	0	0	0	0	0	0	0	0	0	0	0	0	0	0	0	0	0	0	0	0	0	0	0	0	0	0	0.130361	0	0
AC005759.1	10.3487	0	0.519199	0.353494	0	0	0	0	0	0	0	0	0.515876	0	0	0	0	0	0	0	0	0	0	0	0	0	0	0	0.498916	0	0	0	0	0	0.81534	0	0	0	0	0	0	0	0	0	0	0	0	0	0
AC005775.1	6.38311	0	0	0	0	0	0	0	0	0	0	0	0	0	0	0	0	0.222558	0.265662	0.285389	0.250889	0	0	0	0	0	0	0	0	0	0	0	0	0	0	0	0	0	0	0	0	0.335305	0.295548	0.247989	0	0	0	0	0
AC005776.2	26.3864	0.331841	0.215316	0.169237	0.181377	0.132121	0.0824841	0	0	0.0519969	0.115533	0.0391146	0	0.545236	0.14877	0.0397739	0.260296	0.216691	0.065561	0.218134	0.126025	0.575964	0.177718	0.117985	0.155151	0.513067	0.168176	0.216361	0.0997322	0.267581	0.260404	0.252571	0.0630733	0.061705	0.056513	0.0449699	0.0738726	0.0232211	0.515775	0.137815	0.108426	0	0.0668498	0	0.25035	0.16916	0.201467	0.0345248	0.0828247
AC005786.2	2.01864	0	0	0	0	0	0	0	0	0	0	0	0	0	0	0	0.342073	0	0	0	0.247262	0	0	0	0	0	0	0	0	0	0	0	0	0	0	0	0	0	0	0	0	0	0	0	0	0	0	0	0
AC005789.1	8.94195	0	0	0	0	0	0.553143	0	0	0	0	0	0.268575	0.76435	0	0	0	0	0	0	0	0	0	0.421071	0	0	0.403122	0	0	0	0	0	0	0	0	0.189931	0	0	0	0.447741	0	0	0	0	0	0	0	0	0
AC005821.1	2.48787	0.027993	0	0.0642634	0	0	0	0	0	0.0789661	0	0	0	0	0	0	0	0	0	0	0	0	0	0	0	0.0880599	0.137203	0	0.0505169	0	0.0218247	0	0	0	0	0.0512805	0	0	0	0	0	0	0	0	0	0	0.10211	0	0.0297914
AC005828.4	2.94347	0	0	0	0	0	0	0	0	0	0	0	0	0	0	0	0	0	0.134285	0	0	0	0	0	0	0	0	0	0	0	0	0	0	0	0.230562	0	0	0	0	0.143158	0	0	0	0	0	0	0	0	0
AC005833.2	4.32897	0	0	0	0	0.0652279	0	0	0.0540967	0.0769674	0	0	0	0	0	0	0.0642169	0	0	0	0	0	0.210483	0.116204	0.0573481	0.0473775	0.149298	0	0.0983002	0	0	0	0	0.0456747	0.166842	0.0996171	0.0547181	0.0343195	0	0	0	0	0	0	0.0462871	0	0.186129	0	0
AC005833.4	2.82787	0.209496	0	0.26847	0	0	0	0	0	0	0	0	0	0	0	0	0	0	0	0	0	0	0	0	0	0	0	0	0	0	0.184523	0	0	0	0	0	0	0	0	0	0	0	0	0	0	0	0	0	0
AC005837.1	1.82893	0	0.128114	0	0	0	0.239167	0	0	0	0	0	0	0	0	0	0	0	0	0	0	0	0	0	0	0	0.284064	0	0	0	0	0	0	0	0	0	0	0	0.0421639	0.0356164	0	0	0	0	0	0	0	0	0
AC005837.3	15.1367	0	0	0	0	0	0	0	0	0	0	0	0	0.5125	0	0	0	0	0	0	0	2.02918	0	0	0.989324	0	0	0	0	0	0	0	0	0	0	0	0	0.589198	0	0	0	0	0	0	0.809679	0.44238	1.27964	0	0
AC005838.2	26.0126	0	0	0.490412	0.378932	0.469754	0.288597	0.669788	0	0	0.395789	0.410854	0	0	0	0	0.457534	0	0	0	0	0.812579	0.375882	0.399048	0	0	0	0	0	0	0.343779	1.36499	0.646051	0.325768	0.566764	0.226902	0	0	0	0	0	0	0	0	0.65086	0	0.516734	0	0
AC005840.3	37.194	0	0	0	0	0	0	0	0	0	0	0	0	0.266954	0.327791	0.233711	0.084963	1.23068	0.577846	0.244111	0.647898	0	0	0	0.0759677	0.942093	0.164685	0.388419	0.651104	0	0	0	0.0308837	0	0	0	0	0	0.505097	0.236167	0.318541	0.629133	0.392781	0.835009	0	0	0	0.304323	0.27035
AC005840.5	534.872	5.60813	3.01341	3.98172	3.48191	3.76347	3.3545	4.00422	3.71528	7.12448	5.9436	5.64071	4.01552	1.01013	1.37079	0.72636	0.642645	2.25248	2.63878	1.04176	2.21206	7.97012	9.74843	7.77887	8.99048	5.05313	4.59726	4.54571	2.07889	4.46143	4.82329	2.3525	4.51399	2.74406	1.64848	6.08205	4.94639	5.71178	1.35175	1.91418	0.398249	3.56915	2.58765	1.55573	8.42381	7.75433	6.29272	4.99789	3.36994
AC005842.1	545.11	0	0	0.150022	0	11.4253	19.2949	16.2445	14.5893	5.07441	7.38111	4.86826	3.87369	0	0	0	0.271727	0	0	0	0	0	0	0	0.120847	7.32054	7.62237	5.21562	6.10264	0	0	0	9.41966	17.744	12.0136	1.38039	1.39919	2.49463	0	0.215823	0	0	0	0	0	0	0.104478	7.73813	14.0829
AC005845.1	1.19741	0	0	0	0	0	0	0	0	0	0	0	0	0	0	0	0.285682	0	0	0	0	0	0	0	0	0	0.11051	0	0	0	0	0	0	0	0	0	0	0	0	0.226909	0	0	0	0	0	0	0	0	0
AC005856.1	1.63208	0	0	0	0	0	0	0	0	0	0	0	0	0	0	0.495261	0	0	0.409368	0	0	0	0	0	0	0	0	0	0	0	0	0	0	0	0	0	0	0	0	0	0	0	0	0	0	0	0	0	0
AC005899.1	11.3908	0.149222	0	0	0	0	0.110849	0.132124	0	0	0.154202	0.157724	0	0.157403	0	0	0	0	0	0.126296	0	0.310494	0.143697	0	0.311046	0	0.270957	0	0	0.151781	0	0	0.504405	0	0.224319	0	0.149945	0.0928835	0.147267	0	0	0.0948069	0	0	0	0	0	0	0
AC005899.5	3.49565	0.153486	0	0.0990661	0	0.183658	0	0	0	0	0	0	0	0	0	0	0	0	0	0	0	0	0	0	0	0	0.139325	0	0	0	0.135276	0	0	0	0	0	0	0	0	0	0	0	0	0	0	0	0	0	0
AC005899.6	114.142	0	0	0.839266	0.868494	0.539727	0.992772	1.52731	0.809821	1.88924	1.35714	0	0.40554	0	0.442163	0	0	1.05854	0	0.761847	0.7583	0	0.8627	0	0.456271	4.47877	2.41871	2.19391	0.392657	0.437157	0	0	1.10756	0.746989	0	0.517258	0.455548	0.2717	0	0	0	0.550388	0.796009	1.22226	1.49084	0.406935	0	0.7672	2.44479
AC005899.7	25.2504	0	0	0	0	0	0.208592	0.248887	0.136032	0	0.580656	0.148397	0	0	0	0	0.16485	0.165101	0.12302	0	0.238902	0	0	0.14775	0	0.964274	0.764871	0.411568	0.878127	0.142978	0.371184	0	0.118723	0.11732	0	0.421469	0.282009	0	0	0	0	0.178568	0	0.398865	0.118385	0.128322	0	0.384304	0.104778
AC005920.1	6.98611	0.0313017	0	0	0	0.186924	0.163422	0.0282241	0.0936173	0.0882941	0.0981337	0	0.0577555	0.0661297	0	0	0	0	0.0557009	0	0	0.0651981	0.0301763	0	0	0	0.0285612	0	0.0282359	0.0324828	0	0	0.160735	0.104775	0.240116	0.114626	0.0627044	0.0789001	0	0	0.0920993	0	0	0	0	0	0	0.0587015	0.0234418
AC005920.2	3.44803	0	0	0	0	0	0	0	0	0	0	0	0	1.12459	0	0	0	0	0	0	0	0	0	0	0	0.597689	0	0	0	0	0	0	0	0	0	0	0	0	0.688662	0	0	0	0	0	0	0	0	0	0
AC005921.2	1.69093	0	0	0	0	0	0	0	0	0	0	0	0	0	0	0	0	0	0	0	0	0	0	0	0	0	0	0	0	0	0	0	0	0	0	0	0	0	0	0	0	0	0	0	0	0	0	0	0
AC005962.2	64.6592	0	0.58486	0.236905	0.358097	1.74849	1.17761	0.541612	1.06772	0.514648	0.63111	0.644421	0.559275	0	0.122211	0.259381	0.143135	0	0	0	0	0.507132	0.82146	0.64276	0.381788	0.41943	0.221474	0.238182	0.327167	0	0.322267	0.418792	1.03255	1.12038	1.84006	0.220099	0.61165	0.532341	0.120594	0	0	0	0	0	0.205748	1.00311	0.165082	0	0.272984
AC005972.1	72.7248	0.317196	0.153311	0.206789	0.311424	0.758231	0.236189	0.496796	0.546501	0.446982	0.577434	0.420035	0.145942	1.25576	0.478608	0.424876	1.58499	0.186474	0.140176	0	0.0676478	2.31146	1.52828	0.42064	1.66254	0	0	0	0	0.326473	0.279854	0.272094	0.607646	0.596926	0.361952	0.480546	0.874846	0.64636	1.34067	0.592396	3.25088	0.203482	0.0716947	0	2.28248	1.30779	0.809148	0	0
AC005993.1	2.74464	0	0	0	0	0	0.760187	0	0	0.360675	0	0.540933	0	0	0	0	0	0	0	0	0	0	0	0	0	0	0	0	0	0	0	0	0	0	0	0.151612	0.5175	0	0	0	0	0	0	0	0	0	0	0	0
AC005996.2	1.16475	0	0	0	0	0	0.110571	0	0	0	0	0	0	0	0	0	0	0	0	0	0	0	0	0.156514	0	0	0	0	0	0	0	0	0	0.124403	0	0	0	0	0	0	0	0	0	0	0	0	0	0	0
AC006012.1	1.91006	0.112759	0.216837	0.0731778	0.221053	0	0	0	0	0	0	0	0	0	0	0	0	0	0	0	0	0	0	0	0.117875	0	0	0	0	0	0	0	0	0	0	0	0	0	0	0	0	0	0	0	0	0	0	0	0
AC006027.1	491.556	0	0	0	0	0	6.03832	0	0	8.1564	5.7697	7.53159	0	0	0	0	0	0	0	0	0	0	8.66211	9.49612	0	11.1652	9.25839	10.747	8.1325	0	0	12.7314	0	0	5.7713	0	0	7.83241	0	0	0	0.830988	0	1.55643	0	0	6.21514	12.1055	14.6742
AC006033.2	214.338	0	0	0	0	0.039171	0.0489194	0.11826	0.0326832	0.508796	0.514028	0.591544	0.484071	1.17787	1.22437	0.531018	0.385912	0.0770956	0.0583489	0.0277168	0.140145	9.83678	9.80126	10.8852	6.86808	0.998807	1.91509	3.2076	1.834	0	0	0	0	0.0548884	0.201214	0.220136	0.75557	0.557923	0.557338	0.980749	1.1578	0.10588	0.0892165	0.0948645	3.95362	8.12635	9.99446	1.10667	1.89114
AC006042.4	36.9059	0.78781	0.973942	1.09561	0.992853	0.403746	0.251121	0.300626	0.329564	0	0.816926	0.476385	0	0	0	0.119977	0	0	0	0	0	0.234257	0.867328	0.118895	0.47061	0.0969745	0.511684	0	0.100822	0.806283	1.38946	0.386716	0.28644	0	0.340506	0.271467	0.112977	0.14064	0	0	0	0.143731	0	0	0.095086	0.720968	0.22895	0	0.336327
AC006055.1	1.09938	0	0	0	0	0	0	0	0	0	0	0	0	0	0	0	0	0	0	0	0	0	0	0	0	0	0	0	0	0	0	0	0	0	0	0	0	0	0	0	0	0	0	0	0	0	0	0	0
AC006058.1	20.378	0.144641	0.266381	0.507547	0.695674	0	0.00899582	0	0	0	0	0	0	0	0	0	0	0	0	0	0	0	0.0116221	0	0	0.0210299	0.0110072	0.0471601	0.0217815	0.532893	0.633364	0.432264	0.0206745	0.0100885	0	0	0	0	0	0	0	0	0	0.0349852	0.0102454	0	0	0.0454284	0.0812874
AC006058.3	1.59544	0	0	0	0.128689	0	0	0	0	0	0	0	0	0	0	0	0	0	0	0	0	0	0	0	0	0	0	0	0	0	0	0	0	0	0	0	0	0	0	0	0	0	0	0	0	0	0	0	0
AC006064.1	12.6985	0	0	0.204967	0.294234	0	0	0	0	0.211617	0	0	0	0	0.150555	0.159359	0	0	0	0	0	0	0.289586	0	0.470087	0.386909	0.136506	0.587836	0.671377	0	0.132528	0	0	0	0	0.0901691	0	0	0	0	0	0.286548	0.135339	0	0.126744	0.137418	0.101595	0	0.112214
AC006064.3	13.4873	0	0	0	0	0	0	0	0	0.268076	0.196212	0.40242	0.523129	0.60287	0	0	0	0	0	0	0.161914	0.792895	0	0	0	0	0	0.186263	0.169661	0	0	0	0	0	0	0.22728	0	0	0	0	0	0.120426	0	0	0.480837	0.34791	0.384894	0	0.142098
AC006111.3	9.41238	0.273157	0.256334	0.173659	0	0	0	0	0	0	0.279181	0	0	0	0	0	0	0	0	0	0	0	0	0	0	0.231086	0	0	0	0.272445	0	0	0	0	0	0	0	0	0	0	0	0	0.244182	0	0	0.248676	0.182463	0	0
AC006115.1	5.93054	0.337666	0.160905	0.326254	0.165047	0	0.125336	0.149048	0	0	0	0	0	0	0	0	0	0	0	0	0	0.351234	0	0	0	0	0	0	0	0.17117	0.297549	0	0	0	0	0.100976	0	0	0	0	0	0	0	0	0.284313	0	0	0	0
AC006116.4	7.08352	0	0.785605	0	0	0	0	0	0	0	0.639221	0	0	0	0	0	0	0	0	0	0	0.431113	0	0	0.215025	0	0	0.202568	0	0	0	0	0.174129	0.173158	0	0	0.208656	0.128278	0	0	0	0	0	0	0	0.189086	0	0	0
AC006146.1	1.09349	0	0	0	0	0	0	0	0	0	0	0	0	0	0	0	0	0	0.0792102	0	0	0	0	0	0	0	0	0	0	0	0	0	0	0	0	0	0	0	0	0	0	0.114533	0	0	0	0	0	0	0
AC006157.1	39.7755	0	0	0	0	0	0	0	0	0	0	0	0	0	0	0	0	0	0	0	0	0	0	0	0	0	0	0	0	1.76693	1.82538	0	2.22098	2.71982	0.870157	2.26303	2.39279	0.545354	0.864013	0.551714	2.55008	0	0.264526	0	1.48623	1.61722	0.592432	0	0.44087
AC006160.1	19.5713	0.101343	0.0976197	0.329355	0.298176	0	0.226215	0.361565	0.198414	0.142753	0	0	0.0931464	0	0	0	0	0.23835	0.4465	0.342887	0.172757	0	0	0.107214	0.106041	0	0	0.297229	0.0908741	0.207833	0.268152	1.04418	0.430403	0.169486	0.307208	0.244853	0.101702	0.126791	0.201082	0.0946009	0.296105	0.259253	0	0	0.0856801	0.185562	0.137589	0	0.302954
AC006206.2	2.36998	0	0	0	0	0	0	0.128327	0	0	0	0	0	0	0	0	0	0	0	0	0	0	0	0.0760421	0.0751119	0	0	0.0700178	0	0	0.361052	0	0	0.479172	0	0.0739655	0.287208	0	0	0.200626	0	0	0.16193	0	0	0.0656253	0	0	0.321375
AC006207.1	31.2432	0.445061	0	0	0.146378	0	1.3141	0.132451	0	0.835703	0.449183	0	0.137151	0	0	0	0	0	0	0	0	0	0.572267	0	0	0	0.400218	0	0	0.58629	0.131858	0	0.733153	0.741587	0	0	1.3565	0	0	0.139541	0	0	0.395147	0	0	0.540709	0.202175	0.13623	0.885198
AC006213.1	2.01283	0	0	0	0	0	0	0	0	0	0	0	0	0	0	0	0	0	0	0	0	0	0	0	0	0	0	0	0	0	0	0	0	0	0	0	0	0	0	0	0	0	0	0	0	0	0	0	0
AC006213.2	134.326	6.47466	0.873586	0.781993	2.88488	0.540321	2.67003	0.871068	1.59782	1.18667	0.576466	1.07601	0.265788	0.195414	0.110138	0.0638739	0.414644	0	0	0	0.0249194	0.49283	0.497254	1.42994	0.911799	0	0.69724	0.231503	0.238839	1.23042	1.38242	0.702957	0.663169	1.63634	0.47653	0.836503	0.301114	0.0486908	0.522894	1.29325	0	0.222021	0.319971	0	2.13721	2.32152	0.347866	0.257232	0
AC006213.3	7.29364	0	0.160905	0.543756	0	0.202073	0	0.298095	0	0	0	0	0.15463	0	0	0	0	0	0	0	0	0.351234	0	0	0.527037	0	0	0	0	0	0	0	0.14238	0	0.252957	0.201951	0	0	0	0	0	0	0	0	0	0	0	0	0.125937
AC006238.1	124.791	1.1271	0.921841	0.519107	0.787304	1.54152	2.5108	2.56161	1.39712	1.13284	1.49584	1.53112	1.47528	0.169818	0	0	0	0.568276	0.140728	0.272594	0.410768	0	0.465108	0	0	0.965526	0.146114	0.157363	0.430989	1.14418	0.709489	0	2.71794	2.28747	1.44936	1.83175	2.10403	1.70175	0	0.150163	0.467666	0.306406	0.144834	0.456028	0.135636	0.588397	0.217367	0.877327	0.600645
AC006273.1	1.79779	0	0	0	0.0208889	0	0.0633754	0	0	0.119948	0	0	0	0	0	0	0	0	0	0	0	0	0	0	0.0891948	0	0.0774977	0	0	0	0	0	0	0	0	0	0.0213479	0	0	0	0	0	0.0256456	0	0.0720416	0	0	0	0
AC006329.1	7.1771	0.219647	0.105646	0	0	0	0.245074	0	0.107274	0	0.113912	0.116227	0	0	0	0	0	0	0	0	0	0	0	0	0	0	0	0	0.196815	0	0.096852	0	0.372796	0.183652	0	0.0662528	0.220475	0.137279	0	0	0	0	0	0	0	0	0	0.100985	0
AC006333.2	137.767	0.825458	1.04251	0.521662	1.02299	0.766782	0.889307	0.964942	0.853571	0.474312	0.607078	0.843424	1.07183	2.61589	2.74579	3.63133	6.29573	0.0359331	0.0816133	0.0775095	0.156783	0.382078	0.442103	0.456908	0.707926	0.372532	0.697419	0.777432	0.937715	1.07882	1.10669	0.209368	0.575676	0.818678	0.516015	0.541181	0.551183	0.366073	4.43249	3.57138	5.03779	0.0592383	0.0554521	0	0.285535	0.617292	0.438772	0.516101	0.709783
AC006369.2	2.19724	0	0	0	0	0	0	0	0	0	0	0	0	0	0	0	0	0	0	0	0	0	0	0	0	0	0	0	0	0	0	0	0	0	0	0	0	0	0	0	0	0.340069	0	0	0	0.247547	0	0	0.202392
AC006372.1	1.45756	0	0	0	0	0	0	0.137911	0.150515	0	0	0	0.142894	0	0	0	0	0	0	0	0	0	0	0	0	0	0	0	0	0	0	0	0	0	0	0	0	0	0	0	0	0.0989698	0	0	0	0	0.210586	0	0
AC006372.2	9.43562	0	0	0	0	1.1209	0.343442	0	0.837723	0	0	0	0	0	0	0	0	0	0	0	0.39355	0	0	0	0	0	0	0	0	0	0	0	0	0.775161	0	0	0	0.281668	0	0	0	0.285211	0	0	0	0	0	0	0
AC006372.3	1.13432	0	0.0297197	0.0100059	0	0	0.0227075	0	0	0	0	0	0	0	0	0	0	0	0.0135673	0.012855	0	0	0.0293392	0	0.0481025	0	0	0	0	0	0	0	0	0	0	0	0.0304646	0.00960376	0	0	0	0.0196957	0	0	0.0517195	0	0.0312395	0	0
AC006378.1	40.6192	0.305385	0.58356	1.06005	0.149382	0.182706	0	0.396372	0.590093	0	0.788688	0.322749	0.419891	0	0.152867	0.323545	0	0	0	0	0	0.317705	0.882209	0.156902	0.63638	0	0.415829	0.149236	0	0.931327	0.807471	1.05119	0.386961	0.382841	0.458802	0.640753	1.19956	0.47505	0	0	0	0	0	0	0.386074	0.55815	0.309443	0	0
AC006441.1	11.4899	0	0	0	0	0	0	0	0	0	0	0	0	0	0	0	0	0	0.189749	0	0.18568	0.454971	0.631687	0.228019	0.453459	0	0.396178	0.21379	0	0	0	0	0	0	0	0.129922	0.220298	0	0	0	0	0.275446	0.196137	0	0.183677	0.199492	0.146877	0	0
AC006449.2	20.0128	0	0	0	0	0	0.549752	0.489375	0	0.521082	1.33542	0	0	0	0	0	0	0	0	0	0	0	0	0	0	0	0	0	1.06504	0	0	0	0	0	0.731117	0	0	0	0	0	0	0	0	0	0	0	0	0	0
AC006449.6	176.644	0.638095	0.567878	1.12928	1.06498	0.496995	0.434585	0.550648	0.747472	0.547832	0.609052	1.32481	0.639994	1.2016	0.672042	1.10891	1.6324	0.847785	1.90164	1.61768	1.68377	2.54267	1.73853	1.95537	1.78166	1.5701	1.36718	1.4924	1.24024	0.806615	1.20028	0.664895	0.76009	0.998323	0.355984	0.813196	0.944702	0.314806	2.24765	1.73719	1.63317	1.00385	1.73636	1.68662	2.4502	3.03029	1.38448	1.95281	3.07531
AC006453.2	742.219	2.62207	3.74103	3.75863	3.31689	1.61811	4.01743	4.99553	4.27402	1.29511	3.41006	3.69014	2.64449	4.97735	10.2276	9.2348	6.8421	9.07581	17.0848	11.4569	10.4578	3.48987	5.99268	7.16051	2.95298	7.63977	6.53335	7.44934	7.71375	4.00801	3.86055	1.8235	3.30282	3.54034	2.70482	3.49122	2.85853	2.44883	12.6161	6.94518	7.17519	12.8171	12.0446	9.02637	5.84873	5.34558	3.71685	11.3324	5.84109
AC006480.2	40.4114	0.328172	0.686436	0.231307	0.57085	0.42222	0.470389	0.158858	0.150242	0.213547	0.842634	0.107072	0.139592	0.0266597	0.0508824	0.0271732	0	0	0.0672027	0	0	0.998868	0.462308	0.241916	0.424416	0.328766	0.483316	0.320928	0.136405	0.234994	0.311939	0.432559	0.452758	0.232323	0.694804	0.230448	0.328874	0.242104	0.176297	0	0	0	0.0457296	0	0.877719	0.601957	0.430487	0.0706709	0.264522
AC006483.2	27.6826	0	0.161805	0	0	0	0	0	0	0	0	0	0	0.537208	0	0.179433	0	0	0	0	0.721753	0	0	0	0	0.581244	0.616139	0.497843	0	0	0	0	0	0	0.254369	0	0	0	0.501623	0.950041	0	0.322748	0.152659	0.48024	0	0	0	0.615516	0.126657
AC006504.1	52.009	1.87367	0.741692	0.965581	0.81455	0.947325	0.365281	0.305092	0.354736	0.690581	0.441611	0.268781	0.301306	0.0891692	0.0340987	0.0365324	0.0794714	0.0198377	0	0	0	0.738431	0.276678	0.198561	0.142295	0.117733	0.184939	0.165106	0.0914724	1.96676	1.26702	2.07955	1.09964	0.367314	1.32409	0.789829	0.236607	0.873561	0.219747	0.142005	0.248689	0.0327699	0.0153216	0.0489549	0.659816	0.371986	0.797034	0.0953126	0.101174
AC006504.5	188.681	2.61785	0	0	1.43075	2.41198	0.818108	1.35826	0.749225	1.3522	1.62982	0.682668	1.34299	0.690918	0	0	0	0.122063	0.294976	0.177212	0.75855	0.426468	0.641695	0.577448	0	3.57538	5.13127	3.34096	3.4362	2.33625	3.06322	3.09811	4.58023	1.05333	3.08851	1.53178	1.1862	1.64585	0.841809	0.672658	1.09338	0.166467	0.818242	0.153113	1.12215	0.497446	1.09418	4.67164	4.98986
AC006557.1	5.60064	0	0.12471	0.0420375	0.126452	0	0.0479412	0	0	0	0.0670365	0.13641	0	0	0	0	0	0	0	0	0	0	0.186055	0	0.0675412	0.223107	0.117269	0.251701	0.173655	0.132804	0.0567875	0.220663	0	0.0538311	0	0.0781655	0.129026	0.0404109	0	0	0	0	0	0	0.109053	0	0	0.059843	0.144436
AC006581.2	3.91047	0	0	0	0	0	0	0	0	0	0	0	0	0	0	0	0.24068	0	0	0	0	0	0	0.214167	0	0	0.371664	0	0	0	0	0	0	0	0	0	0	0.126971	0.201251	0.191201	0	0	0	0	0	0	0	0	0
AC006946.2	11.6367	0.0659197	0.343002	0.259874	0.173072	0.0262397	0.344268	0.0793668	0.0219597	0.154978	0.183866	0.0466432	0.0608454	0.0232136	0	0	0	0	0.0195759	0	0	0.091543	0.021185	0	0	0.0191452	0.0200575	0.107459	0.0198369	0.342584	0.271635	0.0752115	0.0752979	0.110336	0.168832	0.161156	0.0440062	0.0693011	0	0.0205376	0.0647126	0.0426274	0.0199382	0	0.0746647	0.0605177	0.0601173	0	0.0658411
AC006946.3	3.39227	0	0.0966408	0	0	0	0	0	0	0	0.104139	0	0	0	0	0	0	0	0	0	0	0	0	0	0	0	0.0912598	0.196134	0	0.102876	0.176949	0	0.0852128	0	0	0	0	0	0.199056	0	0	0	0	0	0	0	0.0681	0.0924545	0.149938
AC006960.2	8.79687	0	0	0	0	0	0	0	0	0	0.167554	0	0.297467	0	0	0	0.381194	0	0	0	0	0	0.625247	0.340819	0	0	0.14731	0.158659	0	0	0	0	0	0	0	0	0	0.403656	0	0	0	0	0	0.459688	0.41023	0	0.109565	0	0.121115
AC006960.3	13.5314	0	0	0	0	0	0.163382	0	0	0	0	0	0	0	0	0	0	0.387468	0.0966599	0.278715	0.187151	0	0	0	0	0.946617	0.0998743	0.107362	0.0984076	0	0	0	0	0	0	0	0	0	0	0	0	0.420927	0.495506	0	0.0928025	0	0	0.504926	0.164111
AC006994.2	6.08725	0	0	0	0	0	0	0	0	0	0.0551023	0	0	0.0557983	0	0	0.204609	0	0	0.147578	0	0	0	0	0	0	0	0	0	0	0	0.60059	0	0	0	0	0	0	0.514688	0.162532	0	0	0	0	0	0	0	0	0
AC007029.1	3.88802	0	0	0.251434	0	0	0	0	0	0	0.405977	0	0	0.421993	0	0	0	0	0	0	0	0	0	0	0	0	0	0	0	0	0	0	0	0	0	0	0	0	0	0	0	0	0	0	0	0	0	0	0
AC007036.1	13.6093	0	0	0	0	0	0	0	0	0.164118	0	0	0	0.614896	0.116946	0.248324	0.273867	0	0.204956	0.0985967	0	0	0	0	0.121791	0.20074	0	0.797472	0.626208	0	0.102767	0	0	0	0	0	0	0	0	0	0.339998	0.148754	0	0	0	0	0.0789974	0.320957	0.174116
AC007038.1	22.8467	0	0	0	0	0	0	0	1.2561	0	0	0	0	0	0	0	0	0	0	0	0	5.01314	0	0	3.44	0	0	0	0	0	0	0	0	0	0	0	0	0	0	0	0	0	0	0	1.91422	0	0	0	0
AC007038.2	3.19486	0	0	0	0	0	0	0	0	0	0	0	0	0	0	0	0	0	0	0	0	0	0	0	0	0	0	0	0	0	0	0	0	0	0	0	0	0	0	0	0	0	0	0	0	0	0	0	0
AC007114.1	149.164	1.52692	1.0549	1.75678	1.37923	2.54179	1.93564	3.14676	1.58618	2.13068	2.18045	1.83505	1.54674	1.07237	0.588176	0.899146	0.895678	0	0	0	0	0.871366	0.208497	0.676127	1.01849	1.12276	1.19341	1.05951	0.558616	1.87443	1.90869	1.44606	3.02567	2.13597	1.6561	2.19222	1.19479	0.608802	1.02715	1.24676	1.52723	0.132036	0	0	0.5288	0.626054	0.342582	2.34201	0.48514
AC007192.2	204.591	0	0	0	0	0	0	0	0	0	0	0	0	0	0	0	0	0	0	0	0	0	0	0	0	0	0	0	0	0	0	0	0	0	0	0	0	0	0	0	0	0	0	0	0	0	0	0	0
AC007216.1	2.00412	0	0	0	0	0	0	0	0	0	0	0	0	0	0	0	0.159922	0	0	0	0	0	0	0	0.142056	0.116982	0	0	0	0	0	0	0	0	0	0.0818186	0	0	0.134561	0	0	0	0	0	0	0	0	0	0
AC007216.2	105.395	0	0.255208	0	0.793985	1.95638	2.41526	0.236536	1.02066	1.52827	1.66761	2.00515	1.98223	0.381913	0	0.849403	0.637444	0	0	0	0	5.65332	1.8313	0	5.33101	0	0	0	0	0.27125	0	1.88332	1.13498	0.680988	1.20225	2.24413	1.64569	2.17388	0.794889	0	0	0	0	0	2.04864	0.495095	1.27155	0	0
AC007216.4	41.729	0.598398	0	0.0966076	0.58551	0.357993	0.111128	0.132451	0.433945	0	0.309175	0.948726	0.274301	0	0.449399	0	0.175676	0	0	0.253233	0.127271	0	0.432182	0.157292	0.467736	0	0	0.146215	0.133604	0.760778	0.791147	0.514878	0.252831	0.125033	0.674618	0.179445	0.751633	0.744921	0.295268	0.418624	0	0.190084	0	0	0.378324	0.273452	0.505439	0.13623	0
AC007220.1	46.877	0.266102	0.386638	0.868904	0.522847	0.635972	0.594691	0.417599	0.197141	0.187534	0.900737	0.141009	0.245034	0.140486	0.0669749	0	0.156468	0	0.0589023	0.056246	0	0.277049	0.70524	0.282766	0.139622	0.288231	0.181831	0.390306	0.05983	0.617585	0.234819	0.684424	0.737344	0.222596	0.507202	0.323124	0.333486	0.501203	0.265013	0.0621344	0.19505	0	0.0601947	0	0.450893	0.182937	0.317164	0.37099	0.0995379
AC007228.2	58.8894	0.432475	0.345858	0.299684	0.600276	0.486281	0.398185	0.320161	0.454175	0.573871	0.185748	0.215801	0.539239	0.456727	0.666582	0.438115	0.329176	0.149524	0.20316	0.150531	0.0869045	0.264897	0.294247	0.32504	0.507885	0.662599	0.997304	0.621952	0.9393	0.315733	0.561351	0.261552	0.260714	0.191555	0.155587	0.247703	0.101978	0.0959886	0.532969	0.285198	0.373525	0.196612	0.276498	0.0733642	0.302026	0.443297	0.156171	1.5904	1.40901
AC007249.1	25.0776	0	0.687606	0.116216	0.353106	0.216322	0.536389	0.159244	0.17336	0.50838	0	0.381627	0	0	0.180589	0	0.212091	0	0	0	0	1.50355	0.173963	0.37848	0	0.154441	0	0.176593	0.160975	0	0	0	0.304404	0.150982	0.270202	0.10789	0	0.336358	0	0	0	0	0	0	0	0	0.121747	0	0.269499
AC007249.2	95.3976	0.626681	0.899763	0.891928	1.1755	0.867496	1.62037	1.11919	1.01102	0.636674	0.589398	0.664226	1.24038	0.425518	0.52533	0.44021	0.354132	0	0	0	0.0964427	1.73723	0.996353	0.795865	1.59127	0.201912	0.240238	0.708602	0.181525	1.14741	1.4542	1.07761	1.04963	1.12304	0.46126	0.653318	1.52523	0.848554	0.263122	0.582696	0.603956	0	0	0	1.06296	1.75128	1.30805	0.400507	0.386457
AC007272.1	9.98474	0.0830455	0.081657	0	0	0.0640429	0.0614429	0.0481661	0.079697	0	0	0	0.0493941	0.0566081	0	0	0	0.197349	0.151182	0.139908	0.216942	0	0	0	0	0	0.244323	0.155908	0	0.0879433	0.0946221	0	0.0457658	0.0716481	0	0.0978232	0	0.0674	0.106922	0	0	0.162734	0.0808694	0	0	0	0	0	0
AC007285.1	24.2156	0.081375	0	0.106071	0.0798861	0	0	0	0.0800723	0.229333	0	0.224764	0.149746	0.489229	0.131351	0.636066	0.095672	0	0	0	0.0694131	0.830073	0.156826	0.552338	0.720804	0.140771	0	0.497156	0	0.0837253	0	0	0	0.0680599	0.197571	0.295785	0.328122	0.163413	0.516546	0.379928	0.238235	0	0	0	0.826832	0.447311	0.0886886	0.0753546	0.0608513
AC007285.2	9.49125	0	0.160459	0	0	0	0	0	0.162012	0	0	0.177838	0	0	0	0	0.197635	0	0	0	0	0	0	0	0.175185	0	0	0	0	0	0	0	0	0	0	0.100695	0.16926	0.104587	0.165805	0	0	0	0	0	0	0.307529	0.113558	0	0
AC007292.2	6.77973	0	0	0	0	0	0	0	0	0	0	0	0	0	0	0	0	0	0	0.523436	0	0	0	0	0	0	0	0	0	0	0	0.614918	0	0	0	0	0	0	0	0	0.984895	0	0.202078	0	0	0	0.96753	0	0
AC007298.2	417.608	0	0	0	0	0	0	0	0	0	0	0	0	0	0	0	0	30.7135	39.1288	20.6065	0	0	0	0	0	0	0	0	0	0	0	0	0	0	0	0	0	0	0	0	0	34.7002	32.6416	45.912	0	0	0	0	0
AC007336.2	1.50078	0	0	0	0	0	0	0	0	0	0	0	0	0	0	0.321113	0	0	0	0	0	0	0	0	0	0	0	0.444266	0	0	0	0	0	0	0	0	0	0	0	0	0	0	0	0	0	0	0	0	0
AC007342.4	509.028	0	0	0	0	4.57294	6.04366	3.71394	3.72752	2.11573	5.57089	4.28682	2.89541	0.22511	0	0.113799	0.166428	17.336	29.2608	33.5593	18.9804	0.294875	0	0.898439	0.446182	1.66743	11.1449	7.79122	3.15995	0	0	0	4.54755	2.21632	3.50569	3.14186	1.60348	2.15947	0.211489	0	0	37.0666	13.8479	25.6991	1.01887	0.129547	0.506524	2.09704	0.875183
AC007342.5	216.016	0	0.0291404	0	0	1.35728	1.87376	1.69925	1.4913	1.13888	2.06301	1.11068	1.1865	0	0.0301811	0.0322966	0.140771	6.29195	10.0337	9.50292	7.20855	0	0	0.255427	0.188877	2.81147	5.13054	4.97254	2.96789	0	0	0	2.53432	1.07615	1.69809	1.33275	0.688941	1.05553	0.239244	0	0.0880075	12.7885	6.26552	9.60676	0.507871	0	0.204403	3.47853	0.82873
AC007349.2	3.45933	0	0	0	0	0.183181	0	0	0	0	0	0	0	0	0	0	0	0	0	0	0	0	0.442246	0.160888	0	0	0	0	0	0	0	0	0	0	0	0	0	0	0	0	0	0	0	0	0.387065	0	0	0	0
AC007349.3	43.4074	0	0	0.163794	0	0.701156	0.249556	0.299787	0.0824065	1.18078	0.784215	1.33143	0.616753	0	0	0	0	0	0	0	0	2.26809	2.18018	0.977373	1.22937	0	0	0	0	0	0	0	0.142627	0.420517	0.382198	0.507482	0.504335	0.420138	0	0	0	0	0	0	2.19861	1.22827	0.740746	0	0
AC007349.4	5.58521	0	0	0	0.158317	0	0.120214	0.143072	0.156052	0	0.167102	0	0	0	0	0	0	0	0	0	0	0.336825	0	0	0	0.138673	0	0	0	0	0	0	0	0	0	0	0.162739	0	0.319114	0	0	0	0	0	0	0	0	0	0.362353
AC007359.1	1.57089	0	0	0	0	0	0	0	0	0	0	0	0	0	0	0	0	0	0	0	0	0	0	0	0	0	0	0	0	0	0	0	0.0902073	0.400848	0.493271	0	0	0	0	0	0	0	0	0	0	0	0	0.141255	0.0381959
AC007364.1	2.21491	0	0	0	0	0	0	0	0	0	0	0	0	0	0	0	0	0	0	0	0	0	0	0	0	0	0	0	0	0	0	0	0	0	0	0	0	0	0	0	0	0	0	0	0	0	0	0	0
AC007365.1	11.4466	0.128455	0	0	0	0	0	0	0	0	0	0	0	0	0.257602	0	0.1509	0.151086	0.789386	0	0.218741	0	0.494896	0	0.402326	0	0.350176	0	0	0	0	0	0.108792	0	0	0	0	0	0.254118	0.119857	0.374309	0.245536	0	0	0	0.117489	0.0869739	0	0
AC007378.1	2.04979	0	0	0	0	0	0	0	0	0	0	0	0	0	0	0	0	0	0	0	0	0	0	0	0	0	0	0	0	0	0	0	0	0	0	0	0	0	0	0	0	0	0.170605	0	0	0	0	0	0
AC007381.1	29.9882	1.70322	2.19111	1.56034	0.79061	0	0	0	0	0	0	0.0340969	0	0	0	0	0	0	0	0	0	0	0	0	0	0	0.263895	0.157152	0.144933	0.633537	2.38328	0.55023	0	0	0	0	0	0	0	0	0	0	0	0	0	0	0	0	0.216596
AC007384.1	604.789	25.1741	19.1212	14.1801	14.9799	1.03934	2.76777	1.48757	1.31643	4.48266	2.22194	1.95278	2.37988	2.73707	1.37715	1.48117	1.2186	0.553864	1.6477	0.207013	0.417626	10.457	5.8053	4.59655	7.72341	2.89882	3.75156	2.13386	1.46586	13.2132	16.1882	26.4849	1.49726	1.16778	2.75548	2.17179	2.12006	4.23897	2.6729	4.38626	2.14999	1.19277	0.788239	0.46826	5.06574	5.16736	5.89037	1.53216	4.30736
AC007386.2	40.7665	1.98118	2.23232	2.34689	2.80728	0.0829575	0	0	0	0.391359	0.0722808	0.073564	0	0.14659	0	0	0.0816321	0	0	0	0	0	0.0668992	0	0	0.153981	0.126477	0	0.160491	1.07354	1.76048	0.714278	0	0	0.255209	0.168516	0.0696035	0	0	0	0	0	0	0	0	0	0	0.128949	0.139894
AC007388.1	247.732	4.45177	4.35665	3.12607	2.60481	3.91964	2.60133	2.99243	2.60171	1.44903	2.13358	3.16673	2.71322	1.75319	3.13588	2.58068	3.54467	0	0	0	0	1.15829	1.67462	1.14197	1.63239	0.270488	2.68929	1.51473	1.97158	0.269558	2.48139	1.30137	3.55574	2.13724	3.97476	2.14578	3.67174	2.52118	1.55772	2.08551	2.39389	0	0	0.502713	0.895774	1.28369	1.58542	0.616984	2.15408
AC007389.3	1.68751	0.00661163	0.00964809	0	0	0.015795	0.0443682	0.0357228	0	0.0546089	0	0	0	0.0419	0.010002	0	0.0116683	0.0155429	0.014102	0.0419105	0	0.0165244	0	0	0.00834439	0.0172443	0.0144735	0.00775932	0	0.0411075	0.00875492	0.0339717	0.0226538	0.0591947	0.0075966	0.0120908	0	0.0335396	0	0	0	0.00639731	0.0359556	0	0	0	0.0237339	0.0106055	0
AC007405.1	2.4558	0	0	0	0	0	0	0	0	0	0	0	0	0.145991	0.0300747	0	0.0350684	0	0	0	0	0.0620735	0.133277	0	0.0809671	0	0	0	0	0	0	0	0.0510181	0	0	0	0	0	0	0	0	0	0	0	0.025304	0.0547031	0.0729111	0	0
AC007405.3	4.87161	0	0	0	0	0	0	0	0	0	0	0	0.110051	0	0	0	0	0	0	0.101402	0	0.249454	0	0	0	0	0	0	0	0	0	0	0	0	0	0.0721962	0.361013	0.0748295	0	0	0	0	0	0	0.202432	0.328967	0.324865	0.109936	0.0895226
AC007406.1	2.95323	0	0	0	0	0	0	0	0	0	0	0	0	0	0.391174	0.405964	0	0	0	0	0.334828	0	0	0	0	0	0.356405	0	0	0	0	0	0	0	0	0	0	0	0.381398	0	0	0	0	0	0	0	0	0	0
AC007406.3	4.53136	0	0	0	0	0.0810501	0	0.0608094	0	0	0.0706314	0.215634	0.1249	0	0	0	0	0	0	0.057345	0	0	0	0.216179	0.0711663	0	0	0.0663204	0.118597	0	0	0.232608	0.112432	0	0.103398	0.121821	0.136004	0.592445	0.067537	0	0	0	0	0	0.114915	0.124333	0.046188	0	0.0507386
AC007485.1	1.0714	0	0	0	0	0	0	0	0	0	0	0	1.0714	0	0	0	0	0	0	0	0	0	0	0	0	0	0	0	0	0	0	0	0	0	0	0	0	0	0	0	0	0	0	0	0	0	0	0	0
AC007494.2	1.12371	0	0	0.128693	0	0	0	0	0	0	0	0	0	0	0.0994231	0	0	0	0	0	0	0	0	0	0	0	0	0	0	0	0	0	0	0	0	0	0	0	0	0	0	0	0	0	0	0	0.134391	0	0
AC007495.1	5.05482	0	0	0	0	0	0.035097	0.0424707	0.0704947	0.0663596	0.0737995	0	0.0868392	0	0	0	0	0	0	0	0	0	0.0453564	0	0	0	0	0	0	0	0.132865	0	0.242384	0.0590561	0	0.158104	0.477594	0.160128	0	0	0	0	0	0	0.0399604	0.275534	0.0804323	0	0
AC007496.2	1.0353	0	0	0	0	0	0	0	0	0	0	0	0	0	0	0	0	0	0	0	0	0	0	0	0	0.266601	0	0	0	0	0	0	0	0	0	0	0	0	0	0	0	0	0	0	0	0	0	0	0
AC007541.1	35.2172	0.362947	0.132287	0.207997	0.0892337	0.81295	0.405855	0.408182	0.495691	0.255881	0.18939	0.384923	0.33459	0	0	0	0	0	0	0.0383476	0	0.188973	0.306121	0.338377	0.286157	0.433569	0.413716	0.53242	0.28613	0.0469667	0.120141	0.155445	0.34892	0.569389	0.34717	0.30395	0.136377	0.256924	0	0	0	0	0	0	0.500317	0.499398	0.15481	0.339127	0.815092
AC007556.1	10.1146	0	0	0	0	0	0	0	0	0	0	0	0	0	0	0	0	0	0.706913	0	0.706431	0	0	0	0.426024	0	0.375808	0	0	0	0.367394	0	0	0	0	0	0	0	0	0	0	0	0	0	0	0	0	0	0
AC007569.1	381.569	17.4856	19.4592	21.0753	16.9983	0	0.101418	0	0.521706	0.603137	0	0	0.513903	0.143971	0	0	0	0.16052	0.239345	1.28864	0.363165	0	0.131432	0.862357	0.28476	1.17877	2.1362	1.39388	1.88221	17.0513	19.3369	12.4141	0.230959	0.35783	0	0.496489	0	0.260604	0.269734	0	0	0.34742	0	0.388053	0	0	0.56612	0.617975	1.56921
AC007570.1	11.5786	0	0.114309	0	0	0	0.189202	0	0.263126	0	0	0	0	0	0	0	0	0.159414	0	0	0	0	0.217687	0.269283	0	0	0	0.027733	0	0	0	0	0.180271	0.226659	0	0	0	0.330451	0	0	0	0.0863347	0	0	0.335079	0.0958114	0.262984	0	0
AC007598.2	4.19637	0.476549	0.151626	0	0.15536	0	0	0.140444	0	0.223531	0	0	0	0	0	0	0	0	0	0	0	0	0	0	0	0	0	0	0	0.32263	0	0.546941	0	0	0	0	0	0	0	0	0.46148	0	0	0	0	0	0	0	0
AC007601.1	2.78749	0.0326877	0	0	0	0	0.0731357	0	0.0325756	0	0	0	0.0301542	0	0	0	0.0384632	0	0	0	0	0	0	0	0	0.170658	0	0	0.0294826	0.033913	0.0288589	0	0.0839132	0.0547061	0.0501375	0.0199462	0.0327417	0	0	0.0305467	0.096164	0.021106	0	0	0.0277501	0	0.0223349	0	0
AC007608.2	1.66359	0	0	0	0	0	0	0	0	0.0850583	0	0	0.111163	0.0637168	0	0	0	0	0	0	0	0	0	0.0641694	0	0	0	0	0	0	0	0	0	0.100957	0	0.0733376	0.0604858	0.0758165	0	0	0	0	0	0	0.0511405	0	0.0411208	0	0
AC007611.1	122.244	0.116542	0	0.226782	0	0.278742	0.263343	0.15377	0.762058	0.12631	0	0	0.0824517	1.77235	1.75419	2.73156	2.59796	1.6644	2.15204	1.41647	1.88961	0.24257	0	0.123055	0	1.37553	0.686323	0.631003	2.19702	0	0	0	0.098829	0.574662	0.176179	0	0.117003	0.408168	1.61237	1.70838	2.95369	1.04128	1.78702	2.65977	0.0758486	0.213278	0.0609254	1.36205	0.364711
AC007619.1	22.8572	0.241022	0	0.307651	0	0	0	0.421116	0	0.338766	0	0.254091	0	0.253975	0	0	0	0	0	0	0	1.00232	0.231932	0.2505	0.498653	0	0.872186	0.471042	0	0	0	0	0.605371	0	0.713796	0	0	0.148658	0	0	0	0.151293	0.21581	0	0.202097	0.219619	0.322944	0	0
AC007620.2	22.5231	0	0	0	0	0	0.0915975	0	0.190255	0	0.124751	0	0.453941	0	0	0	0	0	0	0	0	0.644373	0.291179	0	0	0	0	0	0	0	0	0	0	0	0	0	0	0.180832	0	0	0	0	0	0	0.171396	0	0	0	0
AC007620.3	19.2269	0.179061	0.340766	0.115185	0	0.214351	0	0.315672	0	0	0	0.189089	0	0	0	0	0	0	0.780607	0	0.15217	0.372477	0.172385	0	0	0	0.162372	0.17499	0	0.543703	0.315535	0.617095	0.150845	0	0.267821	0	0	0	0.17615	0.166951	0	0.113307	0.321787	0.50567	0.150676	0.163485	0	0	0
AC007663.2	1.51301	0.0286587	0	0	0	0	0.0213767	0.0258517	0	0	0	0	0	0.030274	0	0	0	0	0	0	0	0	0	0	0	0	0	0	0	0	0	0	0	0	0.131966	0	0	0	0	0.0267834	0	0	0	0	0	0.0263041	0	0.0134452	0
AC007663.3	17.4088	0	0	0	0	0.474843	0.147053	0	0.189385	0	0	0	0	0.209021	0	0	0	0	0.172425	0	0	0	0	0.207173	0.411624	0.338223	0.179654	0.19375	0.176378	0	0.698613	0	0.333395	0	0	0.472324	0.399027	0	0	0.184812	0	0.125143	0	0	0.3333	0.180905	0	0.178472	0.591142
AC007666.1	2.31145	0	0	0	0	0	0	0	0	0	0.0597291	0	0	0	0	0	0	0.198543	0	0.0199163	0.147732	0	0.0340781	0	0	0	0.153236	0	0	0	0	0	0.0100814	0	0	0	0.0708207	0	0	0	0	0.113797	0	0	0	0	0	0.0331128	0
AC007673.1	2.78452	0.0633161	0	0	0	0	0	0.0568071	0	0	0	0	0	0	0	0	0	0	0	0	0	0.26369	0.0610215	0.0673085	0.465225	0	0	0	0	0	0	0	0	0	0	0	0	0.0397653	0	0	0	0	0	0	0.0536529	0.290218	0.129409	0	0
AC007681.1	2.8066	0.0361132	0.0176276	0.0474815	0.071125	0	0.0404202	0.0489449	0.0903206	0	0	0	0.0166701	0.0381535	0	0	0	0	0	0	0	0	0	0	0	0.0157402	0.0659402	0.0176614	0.0815324	0.0563419	0.0797249	0	0.0154757	0.0906726	0	0.033127	0	0	0	0	0	0	0	0	0.0153426	0.0497375	0.0247101	0.0339755	0.0135279
AC007686.2	3.23861	0	0	0	0	0	0	0	0	0	0	0	0	0	0	0	0	0	0.170204	0.16569	0	0	0	0.204501	0	0	0	0	0.348162	0	0	0.674775	0	0	0	0	0	0	0	0	0	0.37059	0.175625	0	0	0	0	0	0
AC007686.3	112.167	0	0	0	0	2.16013	2.25609	1.6827	2.0251	1.54342	1.65511	1.13725	0	0	0	0	0	0	0	0	0	1.72366	0	0	0	2.14984	2.6701	2.45452	0	0	0	0	3.10292	1.47074	3.52764	1.53511	1.27559	2.51274	0	0	0	0	0	0	0	0	2.59273	0	0
AC007687.1	6.77531	0	0	0	0.413194	0	0.629619	0	0	0	0	0	0	0	0	0	0	0	0	0	0	0	0	0	0	0	0	0	0	0	0	0	0	0.355341	0	0	0	0	0	0	0	0	0	0	0	0	0	0	0
AC007688.2	5.7127	0	0	0	0	0	0	0	0	0	0	0	0	0	0	0	0	0	0	0	0	1.36531	0	0	0	0	0	0	0	0	0	0	0	0	0	0	0	0	0	0	0	0	0	0	1.03322	0	0	0	0
AC007731.3	3.27231	0	0	0	0	0	0	0	0	0	0	0	0	0.223194	0.46466	0	0	0	0	0	0	0	0	0	0	0	0.0383532	0	0	0	0	0	0	0	0	0	0	0	0.415173	0.493348	0	0	0	0	0	0	0	0.190009	0
AC007743.1	1.81512	0.0101554	0	0.0400444	0.0299982	0	0.0151542	0.0305754	0	0.0139758	0.0106239	0	0	0.0196695	0	0	0	0	0	0.00858107	0	0	0.00979125	0.0434206	0	0	0	0.00993299	0	0.0316755	0	0.0695161	0.0174034	0.0339965	0.0312207	0.0248333	0.0203374	0.00896967	0.0447293	0	0	0.00656856	0.00921583	0	0.0172556	0.0279711	0.0138944	0	0.0152157
AC007785.3	21.3795	0.487965	0	0.216897	0	0.187565	0.465628	0.723153	0	0.904346	0.161861	0	0	0.165321	0	0	0.197635	0	0	0.132675	0	0	0	0	0	0.134342	0	0	0	0.159231	0	0	0	0.14068	0.235324	0.100695	0.315073	0.19498	0	0.313981	0	0	0	0	0.264145	0.153764	0	0	0.242536
AC007786.2	1.34819	0	0	0	0	0	0.138277	0	0	0	0	0	0.17084	0	0	0	0	0	0	0	0	0	0	0	0	0	0	0	0	0	0	0	0.157952	0	0	0.0561804	0.0932017	0	0	0	0	0	0	0	0	0	0.06311	0	0
AC007823.1	4.08902	0.0422222	0	0	0	0.0504359	0	0	0	0	0	0.0447834	0.0389299	0	0	0	0	0	0	0	0	0	0.0407	0	0	0.0733925	0.0385078	0.0412923	0	0	0.0372716	0	0.0360926	0.105984	0	0.0257276	0	0.0265762	0	0.0394507	0	0	0	0	0	0	0.0288235	0.0394823	0.12644
AC007834.1	5.95581	0	0	0	0.0344237	0.125928	0	0	0.102994	0	0	0	0	0	0.105762	0.112401	0	0	0	0	0	0.219232	0.202925	0.334093	0.220331	0	0.0957962	0.205922	0	0	0	0	0	0	0	0	0	0	0	0.098306	0	0.269276	0.285191	0	0	0	0	0	0.0787006
AC007876.1	11.969	0	0	0	0	0	0	0	0	0	0	0	0	0	0	0	0	0	0	0	0	0	0	0	0	0	0	0	0	3.13329	0	4.96679	0	0	0	0	0	0	0	0.135224	0	0	0.0654832	0	0	0	0	0.0671908	0
AC007879.2	3.52512	0	0.147002	0	0	0	0.114296	0	0	0	0.158952	0	0	0	0	0	0	0	0.134628	0.130251	0	0	0	0	0	0	0	0	0	0	0.135628	0	0	0	0	0	0	0	0	0	0	0	0.138482	0	0	0	0	0	0
AC007879.3	152.004	2.46683	3.55464	4.31499	4.01272	0.403977	1.03004	0.672236	1.61473	0	0.470814	0.255923	0.345253	0.0950667	0.958282	0.32192	1.59109	1.5355	0.930529	1.02859	1.80912	0	0	0	0.158287	1.30272	0.413704	0.890815	0.623391	3.26924	1.74054	1.56862	0.506872	0.380875	0.913007	0.436697	0.305311	0.434521	0.988705	0.425067	0.441616	2.02604	1.64062	1.29262	0	0	0.102625	1.93556	0.793539
AC007879.4	23.8561	0	1.20722	0	0	0.28341	0.645181	0	0	0	0	0	0.420336	0	0.380666	0	0	0	0.260619	0.257653	0.51454	0	0.29225	0	0	0	0	0.296912	0	1.75931	0	1.05422	0.915935	0	0.445674	0	0	0	0	0	0	0	0	0	0	0	0	0	0.226025
AC007881.3	39.6201	0.537183	0	0	0	0	0	0	0	0	0	0.142014	0.246437	2.12525	0.673037	1.71221	1.26197	0.473888	0.471212	0.909137	0	0.83843	0.129343	0	0.280278	0.115412	0.488012	0.262535	0	0.136941	0.118393	0	0.113668	0.224518	0.202398	0.161449	0.539567	0	1.32752	1.87944	0	0.256495	0.120999	0.382013	0.226626	0	0	0.245498	0.200538
AC007922.1	33.0372	0	0	0	0	0.24231	0	0.355484	0.193076	0	0.208068	0	0	0	0	0	0	0	0	0	0	0.420812	0	0.422628	2.51957	1.38	0.733244	0.593168	1.43952	0	0	0	0.510142	0	0	0	0	0	0	0	0	0	0	0	0.680113	0.184591	1.08836	0.909806	0.754016
AC007950.1	44.5217	0	0	0	0	0	0	0	0	0	0	0	0	0.139157	0	0	0.154934	0.310277	1.73605	0.446435	1.79658	0	0	0	0	0.340149	0.239672	0.257848	1.65154	0	0	0	0	0	0	0	0	0	0	0.123062	0	0.58799	0.594276	0.375335	0	0	0	0.241254	0.196969
AC007950.2	11.1005	0.0541883	0.0528238	0.0177896	0.0266692	0.0323574	0.0404216	0	0.0811231	0	0.0566513	0	0	0.31484	0.164086	0.0878166	0.159422	0.127376	0.0482419	0.0915839	0.0926429	0	0	0.115744	0.0570513	0	0.0247265	0.0529996	0	0.0281368	0	0.09276	0.0231987	0.0226738	0	0.0330936	0.0814043	0.0341624	0.596231	0.329184	0.717778	0.157572	0.147462	0.235334	0	0.0746082	0.0370458	0.0508647	0
AC007952.1	13.7342	0	0	0	0	0	0	0	0	0	0	0	0	0	0	0	0	0	0	0	0	0	0	0	0	0	0	0	0	0	0	2.18215	0	0	0	0	0	0	0	0	0	0	0	0	0	0	0.0963651	0	0
AC007952.3	4.46921	0.0721286	0.213804	0.0964648	0	0	0.0559032	0	0	0.121691	0	0	0	0	0	0	0	0	0	0	0	0	0	0.188508	0	0	0	0	0	0.0873503	0.0769821	0.302637	0	0	0	0	0	0	0	0	0	0	0	0	0	0	0.0607278	0	0
AC007952.4	434.225	0.953462	0.263094	0.411382	1.23154	0	0	0	0.180423	1.53118	0.314039	0.381765	2.30998	8.75934	4.53474	6.54487	22.6097	0.0665404	0.151455	0.593923	0.767219	4.43501	0.357227	0.19444	4.06105	0.0273575	0.057127	0	0.0225002	0.949698	0.455661	1.37595	0.294051	0.214071	0.313094	1.15818	0.0307676	0.0745229	26.9433	39.0159	6.22951	0.599664	0.844332	0.393931	2.14212	0.37607	0.351932	0.028788	0.143964
AC007952.5	54.0177	0.806104	1.37849	1.51555	1.34331	0.21399	0.856905	0.329081	0.304007	0.126293	0.280439	0.11874	0.0412858	0.0236492	0	0.0241246	0.0263426	0	0	0	0	0	0	0	0.0235401	0.415041	0.782753	0.328474	0.181579	1.41416	1.11346	2.48057	0.637859	0.143636	0.868248	0.204585	0.0673086	0.22075	0.0223539	0.0627632	0	0	0	0	0.0189956	0.0205404	0.168105	0.167402	0.363187
AC007952.6	259.334	4.32495	5.70122	5.59699	5.02356	3.68716	5.25746	3.2927	3.14323	2.21086	3.78359	1.62592	1.37044	0.336138	0.35693	0.331214	0.263511	0	0.0104965	0.0199163	0.0201503	1.10465	0.749873	0.679935	0.881173	0.297709	1.94691	1.12958	0.297847	7.94735	4.47442	6.69642	5.19848	2.1993	5.39512	1.757	1.19191	2.30399	0.507072	0.165215	0.173504	0.0228566	0	0	1.12112	0.681551	0.53191	0.232504	0.114758
AC007952.7	102.867	1.55217	2.95871	2.35444	2.11169	0.478906	0.981088	0.908239	0.326867	0.211593	0.779729	0.265033	0.0767056	0.0528464	0.0502977	0.0534802	0	0	0	0	0	0	0	0	0	0.619325	1.19956	0.930059	0.179609	3.38924	2.00203	4.87208	0.949947	0.404735	1.61933	0.272239	0.100491	0.616065	0.0496804	0	0.146313	0	0	0	0	0	0.203957	0.507659	0.474
AC007952.8	5.63361	0.0721286	0.213804	0.313511	0.330999	0	0.0559032	0	0	0.0608457	0	0	0	0	0	0	0	0	0	0	0	0	0	0.0942541	0	0	0	0	0	0.340986	0	0	0	0	0	0.0671234	0	0	0	0	0	0	0	0	0	0	0.0290601	0	0
AC007993.2	5.43768	0	0	0	0	0.199784	0	0.294812	0	0	0.172213	0.176339	0	0	0	0	0	0	0	0	0	0	0	0	0	0	0	0	0.148867	0	0	0	0	0.278979	0	0.0998625	0	0	0	0	0	0	0	0	0	0	0	0.151376	0
AC007998.4	1.10324	0.00624099	0.00405729	0	0	0.0298125	0.0186231	0	0	0.00880313	0	0	0	0	0.0252011	0.0269798	0	0	0	0	0	0	0.0240678	0	0	0	0.0113923	0.0183125	0	0	0	0	0	0	0.0383423	0	0	0	0.0249766	0	0.0734985	0	0	0	0	0	0	0	0
AC008014.1	310.521	7.64987	5.65858	2.63261	4.94053	4.03178	1.44063	0.1556	1.61551	2.81805	2.67141	1.02502	1.65412	1.53554	0.999132	0	0.594198	0.104939	0.565562	0.0754767	0.405065	1.15853	1.7908	1.05922	0.797317	4.56764	1.78812	1.04705	1.75485	9.03021	8.72323	8.88892	5.07719	2.19741	2.90722	2.23233	0.268593	3.39423	0.485778	0	2.87529	1.06803	0.0806363	1.34726	1.65863	0.154608	2.60508	4.3843	2.23015
AC008033.3	158.022	0.142912	0.23142	0.561424	0.3279	0	0.10653	1.1568	0	0.134333	0.248523	3.05633	0.26346	0.0503106	0.0480184	0.102602	0.0560396	0	0	0	0	1.09131	6.38254	7.12929	5.65773	0.0827499	0.868728	2.4225	0.300382	0.0985927	0.336387	0.89779	0.203489	0.0398567	1.27536	0.797606	0.095471	3.65604	0	0.0890128	0.139935	0	0	0	11.1518	2.33764	14.9678	1.20111	0.0356582
AC008035.1	199.01	2.1024	2.38923	1.61639	0.410285	1.51087	0.779383	0	0.20023	1.77367	2.16043	1.3309	0.576458	0.443225	0.209728	0.220828	0.246644	0.247438	0.182546	0	0.178478	8.30733	10.1176	4.60636	6.10476	2.86526	1.90415	0.205444	0.373712	1.90551	1.85177	2.17688	0.882751	0.878064	0.625689	0.374997	0.846555	0.65031	0.412289	0.195942	0.607742	0.264983	0	0.590811	9.18269	8.82067	4.80267	3.01959	2.66334
AC008040.5	244.591	0	0	0	0	0	0	0	0	0	0	0	0	0	0	0	0	0	0	0	0	0	0	0	0	11.3056	0	8.80433	8.47392	0	0	0	0	0	0	0	0	0	0	0	0	0	0	0	0	0	0	11.1443	14.0865
AC008073.1	5.03691	0	0	0.202776	0	0	0	0	0	0	0	0	0	0	0	0	0	0.184886	0.274863	0.133028	0	0	0	0	0	0	0	0	0	0	0	0	0	0	0	0	0	0	0	0	0	0.199485	0	0	0.132421	0	0	0.142854	0
AC008074.1	1.63125	0	0.102282	0	0	0	0	0	0	0	0	0	0	0	0	0	0	0.12497	0	0.0898919	0.0905572	0	0	0	0	0	0	0	0	0	0	0	0	0	0	0	0	0	0	0	0	0.0679158	0	0	0	0	0	0	0.0794064
AC008074.3	62.4473	0.712877	0.760266	1.1802	1.2359	0.0405451	0.0253163	0.0917888	0.067638	0.047875	0.0354662	0.108046	0	0.251002	1.26721	0.329723	0.399435	0.239398	0.513273	0.344269	0.145052	0.282822	0.0654504	0.14489	0.0714393	0.324871	0.526507	0.73041	0.949057	1.19719	1.13885	0.348761	0.116177	0.0852183	0	0.0207105	0.102011	0	0.610736	0.602726	0.399419	0.241064	0.0923379	0.0981719	0.0288166	0.124606	0.0927691	0.858858	1.16934
AC008080.1	4.31572	0.0663015	0	0	0	0.158457	0	0.0594581	0	0.0934515	0.0690555	0	0.061053	0	0	0	0.0779706	0	0	0	0	0	0	0.140911	0.139154	0.114907	0.120814	0.194496	0	0.068392	0.0585072	0.227371	0.0565291	0	0	0	0	0.124882	0	0	0	0	0	0	0.0561726	0.121548	0.0451576	0.0616269	0.148805
AC008080.4	2.70243	0	0.0403988	0	0.0408587	0	0.0525082	0	0	0	0	0	0	0.0438736	0	0	0	0	0	0	0	0	0.0679367	0	0	0	0.128434	0	0.112314	0	0.0622048	0	0.120156	0	0	0	0	0.0442413	0	0	0	0	0	0	0.0597112	0.102719	0.028359	0	0
AC008083.1	5.0872	0	0.114426	0.386221	0.350198	0.142469	0	0	0.464337	0	0	0	0	0.125704	0	0	0	0	0	0	0	0	0	0	0	0	0	0.232901	0.319981	0	0	0	0	0	0	0	0	0	0	0	0	0	0	0	0	0	0.0807303	0	0
AC008083.3	367.753	0.887252	1.76965	4.58797	4.80902	0.6328	5.70148	8.07661	7.84414	0.509232	4.42486	6.61716	14.1098	0	0	0	0	0.620212	0	0	0	3.69276	2.21249	2.85705	1.06189	0	0.470925	1.38274	0	1.87966	2.80211	1.85601	3.3521	5.49753	4.1391	1.62343	3.97536	2.37115	0	0	0	0	0	0	0.43536	1.9044	1.99256	4.43253	2.7322
AC008083.4	43.152	0.213269	0	0.819523	0	0.255453	0.474325	0.935249	0.405929	0.599717	0.657289	0.899978	0	0	0	0	0	0	0	0	0	0.443518	0	0	0	0	0.193136	0	0.189504	0.214671	0.563517	0	0.358079	1.24696	0.951588	0.126746	0	0.659481	0	0	0	0	0	0	0.179103	0.194497	0	0.57393	0
AC008115.2	3.07021	0	0	0	0	0	0	0	0	0	0	0	0	0	0	0	0	0	0	0	0	0	0	0	0	0	0	0	0	0	0	0	0	0	0	0	0	0	0	0	0	0	0	0	0	0	0.481786	0	0
AC008115.4	59.7351	0.194349	0.468333	0.063197	0.476614	0.697052	1.0847	1.04075	0.380915	0.273782	1.21096	0.205767	0.714678	0.102566	0	0.207681	0	0	0	0	0.165677	0.606875	0.28087	0.514292	0.203429	0.503331	0.0884186	0.475016	0	1.49569	0.428563	0.667368	1.0735	1.05639	1.7687	0.528584	0.97507	0.60814	0.385798	0.0907156	0	0.0621832	0.087757	0	0.164352	0.177955	0.197972	0	0.36316
AC008121.2	12.5026	0.165988	0.158264	0	0.162287	0	0	0	0	0.233548	0.17126	0.175354	0	0	0.166037	0.175503	0.194868	0	0	0	0	0	0	0	0.172759	0.14211	0.150597	0	0	0.33673	0	0	0	0	0	0.0993151	0	0	0	0.309582	0	0	0	0	0.419355	0	0.111989	0.150559	0
AC008121.3	2.85166	0	0	0	0.21657	0	0	0	0	0	0	0	0	0	0	0	0	0	0	0	0	0	0	0	0	0	0.402069	0	0.197188	0	0.391138	0	0	0	0	0	0	0	0	0	0	0	0	0	0	0	0	0.397598	0.165436
AC008124.1	299.496	3.55733	3.69698	3.9894	4.13799	2.69862	3.17182	2.86798	2.83244	2.25699	2.88544	2.70202	2.65298	1.18117	1.39827	1.47277	1.66494	0.123377	0.0937419	0.140874	0.116241	3.64122	3.31112	3.27365	3.43265	1.42876	2.3524	2.27148	1.41808	2.92227	4.0746	2.85189	3.12699	3.51523	2.25549	2.72793	3.06609	1.87302	1.13932	1.22983	1.03839	0.132084	0.162677	0.143546	3.42918	3.83491	2.90644	1.44529	1.92549
AC008175.1	1.60991	0	0	0	0	0	0	0	0	0	0	0	0	0	0	0	0	0	0	0	0	0	0	0	0	0	0	0	0	0	0	0	0.0863253	0.400843	0.493271	0	0	0	0	0	0	0	0	0	0	0	0	0.141255	0.0381959
AC008264.2	145.767	0	0	0	0	0	0	0	0	0	0	0	0	0	0	0	0	0	0	0	0	0	0	0	0	7.289	0	5.32269	8.45027	0	0	0	0	0	0	0	0	0	0	0	0	0	0	0	0	0	0	9.10583	7.99993
AC008280.3	57.4154	0.418293	1.40951	0.543525	0.717805	0.500139	0.233399	0.372903	0.204568	0.883766	0.651121	0.22138	0.384395	0.220731	0.105018	0	0.122896	0.122976	0.0921053	0.0884575	0.17824	0.21768	0.705213	0.331759	0.546959	1.71369	0.951208	0.51116	0.843702	1.39321	1.19897	0.359204	0.621554	0.699528	0.316823	0.252537	0.944571	0.392363	0.207417	0	0.305444	0.0668492	0	0	0.0883937	0.478637	0.212896	0.577692	1.09403
AC008392.1	5.83	0	0	0	0	0	0	0	0	0	0	0	0	0	0	0	0	0.128757	0	0	0.09284	0	0	0	0	0	0	0	0.194323	0	0	0	0	0	0	0	0	0	0	0	0	0.137723	0	0	0	0	0	0	0
AC008403.3	63.8609	0.617562	0.585233	0.131963	0.200901	0.493077	1.22115	0.54222	2.74769	0.289462	0.423238	0.651647	0.75274	0	0	0.21636	0	0	0	0	0	0	0	0	0	0.52629	0.932367	0	0.915095	0.414903	0	1.42067	1.2106	0.343912	0.306536	1.59207	0.41439	0.509615	0	0	0	0	0	0	0.17295	0	0.415095	1.29482	0.306827
AC008429.1	10.372	0.215296	0.289285	0	0	0.160899	0	0	0	0	0.401185	0	0.211248	0	0	0	0	0	0	0	0.225847	0.191898	0.160542	0	0.207223	0	0	0	0	0	0	0	0	0	0.192326	0	0	0	0	0	0	0	0	0.0899548	0.136645	0	0.148715	0	0
AC008434.1	6.92978	0.154691	0.147753	0	0	0	0	0	0	0	0	0.163477	0	0	0	0	0	0	0	0	0	0	0	0	0	0	0.280825	0.151188	0	0	0.272673	0	0.261296	0	0	0	0.155465	0	0	0	0	0	0	0.438571	0	0.141354	0	0	0
AC008438.1	69.915	0.464073	0.591113	0.623215	0.605297	0.555312	0.229789	0.273707	0.746894	0.653084	0.63909	0.817383	0.425344	0.652646	0.154858	0.983039	0.363279	0.18198	0.546834	0.130935	0	0.965572	1.48957	0.975234	0.805755	0.132623	1.54454	0.302376	1.51903	0.471609	0.954357	0.532524	0.391952	0.129289	0	0.648952	0.466396	0.384936	0.762874	0.721399	0.449585	0	0.4176	0	1.3036	1.41354	0.731346	0.844163	0.808021
AC008438.2	3.43621	0	0	0	0	0.175434	0	0	0	0	0	0	0	0	0	0	0	0	0	0	0	0	0	0	0	0	0	0	0	0	0	0	0	0.122554	0.22052	0	0	0	0	0	0	0	0	0	0.123627	0.134025	0	0	0
AC008440.1	209.733	1.73743	0.821843	0.417067	0.21185	2.86171	0.321978	1.3326	0.619466	2.44273	2.23036	0.687287	2.18269	6.18057	2.81528	1.36732	4.8404	1.02249	0.188398	0.367959	0.184328	3.16147	1.25412	0.905571	4.05174	0	0	0	0	0.873885	0.382552	0	0.911257	0.544192	1.61404	2.19298	1.5307	1.87968	14.4701	7.28609	5.64656	0.546966	0.194716	0	1.82346	0.990194	1.45822	0	0
AC008440.3	39.4093	0	0	0	0	0	0	0	0.147158	0	0	0	0	1.60643	0.762382	0.161365	0.71535	0	0	0	0.129554	0.633774	0	0	0.31738	0	0	0	0	0.154831	0	0	0	0	0	0	0.153051	0.094769	4.05686	1.8467	2.21369	0.0967214	0.274135	0	0	0.13918	0.308656	0	0
AC008443.3	8.34177	0	0	0.299484	0.151323	0	0.114891	0.136854	0.149379	0.217695	0.159773	0	0	0	0	0	0	0	0	0	0	0	0	0	0	0	0	0	0	0	0.272673	0	0	0	0	0.37083	0	0.192468	0	0	0	0	0	0	0	0.141354	0	0	0
AC008443.4	44.6598	0.204432	0.193772	1.0486	0.997627	0.244829	0.303193	0.718115	1.55981	0.574936	0.210184	0.862896	0.373797	0	0	0	0	0	0	0	0	0.425166	0.393541	0	0	0	0	0.599312	0.545324	0.412131	0.180071	0	1.54596	0.683083	1.21796	0.973164	0.82302	0.126542	0	0	0	0	0	0	0.343538	0	0.137428	0.367515	0.609434
AC008443.5	44.2411	0	0	0	0	0	0	0	2.07761	0	0	0	0	0	0	0	0	0	0	0	0	0	0	0.457226	0.5434	0	1.20912	0	0	0	0	0	0	2.14072	0	0	1.84611	1.17051	0	0	0	0	0	0	0	1.3175	0.771784	0	0
AC008443.6	2.27753	0	0	0	0	0	0	0	0	0	0	0	0	0	0	0	0	0	0	0	0	0	0	0	0.192929	0	0	0	0	0	0	0.488404	0	0	0	0	0	0	0	0	0	0	0	0	0	0	0.230406	0	0
AC008467.1	62.8849	0.256111	0.337371	0.183182	0.285199	0.292494	0.315812	0.151082	0.312488	0.251369	0.384755	0.224633	0.195397	0.0588269	0.0450051	0.0482428	0.0655382	0.314061	0.367609	0.272831	0.371462	0.27837	0.429477	0.274081	0.551743	0.43718	0.569471	0.435681	0.46285	0.660949	0.491702	0.571455	0.725861	0.382124	0.685764	0.722571	0.412442	0.808669	0.11158	0.0520476	0.131319	0.872608	0.738099	0.905108	0.719382	0.634051	0.838668	0.860544	0.342111
AC008494.2	12.9343	0.290474	0	0	0	0	0	0	0	0.408097	0.296462	0	0.264472	0	0	0	0	0	0	0	0	0	0.279456	0.600172	0	0	0	0	0	0.28899	0	0	0	0.242453	0	0	0.293209	0	0.282549	0	0	0	0	0	0	0	0	0	0.216156
AC008507.2	9.08707	0.0585459	0.056783	0.0765512	0.0575389	0.139905	0.0872503	0.105132	0.173855	0	0.244092	0.0620639	0.107867	0	0	0	0	0	0	0	0	0	0.112853	0	0	0	0.213433	0.0572508	0	0.0604719	0	0	0.199833	0	0.0893965	0.142351	0.234737	0.147151	0	0.109377	0	0	0	0	0.0496249	0.214718	0.0798095	0	0
AC008522.1	41.9308	0	0	1.38266	0	0	1.29246	0	0	0.815889	0	0.397851	0	0.0316057	0.0954417	0.0699796	0.0507769	0	0	0.0182281	0	0	0	0	0.0410643	0	0	0.228876	0	0	0	0	0	1.74044	0	0	0.303464	0.58266	0	0.0201627	0	0.0139504	0	0.0625139	0	0.0396091	0.0442651	0	0
AC008536.1	108.841	0.941625	0.791582	0.229006	1.0381	0.422286	0.350115	0.209438	0.57369	1.16025	0.853953	0.622672	0.540445	0.496812	0.236205	0.250753	0.414886	2.35331	1.44876	1.39413	2.20568	0.734953	1.58732	1.36689	1.7219	0.810847	1.28405	1.03553	0.421591	0.722147	0.726523	1.21359	0.499007	1.18088	0.355797	0.709237	0.709034	0.955549	0.349684	0.329531	0	1.80254	1.91086	1.00716	1.78944	0.538485	0.638206	0.432083	0.703379
AC008536.2	50.5908	0.323507	0.301509	0.408963	0.314331	0.388356	0	0.279533	0.300017	0.454416	0.658636	0.340472	0.294114	0.681238	0	0	0	1.1437	0.276862	0	0	0.672603	2.17848	0	0.332444	0.816896	0.583753	0	1.997	0.32037	0	1.12421	1.07543	0.53987	0.946635	0.189428	0	0.792133	0	0.301182	0.926317	0.402184	0.288508	0	0.27016	0.294156	0.860539	0.283366	0
AC008537.2	40.8551	0.375161	0.356512	0.120532	0.916079	0	0.9742	0.825686	0.359302	0.263837	0.193154	0.396073	0.514912	0	0.187383	0.395378	0	0.441452	0.980179	0.476526	0.478088	0.390171	0.361149	0.196272	0.389774	0	1.02024	0.733244	0.334021	1.32716	0.165258	0	0.315768	0.156719	0.280166	0.783204	0.188699	0.348919	0.553092	0	0	0.474257	0.168464	0.529011	0.473297	0	0.252599	0.169275	0.139855
AC008543.4	1.01012	0	0	0	0	0	0	0	0	0	0	0	0	0	0	0	0	0	0	0	0	0	0	0	0	0	0	0	0	0	0.0630663	0	0	0	0	0	0	0	0	0	0	0	0	0	0	0	0	0	0
AC008549.2	1.35291	0	0	0	0	0	0.0815401	0	0	0.0771944	0	0	0	0	0	0	0	0	0	0	0	0	0	0	0	0	0	0	0	0	0	0	0.046514	0.045828	0.248868	0	0.110032	0	0	0	0	0	0	0	0	0.0501647	0	0	0
AC008551.1	10.8867	0	0	0.158189	0.241679	0	0	0.216506	0.702334	0	0.254079	0	0.226313	0	0	0	0	0	0	0	0	0	0	0.257606	0	0	0.224371	0.242415	0	0.496713	0.873719	0	0	0	0	0.293436	0.50006	0	0	0	0	0	0	0	0.207931	0	0	0	0
AC008555.1	84.1307	0.456095	0.578393	0.734121	0.38168	1.00762	0.901721	1.44129	1.18486	0.707697	1.0733	1.18597	0.652499	0	0	0	0	0	0	0	0	1.66261	1.18727	2.70488	1.60922	0.278146	0.87426	0.892201	0.411721	0.260698	0.261774	0.546423	1.19164	1.03059	1.08621	0.933719	1.05047	1.22259	0	0	0	0	0	0	1.39475	1.88418	1.32573	0.578587	0.427069
AC008555.2	77.6001	0.287544	0.359694	0.287586	0.20394	1.13525	0.858705	0.617247	0.810695	1.23249	1.03566	0.781552	0.577147	0	0	0	0	0	0	0	0	2.42053	1.65577	0.701566	1.69369	0.528075	1.70054	1.25952	0.301391	0.299412	0.292033	0.288578	0.927287	0.625744	1.28082	0.828454	0.752254	0.827989	0	0	0	0	0	0	1.44032	0.89082	1.20486	0.282871	0.422317
AC008555.5	1422.78	8.94428	7.97807	9.58171	10.5205	19.0043	30.653	29.1919	24.1183	11.3596	19.8006	16.6995	20.7357	0	0	0	0.172197	0	0	0	0	11.2087	11.8856	16.0442	11.6045	6.95656	9.56557	6.14797	10.0792	7.28672	8.49135	9.06651	24.8598	29.5071	17.3442	16.4161	17.3534	13.1834	0	0	0	0	0	0	11.4985	16.8239	11.6835	10.6795	14.4553
AC008567.2	1.56261	0	0	0	0	0	0	0	0	0	0	0	0	0	0	0	0	0	0	0	0	0	0.116392	0	0	0	0.109836	0	0	0	0	0	0	0	0	0	0	0	0	0	0	0	0	0	0	0	0	0	0
AC008567.3	81.3967	0.682997	0.906929	1.55714	0.921758	0.10205	0.444907	0.582644	0.671367	0.240588	1.42015	0.361701	1.17804	0.360498	0.686763	0.733006	0.401469	0.324794	0.25236	0.288799	0.400193	0.35549	1.23396	1.26705	0.983959	0.355785	0.310884	0.333891	0	1.58005	0.903808	0.879052	0.290566	0.285608	0.389274	0.310139	0.171278	0.80243	0.136419	0.382496	0.499689	0.273609	0	0.244808	1.30048	1.64231	1.10281	0.0789799	0.510677
AC008568.1	1.32777	0	0	0	0	0	0	0	0	0	0	0	0	0	0	0	0	0	0	0	0	0	0	0	0.189222	0	0.207991	0	0	0	0	0	0	0	0	0	0	0	0	0	0	0	0	0	0	0	0	0	0
AC008581.1	35.0033	2.28386	0	0	0	0	0	0	0	0	0	0	0	0	0	0	0	0	0	0	0	0	0	0	0	1.90432	0	0	0	0	0	0	0	0	0	0	0	0	0	0	0	0	0	0	0	0	0	4.19709	0
AC008592.4	10.3137	0	0	0	0	0	0.309569	0	0	0	0	0	0	0	0	0	0	0	0	0	0	0	0.805382	0	0.433032	0.177846	0.378166	0	0.18556	0	0	0	0.175366	0	0	0	0	0	0	0.194563	0	0.131583	0	0.586781	0.175365	0	0	0.749832	0
AC008592.5	4.07618	0	0	0	0	0	0	0	0	0	0	0	0	0	0	0	0	0	0.136015	0.131625	0.132266	0	0	0	0	0.1333	0	0	0	0	0	0	0	0.129961	0	0	0	0	0	0	0	0.0987148	0	1.32246	0.13104	0	0	0	0
AC008608.2	66.8402	1.18584	0.22371	0.454314	0	1.42102	1.40566	0.621908	0.897616	2.00018	0.486272	0.750154	1.73182	0.749772	0.236213	0	0	0	0	0	0	0.986309	0.684684	0.493225	0.245416	0.604232	0.429178	0.463508	0.631095	0.475669	0.626531	0.819704	0.397274	0.990277	0	0.280957	0.955803	1.17068	0.231906	0	0	0	0	0	1.59125	1.08066	1.27157	0.423192	0.35327
AC008610.1	94.7735	0.261162	0.245493	0.332542	0	0.939322	1.35356	0	1.22849	0	1.60313	0.550386	0.714317	0.275142	0	0	0	0	0	0	0	0	0.753858	0	0	2.21217	1.18051	0.765635	1.85003	0.260944	1.14967	0	1.52767	0.872182	1.54212	0.462549	0.526681	1.60773	0	0	0	0	0.233599	0	0.656252	0.237834	0.349282	1.15886	0.777699
AC008629.1	11.1706	0.548834	0	0.174434	0	0	0	0	0.257366	0	0	0	0	0.578139	0	0	0	0	0	0	0	0	0	0	0	0	0	0	0	0.273651	0.241583	0.950494	0.229037	0.229084	0	0.323439	0	0.168725	0	0	0	0	0	0	0	0	0.222746	0	0
AC008641.1	12.2381	0.691157	0	0.422556	0.66767	0	0	0	0	0	0	0	0	0	0	0	0	0	0	0	0	0	0	0	0	0	1.23635	0	0	0	0.60648	0	0	0	0	0	0	0	0	0	0	0	0	0	0.572136	0	0	0	0
AC008655.2	101.944	1.2792	2.35451	0	0.826388	0	3.46291	0.728027	0.386827	0.598911	4.73962	0.448236	0.386031	0	0.420878	0	0	0	0	0	0	0	1.23069	0.43382	0.434685	0	0.383619	0.417208	0	0.416823	3.75098	1.49427	1.05492	0.710682	1.23186	1.72614	1.73137	1.03536	0.409804	0	0	0	0.378803	0	0.354719	0.774216	0.562292	0	0
AC008663.2	15.9267	0.110064	0.249961	0.3368	0.216573	0	0.273582	0.033053	0.0730477	0.103477	0.317511	0.0778408	0.169186	0.127372	0.317243	0	0.0863344	0	0	0	0	0	0.176835	0.245968	0.154382	0.0729212	0.14346	0.143524	0.174853	0.152148	0.129555	0	0.345186	0.122797	0.28117	0.185367	0.14701	0.30038	0.146635	0.102848	0	0.0236757	0.0332592	0	0.21797	0.269313	0.200469	0.0687095	0.0274712
AC008667.1	6.20057	0.147361	0	0.0951903	0	0.176312	0	0	0	0	0	0	0	0	0	0	0	0	0	0	0	0.306627	0.283816	0.309964	0.153607	0	0	0	0	0	0	0	0	0.123164	0	0	0	0	0	0	0	0	0	0	0	0.269381	0.199192	0	0.109984
AC008667.3	2.41435	0.153088	0	0	0	0	0	0	0	0	0	0	0	0	0	0	0	0	0	0	0	0	0	0	0	0	0	0	0	0	0.134927	0	0	0	0	0.0917681	0	0	0	0	0	0	0	0	0	0	0.206822	0	0
AC008680.1	12.6686	0	0	0.310101	0.483205	0	0	0	0	0	0	0	0	0	0	0	0	0.58996	0.418765	0	0	0	0	0.504228	0	0.414043	0	0.489054	0	0	0	0	0.409898	0	0	0	0	0	0	0	0	0.915414	0	0	0	0	0	0	0
AC008691.1	21.2229	0.472887	0.203272	0.540247	0.831591	0.15199	0.143578	0.037632	0.0327735	0	0	0.0348935	0.0688835	0.162313	0	0	0	0	0	0	0	0	0.031705	0	0	0.0363345	0.0600131	0	0	0.219843	1.1477	0.368457	0.0357366	0.0349781	0.0504428	0.0965317	0.0418833	0.026314	0	0	0	0	0	0.361892	0	0	0.0860496	0.0699209	0.0948957
AC008731.1	17.6382	0	0.137236	0.185394	0	0.343185	0	0	0.555585	0	0.44488	0.151625	0.131533	0.151299	0	0	0	0.0337424	0	0	0	0.29845	0.138124	0.150919	0	0	0.286544	0	0.25631	0.146027	0.126426	0	0.242555	0.23976	0.21582	0.344388	0.144098	0.625302	0	0	0	0	0	0	0.483796	0.131112	0	0	0
AC008735.4	191.075	1.74189	2.18279	1.64746	1.18083	1.60282	1.69296	1.07022	0.910506	1.50905	2.21859	1.41693	0.122941	0.989538	1.34305	0.854205	0.786944	1.73364	0.822785	0.793687	1.1406	2.50959	1.0324	2.39977	2.51685	1.2667	0.486912	0.654849	0.958553	1.50301	1.06313	1.84335	0.680485	0.89604	1.41365	2.17471	1.7496	1.92129	1.98683	0.750073	1.56091	1.19431	0.845087	0	1.46976	2.5731	3.08294	0.612399	0.300127
AC008736.1	165.286	0.589443	0.845482	1.14228	0.576809	0.528935	0.109473	0.913591	0.712823	1.24443	1.52306	1.40189	1.48625	0.932658	2.06611	1.87501	2.5958	0.346691	0.258068	0.249437	0.501506	1.22651	1.56099	1.7048	0.768036	2.1495	0.802795	1.29626	1.71117	0.149935	1.169	2.02849	0.996426	1.35481	0.221592	1.32613	1.92488	2.66054	1.89098	2.06187	2.57156	0.280945	0	0.836572	0.993902	1.75098	2.19111	3.08807	1.20982
AC008736.2	1.97636	0	0	0	0	0	0	0	0	0	0	0	0	0	0	0	0	0	0	0	0	0	0	0	0	0	0	0	0	0	0	0	0	0	0.253661	0	0	0	0	0	0	0	0	0	0	0	0	0	0
AC008738.3	302.942	0	0	0	0	0	0	0	0	0	0	0	0	0	0	0	0	0	0	0	0	0	0	0	0	17.519	0	0	0	0.412633	0	0.19969	0	0	1.12814	0	0	0	0	0	0	0	0	0	0	0	0	0	14.3852
AC008738.5	6.09695	0	0.272809	0	0	0.590702	0	0	0	0	0.688668	0	0	0	0	0	0	0	0	0	0	0	0	0	0	0	0	0	0	0	0	0	0	0	0	0	0	0	0	0	0	0	0	0	0	0	0	0	0
AC008741.2	93.6341	0.861511	1.17318	1.0534	0.670742	0.653938	0.971669	0.253359	0.363457	0.452203	0.33536	0.531648	0.258927	0.888996	0.526033	0.541745	0.613087	0.235463	0.178541	0.270867	0.188444	1.71114	0.734039	0.578244	0.823138	1.25717	1.4449	1.43054	1.12159	1.0624	0.619207	0.480004	0.738212	0.469494	0.954755	0.404206	0.702145	0.632015	0.882474	0.73034	0.354098	0.129594	0.363637	0.174225	1.10641	0.698993	0.8772	0.546353	0.6454
AC008750.1	314.851	0	0	0	0	0	0	0.480594	0	0	0.972322	7.19171	0	0	0	0	0	0	0	0	0	21.5619	19.0076	28.0588	11.2012	0	0	0	0	0	0	0	0	0	0.549658	1.28759	2.15676	3.95539	0	0	0	0	0	0	23.6073	19.2079	23.0462	0	0
AC008750.2	426.068	0	0	0	0	0	0.0954905	0.253992	0	1.01453	0.502721	5.52505	1.25202	0	0	0	0	0	0	0	0	21.1342	30.9332	20.3611	17.059	0	0	0	0	0	0	0	0	0	0.900587	2.20556	1.74787	7.05226	0	0	0	0	0	0	34.7482	30.7487	46.4628	0	0
AC008750.7	59.5129	0.150745	0	0	0	0	0.335923	0.266883	0	0.212155	0	0.088667	0	0	0	0.121064	0	0	0	0	0	4.06799	2.93647	2.15833	1.82798	0.258585	0.451318	0.515668	0	0.306582	0	0	0	0	0	0.151468	0	0.519495	0	0	0	0	0	0	2.71	3.79703	5.23106	0	0.0586267
AC008752.1	1.93453	0	0	0	0	0	0	0	0	0	0	0	0	0	0	0	0	0	0	0	0	0	0	0	0	0	0	0	0	0	0	0	0.205045	0	0.362568	0	0	0	0	0	0	0	0	0	0	0	0	0	0
AC008752.2	12.6114	0.101343	0.0976197	0.0658709	0.198784	0.121167	0.15081	0.0903913	0.0992071	0	0.105201	0	0.0931464	0	0	0	0.238214	0.119175	0	0	0	0	0	0	0.212083	0.0874426	0	0.198152	0	0.103917	0.178768	0	0.344322	0.169486	0	0.18364	0.203403	0.0633953	0.201082	0	0	0	0	0	0.0856801	0	0	0.186765	0.0757384
AC008753.2	90.8582	0	0	0	0	0	0	0	0	0	0	0	0	2.26056	1.33343	0.83833	1.57212	2.21116	2.08034	1.13694	2.04601	0	0	0	0	0.908142	0.969734	0.52425	0	0	0	0	0	0	0	0	0	0	3.13767	0.999317	0	1.34247	1.67886	1.4946	0.22459	0	0.179253	0.950723	0.199665
AC008753.3	21.1553	0	0	0	0	0	0	0	0	0	0	0	0	0.223194	0.422418	0.222359	0.496805	1.74448	0.551444	0.717446	0	0	0	0	0	0.180329	0.191766	0	0	0	0	0	0	0	0	0	0	0	0.207586	0	0	0.667066	0.569702	1.1898	0	0	0	0	0
AC008758.2	1.31402	0.111904	0	0	0	0	0	0	0	0	0	0	0	0	0	0	0	0	0	0	0	0	0	0	0	0	0	0	0	0.114541	0	0	0	0	0.169304	0	0	0	0	0	0	0	0	0	0	0	0	0	0
AC008759.2	4.50896	0.136468	0.261443	0.0882819	0	0	0.101418	0	0	0	0.282383	0.144301	0.125197	0	0	0	0	0	0	0	0	0.28399	0	0	0	0	0	0	0.122009	0	0	0	0	0	0	0.0820038	0	0	0	0	0	0	0	0	0	0	0	0.124668	0.101884
AC008759.3	7.40858	0	0.165037	0	0.677466	0	0	0	0	0	0	0	0.158674	0	0	0	0.203413	0	0	0	0	0	0	0	0	0	0	0	0.154461	0.526672	0	0	0	0	0	0	0	0	0	0	0	0	0	0	0	0	0	0.156906	0
AC008760.1	289.882	3.33316	4.75292	4.89968	5.00054	4.33716	4.23984	4.88509	4.1811	2.88605	2.83296	1.69569	1.71326	0	0	0	0	0.133908	0	0	0.199627	0.745542	1.14386	0.999321	1.88849	1.58693	1.80386	0	0	2.36018	3.15433	2.86206	5.57316	5.61543	4.94398	4.72322	2.82453	3.87256	0	0	0.332263	0	0	0.324926	0	0.870596	1.57297	0	1.75842
AC008764.2	524.777	3.66887	2.90955	5.55612	3.02056	4.73902	4.59482	4.65819	2.90626	6.34439	7.20577	7.43122	2.05643	3.26995	5.04691	4.402	0.992308	0.332411	0.48555	0.717885	0.239115	3.52057	8.68877	3.79403	4.0737	0.715592	3.82439	3.86134	1.49726	6.1845	6.4595	1.95601	6.3554	4.47606	4.56851	4.65207	4.27186	5.20198	7.14318	2.8911	6.48556	1.23386	1.00869	1.56947	7.55642	5.39418	5.46255	0.747987	1.05019
AC008764.6	32.6064	0.0931644	0.18152	0.163033	0.0611235	0.111269	0.6717	0.140013	0.247693	0.0437991	0.064908	0.164753	0.143252	0.0984124	0	0.100591	0.0365428	0.0730002	0.110527	0.0262442	0.132711	0.129368	0.119753	0.298342	0.294163	1.35138	0.850088	1.0023	0.700344	0.354507	0.109672	0	0.292364	0.129936	0.571758	0.113727	0.155524	0.1957	0.0620989	0.0870645	0	0.0200562	0.0563251	0.269557	0.184565	0.256508	0.16978	0.698905	0.581427
AC008771.1	50.5893	0.120069	0.0851179	0.0392403	0.117994	0.421626	0.939361	0.605189	0.178207	0.543286	0.0916498	0.190914	0.0811039	0	0	0	0	1.00088	0.851234	0.567936	0.570902	0	0.11572	0.127691	0	0.843102	0.218843	0.509072	0.499947	0.185983	0.317886	0.30268	0.684997	0.819877	0.549868	0.226642	0.180543	0.339451	0	0	0	0.943748	0.864668	1.38987	0.152645	0.0807658	0.0599334	0.842782	0.323461
AC008781.2	5.74905	0.0255361	0	0	0	0	0	0	0	0.0360191	0	0.0270999	0	0.161858	0.0773331	0.0551912	0.0901551	0	0.0227387	0.0215789	0.0218302	0.0531915	0.0246193	0.0272774	0.134444	0.0222397	0	0.0749283	0	0.0530517	0	0	0.0437366	0	0	0.0155989	0.0255732	0.0322031	0.127737	0.119331	0.0751785	0.0495144	0.0231659	0.0739526	0.151817	0.0703215	0.0698412	0.0239792	0
AC008799.2	4.57184	0	0	0	0.120602	0	0	0	0	0	0	0	0	0	0	0	0	0.144783	0.757036	0.104154	0.3145	0	0.237146	0	0	0.105934	0	0	0	0	0	0	0	0	0	0	0	0	0	0	0	0.0784915	0.110989	0	0	0	0	0	0
AC008840.1	1.9503	0	0	0	0	0	0	0	0	0	0	0	0	0	0	0	0.338527	0	0	0	0	0	0	0	0	0	0	0	0	0	0	0.495915	0	0	0	0	0	0.100396	0	0	0	0	0	0	0	0	0	0	0
AC008875.1	20.3649	0.275221	0.177011	0.119414	0	0	0.204847	0.0819477	0.180059	0.129249	0	0	0.0843634	0	0	0	0.107839	0.107875	0.0809454	0.0775895	0	0.190988	0.0883923	0	0	0.39625	0.417467	0.717546	0.246991	0.0942236	0.404628	0	0.156009	0.383604	0.13928	0.110983	0.0920406	0.0574458	0	0	0	0.293751	0.248634	0	0.310425	0.0840176	0.311663	0.16947	0.342906
AC008883.2	8.53226	0	0.22545	0.305245	0	0	0	0	0	0.336043	0	0	0	0	0	0	0	0	0	0	0	0	0	0	0	0	0.216304	0	0	0.719043	0	0	0	0	0	0	0	0.147487	0	0	0	0	0	0	0	0	0	0	0
AC008892.1	21.8896	0	0	0	0	0.97819	2.61653	0.709608	0.765491	0	0.555869	0.5729	0	0	0	0	0	0	0	0	0	0	0	0	0	0	0.245727	0	0.240592	0	0	0	0.226996	0	0.40075	0	0	0	0	0	0	0	0	0	0	0	0	0.240749	0.202392
AC008894.1	3.06167	0	0	0	0	0	0	0	0	0	0	0	0	0	0	0.153011	0	0	0	0	0	0	0	0	0.151811	0	0	0	0	0	0	0	0	0	0	0	0	0	0	0	0	0.183839	0	0	0	0	0	0	0
AC008894.2	2711.53	0	0	0	0	14.9484	15.0259	0	0	0	0	27.4858	18.5021	36.2185	35.8502	33.676	29.7674	0	0	0	0	0	0	0	0	63.6295	43.4749	49.6926	56.0936	0	0	0	0	11.941	11.9306	13.964	15.2568	14.7976	30.9026	36.2082	26.8366	0	0	0	0	0	0	83.1115	68.5864
AC008897.2	2.20882	0	0	0	0	0	0	0	0	0	0	0	0	0.346226	0	0	0.385418	0	0	0	0	0	0	0	0	0.140562	0	0	0	0	0	0	0	0	0	0	0	0	0.323467	0	0	0	0	0	0	0	0	0	0
AC008897.3	42.328	0.373975	0.177709	0.24032	0.547924	0	0.138734	0.493889	0.358218	0	0	0	0	0.394306	0	0	0	1.32016	0.488579	0.475016	0	0.38894	0	0.586997	0	1.59697	0.169507	0.182732	0.499471	0	0.49421	0	0.314788	0.312448	0.279308	0.111542	0.188099	0.579728	0.183793	0.174323	0.541724	0.590993	0.839689	0.527388	0.157272	0	0.251815	0.675053	0.418244
AC008906.2	68.9136	1.52026	0.410922	0.695112	0	1.04062	0.965934	1.47282	1.65191	0	0	1.42214	1.05637	0	0.21656	0.608062	0.225852	0	0	0	0.184328	0	1.29687	0.679179	2.18819	0.184845	0.196648	0.848893	0.578764	0.218471	0	0.749837	0.546754	1.26978	0.287226	1.16099	0.580916	0.805578	0.638387	0.404783	0	0	0	0	0.911732	0.594116	0.729111	0	0.143478
AC008915.2	4.44836	0	0	0	0	0	0	0	0	0	0	0	0	0	0	0	0	0	0	0	0	0	0	0	0	0	0	0	0	0	0	0	0	0	0	0	0	0	0	0	0	0	0	0.911427	0	0	0	0	0
AC008937.1	1.00879	0.181211	0	0	0	0	0	0	0	0	0	0	0	0	0	0	0	0	0	0	0	0	0	0	0	0	0	0	0	0	0	0	0	0	0.120332	0	0	0	0	0	0	0	0	0	0.481283	0	0.225959	0	0
AC008937.3	1.3408	0	0	0	0	0	0	0	0	0	0	0	0	0	0	0	0	0	0	0	0	0	0	0	0	0	0	0	0	0	0	0	0	0	0	0	0	0	0	0	0	0.259601	0.140309	0.111846	0	0	0	0	0
AC008940.1	2.33263	0	0.0921735	0	0	0	0	0	0	0	0	0	0	0.100908	0	0	0	0	0	0	0	0	0	0	0	0	0	0	0	0	0	0.32826	0	0	0	0	0	0	0	0	0	0	0	0	0	0	0.0649322	0	0
AC008946.1	13.1401	0.465036	0.219473	0.148555	0	0.557216	0.516855	0	0	0	0	0	0	0	0	0	0	0	0	0	0	0.966994	0	0	0.240695	0	0.420835	0	0	0.46668	0	0	0.19483	0.582543	0.574608	0.275627	0.234231	0.143531	0	0	0	0	0	0	0.195057	0	0	0	0.173188
AC008957.1	280.247	6.60954	7.02412	2.07751	6.30677	0.807399	2.39839	0.955175	2.23705	1.18264	1.66845	0	0.963051	3.90911	5.74101	1.8896	3.50256	0.494127	0	0.160888	0.119169	3.32476	1.28265	0.198732	2.92058	2.48045	4.44707	0.322529	3.05436	6.6904	2.92292	4.29151	0.915954	0.645145	0.843307	0.98441	0.537347	0.521827	4.01319	2.49963	1.6692	0.864643	0.296722	0.328027	2.60159	1.59254	0.84591	3.88225	0.82603
AC008957.2	1.16917	0	0	0	0	0	0	0	0	0	0	0	0	0	0	0	0.302195	0	0	0	0	0	0	0	0	0	0	0	0	0	0	0	0	0	0	0	0	0	0	0	0	0	0	0	0	0	0	0	0
AC008966.1	2.74478	0	0	0	0	0	0	0	0	0	0	0	0	0	0	0	0	0	0	0	0	0	0	0	0	0	0	0.678325	0	0	0	0	0	0	0	0	0	0	0	0	0	0	0	0	0	0	0	0	0
AC008966.2	36.0446	0.619717	0.391474	0.132411	1.00798	0.742206	0.612695	0	0.590742	0.871407	0.212344	0	1.13301	0	0.206115	0	0	0	0	0	0	0	0.397654	0.64687	1.07144	0.352055	0.187119	0.201861	0	0.416303	0.545858	0	0.867669	0.34511	0.922709	0.368646	0.415846	0.383518	0	0	0	0	0	0	0.347092	0.188431	0.416515	1.48471	0.769731
AC008972.2	6.48942	0	0	0	0	0	0	0	0	0	0	0	0	0	0	0	0.424182	0	0.157518	0	0	0	0	0	0	0.308883	0	0	0	0	0	0	0	0	0	0	0	0	0.355467	0.168478	0	0.114321	0	0	0	0	0.243494	0.163333	0.13475
AC008993.3	2.02162	0	0	0	0	0	0.094669	0.0282829	0	0	0	0.033674	0	0	0	0	0	0	0	0	0	0	0	0	0.0664822	0	0.028931	0.134853	0	0.0325018	0	0	0	0	0	0.0383129	0.031972	0	0	0	0	0	0	0	0.0268739	0	0.0215582	0	0.0237749
AC009021.1	80.9726	0.236304	0.797143	0.270082	0.551782	2.38086	1.4689	0.492582	2.25573	1.99204	2.46135	0	1.29131	0.14934	0	0	0.166169	0	0	0	0	0.294777	1.22767	0.146595	1.60783	0.359449	1.28081	0	0.125354	0.282397	0.374435	0.982742	1.18239	0.946802	0.625822	1.33525	0.858481	0.871016	0.27601	0.132038	0.407232	0	0	0	0.593116	0.387119	0.378475	0.626111	0
AC009021.2	97.1986	0.571374	0.690057	0.245378	0.620218	1.88275	2.51213	0.762947	1.86204	1.36141	1.81049	0.752385	1.39901	0.0832412	0.258322	0.169962	0.417258	0	0	0	0	0.533462	0.550789	0.462194	0.621668	0.376857	1.04234	0.211958	0.639379	0.673779	0.469613	0.404936	1.71843	1.10456	1.47907	1.12899	0.76981	1.27773	0.610108	0.386611	0.637164	0.0127097	0.0178581	0	0.351112	0.216923	0.457428	0.442488	0.44255
AC009041.1	261.847	0	0	0	0	6.18966	6.16322	3.58576	6.1544	3.36756	5.3414	2.65015	5.64103	0	0	0	0	0	0	0	0	0	0	0	0	0.46526	3.15498	2.45107	0.613521	0	0	0	10.7731	9.36015	12.6259	6.20786	4.68181	8.84402	0	0	0	0	0	0	0	0	0	1.56738	2.25661
AC009041.2	1436.9	0	0	0	0	37.4406	62.2178	40.7341	43.5214	16.9974	53.0064	19.3973	26.6211	0	0	0	0	0.0272651	0	0	0	0	0	0	0	7.22228	16.1339	8.61088	5.50408	0	0	0	38.2547	25.9104	46.0355	14.4667	13.8127	22.1783	0	0	0	0	0	0	0	0	0	7.78227	12.5388
AC009061.2	405.977	7.26161	6.09702	5.23522	5.53908	4.39781	3.36065	3.46542	2.40593	1.19086	2.05364	1.59297	1.53653	2.1417	1.51521	1.39483	2.01031	1.89759	2.60244	1.58273	2.10831	2.56284	1.7685	2.31684	2.01841	3.74913	3.23197	3.14821	1.52001	4.32851	5.04895	3.78263	3.71443	3.76033	2.66475	1.73156	2.14538	1.40858	2.44738	1.7319	1.53462	2.97403	3.07056	2.14716	1.42036	2.03637	1.55402	2.68308	3.53006
AC009065.8	76.6057	0.380558	0.642144	0.680797	0.373343	0.796172	0.424824	0.339757	0.746267	0	1.48229	0.805884	0.437367	0.301262	0.478015	0.406792	0.335484	0.223749	0.0839052	0	0.162221	0.396117	0.641651	0.302191	0.398405	0.410761	0.606021	0.651103	0.512137	0.878924	0.67136	0.326667	0.727785	0.397803	0.433067	0.805264	0.668218	0.476425	0.0944509	0.444094	0.27815	0.182694	0.257791	0.81711	0.321861	0.435601	0.775454	0.790206	0.355576
AC009088.1	94.4374	1.77417	0.513734	0.519819	0.870545	0.848325	0.924458	0.713492	0.609861	0.624921	1.84392	0.845517	0.571122	0.561842	0.178357	0.759353	0.417124	0.417232	0.391516	0.600181	0.226941	1.29277	0.512842	0.56399	0.557511	0.153319	0.484469	0.780579	0.318521	0.638099	0.391275	0.609007	0.905417	1.03863	0.673739	0.858913	0.622942	0.777912	0.440647	0.331295	0.259516	0.511494	0.400773	0.508458	0.825609	0.812498	0.783772	0.573975	0.066321
AC009088.3	4.02486	0	0	0	0	0	0	0	0	0	0	0	0	0.320404	0	0	0.357347	0	0	0	0	0	0	0	0	0	0	0	0	0	0	0	0	0	0	0	0	0	0	0	0.869301	0	0	0	0	0	0	0	0
AC009090.2	2.06851	0	0	0	0	0	0	0	0	0	0	0	0	0	0	0	0.227327	0	0	0.328116	0.164547	0	0	0	0	0	0	0	0	0	0	0	0	0	0	0	0	0	0	0	0	0.122348	0	0	0	0	0	0.174567	0.288828
AC009093.1	5.26473	0	0	0	0	0	0	0	0	0	0	0	0	0	0	0	0	0.125077	0.115983	0.160231	0	0	0	0	0	0.338399	0	0	0	0	0	0	0	0	0	0	0	0	0	0	0	0.192664	0	0.0884641	0	0	0	0	0
AC009093.2	36.4316	0.155916	0.32947	0.120875	0.213316	0	0.0806436	0.0974988	0.030801	0	0.161019	0	0.0285007	0.0326326	0.187042	0.530346	0.0727035	0.0363091	0.749382	0.275561	0.357043	0.0643457	0.299043	0.0989291	0.0650285	0.322641	0.634235	0.679814	0.50112	0.158413	0.274828	0.0528903	0.0528799	0.0775537	0	0.0188557	0.0618837	0.194323	0.446519	0.158784	0.634886	0.159614	0.112062	0.620724	0.516627	0.170819	0.231964	0.344555	0.185084
AC009093.4	45.9722	0	0.143359	0.72636	0.293493	0.358904	0.111409	0.796677	0.652507	0.422162	0.0774871	0.396301	0	0.395501	0.300353	0.556373	0.880604	0	0	0	0	0.468102	0.649917	1.18262	1.64118	0	0.340405	0.586345	0.133939	0.152532	0.132192	0	0.126731	0	0.450858	0.0899452	0.0753549	0.140022	0.740014	0.27979	0.436095	0.190557	0.134999	0	0.695339	0.548285	1.77346	0	0
AC009093.5	6.35413	0	0	0	0	0	0	0	0.28569	0.431137	0	0	0	0	0.152259	0.318109	0	0	0	0	0	0	0	0	0.315803	0	0.277041	0	0	0	0	0	0	0	0	0	0	0	0	0	0.879884	0	0	0	0.25649	0	0.204391	0	0
AC009093.6	101.919	0	0.219388	0.395258	0	0	0	0.406404	0.443672	0.430889	0.948843	0.0808953	0	1.37252	0.0766294	0.243272	0.179762	0	0	0.129575	0	1.91116	0.810784	2.09154	2.63178	0.393798	0.277933	1.19698	0	0	0.539706	0	0.0646579	0.511775	1.37988	0.596492	0	0.762019	0.30204	0.571152	1.11249	0	0	0	0.83864	0.97928	2.32674	0.348223	0.456961
AC009095.1	77.5727	1.37611	0.841378	0.466975	0.60131	2.00938	0.835731	0.733049	0.556049	1.58087	0.850594	0.918736	0.563652	0.376777	0.308183	0.164574	0.239814	0.239652	0.0452241	0.0861662	0.217636	0.955275	0.442132	0.651195	0.749749	0.088498	0.278797	0.299052	0	0.737971	0.49484	0.349339	1.04465	0.852825	0.857195	0.961493	0.868308	1.18589	0.406768	0.0476149	0.299333	0.262599	0.276974	0.146979	0.734753	0.934864	1.18198	0	0.0762941
AC009102.2	4.81095	0	0	0	0	0.0479327	0.0598399	0.0361328	0.15965	0.113173	0.0418996	0	0.185015	0	0	0	0	0	0	0	0	0.0835761	0	0.0427845	0.0422023	0	0	0	0	0	0	0	0.137241	0.167883	0	0.244592	0.201012	0.126318	0	0	0	0	0	0	0.170256	0.0368162	0.0821978	0.0375436	0
AC009107.2	19.6874	0.288251	0.13789	0.186281	0	0.172432	0.535406	0.25542	0	0.405725	0.149007	0.457084	0	0	0	0	0	0	0	0	0	0	1.11037	0.151642	0	0.371139	0	0.563474	0.257546	0	0	0	0	0.120464	0	0.259525	0.579215	0	0.142316	0	0	0	0	0	0	0.395245	0.194878	0.394257	0.322735
AC009108.3	12.1155	0.0352826	0.189457	0.139176	0.0521179	0.0210652	0.210619	0.127526	0.0706023	0.0995475	0.129219	0.0936324	0.0977225	0.0186381	0.0712698	0	0.0415274	0.0621976	0.0943563	0.119248	0.105601	0	0.20411	0.11318	0	0.046137	0.161062	0	0	0.16515	0.171362	0	0.151204	0.177175	0	0.0863121	0.0883158	0.111328	0.0706582	0	0.103955	0.0684886	0.112083	0	0.164891	0.145783	0.120714	0.0165988	0.185037
AC009113.1	187.374	2.10205	2.22661	1.95982	1.91592	2.13844	2.41987	1.42857	1.89129	1.31776	1.79083	1.29438	1.24532	0.959518	0.707294	0.729103	0.824582	0.61001	0.623892	0.460526	0.687727	2.70281	1.45113	2.21755	1.17497	0.926603	1.70529	1.19296	0.843126	1.59036	2.3372	1.42148	1.64449	2.28034	1.87303	0.681615	1.29947	0.916306	0.856729	0.848893	0.381988	0.452849	0.517922	0.225449	1.63097	1.88188	1.56143	0.63353	0.933021
AC009118.2	36.6334	1.21903	0.471591	0.680274	0.615502	0.557485	0.470595	0.685591	0	0.814431	0.330646	0.486816	1.03926	0.333645	0	0	0.911961	0	0	0	0	0	0	0	0	0	0	0	0	0.817554	0.49343	1.06144	0.486739	0	0	0.504012	0	0	0.359598	0.512021	0	0	0	0	0	0.489117	0	0	0
AC009119.1	108.31	1.00888	2.1677	0.777748	1.05794	0	0	0	0	0	0	0	0	1.29198	0	0	2.26692	0.678144	2.35066	2.25654	0.919792	0	0	0	0	2.34306	0.654394	0.84521	4.10876	2.28254	1.71507	0.541082	0	0	0	0	0	0	0.693664	0.829151	1.0174	2.06747	4.0179	1.43261	0	0	0	4.44494	1.5704
AC009119.3	1.81772	0	0	0	0.259956	0	0	0	0	0	0	0	0	0	0	0	0	0	0	0	0	0	0	0	0	0	0	0	0	0	0.470176	0	0	0	0	0.15752	0	0	0	0	0	0	0	0	0.223595	0	0.178467	0	0
AC009120.4	91.6424	0.853922	1.30172	0.989819	1.33551	1.22649	0.380331	0.904357	0.328504	1.20138	1.05678	0.541183	0	1.08061	0.170783	0.902213	0	0.40187	0	0.289173	0	0.710575	1.15101	1.7908	0.355361	1.02294	1.39427	0.667624	0	0.519278	0.15049	0.58835	0.863978	0.713543	1.27898	0.612684	0.343435	0.848573	0.168156	0.318506	0	0.10819	0	0	2.15674	1.24778	1.49724	0.309464	0.127386
AC009120.6	8.72615	0	0.884593	0.149695	0.456882	0	0	0	0	0	0	0.247104	0	0.246968	0	0	0	0.275884	0	0.198577	0	0	0.225526	0	0.242561	0	0.212067	0	0	0.470235	0.206373	0	0	0	0	0	0	0	0	0	0	0	0	0	0.196579	0	0	0	0
AC009120.7	3.06102	0.0456842	0.0444004	0	0	0	0	0	0	0.0644153	0.0476757	0	0	0.0482491	0	0.0492126	0	0	0	0	0	0.0951439	0	0	0	0.119065	0.166636	0.0446771	0	0.0472912	0.0403256	0	0	0	0	0.0278228	0	0	0	0	0	0.00588883	0	0	0	0.0419058	0	0	0
AC009121.1	22.7225	0.254629	0.678588	0.0831767	0.125094	0.380328	0.237128	0.0571103	0.629274	0.179458	0.530546	0	0.175879	0	0	0	0.0748645	0.149675	0.281926	0	0.271688	0	0	0	0	0.275901	0.232017	0.186742	0.114529	0.656941	0.224704	0.436557	0.16287	0.0532512	0.582691	0.077331	0	0.119935	0	0	0	0.122776	0.11522	0	0	0.233423	0	0	0.0952544
AC009121.2	11.2612	0.174825	0.103936	0.140289	0.276758	0.129158	0	0.0962438	0	0	0.112056	0.228642	0	0.113994	0	0	0	0	0	0	0	0	0	0	0	0	0.0982379	0	0.0968026	0.553168	0.381041	1.34455	0	0.180633	0	0	0.175801	0	0	0	0	0.11069	0	0	0	0.0798203	0	0	0.322837
AC009123.1	20.4993	0.218913	0.197694	0.178996	0.365845	0.374772	0.424748	0.0907334	0.470097	0.341483	0.415886	0.342765	0.237767	0	0	0	0	0	0	0	0	0.0975679	0	0	0	0.0184506	0.374255	0	0	0.30887	0.332395	0.695224	0.281606	0.334594	0.304432	0	0.124051	0.594114	0	0	0	0	0	0	0.0994658	0	0.306902	0	0
AC009133.3	374.262	3.68929	5.28715	5.14836	4.72184	5.16497	4.45161	3.33115	3.7883	4.64309	3.93518	1.76734	2.78019	0.2095	0.480096	0.171096	0.373386	0.186515	0.14102	0.502926	0.169469	2.56128	3.05924	2.24182	4.50597	1.86239	3.90785	2.36659	1.10852	4.25463	4.51754	5.70725	5.80033	4.71344	7.00913	4.08668	3.42782	4.36044	0.356625	0.333606	0.349869	0.179125	0.143822	0.343843	1.91881	1.52865	2.39725	1.55901	1.36626
AC009133.4	13.5099	0	0	0	0	0	0	0	0	0	0	0	0	0	0	0	0	1.66287	0	0	0	0	0	0	0	0	0	0	0	0	0	0	0	0	0	0	0	0	0	0	0	0	1.77401	0	0	0	0	0	0
AC009148.1	4.97238	0.0233826	0.0228074	0	0	0.0279233	0.0523331	0.0211097	0	0	0	0	0.021581	0.0741061	0	0	0	0	0	0	0.0199909	0.0487067	0.0450871	0	0	0.122217	0.149399	0.182961	0.0844266	0	0	0	0	0.0391369	0.0718466	0	0.0468305	0	0.0233985	0.0218543	0	0	0	0	0.0198617	0.0429307	0.0479734	0.0439379	0.0875765
AC009159.1	13.2925	0	0	0	0	0	0.0924851	0.331681	0	0	0	0.131588	0	0.131255	0	0	0	0	0	0	0	0.2589	0.11982	0.393649	0.909409	0	0	0.364793	0.111329	0	0	0	0.210802	0.41598	0.187799	0.299532	0.24983	0.0776297	0	0	0	0	0	0	0.52512	0.341383	0.589811	0	0
AC009159.2	5.97191	0	0	0	0	0.161014	0	0.119444	0	0.189489	0	0	0	0	0	0	0.158104	0	0	0	0	0	0	0	0.421365	0	0.12228	0.263133	0	0	0	0	0.227847	0.225029	0	0.16181	0.2704	0.167819	0	0	0	0	0	0	0.227138	0	0.182166	0	0.100497
AC009159.3	65.7141	0	0	0	0	0.997892	0.207092	0.828356	0.818961	0.392001	0.096358	0.785696	0.426431	0	0	0	0	0	0	0	0	1.54469	1.51917	0.884061	0.874059	0.560779	0.253223	0.634751	0	0	0	0	0.946241	0.542944	0.985505	0.67312	1.0236	0.522641	0.0921019	0	0.271226	0	0	0	1.49064	1.86864	1.95336	0.428226	0.970664
AC009163.6	2.01415	0	0	0	0	0	0	0	0	0	0	0	0	0	0	0	0	0	0	0	0	0	0	0	0	0	0	0	0	0	0	0	0	0	0	0	0	0	0	0	0	0	0	0	0	0	0	0	0
AC009163.7	13.116	0.123566	0.0482004	0.09739	0.0729854	0.177078	0.14749	0.0223064	0.0740408	0.0697181	0.0258424	0.0262274	0.0684227	0.0522148	0	0.0534198	0.0290838	0	0	0.0417667	0	0.205912	0.166783	0.0792038	0.104097	0.0430505	0.248116	0.1692	0.133832	0.102699	0.109105	0.0846002	0.211656	0.103409	0.151835	0.120785	0.0247487	0.124673	0.0247264	0.0692926	0.145524	0.0159748	0.0448412	0	0.125942	0.0907436	0.287284	0.0232114	0.148091
AC009171.2	4.47619	0	0	0	0	0	0	0	0	0	0.393319	0	0.351992	0.408516	0	0	0	0	0	0	0	0	0.373469	0	0	0	0	0	0	0.381242	0	0	0	0.323688	0	0	0	0	0	0	0	0	0	0	0	0	0.256763	0	0
AC009229.2	3.70912	0	0	0.202373	0	0	0	0	0	0	0	0	0	0	0	0.662356	0	0	0	0	0	0	0	0	0	0	0	0	0	0	0	0	0	0	0	0	0	0	0	0	0	0	0	0	0.267313	0.291032	0	0.280533	0
AC009229.3	6.64156	0	0	0	0	0	0	0	0	0	0	0	0	1.05827	0	0	0.589358	0	0	0	0	0	0	0	0	0	0	0	0	0	0	0	0	0	0	0	0	0	0	0	0	0	0	0	0	0	0	0	0
AC009237.14	36.5097	0.71505	0.769854	0.497436	0.814316	0.346118	0.411658	0.447181	0.492942	0.11674	0.51859	0.263434	0.0381676	0	0	0	0	0	0	0	0	0.279031	0.558623	0.573649	0	0.215879	0.908327	0.284787	0.567627	0.482423	0.767352	0.283604	0.33793	0.415621	0.253579	0	0.0829444	0.0659182	0	0	0	0	0	0	0.749281	0.461315	0.192804	0.735594	0.538678
AC009237.15	2.12967	0	0	0.113838	0	0	0	0	0	0	0	0	0	0	0	0	0	0	0	0	0	0	0	0	0	0	0.160443	0	0.15765	0	0	0	0	0.147825	0	0	0	0	0	0	0	0	0	0	0	0	0	0	0
AC009242.1	6.5061	0.0930514	0.0226911	0.0916924	0.0229023	0.138901	0.138841	0.021002	0.0929626	0.098442	0.0729874	0.148136	0.0429413	0	0	0.025148	0	0	0	0	0	0	0	0.0248564	0.0244997	0.121593	0.0849339	0.0455061	0.0209988	0.048348	0	0.07963	0.139486	0.0778732	0.14296	0.0710755	0.0232953	0	0.023279	0	0	0	0	0	0.0790406	0.106778	0.0318189	0.0437142	0.0348513
AC009275.1	14.2496	0	0.158132	0	0	0.195606	0	0	0	0.115301	0	0.173354	0	0	0	0	0	0	0	0	0	1.03126	0.357954	0.130675	0.171516	0.10659	0	0.281098	0	0.126537	0.109222	0	0.361917	0.103559	0	0.408015	0.124389	0	0	0	0	0	0	0	1.19552	0.801357	0.213228	0.113513	0.370064
AC009283.1	889.278	8.65309	8.54295	8.89176	8.35618	6.65309	6.80111	8.90023	7.09882	5.91795	7.68298	7.4536	5.22022	2.99995	3.71963	1.44709	3.04978	1.89006	1.6289	2.71935	1.89486	6.68919	8.93015	6.78109	5.93898	11.7008	9.43749	10.8751	5.75312	5.93504	7.73854	8.4992	7.22762	7.85407	9.14558	6.99562	5.95815	8.2549	2.56908	3.11446	2.88305	2.2068	2.11755	2.46571	4.48789	4.86256	7.61997	10.3087	9.87856
AC009292.1	1.50341	0	0	0	0	0	0	0	0	0	0	0	0	0	0	0	0	0.152665	0.057776	0.0277611	0.0280723	0	0	0	0	0.0285753	0	0	0	0	0	0	0	0	0	0	0	0	0	0	0	0	0.11778	0.187861	0	0	0	0	0
AC009303.3	7.36562	0	0.199966	0	0	0	0	0	0.203167	0.14626	0.107765	0.219828	0.0954265	0	0.104284	0	0	0	0	0	0	0	0	0	0.108629	0	0	0	0	0.10643	0	0.356666	0	0	0	0.125394	0.104212	0	0	0	0.303318	0	0	0	0.175552	0.380226	0.140942	0	0
AC009312.1	3.16508	0	0	0	0	0.498993	0	0	0.134797	0	0	0	0	0	0	0	0	0	0	0	0	0	0	0	0	0	0	0	0	0	0	0	0	0.116217	0	0	0	0	0	0	0	0	0	0	0	0	0	0	0
AC009318.1	112.458	3.34713	2.14507	3.44926	1.50809	3.17886	2.65858	3.29395	1.87942	2.70479	2.74413	2.1785	0	0	0	0	0	0	0	4.07917	0	2.53988	2.05019	2.28469	0	0	0	3.76647	0	2.10948	1.15302	0	3.43405	0	0	2.10965	0	0	0	0	0	0	0	0	1.28792	1.61597	0	0	0
AC009318.3	43.6489	0.175865	0	0.113176	0	0.421028	0	0	0.337846	0.247404	0	0	0.161013	0.185449	0.175808	0.185668	0	0.620762	1.53401	0.595591	0.448414	0.36584	0	0	0.18289	0.902351	0.956969	1.03121	0.940354	0.178093	0	0	0.296404	0	0.263182	0.210149	0.176852	0.109171	0.173065	0	0.510053	0.667997	0	0.4969	0.148015	0.321169	0.118542	0.954856	0.262317
AC009318.4	90.7246	1.66708	0.352173	1.78587	0.18094	1.55232	0.68719	1.9575	0.532512	1.04216	2.09852	1.17341	0.508522	0.195304	0	0.195281	0.21739	0.65387	1.12957	0.941083	0.786896	1.15587	0.178316	1.16322	0.192483	1.42406	0.671705	0.724063	0.659796	0.374581	0.489577	0	0.935661	0.309518	1.10706	0.884174	0.372643	0.229753	0	0	0	1.28827	0.831885	1.04516	0.311622	0.507248	0.374235	0.167247	0.828665
AC009365.2	2.42989	0	0	0	0	0	0	0	0	0	0.0971138	0	0	0	0	0	0	0	0	0	0	0.194613	0	0.0989972	0.0978804	0	0	0	0	0	0	0	0	0	0	0	0	0.117053	0.0928234	0	0	0	0	0	0.079072	0	0.063506	0	0
AC009403.1	380.36	2.94227	4.34186	5.35783	3.02855	2.27939	3.22597	2.51423	2.65147	1.12073	3.98829	1.68581	1.46779	1.41249	1.65202	1.45397	2.49063	1.33669	0.882903	1.06907	0.764266	1.75271	6.05959	2.95477	2.3432	2.7758	4.04653	3.53874	3.85983	2.89997	5.58291	2.21328	3.84044	4.09299	3.50197	2.37403	2.33263	3.35042	2.06908	1.99597	4.53427	0.575583	1.49091	1.28971	3.07173	9.08328	2.9226	3.42019	4.6689
AC009404.1	116.664	0.572847	1.06101	1.01882	1.0355	0.641427	0.835737	0.674526	0.682748	0.784595	1.16147	0.508586	0.951948	0.361688	0.662349	0.360114	0.662991	0.0712432	0.260947	0.471664	0.462234	2.66982	2.54133	2.16808	2.86683	0.528164	0.754809	1.15596	0.477405	1.10892	1.12133	1.03372	0.599282	0.762732	0.996459	1.1093	0.666302	0.916116	0.809643	0.488036	0.670252	0.430116	0.33237	0.11714	3.12729	3.66216	1.94718	0.475132	0.291981
AC009414.2	5.59228	0.296245	0	0.37566	0.288102	0	0	0	0	0	0	0	0	0	0	0	0	0	0	0	0	0	0	0	0.915282	0	0	0.289534	0	0.294489	0.521537	0	0	0	0	0	0	0	0	0	0	0	0	0	0	0.539072	0	0	0
AC009486.1	3.20721	0.0914562	0	0.0595243	0.0897386	0	0	0	0	0	0	0	0.0841034	0	0	0	0	0	0	0	0	0.190397	0	0	0	0	0	0	0	0	0.0806754	0	0.0777652	0.0764835	0	0	0	0	0	0	0	0	0	0	0.0773671	0	0	0	0
AC009495.1	3.66612	0	0.994661	0	0	0	0.0903119	0	0	0	0	0	0	0	0	0	0	0	0	0	0	0	0	0	0	0	0	0	0	0	0	0	0	0.303664	0	0	0	0	0	0	0	0	0	0	0	0	0	0	0
AC009495.2	13.166	0	0	0.112198	0	0	0.258758	0.153756	0	0.245222	0	0	0	0.183812	0.17427	0	0	0	0	0	0	0.725218	0	0.182694	0	0	0.316188	0	0	0.176563	0.30718	0	0	0.145649	0.260922	0.208337	0.17528	0	0	0	0	0	0	0	0.146719	0.477518	0.235021	0	0.260007
AC009495.3	378.656	4.92349	2.44832	2.13483	1.04173	0.230829	0.113204	0.344681	0	1.35998	0.300779	1.12434	1.1538	1.12086	0.679004	0.309515	0.794293	5.67609	3.40493	1.2248	3.70346	10.0485	11.5335	5.00751	9.80231	2.25035	2.4596	1.6045	1.47223	3.76471	2.46943	0.994479	0.164085	0.785935	0	2.45082	4.35905	2.6585	0.479128	1.08148	1.12881	2.96554	3.66184	1.65788	15.5936	10.0773	5.63843	2.40466	2.16475
AC009501.1	1.88902	0	0	0	0	0	0	0	0	0	0	0	0	0	0	0	0	0	0	0	0.168052	0	0	0	0	0	0	0	0	0	0	0	0	0	0	0	0	0	0	0	0	0	0	0	0	0	0	0	0
AC009506.1	793.173	0	0	0	0	0	0	0	0	0	0	0	0	9.8281	8.0286	7.43544	13.3604	0	42.9507	0	0	0	0	0	0	17.5968	16.6917	14.8129	28.0435	0	0	0	0	0	0	0	0	0	12.2003	13.2561	9.67086	49.1965	27.6586	38.44	0	0	0	27.2775	9.72575
AC009509.1	8.52138	0.112759	0.182154	0.0409323	0	0	0	0.156607	0	0	0	0	0.115394	0	0	0	0	0	0	0	0	0	0	0	0	0.194314	0	0.114376	0	0.0815134	0	0	0	0.0978222	0	0	0	0	0	0	0	0	0.101731	0	0	0	0	0	0
AC009511.2	1.04631	0	0	0	0	0	0	0	0	0	0	0	0	0	0	0	0	0	0	0	0.312436	0	0	0	0	0	0	0	0	0	0	0	0	0	0	0	0	0	0	0	0	0.080361	0	0	0	0	0	0	0
AC009630.1	1.69071	0	0	0	0	0	0	0	0	0	0	0	0	0	0	0.172053	0	0	0	0	0	0	0	0	0	0	0	0	0	0	0	0	0	0	0	0	0	0	0	0	0	0	0	0	0	0	0	0	0
AC009630.2	25.4964	0.856225	0.53291	0	0.754103	0	0	0	1.02572	0	0.431388	0	0	0.163238	0.203327	0	0	0	0.527509	0.195344	0	1.62327	0	0.495086	0	0.528361	0	0	0	0	0	0	0	0	0	0	0	0	0	0.231976	0.359724	0.47326	0.0961407	0.113291	0	0.860331	0	0	1.26406
AC009652.1	3.54707	0	0	0	0	0	0	0	0	0	0	0	0.11278	0	0	0	0	0	0	0	0	0	0	1.01317	0	0	0	0	0	0	0	0	0	0	0	0.0739655	0	0	0	0	0	0	0	0	0	0.211102	0.0832196	0	0
AC009656.1	2.7124	0	0	0	0	0	0	0	0	0	0	0	0	0	0	0	0	0	0	0	0	0	0	0	0	0	0	0	0	0	0	0	0	0	0	0	0	0	0	0	0	0	0	0	0	0.1734	0	0	0
AC009686.2	190.536	8.07102	9.10074	8.19636	5.07809	0.517295	0.642487	1.14939	0.279098	1.21718	0.447021	0.304722	0.660848	0	0	0	0	0	0	0	0	0	0.971576	0.454927	0.150275	1.36084	1.04703	0.845211	0.515092	7.3361	8.00365	4.46325	0.609302	0.602319	0.433694	0.605558	0.289608	1.0771	0	0	0	0	0	0	0.486136	0	0.584635	0.131419	0.322735
AC009716.1	13.208	0	0	0.162806	0	0	0	0	0	0	0	0.26931	0	0	0.254251	0	0	0.300897	0.220574	0.216596	0	0	0	0	0	0	0	0.24972	0.22637	0	0	0	0.213658	0	0	0	0	0	0.498836	0.476087	1.47141	0.320241	0.228642	0.713257	0.21411	0	0	0	0
AC009779.2	15.2214	1.68947	0	0	0	0	0	0	0	0	0	0	0	0	0	0	0	0	0	0	0	0	0	0	0	0	0	0	0	1.64642	0	0	0	0	0	0	0	0	0	0	0	0	0	0	0	0	0	0	0
AC009812.1	7.71073	0	0	0	0	0	0	0	0	0	0	0	0	0	0	0	0	0	0	0	0	0	0	0	0	0.631287	0	0	0	0	0	0	0	0	0	0	0	0	0	0	0	0.0425833	0	0	0	0	0	0	0
AC009812.3	8.25004	0.147698	0.160253	0.172655	0	0.0587869	0.0244922	0.0148318	0.0492745	0.13891	0.103046	0.0522632	0.0151521	0.0173384	0.0165761	0	0.0193159	0	0	0	0	0.136746	0.142407	0.0702017	0.0691733	0	0.0299672	0.0722334	0	0.13659	0.0434762	0.393113	0	0.0549399	0.0252432	0.0401535	0.0328613	0.165723	0	0.01534	0	0	0	0	0.0976195	0.015069	0.0673845	0	0
AC009812.4	32.9159	0.396668	0.666933	0.685789	0.532192	0.172287	0.295802	0.0649822	0.179527	0.152564	0.150669	0.267791	0.232818	0.0380897	0.0363768	0.0389046	0.127289	0	0	0	0	0.450646	0.730015	0.577019	0.417314	0.12546	0.164485	0.529016	0.227609	0.635643	0.222847	0.370515	0.154231	0.271571	0.165836	0.175947	0.252865	0.204413	0	0.0336969	0	0	0	0	0.550933	0.297804	0.344844	0.0675455	0.40503
AC009902.3	2.25852	0.0294593	0.0287065	0.0386726	0	0	0	0.0265705	0	0	0	0.0625186	0.0271807	0.0311193	0	0	0	0.0346244	0	0	0	0	0	0	0	0	0	0	0.0797343	0	0	0	0.0504346	0.0246524	0	0.0359697	0.0295053	0.0557029	0	0.0275312	0	0	0	0	0	0.0270381	0.0201352	0	0
AC009908.1	1.63508	0	0	0	0	0	0	0	0	0	0	0	0	0	0	0	0	0	0	0	0	0	0	0	0	0	0	0	0	0	0	0	0	0	0	0	0	0	0	0.224548	0	0	0	0	0	0	0	0	0
AC009948.1	322.518	4.89863	0	0	0	0	0	2.76308	0	4.72571	5.34696	0	0	6.85766	0	0	0	0	0.604966	0	0	2.13005	3.09448	0	6.21591	2.09172	3.55331	3.59047	2.28253	0	0	3.25155	0	0	0	3.75749	4.75934	8.69139	3.13715	6.00246	4.61719	0	0	0	6.89536	0	0	0	3.05305
AC009948.3	21.1895	0	0	0	0	0	0	0	0	0	0	0	0	0	0	0	0	0	0	0	0	0	0	0	0	0	0	0	0	0	0	0	0	0	0	0	0	0	0	0	0	0	0	0	0	0	0	0	0
AC009951.2	7.66112	0	0	0	0.121357	0	0	0	0	0	0	0	0	0	0	0	0	0	0	0	0	0.257815	0	0.130675	0	0	0	0	0	0	0	0	0	0	0	0	0	0.0773083	0.490361	0.231184	0	0	0	0	0.104587	0	0.251728	0	0
AC009961.1	256.431	1.56207	2.05628	2.46243	2.25775	1.24737	2.15923	2.25091	0.287983	0.393859	1.29714	0.911149	1.04365	1.59491	0.844132	1.84388	1.24887	3.72791	5.68668	4.1057	4.12758	4.2214	2.93162	2.37053	1.55395	0.209181	2.05335	0.271088	1.34431	1.26208	2.88776	1.96548	1.69042	2.02033	1.49174	1.86319	1.27158	3.01443	1.49475	3.77776	2.17961	2.54333	4.06379	4.27492	1.94227	2.12561	2.03453	0.247354	0.795508
AC009962.1	18.4186	0.0323986	0.0790961	0.0213042	0.0319075	0.019343	0	0	0	0.0457065	0.0169533	0.0171966	0.0149569	0.410758	0.327252	0.245442	0.476674	0.190377	0.24554	0.0958114	0.124681	0.134983	0.0156191	0.173247	0.221919	0.0988711	0.207068	0.19014	0.19021	0.0337085	0.0572211	0	0.0138866	0.0135579	0.0249187	0.0297278	0	0	0.486698	0.287703	0.477357	0.115322	0.102931	0.234932	0.110128	0.0594992	0.121948	0.12198	0.0364112
AC009970.1	29.7451	1.3374	1.68554	0.570324	1.30426	0	0	0	0	0	0	0	0	0	0	0	0	0	0	0	0	0	0	0	0	0	0.403569	0	0	1.56816	1.76673	3.07924	0	0	0	0	0	0	0	0	0	0	0	0	0	0	0	0	0
AC009971.1	6.98372	0	0	0	0	0	0	0	0	0	0	0	0	0	0	0	0	0	0	0	0	0	0	0	0	0.70396	0.106162	0.228299	0	0	0	0	0	0	0	0	0	0	0	0	0	0	0	0	0	0	0	0.321573	0.261688
AC009974.1	80.5156	0	0	0	0	0	0	0	0	0	0	0	0	0.864997	2.66116	1.07817	0.48136	0.241425	1.96062	0.173753	0.69671	0	0	0	0	0.349672	1.67249	0	0.547184	0	0	0	0	0	0	0	0	0	3.01876	1.14721	2.37314	2.45791	0.368095	4.03856	0	0	0	1.10618	0
AC010132.4	12.9488	0.147553	0.143326	0.0643929	0	0.117518	0.109984	0.0442253	0.0488045	0.0693463	0.102623	0.052156	0	0.103887	0.049573	0	0	0.115633	0	0.124726	0.0420076	0.307292	0.284449	0	0.103376	0.0427107	0.31391	0.0480992	0.0442996	0	0.0434131	0	0.0420125	0	0.225673	0.029939	0.049288	0.123743	0.196309	0.0919016	0.144457	0.126739	0.0445526	0.14188	0.375421	0	0.134216	0	0.0368147
AC010163.1	3.59166	0	0	0.215695	0	0	0	0	0	0	0	0	0	0	0	0	0	0	0	0.141714	0	0	0	0	0	0.143294	0	0	0.59713	0	0	0	0	0	0	0	0	0	0	0	0	0.106094	0.150519	0	0	0	0	0	0
AC010168.1	6.53891	0	0.115801	0	0	0	0	0	0	0	0	0	0	0	0	0	0	0.141825	0.105976	0.204048	0.308109	0	0	0.12726	0	0	0	0.117876	0	0	0	0	0	0	0	0.0726305	0	0	0.238759	0	0	0.0769156	0.21748	0.343784	0	0	0	0.331767	0
AC010173.1	43.0851	0	0	0	0	0	0	0	0	0	0	0	0	0.436605	0.277834	0.395829	0.648435	1.02587	2.69185	1.553	1.37324	0	0	0	0	0.0399031	0.125656	0.224601	0.124147	0	0	0	0	0	0	0	0	0	0.916986	1.20163	0.269902	1.6874	1.5814	1.45829	0.0389635	0	0	0.171649	0.137537
AC010175.1	213.454	0	0	0	0	2.24623	1.36225	0.75706	0.769089	1.30296	2.73252	6.82307	9.04998	0	0	0	0	0	0	0	0	0	4.45321	5.40052	3.63649	0	2.46563	0.911651	0	0	0	0	2.98113	5.33015	0	7.66375	11.5155	1.63418	0	0	0	0	0	0	1.52743	5.88935	0	0	1.38113
AC010186.1	11.3266	0	0	0.104378	0	0	0	0	0	0	0	0	0	0	0	0	0	0	0	0.137046	0	0.673649	0.311768	1.52957	0.168557	0	0	0	0	0	0.570694	0.557506	0	0	0.242848	0	0.162739	0	0	0.150984	0	0	0	0	1.09098	1.1832	0.10927	0	0
AC010201.1	8.52382	0	0	0	0	0	0	0	0	0	0	0	0	0	0	0	0	0.186375	0	0	0	0	0.152546	0	0	0.407266	0.287557	0.774169	0.565529	0	0	0	0	0	0	0	0	0	0.156193	0	0	0	0	0	0	0	0.106961	0.143959	0.23641
AC010201.2	14.1484	0.17792	0.0864768	0	0	0	0.03316	0	0	0.125437	0	0	0	0	0	0.0479245	0	0.0522846	0.0790068	0.0375963	0.11399	0	0	0	0.0467623	0.618364	0.770697	0.565496	0.280549	0	0	0	0	0	0	0.0541886	0	0	0.0444062	0.0415587	0	0.172037	0.120909	0.256819	0	0.122409	0.0303582	0.24942	0.366278
AC010203.2	15.4912	0	0	0	0.229339	0.281939	0	0	0	0	0	0	0.214779	0.247946	0	0	0.275925	0.276981	0.203619	0.398735	0	0	0	0	0.487011	0	0.212901	0	0	0.236016	0	0	0	0	0	0.2788	0	0	0.23011	0.219218	0	0.295598	0.632217	0	0.197349	0.428858	0	0	0
AC010205.1	1.93171	0	0	0	0	0	0	0	0	0	0	0	0	0	0.208996	0	0	0	0	0	0	0	0	0	0	0	0	0	0.37241	0	0.184523	0	0	0	0	0	0	0	0	0	0	0	0	0	0	0	0	0	0
AC010240.3	19.4655	0.258887	0	0.329735	0.504216	0	0.383384	0	0	0	0	0	0	0	0.257527	0.270053	0.91052	0.609684	0.223362	0.658313	0.219466	0	0	0.268477	0	0	0	0	0	0	0	0	0	0	0	0.152887	0.261025	0.318813	0.252595	0.241147	0	0	0.463181	0	0.650611	0	0	0	0
AC010245.2	58.9254	0.531656	0.687471	0.347556	0.580554	0.705827	0.704273	0.742491	0.526188	0.416368	0.430984	0.187865	0.272088	0.249517	0.178503	0.31751	0	0.0694455	0.0523576	0.0998803	0	0.738083	0.284672	0	0.124057	0.768528	0.915236	0.693193	0.637933	0.73213	0.938409	0.405038	0.352837	0.593023	0.180386	0.502675	0.414493	0.148468	0.0588796	0.165541	0.346657	0.152009	0.106953	0	0.25035	0.216647	0.120786	0.660085	0.618845
AC010247.2	507.183	12.4873	11.389	9.75273	6.63152	2.6041	3.17822	2.06964	1.77762	1.4443	2.4507	1.61228	0.883748	3.45462	4.76637	6.02609	3.96491	0.0776564	0.235085	0.0558369	0.141163	2.7523	3.535	1.83321	1.11242	3.07561	3.43603	2.00317	1.72811	11.7551	14.2036	11.1997	3.44861	3.9254	1.82402	2.03587	2.3163	1.58183	3.53337	5.49506	4.37322	0.234622	0.299546	0.286652	2.63618	4.63838	2.00887	4.39669	4.42822
AC010261.1	1.98473	0	0	0	0	0	0	0	0	0	0	0.214986	0	0	0	0	0	0	0	0	0	0	0	0	0	0	0	0	0	0	0	0.702925	0	0	0	0	0	0	0	0	0	0	0	0	0	0	0	0	0
AC010271.2	1.59391	0	0	0	0	0	0	0	0	0	0	0	0	0	0.140629	0	0	0	0	0	0	0	0	0	0	0	0	0.137189	0	0	0.247456	0	0	0	0	0	0	0	0	0.13094	0	0	0.126414	0	0	0.128322	0	0	0
AC010275.1	1.12167	0	0	0	0	0	0	0.1753	0	0	0	0	0	0	0	0	0	0	0	0	0	0	0	0	0	0	0	0	0	0	0	0	0.125478	0.124091	0	0	0	0	0	0	0	0	0	0	0	0	0	0	0
AC010280.2	13.6436	0	0	0	0.23678	0	0	0	0	0	0	0	0	0.25605	0	0	0	0.28608	0.210081	0.205923	0	1.01052	0	0.252491	1.25664	0.412459	0	0.237451	0	0	0.427933	0	0	0	0	0	0	0	0	0	0	0.152494	0.217555	0	0	0.221405	0	0.216514	0.180957
AC010300.1	2.16321	0	0.0580996	0.0391181	0.011713	0.0425922	0.0532471	0	0	0.0167763	0.0373483	0.0504986	0	0	0	0	0	0	0	0	0	0	0	0.0127239	0	0.0103733	0.0108588	0	0.0214879	0.049523	0.0210024	0	0.010198	0.0298572	0.0732197	0.0145568	0.0119037	0.0150169	0	0	0	0	0	0	0	0	0.016282	0.0112044	0.00891014
AC010307.2	7.48537	0	0	0.400279	0.192927	0	0	0	0	0	0	0	0	0	0	0	0	0	0	0	0	0	0	0	0	0.337119	0	0	0.214111	0.398809	0	0	0	0	0	0	0	0	0	0	0	0	0	0	0	0	0	0.355861	0
AC010320.1	6.07907	0.431324	0.137562	0	0.422151	0	0	0.127406	0	0	0	0.151992	0	0	0	0	0	0	0	0	0.244684	0	0	0	0	0	0.130562	0	0.128463	0	0	0	0	0	0	0.0863022	0	0	0.141975	0	0	0.0914141	0	0	0	0	0.291616	0.262221	0
AC010320.3	12.0177	0	0.39958	0.405499	0	0	0	0	0	0	0	0.222603	0.19283	0	0	0	0	0	0	0	0	0	0	0	0	0.179702	0	0.206176	0	0.212453	0.37167	0	0	0.352475	0.313921	0	0	0.130516	0	0.393276	0	0	0	0	0.177212	0.577297	0.141748	0	0
AC010327.3	1.49035	0.0800384	0	0	0	0	0	0	0	0	0	0	0	0	0	0	0	0	0	0	0	0	0	0	0.0841769	0	0	0	0	0	0.035328	0	0	0	0	0.0243933	0	0	0.0399726	0	0	0	0	0	0	0	0	0	0
AC010327.4	22.5109	0	0	0.243732	0.0997325	0.102346	0	0.076555	0	0.143244	0.0890145	0.0906867	0.0934655	0.107329	0	0.308844	0	0.100676	0.0896033	0	0.0866745	0	0.247506	0.0907633	0.0897084	0.841663	0.482239	0.251144	0.153759	0	0.0755354	0	0.159224	0.143218	0.130129	0.113259	0.102053	0.180872	0	0.189852	0	0.0650334	0.232142	0	0.0859733	0	0.174628	0.079204	0.384115
AC010333.1	15.1817	0.89533	0.713258	0.385474	0.292021	0.178544	0	0	0	0	0	0	0.273614	0	0	0	0.175233	0	0	0	0.126951	0	0	0.156902	0.311046	0.12801	0.135478	0	0	0.303562	0.263051	1.54071	0	0	0	0	0	0	0.147267	0	0	0.0948069	0	0	0.125792	0	0.100836	0	0
AC010333.2	11.0793	1.22399	0.428056	0.216682	0.545383	0.266116	0.0827645	0	0.108648	0	0	0	0	0	0	0	0	0	0	0.094132	0	0	0	0	0	0	0	0	0	0.341717	0.294382	0.382323	0	0	0.168365	0	0	0	0	0.103853	0	0.142131	0	0	0	0	0	0	0
AC010336.1	2.35323	0	0.0252436	0.0254951	0	0	0.0381255	0.0467262	0.0517644	0.0911272	0.0676186	0	0	0	0	0	0	0	0	0	0	0.0807341	0.0249117	0.0138214	0.0408525	0	0	0.0505434	0	0.0672403	0.0248825	0.0884003	0.0553893	0	0	0.102779	0.025865	0	0	0	0.0761589	0	0	0	0.0329398	0.0237266	0.0265305	0	0
AC010336.2	22.8237	0.174309	0.165984	0	0	0.625939	0	0	0.334988	0	0.359415	0.480261	0.319203	0	0	0.184069	0	0	0	0	0	1.81304	0	0	0.476142	0	0	0.170349	0	0	0	0	0.0805961	0	0	0.180837	0	0.43289	0.171563	0.162532	0	0	0	0	0.69929	0	0.95075	0	0
AC010336.3	3.92734	0.101377	0	0.0663476	0	0	0	0	0	0	0	0.442483	0	0	0	0	0	0	0	0	0	0	0	0	0	0	0.179993	0	0	0.0681722	0.0656687	0	0	0	0	0	0.0971786	0	0	0	0	0	0	0	0	0	0	0	0
AC010359.1	50.0883	0.173797	0.165509	0.559379	0	0	0.129001	0.153316	0.167023	0	0.358375	0	0	1.09964	0.173763	0.183542	0.204009	0.204484	0.303279	0	0.147725	0	0.334651	0	0.361541	0.743296	1.41869	0.509545	2.47853	0.176059	0.306279	0	0.146491	0.290444	0	0	0	0.323729	0.855338	0.972332	0.504158	0.220108	0.312425	0	0.292585	0	0.234342	1.88818	0.388869
AC010422.1	6.37778	0.15716	0	0	0	0.188065	0.116715	0	0.151668	0	0	0.166073	0	0.16576	0	0	0	0	0	0	0	0	0	0	0	0	0.142639	0	0	0	0	0	0	0	0.235933	0	0	0.0977451	0	0	0	0	0.2828	0	0	0.143598	0.106121	0	0
AC010422.2	21.7923	0.252516	0.363413	0.245368	0	0.151013	0.093863	0.673097	0.368424	0.355539	0	0.133549	0.463571	0	0	0.134311	0.148325	0	0	0	0	0	0.121611	0.266296	0	0	0	0.123416	0	0.515678	0.333958	0	0.106957	0.527746	0.190548	0.227948	0.380372	0.315105	0.374749	0.235623	0	0	0	0	0.426334	0.115489	0.0855044	0.115629	0.0942893
AC010491.1	20.8823	0	0.0438175	0.321839	0.2485	0	0.41488	0	0.0673235	0.351195	0.0234891	0	0.0829143	0.172634	0.0226749	0.0242809	0	0	0.0200063	0	0	0.78213	0	0.0239987	0.165575	0.319735	0.6587	0.487173	0.101368	0.157788	0.0991514	0	0.0769546	0.314438	0.245464	0.57415	0	0.070826	0.0224755	0.0629711	0	0	0	0	0.211176	0	0.0614404	0.223031	0.185054
AC010503.1	1.2708	0	0	0	0	0	0	0	0	0	0	0	0	0	0	0	0	0	0	0	0	0	1.2708	0	0	0	0	0	0	0	0	0	0	0	0	0	0	0	0	0	0	0	0	0	0	0	0	0	0
AC010504.1	10.3396	0	0	0.274173	0.138376	0	0	0.375954	0	0	0.146192	0.149458	0	0.14913	0	0	0	0	0	0	0	0	0.136143	0.446376	0	0	0.128388	0.138174	0	0	0.373844	0	0	0.118161	0	0	0	0	0	0.131878	0	0	0	0	0	0.129239	0.0955988	0.386968	0
AC010524.1	3.68293	0	0	0	0	0	0	0	0	0	0	0	0	0	0	0	0	0	0	0	0	0	0	0	0	0	0	0	0	0	0.159211	0.6228	0	0	0	0	0	0	0	0	0	0	0	0	0	0	0	0	0
AC010525.1	164.147	1.07799	2.24415	2.48468	1.26193	1.29127	0.639297	0.378058	1.23039	1.51562	0.885773	0.90975	0.984988	1.36348	1.50503	1.1314	1.26455	0.253757	0.374131	0.730544	1.28096	3.13849	2.28251	1.12395	3.3523	0.550596	0.780913	0.421357	0	2.60322	1.70898	0.744318	1.44762	0.360159	2.24378	1.92132	1.51948	2.66612	0.845124	1.00461	0.622919	1.22196	0.579946	0.605367	3.0776	1.96607	2.31651	0.579888	0
AC010531.3	80.6049	0.683137	0.488147	0.32994	0.166939	0.204415	0	0.301452	0	0.240277	0.17613	0.360788	0.312804	1.80102	1.53705	1.2631	0.200483	1.40654	1.93793	1.73504	0.580719	4.26345	1.97315	0.805859	1.06608	0.146134	0.154919	0.333812	0	0.69237	0.451471	0.58835	0.287993	0.142709	0.511593	0.714798	0.343435	0.318215	1.68156	1.43328	0.495565	0.973712	1.45856	0.482939	1.00648	0.467918	0.115172	0	0
AC010531.6	46.2478	0	0.712362	0.32159	0.737239	0	0.186838	0.880229	0.951405	0	0.516609	0.531797	0.230113	0	0	0	0.295798	0	0	0	0	0.524571	0.24276	0	0.260746	0.213903	0.684451	0	0.223536	0.504832	1.11068	0	1.688	0.631965	0.372935	0.29825	0.254316	0.310883	0.246319	0	0	0	0	0	0.422835	0.229812	0.506536	0.224334	0
AC010536.1	34.6664	0.290006	0.0235697	0.222239	0.190332	0.259745	0.23438	0.283599	0.0241384	0.340891	0.278	0.512966	0.289955	0.127653	0.12199	0.0783658	0.113766	0	0	0.0204217	0	1.15784	0.908693	1.62664	0.661706	0.231561	0.154406	0.260012	0.0436268	0.0753295	0.341425	0.248186	0.269088	0.222474	0.259865	0.502034	0.33882	0.533421	0.0967261	0.0677621	0.284633	0	0.0219259	0	1.04689	0.909586	0.859377	0.113508	0.325847
AC010538.1	22.3539	0.119128	0.343277	0.0772443	0.116733	0.284938	0.0885837	0	0	0.335502	0.123453	0.126036	0.109389	0	0	0	0	0.140107	0	0	0	0.247946	0.114751	0.251487	0.124467	0.205129	0.216585	0.116451	0	0.487141	0.105043	0.409452	0.201988	0.0995958	0.360015	0.071767	0.119607	0.297529	0	0.333511	0	0	0	0	0.100608	0.108995	0.0807303	0	0.177965
AC010542.5	103.794	0	0	0	0	0	0	0	0	0	0	0	0	0	0	0	0	0	0	0	0	0	0	0	0	52.2491	0	0	0	0	0	0	0	0	0	0	0	0	0	0	0	0	0	0	0	0	0	0	0
AC010609.1	44.133	0	0	0	0	0.87936	1.20122	1.43215	0.853339	0.413781	0.607728	0.31076	0.13478	0	0	0	0	0	0	0	0	0.305865	1.69866	1.23683	0.919378	0	0	0	0	0	0	0	1.49098	0.614291	1.32633	0.176387	0.147698	0.732143	0	0	0	0	0	0	0.247863	0.671786	0.496758	0	0
AC010618.2	8.37341	0.201646	0	0	0	0	0	0	0	0	0	0	0	0	0	0	0	0	0	0	0	0	0	0	0	0.171926	0	0	0.179336	0	0	0.69567	0	0	0	0.360105	0	0	0	0	0	0	0.180949	0	0	0	0	0	0
AC010618.3	67.0961	1.21403	1.16946	0.789115	0.496112	0.120959	0.677486	0.360956	0.297125	0.570036	0.840177	0.428397	0.464939	0.533888	0.203245	0.108042	0.237807	0	0	0	0	0	1.36456	0.214066	0.84689	0.698358	0.644267	0.395626	0.272159	0.311225	0.803081	0.694924	0.429674	0.42299	0.613382	0.42777	0.304581	0.379727	0.501854	0.283317	0	0.0647039	0.274026	0	0.427671	0.555736	0.274711	0.0932266	0.529263
AC010624.2	2.33104	0	0	0	0	0	0	0	0	0	0.0748638	0.30621	0	0	0	0	0	0	0	0	0	0	0	0	0	0	0.0657585	0	0	0	0	0	0	0.121054	0.217884	0.173847	0	0	0	0	0	0	0	0	0	0	0	0	0
AC010636.2	8.74571	0	0	0	0	0	0	0	0	0	0	0	0	0.912801	0.801426	0.345265	0.165192	0	0	0	0	4.06523	0	0	0	0	0	0	0	0	0	0	0	0	0	0	0	0	0	0	0.483212	0	0	0	0	0	0	0	0
AC010642.2	8.52633	0	0	0	0	0	0	0	0	0	0	0	0	0	0	0	0	0	0	0	0	0	0	0	0	0	0	0	0	0	0	0	0	0	0	0	0	0	0	0	0	0	0	0	0	0	0	0	0
AC010643.1	3.6057	0.0381546	0.0744841	0.163015	0.0563564	0	0.0427037	0.0861725	0	0.026912	0.0598793	0.0202499	0.0176115	0.0100774	0	0	0	0	0	0	0.0163129	0.0198701	0.036787	0.0203951	0	0.0332558	0.0174162	0.0559791	0	0.178549	0.0842304	0.0652911	0.098092	0.0319324	0	0.00583238	0	0	0.0190994	0	0	0	0	0	0.0162089	0.0175157	0.0130522	0.0179434	0.0333484
AC010649.1	2.03179	0	0	0	0	0	0	0	0	0	0	0	0	0	0	0	0	0	0	0	0	0	0	0	0	0	0	0	0	0	0	0	0	0	0	0	0	0	0	0	0	0	0	0	0	0	0	0	0
AC010654.1	72.1952	0.18434	0.355655	0.479864	0.180871	0.330551	0.75461	0.411629	0.271324	0.259705	0.383047	0.0976007	0.254269	1.26477	2.68647	1.18283	1.95018	0.325141	0.487917	0.155906	0.235763	0.383763	0.177611	0	0.0965161	0.318468	0.419414	0.540678	0.413564	0.662605	0.894345	0.632862	0.39183	0.770797	0.419765	0.111496	0.462363	0.346273	1.37299	3.35597	1.07819	0.118043	0	0	0.233903	0.337639	0.438353	0.340491	0.137803
AC010680.2	12.7757	0	0	0	0	0	0	0	0	0	0	0	0	0	0	0	0	0	0	0	0	0	0	0	0	0	0	0	0	0	0	0	0	0	0	0	0	0	0	0	0	0	0	0	0	0	0	0	0
AC010680.5	10.5077	0.199606	0	0.12806	0	0.239029	0.148039	0	0	0	0.205311	0	0	0	0	0	0	0	0	0	0	0	0.192132	0	0	0	0.180857	0	0	0	0	0	0.335599	0	0.297535	0.356565	0	0.37084	0	0	0	0	0	0	0	0.182117	0.134244	0	0.148778
AC010719.1	5.88467	0	0	0	0	0	0.0757937	0.0908517	0	0.14349	0	0	0	0	0	0	0	0	0	0	0	0	0	0	0	0.0878895	0.0926704	0.0995886	0.0913402	0	0	0	0	0	0	0	0	0	0	0	0	0	0	0	0.0861207	0.0932594	0	0.0938536	0.609033
AC010731.2	3.22613	0	0	0	0	0.518402	0.160405	0.189698	0.205774	0	0	0	0	0	0	0	0	0	0	0	0	0	0	0	0	0	0.195936	0	0	0	0	0	0.1816	0.361472	0	0	0	0	0	0	0	0	0	0	0	0	0	0	0
AC010735.2	10.3054	0.141705	0.135627	0.183212	0	0	0.105292	0	0.137291	0	0.293077	0	0	0	0	0	0	0	0	0	0	0	0	0	0	0	0.257389	0	0.126636	0.144317	0.374739	0	0	0	0.213294	0.0850859	0	0	0	0	0	0	0	0	0	0	0	0.258576	0
AC010746.1	11.5201	0	0	0.132862	0	0.248272	0	0.181968	0.197568	0	0	0	0	0	0	0	0	0.731899	0.360119	0.175583	0	0	0	0.432717	0	0.353259	0.187769	0	0.18428	0.208856	0.182589	0	0	0	0	0.1233	0	0	0	0	0	0.261372	0.929791	0	0	0	0	0.372416	0.154483
AC010754.1	17.9502	0.264316	0	0.215781	0.324592	0.631698	0.0492257	0.118521	0.39168	0.186276	0	0	0.182546	0	0	0	0	0	0	0	0	0	0	0	0	0.171787	0.0602046	0.129229	0.178292	0.068165	0.466488	0	0.112681	0.552756	0.302302	0.120366	0.132497	0	0	0	0	0	0	0	0	0	0	0.18427	0.494355
AC010760.1	1.49298	0.156328	0	0	0.0764562	0	0	0	0	0	0	0	0	0	0	0	0	0	0	0	0	0	0	0	0	0	0	0	0	0.238231	0	0	0.0660038	0	0	0	0	0	0	0	0	0	0	0	0	0	0.0527837	0	0
AC010761.1	4.18999	0	0	0	0	0	0	0	0	0	0	0	0	0	0	0	0	0	0	0	0	0	0	0	0	0	0	0	0	0	0	0	0	0	0	0	0	0	0	0	0	0	0.900333	0	0	0	0	0	0
AC010761.4	1.54272	0	0	0	0	0	0	0	0	0	0	0	0	0	0	0	0	0	0	0	0	0	0	0	0	0	0	0	0	0	0	0	0	0	0	0	0	0	0	0	0	0	0	0	0	0	0	0	0
AC010761.6	13.8418	0	0	0	0	0	0	0	0	0	0	0	0	0	0	0	0	0	0	0	0	0	0	0	0	0	0	0	0	0	0	0	0	0	0	0	0	0	0	0	0	0	0	0	0	1.30949	0	0	0
AC010768.2	6.61513	0.147729	0	0.0954236	0.14456	0	0	0.130832	0	0	0	0	0	0	0	0	0	0	0.38805	0.125031	0	0	0	0	0	0	0.134132	0	0	0	0.52085	0	0.12486	0	0	0.0886249	0	0	0	0	0	0	0.132992	0	0	0	0	0	0
AC010809.1	97.3782	0.598398	2.43107	0.483038	1.02464	0.715987	1.22241	1.19206	1.15719	1.05274	1.39129	0.316242	0.411452	0.1578	0.599199	0.475712	0.175676	0	0	0	0	1.24512	1.87279	0	0.77956	0.256656	0.679097	0.146215	0.267208	1.67371	1.31858	2.57439	1.6434	0.50013	0.674618	1.07667	1.20261	1.02427	0	0	0.435007	0	0	0	1.00886	1.09381	0.90979	0.13623	0.111648
AC010809.2	72.7304	0.604251	1.5263	0.605766	0.617276	0.833262	0.688022	0.710811	0.524358	0.946442	1.7923	0.705969	0.316803	0	0	0	0.174316	0	0	0	0	1.32294	1.29718	1.10224	1.28735	0.259089	0	0.57338	0.242759	0.441642	0.168074	0.508561	0.654885	0.382546	0.893037	0.801696	0.465039	0.682334	0	0.147562	0.217163	0	0	0	1.29446	0.791454	0.942097	0.165517	0
AC010834.2	4.35653	0.162788	0.31058	0	0	0	0.120872	0	0	0	0	0	0	0	0	0	0	0	0	0	0	0	0	0	0	0	0	0	0	0	0	0	0.137369	0	0	0.0974453	0	0	0	0	0	0	0.146414	0	0	0.148711	0	0.147769	0
AC010834.3	25.6892	0.229574	0.0740065	0.399259	0.150285	0.365837	0.113974	0.0685174	0.226184	0.647048	0.318503	0.243226	0.211286	0	0.0769913	0	0	0.179947	0	0.0647083	0.326441	0	0.0737424	0.406067	0.240712	0.132459	1.60289	0.598592	0.137529	0.3152	0.270074	0.262544	0.130347	0.0640066	0.116486	0.092785	0.153486	0.095989	0	0.0714621	0	0.0491098	0.207596	0.219752	0.388765	0.14024	0.520698	0	0.22893
AC010857.1	1.56405	0	0	0	0	0	0	0	0	0	0	0	0	0	0	0	0	0	0	0	0	0	0	0	0.577434	0.118868	0	0	0.247407	0	0	0	0	0	0	0	0	0	0	0	0	0	0	0	0.350205	0	0	0.126361	0
AC010864.1	83.2031	0.571355	0.811817	0.230326	0.907731	0.577518	0.786377	0.514165	0.7424	0.619724	0.596361	0.372909	0.526754	0.881959	0.797629	0.757724	1.49947	0	0.117108	0.148593	0.112635	1.18994	0.762574	0.374697	0.831736	0.11457	0.44089	0.171928	0.316824	0.955706	0.814719	0.451732	0.826383	0.367734	0.336402	0.722892	0.572475	0.553179	1.71132	1.7247	1.29152	0.141668	0.0398246	0	1.30502	0.443495	1.16993	0.246483	0.32902
AC010883.1	22.827	0	0	0	0	0	0	0	0	0	0	0	0	0	0	0	0	0	0	0	0	0	0	0	0	0	0	0	0	0	0	0	0	0	0	0	0	0	0	0	0	0	0	5.30714	0	0	0	0	0
AC010884.1	1.0083	0	0	0	0	0	0	0	0	0	0	0	0	0	0	0	0	0	0	0	0	0	0	0	0	0	0	0	0	0	0	0	0	0	0	0	0	0	0	0	0	0	0	0	0	0	0	0.227953	0.0929042
AC010889.1	30.2437	0	0	0	0	0	0	0	0	0	0	0	0	0	0	0	0	0	0.0210517	0	0	0	0	0	0	0	0	0	0	1.20341	1.33565	1.21359	1.27541	1.46371	0.944056	1.0687	1.39644	0.9987	0.543965	0.287175	0.208787	0.0152803	0	0	0.843193	0.954673	0.72736	0.910402	1.27472
AC010894.2	63.0912	0.411141	0	0.263119	0.146746	0.313107	0	0	0	0	0	0.187957	0.238106	0.825427	0.6334	0.431305	1.88307	0.483959	0.356539	0.790918	0.570355	0	0.502572	0	0.156303	0.442433	0.372263	0.146586	0	0.909092	1.05155	0.61335	0	0.218045	0	0.308366	0	0.331386	1.42453	1.99369	0	0.112642	0.467198	0	0.437501	0	0.523923	1.04842	0.583274
AC010894.3	13.9446	0	0	0	0.0469184	0	0.106701	0.0429131	0.0473638	0	0.0497846	0.101199	0	0.0783344	0.0266997	0	0.0841951	0.421652	0.353087	0.264686	0.289748	0.19874	0.0919834	0.203295	0.351043	0.193426	0.140067	0.139985	0.0429807	0	0	0	0.167589	0.039921	0	0.0290504	0	0	0.02646	0.0445782	0	0.410002	0.182428	0.275345	0.0809403	0.0242796	0.195333	0	0.0357157
AC010904.2	14.623	0	0	0	0	0	0	0.449674	0	0.17815	0	0	0	0	0	0	0	0	0.333323	0.107059	0	0	0.243742	0	0	0	0.114984	0	0.339649	0	0	0	0	0	0.190947	0.152285	0	0.236828	0	0	0	0	0	0	0	0	0.171371	0	0
AC010967.1	3.46237	0	0	0	0	0	0	0	0	0.290469	0	0	0	0	0	0	0	0	0	0	0	0	0	0	0	0	0.187119	0	0	0	0	0	0	0	0	0	0.415846	0	0	0	0	0	0	0	0	0	0	0	0
AC010969.2	87.1476	0.481914	0.395113	0.557492	0.474537	0.667536	0.934904	0.713973	0.616909	0.598246	0.806714	0.961679	0.64063	0.203653	0.292005	0.250222	0.340317	0	0	0	0	0.762947	0.910693	0.700657	0.487398	1.05847	0.791907	0.490219	0.835507	0.521178	0.765989	0.72571	0.594686	0.758247	0.770546	0.660029	0.849259	0.559483	0.173686	0.25225	0.0567861	0.01247	0	0	0.900791	0.743339	0.580284	1.25096	1.66076
AC010976.2	15.6994	0.862474	0.916073	0.337043	0.592544	0	0	0	0	0	0	0	0.238006	0	0.086718	0.184642	0.101392	0	0	0.0729387	0	0	0	0	0	0	0.31405	0	0	0.797983	0.304345	0	0	0	0	0	0	0	0	0	0	0	0	0	0	0	0	0	0
AC010980.2	2.99855	0	0	0	0	0	0	0	0	0	0	0	0	0	0	0	0.0558147	0	0	0	0	0	0	0	0	0	0	0	0	0	0	0	0	0	0	0.0288882	0	0	0.0947032	0.0443285	0.27875	0	0	0	0	0	0	0	0
AC011120.1	1.90367	0	0	0	0	0	0	0	0	0	0	0	0	0	0	0	0	0	0.113497	0	0	0	0	0	0	0	0	0	0	0	0	0.444606	0	0	0	0	0	0	0	0	0	0	0	0	0.10913	0	0.175076	0	0
AC011139.1	1.17012	0	0	0	0	0	0	0	0	0	0	0	0	0	0	0	0	0	0	0	0	0	0	0	0	0.153981	0	0	0	0	0	0	0	0	0	0	0	0	0	0	0	0	0	0	0	0	0.121383	0	0.134341
AC011247.2	69.2007	0	0	0	0.793316	0	0	0	2.77961	2.31585	1.62713	1.73171	1.46837	0.861275	0.803588	0.81384	0	0.977069	0	0.700317	0	0	0	0	0	1.33587	0	2.4285	2.12814	0	0	0	0	1.35847	2.29534	0.915956	0	0.973958	0.76913	0.763803	0	0	0	0	1.35914	1.49471	1.05527	0.665834	0
AC011337.1	16.6193	0.0363778	0.0369643	0.0369757	0.090783	0.0671694	0.041972	0.0169399	0.0375093	0.0264508	0.0459705	0	0.0173099	0.0594283	0.114148	0.0811367	0.083473	0.066108	0.150408	0.063373	0.160334	0.0781178	0.0723132	0.0400925	0.0790186	0.196122	0.21478	0.251229	0.0406636	0.0496442	0.1635	0.0641708	0.112483	0.0438999	0.0864896	0.0861601	0.0194107	0.047325	0.177484	0.183218	0	0.121304	0.136138	0.14935	0.22416	0.0516469	0.0641442	0.105824	0.196662
AC011374.1	1.13966	0	0	0	0	0	0	0.0379792	0	0	0.0440461	0	0	0	0	0	0	0	0	0	0	0	0	0	0	0	0	0	0	0	0	0	0	0	0	0	0	0	0	0	0	0	0	0	0.107395	0	0.0288029	0	0
AC011374.2	124.17	0.164601	0.470927	0	0.160942	0.984972	0.73327	0.581616	0	0.463204	0	0.521689	0	0.694377	0.329329	0.696292	0.193244	0.580954	0.287588	0.418022	0.419866	1.02733	0.633941	0.690931	0.34267	3.52365	1.79217	1.44781	2.0555	0.333993	0.580212	0	0.416619	0.275101	0.493586	0.492525	0	0	0.162176	0.460503	0.955832	0.730522	0.740144	0	1.10903	0	0	2.98701	4.0522
AC011377.1	3.25578	0	0	0	0	0	0	0	0	0	0	0	0	0	0	0.539908	0	0	0	0	0	0	0	0	0.539701	0	0	0	0	0	0	0	0	0	0	0	0	0	0	0.496462	0	0	0	0	0	0	0	0	0
AC011416.4	23.9221	0.270644	0.33691	0.382457	0.351453	0.236613	0.184656	0.39203	0.243427	0.209353	0.121772	0.164454	0.136907	0.131013	0	0	0	0	0	0	0	0.390231	0.364832	0.266296	0.258341	0.213118	0.402925	0.227887	0.112977	0.394253	0.379027	0.843231	0	0.219356	0.571643	0.111039	0.127612	0.055073	0	0	0	0	0	0	0.126572	0.238293	0.033778	0.115629	0.0942893
AC011442.1	56.2145	0.296245	0.831341	0.18783	0.576204	0.355427	0	0.513751	0	1.24857	0.604424	0.623867	0.539312	0.311998	0.588203	0	0	0	0	0	0	1.23183	0.285003	0.305837	0.610188	0	0	0.579068	0	0.588978	0.521537	0	0	0.494513	0.435079	0.870396	0.598197	1.45428	1.72803	0.551714	0.850027	0	0	0	1.23852	2.42582	2.17225	0	0
AC011443.1	2.74233	0	0	0	0	0	0	0	0	0.418262	0	0	0	0	0	0	0	0	0	0	0	0	0	0	0	0	0	0	0	0	0	1.03277	0	0	0	0	0	0	0	0	0.854168	0	0	0	0	0	0	0	0
AC011444.1	6.02427	0	0	0	0	0	0	0.11125	0	0	0	0	0	0	0	0	0	0.14724	0	0	0.106602	0	0	0	0.392199	0	0.113772	0	0	0	0	0	0.106062	0	0	0.150701	0	0	0.123872	0.116815	0	0.0797995	0.112856	0	0.105687	0	0	0.229358	0
AC011444.2	15.0931	0	0	0	0	0	0	0	0	0	0	0	0	0.779155	0.147945	0.469899	0.173485	0	0	0	0	0	0	0	0	0.126752	0	0	0	0	0	0	0	0	0	0	0	0	1.74982	1.24021	0.859297	0.187756	0	0	0	0	0	0	0
AC011445.2	2184.76	2.44436	2.01148	2.75037	9.56359	15.2257	5.41971	3.78812	8.63229	0	7.00607	5.32805	6.32138	5.06792	7.12027	9.14012	8.89396	26.9194	26.4948	18.673	32.9142	0	7.11032	2.21649	6.67686	70.1517	31.7431	9.95078	32.6747	4.32247	0	10.2864	7.74756	11.6595	16.1729	5.0582	2.67937	1.38345	4.32299	15.8318	0	42.1978	25.7669	25.4023	6.16442	9.22715	2.96241	50.2663	33.841
AC011447.3	5.0915	0.268264	0.104156	0.0702	0.158228	0.128202	0	0	0	0	0	0	0	0	0	0	0	0	0	0.0453547	0	0	0	0	0	0.0931303	0.0489089	0.104935	0.0483056	0.221857	0.142062	0	0.0458071	0	0.0819945	0	0.0537722	0	0	0	0	0	0	0	0.0454908	0	0	0	0.0401538
AC011451.1	26.0622	0	0	0	0	0	0	0	0	0	0	0	0	0	0	0	0	0	0	0	0	0	0	0	0	0	0	0	0	0	0	0	0	0	0	0	0	0	0	0	0	0	1.64716	0	0	0	0	1.98711	1.47778
AC011453.1	1.01141	0	0	0	0	0	0.00531584	0	0	0	0	0.0604987	0	0	0.0287707	0	0	0.0335044	0	0	0.0243667	0	0	0.0304389	0.0300092	0.0496352	0	0	0	0	0.00503382	0	0.00610108	0	0	0.0261086	0	0	0.0285097	0	0	0	0	0	0	0.0392468	0.0194858	0	0
AC011455.2	1.72748	0	0	0.0024503	0.0183531	0	0.0185424	0	0.0186427	0.0788767	0.0390015	0	0.0172062	0.0196907	0	0.0201629	0.0219362	0	0.0332242	0	0	0.0388248	0.0179698	0.0199263	0	0.0162457	0.0170153	0	0	0.0193832	0.0164581	0	0.0319456	0	0	0.0113968	0	0	0	0	0	0	0	0	0.0158359	0.0171125	0	0.052596	0.0977416
AC011465.1	2.74751	0	0	0.229533	0.353993	0	0	0	0	0	0	0	0	0	0	0	0	0	0	0	0	0.75848	0	0	0	0	0	0	0	0	0	0	0	0	0	0	0	0	0	0	0	0	0	0	0	0	0	0	0
AC011466.2	1.23101	0	0	0	0	0.368298	0	0	0	0	0	0	0	0	0	0	0	0	0	0	0	0.63808	0	0	0	0	0	0	0	0	0	0	0	0	0	0	0	0	0	0	0	0	0	0	0	0	0	0	0
AC011468.3	4.04267	0	0	0	0	0	0	0	0.327909	0	0	0	0	0	0	0	0	0	0	0	0	0	0	0	0	0	0.321011	0	0	0	0	0	0	0	0	0	0	0	0	0	0	0	0	0	0	0	0	0	0
AC011472.1	11.9069	0	0.281142	0	0	0	0	0	0	0	0	0	0	0	0.0490718	0.311742	0	0	0.128719	0.124407	0	0	0	0	0	0.126132	0.80081	0	0.131305	0	0	0	0	0	0	0.0881933	0.147698	0	0.145104	0	0	0.18684	0.132336	0.41727	0	0	0	0.669708	0.877688
AC011472.4	2.80132	0	0	0.117266	0	0	0	0	0	0	0	0	0	0	0	0.192352	0.214047	0	0	0	0	0	0	0	0	0	0.496066	0	0	0	0	0	0	0	0	0	0	0	0	0	0	0	0	0	0	0	0	0	0
AC011476.3	5.6282	0	0	0	0	0	0	0	0	0	0	0	0	0	0	0	0	0	0.486082	0	0.419525	0	0	0	0	0	0	0	0	0	0	0	0	0	0	0	0	0	0	0	0	0	0	0	0	0	0	0	0
AC011477.3	4.78638	0	0	0	0	0	0	0	0	0	0	0	0	0	0	0	0	0	0	0	0	0	0	0	0	0	0	0	0	0	0	0	0	0	0	0	0	0	0	0	0	0.210985	0	0	0	0	0	0	0
AC011481.1	24.2071	0.911351	1.41937	0	0	0	0	0	0	0	0.619434	0	0	0.319913	0	0	0	0	0	0	0	0.631588	0.29225	0	0	0	0	0	0	0.301661	0.534786	0	0.252889	0	0.445674	0.356666	0.306797	0	0	0	0	0.378512	0	0	0.253918	0.276345	0.202367	0	0.226025
AC011481.2	31.0789	0	1.72315	1.16623	1.11174	0.546452	0.667944	0.399174	0.216248	0.320575	0.233971	0.721473	0	0	0	0	0	0	0	0	0	0	0	0	0	0	0	0	0	0.916045	0.200827	0	0.191166	1.14272	0.338373	0.562867	0.230319	0	0	0	0	0	0	0	0	0.415754	0	0	0
AC011484.1	34.8507	1.19871	0.475048	0.0656835	0.0780621	2.13363	0.885947	0.594188	0.525301	1.14734	0.406085	0	0.0957366	0.928389	0.508513	0.112319	0.0601862	0	0	0.0273072	0	0	0.107063	0	0	0.50214	0.4764	0.215597	0.113226	0	0.61729	0	0.3892	1.85812	0.126618	0	0.367626	0.00896694	0.103886	0.417361	0.0950627	0	0.0586008	0	0	0.159832	0	0.266896	0.935168
AC011498.2	13.883	0	0	0.194351	0.18555	0	0	0	0	0	0	0	0	0	0	0.441773	0.506318	0	0	0	0	0.89962	0	0.316442	0	0	0	0	0	0	0	0	0	0	0.450057	0	0	0.450538	0	0	0	0	0	0	0	0	0	0	0
AC011500.3	6.12246	0	0	0	0	0	0	0	0	0	0	0	0	0	0	0	0	0	0.284652	0	0	0	0	0	0	0	0	0	0	0	1.04542	0	0	0	0	0	0	0	0	0	0	0.122267	0	0	0	1.56118	0	0	0
AC011503.1	2.00602	0	0	0	0	0	0	0	0	0	0	0	0	0	0	0.157164	0	0	0	0	0	0	0	0	0	0	0	0	0	0	0	0	0	0	0	0	0	0	0	0	0	0	0	0	0	0	0	0	0
AC011509.2	1.45575	0	0	0	0	0	0	0	0	0	0	0	0.117896	0	0	0	0	0	0	0	0.10937	0	0	0	0	0	0	0.125562	0	0	0	0	0	0	0	0	0	0	0	0	0	0.0818452	0	0	0	0	0.0869739	0	0.0959238
AC011601.1	1.19887	0	0	0	0.141058	0	0	0	0	0	0	0	0.13217	0	0	0	0	0	0	0	0	0	0	0	0	0	0	0	0	0	0	0	0	0	0	0	0	0	0	0	0	0	0	0	0	0	0	0	0
AC011603.3	585.187	0	0	0	0	0	0	0	0	0	0	0	0	0	0	0	0	0	0	0	0	0	0	0	0	0	0	0	0	0	0	21.6788	0	0	0	0	0	0	0	0	0	0	0	0	0	0	0	0	0
AC011611.3	51.3315	0	0	0	0.647606	0	0	0	0	0	0	0	0	0	0	0	0	0	0	0	0	0	0	0	0	0	0	0	0	0	0.475786	0.332575	0	0	3.97825	0	0	9.01343	0	0	0	0	0	0	0	0	5.9065	0	0
AC011676.1	34.6835	0	0	0	0.249952	0	0	0	0	0	0	0.270467	0	0	0.255334	0	0	0.604402	1.47664	3.16047	1.08791	0	0	0	0	0.217499	0	0.5016	0.68199	0	0	0	0.214559	0	0	0.303224	0	0.948376	0	0	0	0.401976	1.53843	0.716224	0	0.233754	0.686779	0.227992	0.38216
AC011676.3	3.2367	0	0	0	0	0	0	0	0	0	0	0	0	0	0	0	0	0.541245	0	0	0	0	0	0	0	0	0	0	0	0	0	0	0	0	0	0	0	0	0	0	0	0.281121	0	0	0	0	0	0	0
AC011731.1	9.76139	0	0	0	0	0	0	0	0	0.373552	0.227657	0	0	0	0	0.277038	0.311625	0	0	0	0	0	0	0	0	0	0	0	0	0	0	0	0.222047	0	0	0.470524	0	0	0.475428	0	0	0.166357	0	0	0	0	0	0	0
AC011747.2	7.54721	0	0	0	0	0	0	0	0	0	0	0	0	0	0.0684332	0	0.239828	0.0799224	0.0601784	0.0574771	0.174054	0	0.196542	0	0	0.176689	0.30966	0	0	0	0	0	0	0	0	0	0	0	0.338456	0.126984	0.398575	0	0.123011	0	0	0.124619	0.0925874	0	0.0508552
AC011773.2	1.39307	0	0	0	0	0	0	0	0	0	0	0	0	0	0	0	0	0	0	0	0	0	0	0	0	0	0	0	0	0	0	0	0	0	0	0	0	0	0.469828	0	0	0	0	0	0	0	0	0	0
AC011773.4	11.1162	0.269242	0.0522664	0.0352271	0.0529344	0.0643351	0.160525	0	0	0.0759158	0.0561519	0	0.0496187	0	0	0	0	0	0	0	0	0.112139	0.155704	0	0.282837	0	0	0.105317	0	0.166994	0.601233	0.369133	0	0	0	0	0	0	0.16111	0.0503043	0	0	0	0	0.228281	0.0493806	0.344679	0	0
AC011815.1	4.09369	0	0	0	0	0	0	0	0	0	0	0	0	0	0	0	0	0	0	0	0	0	0	0	0	0	0	0	0	0	0	0	0	0	0	0	0	0	0	0	0	0	0	0	0	0	0	0	0
AC011815.2	20.5047	0.28673	0.124131	0.209045	0.0627038	0.152202	0.0950446	0.114896	0	0.089865	0.0998753	0.0676058	0	0.0336532	0	0	0	0.149782	0.170064	0.0269241	0	0.132717	0.122853	0.0340039	0	0.221797	0.319759	0.280432	0.0862115	0.198347	0.140638	0.545474	0.163586	0.213278	0	0.0583286	0.0319108	0.020075	0.0318506	0.0297726	0	0.246879	0.288903	0.184333	0.243431	0.0584761	0.0435408	0.238952	0.214728
AC011816.2	45.1742	0.151907	0.870946	0.784543	0.743096	0.363529	0.451335	0.941131	0.146794	0.641362	0.627752	0.321097	0.13925	0.16023	0.456264	0	0	0.1787	0	0.128574	0.129223	0	0.29256	0.319342	0.316574	0.130272	0	0.148469	0.135639	0.308886	0.267776	0.522875	0.513338	0.507834	0.684756	0.546455	0.152655	0.189058	0	0	0.441616	0	0	0	0.512142	0.138824	0.307874	0.414763	0
AC011825.2	93.4084	1.2247	0.146259	0.395258	0.898596	1.28227	0.682238	1.62562	0.887344	1.939	0.790702	0.485372	0.841941	0.645894	0.919552	0.324363	0.179762	0.540271	0.535778	1.16617	0.130221	2.22969	1.62157	0.804438	2.71153	0	0	0.149622	0	0.778065	0.944486	0.526967	0.387947	0.127944	1.37988	1.10122	0.769236	0.952523	1.05714	0.856728	0	0.583273	0.137771	0.434139	1.41924	0.419692	0.310233	0	0.11424
AC011840.2	4.31089	0.130974	0.127335	0.114401	0.214692	0	0	0	0.173533	0.0615605	0.04557	0	0.0402506	0.0461102	0	0	0	0	0	0	0	0	0	0	0	0	0	0.0853921	0	0.271256	0.0385382	0	0.0746283	0	0	0.0531936	0	0.0274758	0	0	0	0	0.0395604	0	0	0	0.0297995	0.0408101	0
AC011840.3	4.65862	0	0	0	0	0.616951	0	0	0	0	0	0	0	0	0	0	0	0	0	0	0	0	0	1.03222	0	0	0	0	0	0	0	0	0	0	0	0	0	0	0	0	0	0	0	0	0	0	0	0	0
AC011840.5	1.88042	0	0	0	0	0.0847442	0	0	0	0	0.127534	0	0	0	0	0	0	0	0	0	0.0596974	0	0	0	0	0	0	0	0	0	0	0	0	0.0538356	0	0	0	0	0	0	0	0	0.0883348	0	0	0	0	0	0
AC011893.1	1.77597	0	0	0	0	0	0	0.0628085	0	0	0	0	0.0642865	0	0	0	0	0	0	0	0	0	0	0	0	0.121258	0.127169	0	0.188551	0	0	0	0	0	0	0	0	0.043903	0	0	0	0	0	0	0	0	0	0	0.0521896
AC011899.2	233.993	0.0571339	0.331169	0.194173	0.0562731	0	0	0.0129134	0	0	0	0.0151638	0	5.43752	7.76604	3.71109	3.66514	1.86026	2.8878	1.65336	1.49035	0	0.295756	0.156129	0.0602169	1.46992	1.85203	2.45893	2.64516	0.0594635	0.993229	0.213886	0	0	0.450858	0.0174797	0	0.009017	2.71846	3.61836	5.79204	1.33568	3.08517	0.870296	0.127148	0	0.00977687	1.12987	2.03343
AC011899.3	164.58	0	0	0.0850044	0	0	0	0	0	0	0	0	0	2.21662	4.47577	2.93112	3.23919	0.463344	2.53509	3.00002	2.124	0	0	0	0.137058	1.46753	0.835141	2.18197	0.469792	0.133964	0	0	0	0	0	0	0	0	1.29843	2.08277	2.67765	0.836319	0.591655	0	0	0	0	0.600539	0.784386
AC011921.1	14.3081	0	0	0	0.296482	0	0.113706	0.135468	0.591562	0.215445	0.156541	0	0	0	0	0	0	0	0	0	0	0	0	0.321775	0	0	0.277933	0	0	0	0.134927	0.526967	0.129316	0	0.22998	0.0917681	0	0.377162	0	0	0	0	0	0	0.258043	0	0	0.278578	0
AC011933.3	8.50532	0	0	0	0	0	0	0	0	0.808332	0	0	0	0.302993	0	0	0	0	0	0	0	0	0.276762	0	0	0	0	0	0	0	0	0	0	0	0.423005	0.169232	0	0	0	0.535782	0	0.179554	0	0	0	0	0.191908	0	0
AC011933.4	5.2005	0	0	0	0.243696	0	0	0	0	0	0	0	0.228198	0	0	0	0	0	0	0	0	0	0	0	0	0.153539	0	0	0	0	0	0	0	0	0	0	0	0	0	0	0	0	0	0	0	0	0	0	0
AC011944.1	3.9964	0	0	0	0	0	0	0	0	0	0	0	0	0	0	0.0367831	0	0	0	0	0	0.0709909	0	0	0	0	0	0.0666693	0	0.204335	0	0.350507	0	0	0	0	0	0	0.0681327	0.0413369	0	0.0220031	0	0	0	0	0	0	0.0256209
AC011978.2	26.206	0.0313017	0.0914781	0.0410808	0	0.112154	0.070038	0.112896	0.156029	0.0441471	0.163556	0.166061	0.144389	0.0661297	0.126344	0.135182	0.0736664	0.441484	0.557009	0.317436	0.133765	0	0.181058	0.0334116	0.0329439	0.272416	0.314174	0.459214	0.536482	0.0649655	0	0	0.133945	0.209549	0.0480232	0.114626	0.125409	0.0394501	0	0.0585042	0.0920993	0.12129	0.198702	0.090563	0.159454	0.0574544	0.085563	1.02728	0.890788
AC011997.1	8.48646	0.068295	0	0	0	0	0.20351	0.734722	0.472013	0.0962578	0	0.434254	0.31441	0	0	0	0	0	0	0	0	0	0.0658169	0.0725821	0	0	0.124452	0.0668046	0	0	0	0	0.349297	0.171407	0.208213	0.204384	0	0	0	0	0	0	0	0	0.0578718	0	0	0	0
AC012065.3	32.6885	0.217179	0	0.834135	0.21185	0.260155	0.160989	0.190372	0	0	0	0.687287	0	0.22891	0	0	0.509516	0	0.376795	0	0	0.451639	0	0	0.225096	0.73938	0.196648	0.848893	0.578764	0.218471	0.382552	0.749837	0.364503	0	0.645617	0.128999	0	0.402789	0	0	0	0	0	0.609658	0.364693	0	0.729111	1.3625	0.161814
AC012065.4	96.6472	0	0	0	0	2.0533	2.73493	3.59537	2.14412	1.0735	1.2306	1.10258	0.791796	0	0.330137	0.115362	0.12119	0	0	0	0	0.425184	1.18739	1.41973	0	0.348099	0.456256	0.424157	0.996902	0	0	0	2.10382	0	1.73336	1.02673	1.77233	0.720469	0.545079	0.188935	0	0	0	0	0.689629	0.902463	0.555777	0.562409	0.412234
AC012074.1	82.892	0.980929	0.552915	0.530922	0.96026	1.17176	1.27188	1.30519	1.35655	1.62375	1.29112	1.13089	0.511194	0.0450452	0.0860087	0	0.050176	0.0501317	0.037887	0.46925	0.145741	1.5964	0.493336	0.805753	0.269066	0.148261	1.02516	0.875109	0.115304	0.530067	0.640019	0.146111	0.911396	2.59141	1.11015	1.53414	0.470043	0.724779	0	0.0796985	0	0	0	0	0.470406	0.586887	0.698728	0.159509	0.191575
AC012085.2	1.87191	0	0	0	0	0	0	0	0	0	0	0	0	0	0	0	0	0	0	0	0	0	0	0	0	0	0	0.159977	0	0	0	0	0	0	0	0	0	0	0	0	0	0.103795	0	0	0	0	0	0	0
AC012087.1	1.93308	0	0.0887772	0	0.0902953	0	0	0	0	0	0	0	0	0	0	0	0	0	0	0	0	0	0	0	0	0	0	0	0.0825848	0.283538	0	0	0	0	0	0	0	0	0	0	0	0	0	0	0	0	0	0	0
AC012146.3	4.87869	0	0.347937	0.35286	0.17872	0	0	0	0.175408	0	0	0	0.167429	0	0	0	0.214708	0	0	0	0	0	0	0	0	0	0	0	0	0	0	0	0	0	0	0	0	0	0	0	0	0	0	0	0	0	0	0	0
AC012150.1	9.29044	0	0	0	0	0	0	0	0	0	0	0	0	0	0	0	0.325839	0.326321	0.243205	0	0.118056	0	0	0	0	0	0.755943	0	0	0	0	0	0	0.115945	0	0	0	0	0.13705	0	0	0.0882555	0	0	0	0	0	0	0
AC012150.2	40.1933	0	0	0	0	0.187565	0	0.138626	0	0	0	0	0	0.330643	0.313762	0	0.552127	0.921975	0.411224	0.265349	0.66656	0	0	0	0	0.806049	0.142263	0.153192	1.25911	0	0	0	0.132352	0	0.235324	0.093909	0	0.0974899	0.772821	0.438567	0	0.298451	0.423086	0.44424	0	0	0	0.284978	0.116956
AC012213.3	9.14797	0	0.0933641	0	0	0	0	0	0	0	0	0.102547	0	0.10223	0	0	0	0	0	0	0	0.201629	0	0	0	0	0.17626	0.284075	0.521299	0.099391	0.0854318	0	0	0	0	0	0.0971864	0	0	0	0	0	0	0	0.163817	0.0886865	0	0.0893466	0.579155
AC012236.1	255.589	8.00651	8.62206	10.2927	9.62144	0.284659	0.171317	0.335676	0.351533	0.188632	0.38178	0.283387	0	0.509476	0.584778	0.142368	0.629555	0.541334	0.571461	0.253166	0.531166	0.735141	0.848627	0.268091	0.139825	1.8315	1.67563	1.94481	1.8746	8.88376	10.5373	8.56317	0	0.0962978	0.20195	0.16109	0	0.333726	0.511459	0.365771	0	0.897401	1.22624	0.198198	0.813533	0.45585	0.505911	1.53331	1.48894
AC012306.2	309.749	2.19085	2.65243	2.81036	1.20838	2.39148	2.37182	2.38079	2.56455	1.52733	3.36982	2.60972	2.04989	2.96238	3.09268	3.57432	2.94851	0.775547	1.17654	0.971872	0.941764	1.59363	2.76577	2.39971	1.97652	1.92089	2.33879	3.05634	3.80615	1.99766	1.74406	3.72989	2.14392	2.41826	0.962805	2.16287	3.0546	2.5079	3.07201	3.61214	4.83488	1.19275	1.16951	1.45369	2.13656	2.97665	2.17483	2.58994	3.11327
AC012307.1	5.38319	0	0	0	0	0	0	0	0	0	0	0	1.25106	0	0	0	0	0	0	0	0	0	0	0	0	0	0	0	0	0	0	0	0	0	0	0	0	0	0	0	0	0	0	0	0	0	0	0	0
AC012312.1	1.11784	0	0	0	0	0	0	0	0	0	0	0	0	0	0	0	0.192709	0	0	0	0	0	0	0	0	0	0	0	0	0	0	0	0	0	0	0	0	0	0	0	0	0	0.147622	0	0	0	0	0	0
AC012313.1	362.52	3.09807	3.82335	6.99365	2.61824	3.79582	3.36699	3.01836	2.64274	4.76769	2.94144	4.91948	3.84565	1.19135	1.23065	0.957426	0.460704	0.703503	0.847594	0.204517	0.292397	3.25789	1.6425	1.48829	1.52284	1.60983	2.65984	2.2115	1.04528	3.25225	6.24993	3.19797	5.49914	4.12214	3.08801	2.37283	1.8775	2.71705	0.533923	0.853996	1.14027	0.179556	0.267964	0.34789	1.94306	2.09107	1.69552	1.05889	1.56812
AC012313.2	52.8702	0	0	0	0	0	0	0	0	0	0	0	0	0	0	0	0	0	0	0	0	1.53805	0	0	0	0	0	0	0	0	0	0	0	3.63508	0	0	0	4.37422	0	0	0	0	0	0	0	1.63176	0.88525	0	0
AC012313.4	1.50829	0	0	0	0	0	0	0	0	0	0	0	0	0	0	0	0	0	0	0	0	0	0	0	0	0.1725	0	0	0	0	0	0	0	0	0	0	0	0	0	0	0	0	0	0	0	0	0	0	0
AC012313.6	48.7612	0.980225	0.882317	0.561239	0.519584	0.570296	0.506246	0.476377	0.276074	0.8154	0.788439	0.106694	0.278344	0.212414	0.126862	0.0814884	0.0591574	0.0295398	0.0447639	0	0.0214868	0.261771	0.387707	0.268493	0.158797	0.240796	0.550549	0.356452	0.136105	0.626639	0.998659	0.602293	0.495073	0.673081	0.501828	0.460625	0.327214	0.221881	0.125731	0.140943	0.147995	0	0	0	0.320207	0.323004	0.223418	0.259644	0.583613
AC012313.9	4.48262	0.0676923	0.0330783	0.074237	0.0333411	0.202057	0.0336814	0.122456	0.0226139	0.143258	0.0708765	0.0359357	0.0208391	0.0119204	0.0113995	0.0244388	0	0	0	0.0108937	0	0.0470065	0.0108784	0.0482936	0.0356814	0	0.0206062	0.0551779	0.0203889	0.0264333	0.0298909	0	0.0483827	0.0188859	0.0521089	0.0483449	0.0263528	0.0427469	0.00188415	0.0210934	0	0.00146131	0	0	0.0479512	0.0103614	0.00772464	0.0425295	0.00845413
AC012358.1	11.923	0.0788754	0.228753	0.102848	0	0.188544	0.293664	0.282386	0	0.111149	0.164106	0	0	0	0.0793441	0.0845269	0.185474	0	0	0	0	0.328446	0.304024	0	0.27562	0	0.215473	0.154243	0	0.081188	0.208771	0	0.402952	0.065971	0	0.0956018	0.158211	0.296739	0.0784453	0	0	0	0	0	0	0	0.107314	0	0
AC012358.3	13.2152	0	0	0	0	0	0	0	0	0	0	0	0	0	0	0	0	0.849869	1.06594	0	0	0	0	0	0	0	0	0	0	0	0	0	0	0	0	0	0	0	0	0	0	0.756269	0	0.667401	0	0	0	0	0
AC012360.1	10.1149	0.116542	0	0.151188	0	0	0.0866686	0.103704	0	0	0	0.739862	0.321087	0	0.350839	0.124162	0	0	0	0	0	0	0.112263	0.123055	0.243583	0	0.105954	0.113925	0	0	0	0	0	0	0	0	0.117003	0.0727873	0.230852	0.108762	0	0	0	0	0.196879	0.106639	0.0789974	0	0
AC012360.2	22.0126	0	0.742764	0.167698	0.769602	0	0	0	0	0	0.269504	0.832855	0.24019	0.277575	0.524053	0.274668	0	0	0	0	0	0	0	0.273084	0	0.223123	0	0	0	0.263167	0.463936	0.911997	0.440253	0	0	0	0.531393	0.162163	0.256958	0.490825	0	0	0	0	0.220663	0.959705	0.352304	0.233709	0.196141
AC012360.3	266.756	2.765	4.39893	3.51828	2.93802	2.26519	2.97351	2.40963	2.72193	2.82897	3.62347	3.16277	2.36991	1.1122	1.37687	1.88785	0.762521	0	0	0	0	2.40623	3.39057	2.49557	3.10304	0	0	0	0	3.76012	3.00477	3.27909	3.07454	2.61193	2.78029	2.95982	3.28022	2.80621	1.57227	0.860144	1.27755	0	0	0	3.10159	2.91825	2.53147	0	0
AC012363.1	12.7032	0	0	0	0	0	0	0	0	0	0	0	0	0	0	0	0	0	1.07577	2.47531	0	0	0	0	0	0	0	0	0	0	0	0	0	0	0	0	0	0	0	0	0	0	0.585598	0	0	0	0	0	0
AC012363.2	1.62721	0	0	0	0	0	0	0	0	0	0	0	0	0	0	0	0	0	0	0	0.129554	0	0	0	0	0	0	0	0	0	0	0	0	0	0	0	0	0	0	0	0	0	0.137067	0	0	0	0	0	0
AC012366.1	1.01368	0	0	0	0	0	0	0	0	0	0	0	0	0	0	0.180458	0	0	0	0	0	0	0	0	0	0	0	0	0	0	0	0	0	0	0	0	0.149287	0	0	0	0	0	0	0	0	0	0	0	0
AC012368.1	4353.51	0	16.5835	16.9847	0	0	13.7363	9.19837	0	0	0	0	0	14.885	27.5315	26.542	26.2725	93.0566	138.121	121.254	125.577	0	0	4.10452	0	65.7846	53.5322	65.3402	72.0756	0	9.97	0	0	0	0	0	0	0	22.784	13.5	0	137.824	136.955	107.992	0	0	0	68.6423	31.0028
AC012368.2	20.057	0.150361	0	0.0970895	0.147117	0	0	0.13311	0.290713	0	0.155363	0	0	0.158602	0	0.159359	0	0.353758	1.18446	1.0181	0.639574	0	0	0	0	0	0.136506	0.146959	0.268551	0	0.132528	0.517517	0	0	0	0	0	0	0	0	0	0.382064	0.541357	0.426594	0.126744	0	0.101595	0	0
AC012414.3	1.81408	0	0	0	0	0	0	0	0	0	0	0	0	0	0	0	0	0	0	0	0	0	0	0	0	0	0	0	0	0	0	0	0	0	0	0	0	0	0	0	0	0	0	0	0	0	1.44961	0	0
AC012414.4	1.96027	0	0.0525863	0.0212715	0.0319954	0.116744	0.137478	0	0.03218	0.0918044	0.192226	0	0.0299897	0	0	0	0	0	0	0	0	0	0	0	0	0	0	0	0	0.0223995	0	0	0.0277693	0	0.0496695	0.0395523	0	0.0204489	0	0	0	0	0	0	0	0.0298521	0	0	0
AC012414.5	34.5545	0.212675	0.483759	0.773282	0.323914	0.590035	1.44757	0.19147	0.225119	0.667514	0.988444	0.109153	0.328945	0.130429	0.0622646	0.236659	0	0	0	0.034791	0	0.685845	0.462924	0.592408	0.541086	0.0954138	0.96361	0.22141	0.0927499	0.515278	0.109011	0.423031	0.932563	0.051663	0.357248	0.765125	0.0412404	0.0518245	0.47276	0.153846	0.0604971	0.0530936	0	0	0.931391	0.0566464	0.210773	0.333682	0.0462267
AC012435.2	15.6025	0.911351	0.283874	0.192443	0.590715	0	0.449417	0.263154	0	0	0.619434	0	0	0	0	0	0	0	0	0	0	0.631588	0.584499	0	0	0	0	0	0	0.301661	0.267393	0	0.252889	0.507059	0.445674	0	0	0.186284	0	0	0	0.378512	0.271162	0	0	0	0	0	0
AC012442.1	28.9175	0.326475	0.467124	0.526122	0.159619	0.195358	0.484818	0.288457	0	0.229688	0	0	0	0	0.163314	0	0.574942	0.384089	0.713145	0.138184	0	0.679223	0	0.685326	0	0.279601	0	0	0	0	0.143853	0	0.550968	0	0.489609	0.390832	0.164094	0.405849	0.160856	0	0	0.414058	0.146814	0	0.137491	0.447357	0.440645	0	0.365343
AC012464.1	11.9125	0	0	0	0	0	0.117649	0.140077	0.152839	0	0	0	0	0	0	0	0	0	0	0.1341	0	0.329612	0	0	0.164989	0	0	0	0	0	0.27924	0	0.267495	0	0	0.0948929	0.159233	0	0	0	0	0.100528	0	0.897763	0	0.144746	0.213923	0	0
AC012464.3	1.9884	0	0	0	0.022314	0	0.0507276	0	0	0.0319706	0.0237049	0.0481099	0	0	0	0	0	0	0.04038	0.0191518	0.0387554	0	0.0655547	0.0242191	0.023871	0.019746	0.0413761	0.0221681	0	0	0.0200129	0	0.0194154	0	0.0696496	0	0.0907837	0.0142953	0	0	0	0	0	0	0.0385055	0.0416137	0.0310025	0.0425966	0.0169779
AC012467.1	1.03814	0	0	0	0	0	0	0	0	0	0	0	0	0	0	0	0	0	0	0	0	0	0	0	0	0	0	0	0	0	0	0	0	0	0	0	0	0	0	0	0	0	0	0	0	0	0.41324	0	0
AC012467.2	87.5499	1.51573	0.524521	0.754265	0.626606	1.08022	0.751993	0.556362	0.390661	0.586228	0.460169	0.518907	0.383561	0.516537	0.0740412	0.184965	0.172626	0.0861979	0.0870942	0.14461	0.167202	1.22218	0.872083	0.470124	0.440169	1.66095	1.6512	0.980365	0.948826	0.743382	0.928212	0.753198	0.670028	0.748703	0.901249	0.567577	0.832393	0.462504	0.171227	0.388434	0.359905	0.0790176	0.0665391	0.141625	0.747531	0.76642	0.819162	1.35482	1.80553
AC012485.3	2.97448	0.0523394	0	0	0	0	0	0	0.0261248	0	0	0	0	0.0829366	0.0264163	0	0.0307971	0	0	0	0.0223713	0.163533	0	0	0.055109	0	0.0238838	0	0	0.0543622	0	0	0.0448188	0	0	0	0.0262083	0	0.130897	0.26904	0.114937	0	0	0	0.0222254	0	0	0.0245703	0
AC012499.1	1.12772	0	0	0	0	0	0	0	0	0	0	0	0	0	0	0	0	0	0	0	0	0	0	0	0	0.299945	0	0.152787	0	0	0	0	0	0	0	0	0	0	0	0	0	0	0	0	0	0	0	0.142126	0
AC012507.2	2.43647	0	0	0.0242369	0	0.204415	0	0	0	0	0.161861	0	0	0	0	0	0	0	0	0	0	0	0	0	0	0	0.0337192	0.0361505	0	0	0	0	0	0	0.235324	0	0	0	0	0	0	0	0	0	0	0	0	0	0
AC012507.4	8.48944	0	0	0	0	0.209888	0	0	0	0	0	0	0	0	0	0	0	0	0	0	0	0	0	0	0	1.04968	1.11318	0	0	0	0	0	0	0	0	0	0	0	0	0	0	0	0	0	0	0	0	0.793451	0.261542
AC012508.2	1.60552	0	0	0	0.0445145	0	0	0	0	0	0	0	0	0.0478056	0	0	0	0	0	0	0	0	0	0	0	0.0393252	0	0	0	0	0	0	0.0386802	0.037872	0	0.0275687	0	0	0	0	0	0	0	0	0	0.041521	0	0	0
AC012510.1	221.445	1.80238	1.31685	1.42129	1.32033	2.61445	1.63947	1.34196	0.802038	2.91185	2.12054	1.5833	1.43821	0.829226	0.706827	0.580789	0.505904	0.783654	0.429635	0.962184	0.431818	2.76996	1.84325	1.86771	2.02431	2.69123	1.42133	2.07007	0.93248	1.90066	1.94822	2.21754	1.53744	2.62275	1.72051	2.42632	2.20387	2.13533	1.26589	0.525009	0	0.180836	0.18023	0.824623	1.88832	2.87888	2.57011	1.63451	2.19989
AC012511.1	17.5082	0	0.595261	0.671176	0.408846	0	0	0	0.199558	0	0	0	0	0	0.626987	0	0	0	0	0	0	0.871366	0	0	0	0.35692	0	0	0.931026	0.210999	0.184523	0	0	0	0	0	0.210885	0.129611	0.616293	0	1.21127	0	0	0	0	0	0.140765	0	0
AC012557.1	199.365	1.06468	1.7857	0.258399	1.43354	4.61669	2.27506	1.53564	0.775338	3.18512	3.71888	0.562959	0.122116	0.702043	0.933833	0.424275	0.62531	2.81768	1.40113	1.80186	1.35951	1.10784	3.20446	1.40225	1.3889	0.343165	3.02274	2.21145	0.238036	0.814408	1.29061	2.28853	1.91519	2.33623	2.40739	2.64037	1.8714	1.07871	1.05258	0.745014	0.775249	1.94906	1.07926	1.51458	1.9091	1.70386	1.98153	0.243357	0.397475
AC012557.2	94.2106	0.470571	0.221996	0.751357	0.917354	0.281939	0.522968	0.82285	0.222724	1.3229	1.44748	1.73655	0.214779	0.495892	0.703093	0.246244	1.1037	0	0	0.199367	0.598757	0.489246	0.45284	0.489426	0.730517	1.39898	1.91611	0.229915	0.626174	0.708048	0.20719	0	1.37968	1.37541	0	0.1394	0.47408	0.435601	0.23011	0.219218	0	0	0.421478	0.658672	2.17084	0.214429	1.10399	1.05003	1.05144
AC012557.3	109.123	0	1.15762	0.788722	2.48391	0.7772	0.473957	0.537509	0.559769	0.903992	0	0.675855	2.88733	0.674745	0.630494	0.644377	1.5061	0	1.59331	2.73558	0.544468	0	0.618923	3.20214	0.64485	0	1.15071	1.89309	0	0	0.564265	0	0	0	0	0.3636	0.659089	0	0.608069	0	0	0.777247	1.13606	3.44982	0	0.583401	1.66894	0	0
AC012560.1	1.30327	0	0	0	0	0	0	0	0	0	0	0	0	0	0	0	0	0	0	0	0	0	0	0	0	0	0	0.269893	0	0	0	0	0	0	0	0	0	0	0	0	0	0	0	0	0	0	0	0	0
AC012568.1	1.0732	0	0	0	0	0	0	0	0	0	0	0	0	0	0	0	0	0	0	0	0	0	0	0	0	0	0	0	0	0	0	0	0	0	0	0	0	0	0	0	0	0	0	0	0	0	0	0	0
AC012574.1	1.1162	0	0	0	0	0	0	0	0	0	0	0	0	0	0	0	0	0	0	0	0	0	0	0	0	0	0	0	0	0	0	0	0	0	0	0	0	0	0	0	0	0	0	0	0	0	0	0	0
AC012594.1	2.76265	0	0.124529	0.166021	0	0	0	0	0	0	0	0.215967	0	0.144304	0	0	0	0	0	0	0	0	0	0	0	0	0	0	0	0.0880314	0	0	0	0.114336	0	0	0	0	0	0	0	0	0	0	0	0.118775	0	0	0
AC012603.1	69.6878	0.327379	0.624513	0.422038	0.480172	1.5672	1.33692	1.30156	0.630838	0.690968	0.675699	1.55644	0.749795	0.172634	0.327524	0.173133	0	0.577732	0	0	0	0.340551	0.157609	0	0.340798	0.560721	0.445577	0.159977	0	1.32877	0.721255	0	0.690584	1.09432	0.736392	1.46958	0.987304	0.406954	0.161294	0.61061	0	0	0	0	0.413605	0.29906	0.110462	0.297112	0.7327
AC012615.1	3209	6.41852	4.61039	5.92423	9.49078	44.5136	56.9774	70.115	59.8625	54.6995	79.949	82.7742	76.629	6.83346	7.23043	7.80571	10.036	5.30615	3.72676	3.0437	5.41445	68.5725	59.6273	73.6067	55.7027	5.29985	3.9247	6.40436	3.82955	8.28263	7.7147	5.18653	40.1481	31.9794	57.9522	57.2137	47.6428	63.1295	5.02302	6.11811	7.96735	5.8132	5.05681	5.19072	74.6917	52.4984	47.8679	6.61983	4.88196
AC012615.3	110.054	0	0	0	0	0	0	0	0	0	0	0	0	0	0	0	0	0	0	0	0	0	0	0	0	0	0	0	18.6621	0	0	0	0	9.87018	0	0	0	0	0	0	0	0	0	0	0	0	0	0	0
AC012615.4	72.8944	0.268592	0.772112	0.695218	0.262999	0.481941	0.199622	0.476713	0.521432	1.32342	0.555891	1.13611	0.492875	0.708417	0.53843	0.285369	0.630984	0.789813	0.706819	1.02278	1.37181	2.23581	1.55211	0.707392	1.54153	0	0.122003	0.131267	0	0.273882	0.828752	0	0.227337	0.224518	0.809593	0.72652	0	1.75815	0.531008	0.375888	0	1.45347	0.967991	0.764025	1.92632	0.122806	0.636148	0	0
AC012617.1	53.65	1.21604	2.46879	0.108852	0.5593	0.513014	2.44731	0.112331	0.234387	0.278549	2.91982	0	0.329156	0.0145954	1.07172	0	0	0	0	0	0	1.12321	8.76742	0.0295094	1.06514	0.771782	1.86654	0.125944	0.240761	0.277967	0.292777	0.682468	0	0.0115623	0.0424218	0.00843725	0.094092	0.193569	0	0	0	0	0	0	0.215942	0.688357	0.0472256	0.287017	0.318899
AC012640.2	83.4015	0.885366	0.311159	0.682028	0.395093	0.67341	0.539371	0.288086	0.63374	0.340255	0.418588	0.085263	0.444361	2.12427	1.37628	1.72466	2.74428	0.0946356	0.0711272	0.136126	0.411952	0.502734	0.155117	0.341505	0	0.557004	0.439725	0.393486	0.289204	0.3313	0.994157	0.276187	0.479637	0.807822	0.244868	0.585197	0.645811	0.252295	1.76076	2.3299	1.88527	0.206499	0.72764	0.230981	0.613201	0.663671	0.437966	0.223648	0.0601894
AC012645.4	118.154	0	0	0	0	0	0	0	0	0	0	0	0	0	0	0	0	2.26988	0	2.31698	2.34263	0.550381	0	0	0	6.12911	3.7592	4.29263	2.84957	0	0	0	0	0	0	0	0	0	0	0	0	4.5175	0	3.12538	0	0	0	4.72703	2.75784
AC012668.3	1.42844	0	0	0	0	0	0	0	0	0	0	0	0	0	0	0	0	0	0	0	0	0	0	0	0	0	0	0	0	0	0	0	0	0	0	0	0	0	0.0399995	0.161581	0.502705	0	0	0	0	0	0	0	0
AC013269.2	1.52279	0	0	0	0	0	0	0	0	0	0	0.111675	0	0	0	0	0	0	0	0	0	0	0.0508219	0.223121	0	0	0	0	0	0	0	0	0	0	0	0	0.0529463	0	0	0	0	0	0	0	0.0445891	0	0.0357964	0	0
AC013270.1	5.38332	0	0	0	0	0	0	0	0	0	0	0.228264	0	0	0	0	0	0	0	0	0	0	0	0	0	0	0	0	0	0.2177	0.190579	0	0	0	0	0	0	0	0	0.201654	0	0	0	0	0	0	0	0	0
AC013356.3	5.48789	0	0.0678133	0	0	0	0.210584	0	0	0	0	0	0	0	0	0	0	0	0	0	0	0.294875	0	0.149142	0.443343	0	0	0	0	0.144317	0	0	0	0.118444	0	0.0850859	0	0	0	0	0	0	0	0	0	0.129547	0.19165	0.129288	0
AC013356.4	2.66626	0	0	0	0	0	0	0	0	0	0	0	0.309049	0	0	0	0	0	0	0.299797	0	0	0	0	0	0	0	0	0	0	0	0	0	0	0	0	0	0	0	0	0	0	0.15445	0	0	0	0	0.318408	0
AC013400.1	20.6555	0.156328	0.149279	0.100863	0	0	0.116101	0.414803	0.301794	0.219992	0	0	0	0.164885	0.31294	0.165532	0.183557	0.183907	0.13672	0	0	0	0.301062	0	0.651338	0	0	0	0.139536	0.635284	0.137777	0.538199	0.132008	0.130647	0	0.187332	0	0	0.924973	0.437409	0	0.099226	0	0	0	0.142842	0.105567	0.142126	0
AC013403.2	82.6589	0.566334	0.896805	0.485129	0.553126	1.35612	0.560218	0.332324	0.903719	1.32758	0.388731	0.797176	0.69089	0.398074	0.188566	0	0.664621	0	0.821899	0	0.320747	0.392658	0.363451	0.394989	1.17667	0.64477	1.19783	0.737922	0	1.7169	0.166311	0.650878	1.58872	0.788587	1.40949	0.562906	0.949549	1.63849	0.556552	0.527965	0	0.238604	0	0	0.793808	0.5169	0.889641	0.340615	0.281487
AC013437.1	5.46914	0	0	0	0	0	0	0	0	0	0	0	0	0	0	0	0	0.281458	0.620399	1.01296	0.405563	0	0	0	0.247356	0	0	0	0	0	0.210524	0	0	0	0	0	0	0	0	0	0	0.15011	0	0	0	0	0	0	0
AC013451.2	15.6624	0	0	0	0	0	0	0	0	0	0	0	0	0	0.135832	0	0.416543	0.159414	0	0.114687	0.346084	0	0.227667	0	0	0.116454	0	0	0.121178	0	0	0	0	0	0	0.162901	0	0	0.133952	0	0.789286	0.45241	0.639483	1.01111	0	0	0	0.247677	0.202371
AC013452.2	7.93127	0	0.0987871	0	0.201188	0	0	0	0	0.144485	0	0	0.188545	0	0.103025	0	0	0	0	0	0	0	0	0.108501	0	0	0	0.20056	0	0.315474	0.271408	0	0.261347	0	0.310877	0.185839	0	0.0641578	0	0	0	0	0	0	0.0867153	0	0.0696226	0	0
AC013457.1	6.59041	0	0	0	0	0	0	0	0	0	0	0	0	0.147805	0	0.300456	0.164617	0	0	0	0	0	0	0	0	0	0	0	0	0	0	0	0	0	0	0	0	0	0.139363	0.065371	0.410302	0	0	0	0	0	0	0	0
AC013468.1	28.0398	0.822606	0.131315	0.443421	0.402685	0.32802	0.305659	0	0.398957	0	0.141838	0.144968	0	0	0	0	0	0	0	0	0	0	0.132041	0.433145	0.143033	0.353349	0.124537	0.402023	0.122568	0.139736	0.483447	0	0.696048	0.229202	0.61958	0.494261	0.13772	0.256337	0	0	0	0.0872506	0	0	0.11566	0	0	0.375683	0
AC013553.4	17.768	0	0.373586	0.168172	0	0	0.675738	0.230652	0.252403	0	0.268892	0	0.119183	0	0	0	0	0	0	0	0	0	0.125082	0	0.135567	0.223331	0.236003	0	0	0	0	0.446572	0	0.217124	0.783489	0.156226	0.130427	0.0809975	0	0	0	0	0	0	0	0.118775	0	0.237659	0.0969744
AC013565.1	2.17031	0	0	0	0	0	0	0	0	0	0	0	0	0.144974	0	0	0	0	0	0.232581	0.116963	0	0	0	0	0	0	0	0	0	0	0	0	0	0	0	0	0	0	0	0	0	0	0	0	0	0	0	0
AC013644.1	1.26557	0	0	0	0	0	0	0	0	0	0	0	0	0	0	0.187844	0	0	0	0	0	0	0	0	0	0	0.138255	0	0	0	0	0	0	0	0	0	0	0	0	0	0	0	0	0	0	0	0	0	0
AC013652.1	8.26415	0	0	0	0	0	0	0	0	0	0	0	0.141414	0.161892	0.286351	0.101537	0.853231	0	0	0.0324781	0.211538	0	0.0738988	0	0	0.387264	0.140048	0	0	0.0222867	0	0.150956	0.0416674	0	0	0	0	0.0954959	0.0943006	0.266028	1.11083	0	0	0	0	0.0869805	0	0.306097	0
AC013726.1	4.15076	0.0557748	0.0815449	0.109851	0.0823467	0	0	0	0	0	0.0291527	0	0	0.0294594	0.0281469	0	0	0	0	0.0235665	0	0	0	0.0297801	0	0.145682	0.178147	0.0818264	0.0503266	0.0868698	0.123113	0	0	0	0	0.0340584	0.0279298	0.0527394	0	0.0521256	0	0	0	0	0	0	0.0953186	0.0261717	0.0417739
AC013731.1	20.3735	0	0	0.107536	0.0809977	0.295871	0.0614329	0.0738096	0.324668	0.116266	0.0858064	0	0	0	0	0	0	0	0	0	0	0	0.0795075	0	0	0.285435	0.37562	0.403376	0.741065	0	0	0	0.421365	0.55208	0.125469	0	0.165522	0.0517171	0.164058	0.0770458	0	0	0	0	0	0	0	0.305543	0.616994
AC015468.3	32.6429	0	0	0	0	0	0	0	0	0	0.484375	0	0.215625	0	0	0	0	0	0	0	0	2.45596	2.50052	0.982636	0	0	0	0	0.209542	0	0	0	0	0	0.700109	0.279875	0.237992	0	0	0	0	0	0	0	2.77375	2.7986	1.58327	0	1.40748
AC015660.1	2.24399	0.258887	0	0	0	0	0	0	0	0	0	0	0	0	0	0	0	0	0	0	0	0	0	0	0	0	0	0	0	0	0.227934	0	0	0	0	0	0	0	0	0	0	0	0	0	0	0	0	0	0
AC015660.2	5.48374	0	0	0	0	0	0.555758	0	0	0	0	0	0	0	0	0	0	0	0	0	0	0	0	0	0	0	0.338851	0	1.3227	0	0.330968	0	0	0.313664	0.546579	0	0	0	0	0	0	0.232497	0	0	0	0	0	0	0
AC015660.4	32.3565	0	0.124798	0.421341	0.254937	0.467044	0.290237	0.346725	0.12647	0	0.538954	0.137652	0.238887	0	0.13049	0.138371	0	0.153085	0	0	0	0	0.125358	0	0.135863	0	0.11826	0.508883	0.232848	0.664047	0.688484	0	0.220421	0.652805	0.392589	0.156564	0.261432	0.0811736	0.128715	0	0	0	0	0	0.109845	0.238071	0.352438	0.238166	0.777498
AC015689.1	4.7596	0	0	0	0	0	0	0	0.382425	0	0	0	0	0	0	0.421352	0	0	0	0	0	0	0.192781	0	0	0	0	0	0	0	0	0	0	0	0	0	0.201552	0	0	0	0	0	0	0	0	0	0	0.1802	0
AC015691.1	4.6353	0	0	0	0.103802	0	0	0.141934	0	0	0	0.11311	0	0	0	0	0	0	0.492187	0	0	0	0	0	0	0	0	0	0	0.326043	0.141513	0	0	0.268472	0	0	0	0.0998351	0	0	0	0	0	0	0	0.146702	0	0	0
AC015712.1	3.05377	0	0	0	0	0	0	0	0.605216	1.33443	0	0.471931	0	0	0	0	0	0	0	0	0	0	0	0	0	0	0	0	0	0	0	0	0	0	0	0	0	0	0	0	0	0	0	0	0	0	0	0	0
AC015726.1	336.534	2.64394	3.03199	2.42874	2.14065	3.02431	2.55392	2.86486	2.82646	1.94263	3.21773	1.82455	1.0558	1.81303	1.79209	0.735002	0.675359	3.21231	2.32539	1.82238	2.73553	1.19634	3.87572	1.21403	1.19345	3.86185	3.46713	4.00985	1.5444	1.99922	3.78957	2.22589	1.94998	2.78721	2.83888	2.10108	1.15404	1.5814	0.738475	0.953149	0.335418	2.42153	1.86655	4.37761	1.45662	1.9724	1.38041	3.37809	2.14689
AC015727.1	11.6743	0.342558	0.326349	0.110291	0	0	0	0	0	0	0	0	0	0	0	0	0.201062	0	0	0	0	0	0	0.359175	0.356377	0	0.155364	0.167389	0	0	0.150925	1.7702	0.144406	0	0.513033	0	0	0.106374	0	0	0	0	0	0	0	0	0	0	0
AC015802.4	65.0879	0	0	0	0	0.866791	0.578502	0.299201	0.283767	0.221273	0	0.73966	0	0	0.192203	0.310986	0.344393	0.819324	0.305365	0.681777	1.14417	0	0	0	0	3.76599	1.31751	0.949667	0.550274	0	0	0	0.247893	0.428782	0.882089	0	0.400301	0	0.378131	0.179415	0	0.788396	0.439368	0	0.765005	0	0.21509	0	1.34422
AC015813.1	150.789	0	0	0	0	0	0	0	0	7.73316	8.91584	0	0	0	0	0	0	2.65565	0	0	0	0	0	0	0	9.8723	0	0	0	0	0	0	0	0	0	0	0	0	0	0	0	2.93012	0	2.65472	0	0	0	0	0
AC015818.2	7.29989	0.0877857	0.042372	0.114328	0.0861526	0.157404	0.0326739	0.117695	0	0.247372	0	0	0	0	0	0	0.0515988	0	0	0	0	0.182761	0.16917	0.0930313	0	0.0758706	0	0.085829	0	0.0902226	0.154883	0	0	0.22025	0	0	0.0880635	0	0	0	0	0	0	0	0.222836	0.12061	0	0.0811619	0.0656327
AC015819.1	478.286	0.714766	0.572129	0.849687	0.817128	4.70147	4.96069	3.81467	3.71469	3.52278	4.93812	2.01657	2.9535	1.25704	1.07569	1.52239	0.97976	4.0631	1.98958	2.11654	2.13078	1.23973	1.95076	2.8921	1.61807	6.15388	3.46537	5.70608	6.61295	0.365356	0.420172	0.818904	6.76658	4.48181	5.40022	5.02369	4.06664	2.82653	0.943629	1.66756	1.04236	2.66	1.28921	1.35882	2.81702	3.26984	2.98702	6.55739	7.91946
AC015819.2	26.5939	0	0	0	0	0.182234	0.226246	0.269572	0.147158	0	0.47201	0	0	0	0	0.484095	0.357675	0.358322	0.666342	0	0.129554	0	0.293313	0	0	0	0	0	0.271969	0	0	0	0.38598	0.509141	0	0.365222	0.153051	0.189538	0.601016	0.710267	0	0.483607	0	0.863912	0	0.13918	0.102885	0	0.340961
AC015845.2	1.84799	0	0	0	0	0.209265	0	0	0	0	0	0	0	0	0	0	0	0	0	0	0	0	0.168314	0	0	0	0	0	0	0	0	0	0	0	0	0	0	0	0	0	0	0	0	0	0	0	0	0.174567	0
AC015849.1	39.9298	0	0	0	0.116967	0.142757	0.177524	0.63704	0	0.336179	0	2.35612	0.328826	0	0	0	0	0.529271	0	0	0	1.1812	0.661315	0	0	1.2388	0	0.78884	0.874714	0	0	0	0.101195	0.573088	0.180364	0.589168	0.911096	0	0	0	0	0	0	0	0.302429	0.516149	0	0	0.600866
AC015849.3	192.256	2.39301	1.75021	1.18335	1.79823	2.42412	2.73175	1.94565	1.23515	2.33031	3.03372	1.55487	1.68462	0.388182	0.735695	0.194099	0	0.649793	0	0.467605	0	3.06317	2.65811	0.96346	2.48693	0	1.66888	1.07934	0.163937	1.86159	1.45961	3.80719	2.01488	0.922782	5.22679	2.19704	1.48124	5.48038	0.180988	0	1.06689	0.465616	0.330705	0	3.71643	1.8484	2.47964	0	0
AC015849.5	5.41761	0	0	0	0	0.0132901	0.0166154	0.0201367	0	0.0471139	0.351638	0.0827282	0.0822415	0.0235219	0	0	0	0	0	0	0	0.0927551	0.171726	0.0833844	0.366536	0.00971145	0.0304959	0.0217758	0	0	0	0	0.0095472	0.0186332	0	0.047699	0.0557144	0.119497	0	0	0	0	0	0	0.0851579	0.132896	0.0838352	0	0.0417052
AC015853.3	5.53871	0	0.18048	0	0	0	0	0	0	0.267217	0	0	0	0.200313	0	0	0	0	0	0	0	0	0	0	0.197352	0	0	0	0	0.191955	0	0	0	0	0	0	0	0	0.186685	0	0	0	0	0	0.15977	0	0	0	0
AC015908.2	1.53043	0	0	0	0	0	0	0	0	0	0	0	0.196291	0	0	0	0	0	0	0	0	0	0	0	0	0	0	0	0	0	0	0	0	0	0	0	0	0	0	0	0	0	0	0	0	0	0	0	0
AC015908.3	2.75315	0	0	0	0	0	0	0	0	0	0	0	0	0	0	0	0	0	0	0	0	0	0	0	0	0	0	0	1.51845	0	0	0	0	0	0	0	0	0	0	0	0	0	0	0	0	0	0	0	0
AC015909.2	7.22822	0.155505	0	0.200686	0.152114	0	0	0	0	0	0.160601	0.164333	0	0	0	0	0	0	0	0	0	0	0	0	0	0	0.141147	0	0.277622	0.158007	0	0	0	0	0	0.0931844	0.156287	0.193465	0	0	0	0	0	0	0	0	0	0	0
AC015909.3	15.7313	0.310487	0.453214	0.268194	0.418153	0.260179	0.0270727	0.0654191	0.180729	0.0511984	0.265448	0.0385145	0.100453	0.0383472	0	0	0	0	0.0645585	0	0	0	0.0349978	0	0	0.0315825	0.231833	0	0.0327349	0.372254	0.280252	0.67611	0.186323	0	0.166951	0.17713	0.0727362	0.320119	0.0362782	0.0678494	0	0	0	0	0.0308139	0.0666255	0.148797	0.140879	0.0815534
AC015911.2	7.66675	0	0	0	0	0	0	0.224662	0	0	0	0	0	0	0	0	0	0	1.55698	0.218482	0	0	0	0	0	0	0	0	0	0	0	0	0	0	0.380708	0	0	0	0	0.240104	0	0.161466	0.230599	0	0.215942	0.234761	0.517266	0	0
AC015911.6	61.7668	0.116933	0	0.240795	0.349436	0	2.6756	0.926251	0	1.22708	1.37785	0.644957	0.794525	0	0.203313	0	0	0	0	0	0	0	0	1.92423	0.422772	0	0	0	0	0	0	1.29136	0.91767	0.89169	1.16524	0.964299	0.809231	2.13079	0	0	0.589279	0	0	0	0.827126	1.16851	1.86912	0	0
AC015912.3	2086.81	0.650527	0.303076	0.411104	3.16021	0.39048	0.480991	0.280989	1.50764	0.913761	0.331062	2.05387	2.36551	23.63	21.6034	15.136	46.4875	62.8632	51.4866	42.4957	64.4326	4.73381	3.7548	6.35833	2.67362	17.5188	6.45581	10.1742	17.7819	0.644066	0.286267	1.13045	0.810834	0.271396	0.475775	0.952073	1.31505	0.796314	37.8429	39.3659	40.0428	66.9098	59.7508	81.8284	3.25928	5.61911	2.1627	8.25931	7.01667
AC015922.3	4.08151	0	0	0	0	0	0	0	0	0	0	0	0	0	0.648343	0.338118	0	0	0	0	0	0	0	0	0	0	0	0	0	0	0	0	0	0	0	0	0	0	0	0.304464	0	0	0	0	0	0	0	0	0
AC015922.4	64.42	0.112975	0.108622	0.0733157	0	1.48608	1.72254	1.25732	1.26802	0.318209	0.937163	0.597751	0.985844	0.774932	0.68036	0.481714	0.464628	0	0	0.143362	0.0962484	0	0.217661	0.0596715	0.0590492	0.292021	0.667721	0.33132	0.607226	0.115616	0	0	1.34177	0.89735	1.11079	0.510916	0.510348	0.282343	0.78356	0.790793	0.329708	0.036068	0.101925	0	0.143171	0.051694	0.0383028	0.986121	0.37981
AC015936.2	2.088	0	0	0	0	0	0	0	0	0	0	0	0	0	0	0	0	0	0	0	0	0	0	0	0	0	0	0	0	0	0	0	0	0	0	0	0	0	0	0	0	0	0	0	0	0	0	0	0
AC015961.1	6.64709	0.181092	0.0882216	0.178278	0	0.0720934	0.0450234	0.0816576	0	0.127706	0.157722	0.0320254	0	0.0318824	0.0304582	0	0	0	0	0	0	0	0.145485	0.0644418	0.0953052	0	0.0275408	0.0590385	0	0.125307	0.0532953	0.20669	0.103336	0	0	0.0736962	0	0.0951082	0.0301797	0.0282062	0	0	0	0	0.15376	0.0554012	0.123766	0.0566175	0
AC015961.2	13.5266	0.22132	0.532142	0.215499	0.21696	0.132309	0	0.19712	0.108082	0.155871	0.229542	0.234219	0.101674	0	0	0	0	0	0	0	0	0	0	0.116918	0.231374	0.381449	0.301874	0.216331	0	0.126663	0.195178	0	0.0939124	0	0	0.333722	0.111094	0.345757	0	0	0	0	0	0	0.18701	0.303797	0	0.203443	0
AC015967.1	6.09147	0	0.181612	0.122812	0	0	0	0	0.36594	0	0.196835	0.201857	0	0	0	0	0	0	0	0	0	0	0.184072	0	0	0	0	0	0	0	0	0	0	0.159753	0	0	0	0.474077	0	0.178258	0	0	0	0	0	0	0.257411	0.172411	0.142555
AC015969.1	3.77481	0	0.045953	0.0309669	0	0	0	0	0	0	0	0	0	0.0998964	0	0	0.055636	0	0.0944687	0	0	0	0.0455867	0.100758	0	0	0.129372	0	0.0852073	0	0.0834911	0	0	0.0197848	0	0.0575926	0	0.0371908	0.0944014	0.0441859	0	0	0	0	0	0	0	0.132506	0.0354016
AC015971.1	951.921	12.8031	10.8949	11.6018	13.8327	12.9342	12.6763	0	16.8246	12.7412	14.6287	12.7192	14.4737	0	0	0	0	0	0	0	0	14.962	13.9156	12.4216	17.9806	0	0	0	0	15.7768	11.0769	13.4683	13.2339	0	13.524	14.737	12.8197	13.4184	0	0	0	0	0	0	15.2475	11.1113	13.031	0	0
AC015987.1	24.1753	0.0927488	0.268392	0.543196	0.637009	0.110877	0.138061	0.0828356	0.272987	0	0.096358	0	0	0	0	0.0991795	0	0	0.163648	0.156887	0.0790797	0	0.268089	0.196458	0.194235	0	0.168815	0.181358	0	0	0.409071	0	0.0788534	0	0	0	0	0.232285	0.0921019	0.0865903	0.271226	0.178163	0.167567	0	0.313818	0.254815	0.189035	0	0.207999
AC016065.1	36.492	0	0	0	0	0	0	0	0	0	0	0	0	0	0	0	0	0.214785	0.274978	0	0	0	0	0	0	0	0	0	0	0	0	0	0	0	0	0	0	0	0	0	0	0.352512	0.300173	0.199804	0	0	0	3.23412	0
AC016168.1	28.5117	1.38396	1.43448	1.93613	0.835059	0.127292	0.0791969	0.569272	0	0.149944	0.220913	0	0	0	0	0	0	0	0	0	0	0	0	0	0	0	0.290483	0	0	0.872535	0.751109	0.731416	0.271127	0.0890154	1.77336	0.192763	0	0.133119	0	0	0	0	0	0	0	0	0	0.195944	0.0795491
AC016245.1	2.40317	0	0	0.0127826	0.0383002	0.0464464	0.0145109	0.0351366	0	0	0	0.0206431	0.0359067	0.0205464	0	0.0210366	0	0	0	0	0	0	0	0.0207903	0.0204885	0	0	0.0190222	0	0.0202229	0.0515199	0	0.116659	0	0.059798	0.0356722	0.0389461	0.0245412	0.0389394	0.036356	0	0	0	0	0.0165235	0	0.0399159	0.0182903	0
AC016257.1	3.51994	0.249318	0	0.0807708	0.12212	0	0	0	0	0	0	0	0	0	0.125026	0	0	0	0	0	0	0	0	0	0.130187	0	0	0.121854	0	0.127321	0	0	0	0	0	0	0	0	0	0	0.363387	0.0794684	0	0	0.210488	0	0	0	0
AC016355.1	56.1172	0.389182	0.714744	0.254968	0.255183	0.516553	0.870445	0.70053	0.515701	0.609749	0.45138	0.321047	0.398684	0.0913431	0.305207	0.326201	0.203494	0.101659	0.0768218	0.0365496	0.0369412	0.450302	0.416831	0.276521	0.454659	0.338204	0.433801	0.465187	0.350706	0.40304	0.381716	0.148147	0.59137	0.723626	0.794458	0.395179	0.303285	0.462662	0.259059	0.363629	0.381242	0	0.0391849	0	0.440246	0.634709	0.649374	0.363833	0.194236
AC016394.1	93.1349	0	2.58108	2.43828	0	0	1.59377	1.12893	0.88431	0.513506	2.08138	0.531892	0.163192	0	0.891994	0.68087	0.590584	0	0.111599	0.0750385	0.108221	0	0.962945	1.58485	0	0	1.1346	0.721577	0.426278	1.46415	1.12805	0	0	0.403483	0.995373	0	0	1.34773	0	0	1.20558	0.170506	0	0	0.950527	0.601591	0	0	0.420918
AC016395.1	2.76137	0.236223	0	0	0	0	0	0	0	0	0	0	0	0	0	0	0	0	0	0.200164	0	0	0	0	0	0	0	0	0	0	0	0	0.197864	0	0.295606	0	0	0	0	0	0	0	0	0	0	0	0	0	0
AC016405.2	34.4658	0	0	0	0.391435	0	0	0	0.735982	2.26825	0.408605	1.27347	0	0	0	0	0	0	0	0.685749	0.341501	0	0	0	2.06153	0	0	0	0	0	0.35521	0	0	1.00969	1.16947	0.468204	0.409433	0.491027	0.388759	0.375728	1.14991	0	0	0	0	0.366629	0	0.696439	0.600446
AC016405.3	41.8934	0.341005	0.0823307	0	0.251027	0.203805	0.317333	0.609823	0.586617	1.92193	0.265896	0.632065	2.19586	0.269983	0	0	0.501113	0	0	0	0.0727086	1.06493	0.32858	0.0903745	3.66223	0	0.155218	0	0	0	0.150417	0	0.217613	0.570393	0.129573	0.671011	0.342061	0.213675	0.593088	0.238801	0.249487	0	0	0.24446	0.649306	0.468555	0.289797	0	0
AC016575.1	27.6279	0.823251	0	0	0	0	0.406233	0.477274	0	0.385583	0.560879	0	0	0.867208	0.272744	0	0.964955	0	0	0	0	0	0	0	0	0.232122	0.247973	0.536351	0	0.273651	0.241583	0	0.229037	0	0	0.323439	0.276837	0.33745	1.33671	1.02231	0.788779	0	0	0	0.459395	0	0.183284	0.242839	0
AC016588.2	89.1835	0.972669	0.764037	0.8772	0.590929	1.02558	0.687115	0.775687	0.537922	0.904993	1.0175	0.735858	0.34386	0.30609	0.25077	0.246194	0.14614	0	0.0276607	0.0699479	0	0.819081	0.967719	1.17236	0.436002	0.586117	1.21852	1.05258	0.710031	0.946666	0.813202	0.849992	0.859999	0.684134	0.74752	0.771703	1.09829	0.639732	0.196796	0.29015	0.304781	0.0736175	0.0625999	0	0.843923	1.3015	0.913116	0.622627	1.16017
AC016590.1	41.001	0.820901	2.13028	0.0363095	0.463805	0.568173	0.67037	0.102073	0.478321	0.228742	2.19237	0.0880311	0.244383	0.0438169	1.01869	0	0	0	0	0	0	0.967239	5.55868	0.02953	0.605235	0.421126	1.2113	0.393958	0.219585	0.0469817	0.477479	0.566067	0.131324	0.0115704	0.159209	0.00844315	0	0.161515	0	0	0	0	0	0	0.193124	0.316942	0.0472587	0.0129763	0.204932
AC016590.3	9.86285	0.100824	0.0971278	0.196614	0	0	0.0750201	0.0899356	0	0.142023	0	0	0	0	0	0	0	0.118564	0	0	0.0859376	0	0.291409	0.213344	0.105503	0	0.550351	0	0.0904126	0.103394	0.088927	0	0.171289	0	0.152831	0.0609045	0	0	0	0	0	0	0	0	0.0852439	0	0	0.557497	0.0753517
AC016642.1	3.07013	0	0	0	0	0	0	0	0	0	0	0	0	0	0	0	0	0	0	0	0	0	0	0	0	0.326462	0	0	0.510604	0	0	0	0	0	0	0	0	0	0	0	0	0	0	0	0	0	0	0	0
AC016708.1	10.2947	0.376833	0	0.650531	0.100094	0.0404986	0	0	0	0	0.0354256	0.218491	0	0.21502	0	0	0	0	0	0	0	0.141248	0	0.463058	0.429097	0	0	0	0	0.197314	0.0598708	0.11612	0	0	0	0.116435	0.0339647	0.0213613	0.033891	0	0	0	0	0	0.363522	0.155579	0.0231657	0	0.0507827
AC016717.2	1.04857	0.0118741	0	0	0.0116965	0	0.00886203	0	0.0118984	0	0.0497277	0	0.010966	0	0	0	0	0	0	0	0	0	0	0.012706	0	0	0.0108435	0	0.0107289	0.0618168	0	0.0406259	0.101837	0	0.0365584	0.0944864	0	0.0299915	0.0118974	0	0	0	0	0	0.181676	0	0	0	0
AC016722.1	3.07774	0.243661	0	0	0	0	0	0.216645	0	0	0	0	0.111855	0.128552	0	0	0	0	0	0	0	0	0	0	0	0.104857	0	0	0	0	0.107422	0	0	0	0	0.0733662	0	0	0	0	0	0	0	0.115753	0.102874	0	0	0	0
AC016722.3	15.1664	0.205801	0	0.0168939	0.0506467	0.0614437	0.0959524	0.162512	0.0513679	0.217714	0.0806939	0.163802	0.0237401	0.027176	0.0519365	0	0	0.0907042	0.0687196	0.0869548	0.153942	0.107171	0.049603	0.0824362	0	0.29125	0.093914	0.176127	0.139299	0.106886	0.113571	0.176136	0.0440596	0.0430568	0.158024	0.0471418	0.128814	0.113543	0	0	0	0.0665063	0.0233371	0	0.109242	0.0236139	0.175893	0.0966226	0.134881
AC016723.1	2.00431	0	0	0	0	0	0	0.112655	0	0	0	0	0.116387	0	0	0	0	0	0	0	0	0.263897	0	0	0.124876	0	0.11523	0	0	0	0	0	0	0	0	0	0.127337	0.0791099	0	0	0	0	0	0	0.104805	0	0.171734	0	0
AC016735.1	4.77427	0	0	0	0	0	0	0	0	0	0	0	0	0	0	0	0	0	0	0	0	0	0	0	0	0.637573	0.698642	0	0	0	0	0	0.63444	0	0	0	0	0	0	0	0	0.938652	0	0	0	0	0	0	0
AC016735.2	1.2217	0	0	0	0	0	0	0	0	0	0.151932	0	0.13478	0	0	0	0	0	0	0	0	0	0	0	0	0	0	0	0	0	0	0	0	0	0	0	0	0	0	0	0	0.28026	0.132336	0	0	0	0	0	0
AC016737.1	37.0627	0.131131	0.127039	0.0856476	0	0.078348	0	0	0.0647814	0.0924152	0.0682937	0	0	0.13846	0.198037	0.140819	0.077106	0.693736	0.406419	0.277168	0.223849	0.136526	0.31594	0.0696797	0.206427	0.511389	0.836332	0.641125	0.825598	0.135282	0.289291	0.224839	0.055906	0	0.399972	0.0796264	0.0657329	0.0823366	0.065304	0.183716	0	0.252845	0.355977	0.754487	0.111103	0.060101	0.267956	0.426678	0.981041
AC016737.2	3.3524	0	0	0	0	0	0	0	0	0	0	0	0	0	0	0	0	0	0	0	0	0	0	0	0	0	0	0	0	0	0	0	0	0	0	0	0	0	0.299562	0	0	0	0	0	0	0	0	0	0.229515
AC016745.1	10.9396	0	0.0825183	0.613554	0.0846832	0	0	0	0	0	0.178671	0	0	0.365473	0.346519	0.183018	0	0.713594	0.30241	0.146711	0.294588	0	0	0	0	0.0741162	0.157173	0.423377	0	0	0	0	0	0	0	0.103573	0	0.107599	0.0852877	0.161581	0	0.585275	0.233639	0.24491	0	0	0.0584165	0	0
AC016745.2	1.06774	0	0.0176008	0	0.0133156	0	0	0	0	0	0	0	0	0.0396826	0.0121391	0	0.0265249	0.0335481	0.00937466	0	0.00513905	0	0	0	0	0.00785813	0.0301765	0.00881723	0	0	0	0	0	0.00754452	0	0	0	0.011377	0	0.00421303	0.0132794	0.0174975	0.0163634	0	0	0	0	0.0310969	0.016884
AC016747.2	13.9885	0	0.435816	0.448617	0	0	0	0	0	0	0	0	0	0	0	0	0	0	0	0	0	0	0	0	0	0	0	0.292441	0	0.462888	0.626793	0	0	0.249729	0	0	0	0	0	0	0	0	0	0	0	0	0	0	0
AC016773.1	309.108	2.0469	4.03837	3.08768	2.28217	2.55821	4.08559	2.16041	2.09934	0.917546	2.51313	2.85709	1.19775	0.491041	0.187015	1.19385	1.09366	0.98465	0.49247	1.02298	0.793279	3.29279	4.75116	3.05458	2.7278	2.49119	2.62485	2.63797	1.08535	4.20369	3.52908	2.87491	2.76848	2.48984	3.53057	2.25071	3.26721	3.32039	0.646724	0.521176	1.36036	0.774441	0.588323	0.532909	2.91191	3.32299	4.80385	1.63227	1.94743
AC016831.1	91.2153	0.321601	0.194187	0.726065	0.288875	0.350092	0.705371	0.393669	1.07476	0.427063	0.277355	0.632014	0.3582	0.399772	0.238961	1.2325	0.367442	0.811442	1.63766	1.59828	1.09232	0.295581	0.200654	0.121496	1.64123	0.544777	1.01138	1.02622	0.624029	0.696235	0.905937	0.582465	1.21805	0.364187	0.967193	1.18139	1.06225	1.1935	1.56559	0.512871	2.68822	1.17645	1.19826	1.37332	0.337736	0.234563	0.362738	0.686707	0.375681
AC016831.5	7.07771	0	0	0.0211659	0.0317451	0	0	0	0.0321522	0	0	0	0	0	0	0.0696481	0	0.113748	0.114794	0.0272625	0.0827109	0	0	0	0	0.112286	0	0.063101	0	0.0334708	0.0284808	0.110467	0	0	0.0494839	0.0787439	0	0	0	0	0.0949074	0.0416611	0.058505	0.373273	0	0.0296049	0.110215	0	0
AC016866.2	1.20427	0	0	0	0	0	0	0	0	0	0	0	0	0.186001	0	0	0	0	0	0	0	0.36693	0	0	0	0	0	0	0	0	0	0	0	0	0	0	0	0	0	0	0	0	0	0	0	0	0	0	0
AC016907.2	2.26648	0.0347838	0.0169806	0.0457379	0.0171273	0.0207674	0.0129777	0.0314321	0	0.0245352	0.0181994	0.0184619	0	0.0183747	0.0175659	0	0	0.0204394	0	0.0146952	0.0148727	0.0724596	0.0335375	0	0.0366513	0	0	0	0	0	0	0	0.0298141	0.0436677	0.080243	0.0106369	0.0174134	0.0329272	0	0	0	0.0112538	0	0	0.0147784	0	0.011901	0	0.0130302
AC016957.2	408.976	3.03639	1.34019	1.8645	1.70289	3.42213	2.45412	2.94703	1.36394	1.95575	3.69744	1.83764	1.27679	0.183158	0	0.0928559	0	6.22249	7.96625	5.79605	3.92125	1.62554	2.42417	2.2068	0.908858	12.5231	4.2645	4.32587	3.03765	2.14027	1.83679	0.893308	3.61641	2.53942	1.7137	2.04806	2.08863	1.41315	0.603442	0.0810014	0	8.22813	7.21262	6.21768	1.76184	1.50983	1.06151	5.53578	3.24317
AC017002.1	19.9102	0	0	0.0269586	0	0.148351	0.123209	0.222041	0.162779	0.116592	0.0430225	0.219114	0.0761263	0.305723	0.291248	0.0886183	0.340474	0	0.316756	0.244902	0	0	0	0	0.260138	0.196781	0.188335	0.485407	0.148625	0	0	0	0.105634	0.0346016	0.188724	0.0751743	0	0.0259304	0.575798	0.115892	1.08993	0.106109	0.0373961	0	0.175083	0.132653	0.0562676	0.34468	0
AC017002.2	2.1077	0	0	0	0	0	0	0	0	0	0	0	0	0.0997784	0	0	0	0	0	0	0	0	0	0	0	0	0.0860224	0	0	0	0	0	0	0	0	0	0	0	0.140779	0	0.552772	0	0	0	0.0799529	0	0	0.0436258	0
AC017002.3	49.3382	0	0.0482398	0	0	0.35918	0.558847	0.982685	1.07866	0.211593	0.155946	0.689085	0.184094	0.158539	0.402382	0.374361	0.235392	0.11776	0	0.0423515	0.0426785	0	0.0482391	0.264895	0.628759	0.259252	0.273317	0.293703	0.179609	0	0	0	1.36112	0.753644	0.455437	0.725971	0.251228	0.814459	0.298083	0	0.731563	0.160137	0	0	0.508015	0.0916836	0.23795	0.876865	0.548842
AC017015.2	1.41017	0	0	0	0	0	0	0	0	0	0	0	0	0.297268	0	0	0	0	0	0	0	0	0	0	0	0	0	0	0	0	0	0	0	0	0	0	0	0	0	0	0	0	0	0	0	0	0	0	0
AC017071.1	7.83882	0.173979	0.0847727	0.0190337	0.028539	0.173151	0.0648851	0.0784647	0.144625	0.0408975	0.212162	0.0307687	0.133772	0	0	0	0.0341219	0	0	0	0	0.0603977	0.0279545	0.0928801	0.0610472	0.0504851	0.132302	0.05672	0.0523231	0.0602049	0.0512028	0.0992807	0.0744671	0.0727955	0.0890087	0.0354071	0.0290414	0.0365536	0.0579961	0	0	0	0	0	0.0492438	0.159682	0	0.0816148	0.0434338
AC017074.1	26.7554	0	0.430076	0.48424	0.293493	0.358904	0.334226	0.13278	0.290003	0	0.154974	0.15852	0.274992	0	0.300353	0	0.176121	0	0	0	0	0	0.288852	0.157683	0	0.128648	0.136162	0	0.535755	0	0.132192	0	0.253463	0.250699	0.450858	0.17989	0.15071	0.0933478	0.148003	0.139895	0.87219	0.0952784	0.269998	0	0.379276	0.411214	0.202681	0.409689	0.11193
AC017076.1	20.4217	0	0	0.185836	0	0.172011	0.427288	0.254812	0	0	0.445948	0	0	0	0	0	0	0	0.50382	0	0	0.299175	0	0	0	0.740503	0.391687	0.140526	0.128463	0	0	0	0.121568	0.120171	0	0	0	0	0	0	0	0.0914141	0	0	0	0	0	0.262221	0.107318
AC017100.1	50.4235	0	0.057176	0.0385409	0.0579398	0.0704644	0	0	0	0.0831077	0.0614474	0.18749	0.107495	0	0	0.275861	0	0	0.052254	0	0	2.00252	4.15147	3.3677	0	0	0	0	0.265278	0.0608917	0	0.202114	0.100611	0.101339	0.18003	0	0.745181	0.204748	0.307817	0	0.172985	0	0	0	2.88954	3.36574	0.723277	0.686236	0.505208
AC017104.3	6.93351	0.147361	0	0	0	0.176312	0.109473	0.130513	0	0.248886	0	0	0	0.155443	0	0	0	0	0.129034	0	0	0	0.141908	0	0	0	0	0.0480095	0	0	0	0	0	0.246328	0	0	0	0	0	0	0	0	0	0	0	0.269381	0	0	0
AC018362.1	210.713	0	0	0	0	0	0	0	0	0	0	0	0	0	0	0	0	0	0	0	0	0	0	0	0	0	0	0	0	0	0	0	0	0	0	0	0	0	0	0	0	0	0	0	0	0	0	36.3273	0
AC018362.2	3.94685	0	0	0	0	0	0	0	0	0	0	0	0	0	0	0	0	0	0	0	0	0	0	0	0	0	0	0	0	0	0	0	0	0	0	0	0	0	0	0	0	0	0	0	0	0	0	0	0
AC018410.1	14.0881	0	0.655935	0	0	0	0.171616	0	0	0	0	0	0	0.488163	0.461504	0	0.543256	0	0	0	0	1.44483	0	0.722999	1.43863	0	0	0	0	0	0	0.800257	0	0	0.343467	0	0	0.285965	0.453198	0.215802	0	0	0	0	0.194305	0.211102	0.310604	0	0
AC018410.2	36.3245	0.266772	0.127832	0.258972	0.391843	0.638226	0.892243	0.118387	0.388515	0.375564	0.276086	0.423169	0.24478	0	0.133703	0	0.15668	0	0.11702	0	0.113547	1.11034	0.256935	0.562145	0.417601	0	0.484725	0	0	0.136034	0.235185	0.91749	0.564546	0.1115	0	0.240565	0.937822	0.582135	0	0.124449	0	0	0	0	0.337655	0.731868	0.631893	0	0.0995923
AC018413.1	85.9352	1.22207	0.564026	0.523503	0.0562055	0.136651	0.400646	0.0513555	0.339006	0.0806154	0.357676	0.958564	0.105368	1.56225	1.44152	1.64227	1.40292	0.201677	0.506979	0.361775	0.410048	0.886873	0.355196	0.816823	0.678353	0.446486	0	0.584731	0.958287	0.295402	0.47631	0.784128	0.452159	0.382724	0.0873397	0.243375	0.660471	0.17969	1.08319	1.72544	3.49732	0.795566	0.207095	0.164742	0.145427	0	0	1.22706	0.574139
AC018445.1	1.43104	0	0	0	0	0	0	0	0	0	0	0	0	0	0	0	0	0	0	0	0	0	0	0	0	0	0	0.144029	0	0	0	0	0	0	0.221592	0	0	0	0	0	0	0	0	0	0	0	0	0	0
AC018511.1	9.4824	0.276971	0	0	0	0	0	0	0	0.389163	0	0	0	0	0	0	0	0	0	0	0	0.57585	0	0	0	0	0	0	0	0	0	0.959491	0	0	0	0	0	0.170255	0.269763	0	0	0.0865472	0	0	0.463611	0	0.369893	0	0
AC018521.6	162.629	0	0.975046	1.1027	1.69864	2.10155	3.87924	0.904112	1.61312	4.42329	3.19949	1.84063	0.63554	0	0.692966	1.08232	0.819702	1.23752	0.895535	1.48481	0	0.727571	1.68308	1.436	0	1.46899	1.57732	1.02632	0	1.72655	1.53968	3.6552	2.6117	1.16757	3.06105	0.816865	3.18635	1.92347	0	0.651448	0	0.867539	0	0	0.58379	1.59005	1.39305	0.304896	1.041
AC018521.7	1.44889	0	0	0.0140619	0	0	0	0	0	0	0	0	0	0.0226081	0.0432167	0	0	0	0	0	0	0	0	0	0.0225413	0.037294	0.0390693	0.0209312	0	0	0	0	0	0.0179096	0.131555	0	0	0.0134994	0	0.00666731	0	0	0	0	0	0.05894	0	0.0603487	0.0320622
AC018529.1	24.5349	0	0	0	0	0	0	0.263154	0	0	0	1.2793	0	0.319913	0	0	0	0.357904	0.260619	0.515306	0.25727	1.26318	0.584499	0	0.625337	0	0	0.890735	0	0	0	0	0	0	0	0.178333	0	0	0	0	1.74229	0.378512	0.542323	0	1.26959	0.276345	0.607102	0	0
AC018529.2	152.253	0.505682	0.414536	0.624791	0.398334	0.917855	0.90552	0.895234	0.707845	0.62774	0.867584	1.13789	0.728207	2.05147	1.92002	1.40012	2.2616	1.25992	0.811116	1.43569	1.1242	2.82306	2.24273	2.05402	2.77006	0.352554	0.350837	0.435256	0.328741	0.294427	0.321502	0.692302	0.710611	0.457067	2.86054	0.581191	0.32406	2.52673	2.57151	1.90953	4.17068	1.16441	1.02794	1.1726	1.97625	0.519983	3.73611	0.152156	0.090919
AC018557.1	111.094	0	0	0	0	0	0	0	0	0	0	0	0	0	0	0	0	0	0	0	0	0	0	0	0	5.48337	0	0	0	0	0	0	0	0	0	0	0	0	0	0	0	0	0	0	0	0	0	6.03644	6.81986
AC018557.2	1.53372	0	0	0	0	0	0	0	0	0	0	0.169207	0	0	0.160248	0	0	0	0	0	0	0	0	0	0	0	0	0	0	0	0	0	0	0	0	0	0.160967	0	0	0	0	0	0	0	0	0	0	0	0
AC018635.2	3.93537	0	0	0	0	0	0	0	0	0	0	0	0	0	0	0	0	0	0	0	0	0	0	0	0.30808	0	0	0	0.264275	0	0	0	0	0	0	0	0	0	0	0	0	0	0	0	0	0	0	0	0
AC018638.6	48.944	0.161104	0.156375	0.175658	0.211161	0.256638	0.160088	0.0965059	0.212895	0.151418	0.167999	0.0569375	0.148451	0.283555	0.162329	0.173329	0	0.315642	0.571587	0.408564	1.10058	0	0.0517599	0.171473	0.0564137	1.39822	0.538485	0.682697	0.870288	0.333085	0.142191	0	0.32094	0.17971	0.0820684	0.261333	0.269106	0.101283	0	0	0	0.760599	0.826716	0.928767	0	0.0492462	0.109859	0.60087	0.321522
AC018638.7	94.2025	0.499039	0.665106	0.692934	0.67425	0	0.604187	0.671703	0.12337	0.61551	0.454967	0.19836	0.0574538	0.592819	0.188455	0.134044	0.366819	1.10002	0.99474	0.685594	1.54425	0.649483	0.841676	0.530569	0.196449	2.27142	2.5011	1.70796	1.852	0.386339	0.330298	0.855544	0.212832	0.3131	0.761499	0.189484	0.312669	0.235087	0.186459	0.349597	0.731884	0.722002	1.01625	1.25686	0.21145	0.228749	0.297517	0.986654	1.63356
AC018647.1	3.65105	0.0398035	0.104689	0.141308	0.106678	0	0.0649626	0	0.156997	0	0	0	0	0	0	0.116066	0	0	0	0	0	0	0	0	0	0	0.0363055	0.157997	0	0	0.153969	0	0	0.0909812	0	0	0	0	0	0	0	0	0	0	0	0.0995928	0	0	0
AC018647.2	26.2698	0	0	0	0	0	0	0	0	0	0	0	0	1.37018	1.36216	0	0	0	0	0	0	0	0	0	0	0	0	0	0	0	2.00302	0	0	0	0	0	0	0	1.31526	1.21915	1.15511	0	0	0	0	0	0	0	0
AC018682.1	43.7649	0.393212	0.891999	0.515185	0.47267	0.0521907	0	0	0	0.184818	0.136811	0.139015	0	0.507587	0.396461	0.517873	0.2056	0.51356	0.232838	0.480069	0.261262	0.454964	0.505375	0.186246	0.643091	0.151861	0.199221	0.427276	0	0.452425	0.424233	1.64653	0.0373416	0.0365558	0.0668853	0.0532327	0.0875513	0.219968	0.436216	0.28575	0.385173	0.366169	0.0791791	0.378439	0.407727	0.160318	0.566607	0	0.0327076
AC018690.1	208.812	2.18849	1.85198	3.1679	1.51306	3.23361	1.91392	2.17246	1.87706	2.35623	3.19891	2.99547	0.708904	0.679128	0.645398	0.547574	0.453685	0.151416	0.226022	0.326786	0	2.41126	2.97584	1.6286	0.806387	0.332121	1.05281	0.755012	0.230338	1.9709	1.47549	3.98392	2.18052	2.04472	2.71884	2.47824	1.68072	4.65745	0.381997	0.240236	1.12534	0.164041	0.116029	0.366525	2.0645	1.0597	2.61483	0.117826	0.48066
AC018695.2	3.45441	0.17852	0	0	0	0	0	0	0	0	0	0	0	0	0	0	0	0	0	0	0	0	0	0	0	0	0	0	0	0.361406	0.157292	0	0	0	0	0	0	0	0	0	0	0	0	0	0	0	0	0	0
AC018695.3	19.688	1.22501	0	0.312579	0.238716	0	0	0	0.231382	0	1.004	0	0.223544	0	0.243906	0	0	0	0	0	0	1.01886	0.70727	0.509024	1.01345	0	0	0	0	0	0	0	0	0.204583	0.362568	0.579849	0.740726	0	0	0	0	0	0	0	0.20539	0.22322	0.164078	0	0
AC018695.4	128.682	1.81106	1.30592	0.954903	0.99853	0.9475	1.34699	1.31007	0.773276	1.91291	1.87788	0.958227	1.55956	1.79173	0.454436	0.723931	0.665024	0.26624	0.398312	0.287274	0.192864	1.88482	1.19943	1.67396	2.01149	0	0.308767	0	0	2.54832	0.798537	2.3337	0.960223	0.946387	2.7394	1.16026	1.24992	2.61662	1.45794	0.633845	0	0.289089	0.306356	0	1.72132	1.34661	2.07227	0	0
AC018742.1	7.39392	0	0.166941	0.112848	0	0	0	0	0.352899	0	0	0	0	0	0	0	0	0	0	0	0	0	0.337624	0.192692	0.556014	0	0	0	0.156267	0	0	0.634532	0.14777	0	0	0	0	0	0	0	0	0	0	0	0	0	0	0	0
AC018752.1	8.09361	0	1.04947	0	0	0	0	0	0	0	0	0	0	0	0	0	0	0	0	0	0	0	0	0	0	0	0	0	0	0	0	0	0	0	0	0	0	0	0	0	0	0	0	0	0	0	0	0	0
AC018761.3	38.5197	0	0	0	0	0	0	0	0	0	0	0	0	2.25044	0.53101	0.556468	1.87811	0	0	0.67909	0.905282	0.555187	0	0	0	0	0	0.260947	0	0	0.235088	0	0.223019	0	0	0	0	0	1.56198	0.994841	0.768009	0	0.238774	1.48814	0.223595	0	0	0.236675	0.198773
AC018761.4	4.43224	0	0	0	0	0	0	0	0	0	0	0	0	0	0	0	0	0	0	0	0	0	0	0	0	0	0	0	0	0	0	0	0	0	0	0	0	0	0	0	0	0	0	0	0	0	0	0	0
AC018809.2	1.16193	0	0	0	0	0	0	0	0	0	0	0	0	0	0	0	0	0	0	0	0	0	0	0	0	0	0	0	0	0	0	0	0	0	0	0	0	0	0	0	0	0	0	0	0	0	0	0	0
AC018845.3	39.7835	0.169317	0.484062	0.436223	0.165516	0.202653	0.377081	0.896782	0.488701	0.714654	0.523922	0.536556	0.155069	0	0	0	0.198765	0	0	0	0.287879	0.704478	0.163018	0.710297	0	0	0.153596	0	0	0.51494	0.895198	0	0.571123	0.565937	0	0.303774	0.34047	0.105176	0	0.157888	0	0	0	0	0.14256	0.61856	0.456794	0	0
AC018946.1	7.52901	0	0	0	0	0	0	0	0	0	0	0	0	0	0	0	0	0	0	0.17196	0.172397	0	0	0	0	0	0	0	0	0	0	0	0	0	0	0	0	0.125691	0.199224	0	0	0.256136	0	0	0	0	0	0	0
AC019080.3	2.0387	0	0	0	0	0	0	0	0.202964	0	0	0	0	0	0	0	0	0	0	0	0	0	0	0	0	0.181597	0	0	0	0.214671	0	0	0.17904	0	0	0	0	0	0	0	0	0	0	0	0	0	0	0	0
AC019080.4	1.5529	0	0.142301	0	0	0	0	0.131799	0	0	0	0	0	0	0	0	0	0	0	0	0.126633	0	0	0	0	0	0	0	0	0	0.131195	0	0	0	0	0	0	0	0	0	0	0	0	0	0	0	0.100586	0	0
AC019117.1	22.0098	0.312641	0.0443323	0.0597471	0.209601	0.311803	0.395361	0	0.250869	0	0	0.226617	0	0.0481746	0	0	0	0	0	0	0	0.555187	0	0	0	0	0	0	0	0.533144	0.281844	0.156287	0	0.153732	0	0	0	0.0574013	0	0	0.134017	0.135295	0	0.131658	0.0386934	0	0.144267	0	0
AC019118.2	4.67794	0.237168	0.309584	0.27857	0	0	0	0.0955564	0	0	0	0	0	0	0	0	0	0	0	0	0	0	0	0.226718	0	0	0	0	0	0	0	0	0.273073	0	0	0.0647137	0	0	0.231906	0	0	0	0	0	0	0	0.0727507	0	0
AC019131.2	103.517	0.756344	1.05527	0.821273	0.742409	1.00451	0.813359	1.0522	1.07427	0.592069	0.786429	1.06816	1.237	0	0.169018	0.179974	0.197597	0	0	0	0	0.524895	0.971725	1.87115	1.14479	0.363326	0.153018	0.328668	0.0754676	1.38282	0.518979	0.865243	1.57333	1.19485	1.02205	1.06871	0.75866	0.947976	0	0.156938	0	0	0	0	1.2091	1.15477	0.571413	0.233308	0.125676
AC019171.1	12.1407	0	0	0	0	0	0	0	0	0	0	0	0	0.868431	0.883024	0.499457	0	0	0	0	0.113432	0	0.241174	0	0	0.269294	0	0	0.358579	0	0	0	0	0	0	0	0	0	0.321052	0.650852	0.455915	0	0	0	0	0	0	0	0
AC019186.1	7.25642	0.156328	0	0.100863	0	0	0	0	0.301794	0	0	0	0	0	0	0.165532	0	0	0.13672	0	0	0	0	0	0	0	0.283778	0.152787	0.418608	0	0	0	0	0.130647	0.469436	0	0.157118	0.194472	0	0	0.454269	0	0	0	0	0	0	0	0
AC019197.1	2.38735	0	0	0	0	0	0	0	0	0	0	0	0	0	0	0	0	0	0.0881074	0.028722	0	0	0	0	0	0	0	0	0	0	0	0	0	0	0.0757799	0	0	0	0	0.0933219	0.146067	0.0958947	0	0	0	0	0	0	0
AC019205.2	117.427	1.13525	1.26599	1.21363	1.55438	0.698046	1.25403	0.944212	1.21954	1.08943	1.53687	1.57704	1.49299	0.0279051	0	0	0.0217578	0	0	0	0	2.02731	2.0638	1.61191	1.47148	0.413954	1.0395	0.481789	0.119191	1.10062	1.35779	1.52489	1.31238	1.08861	1.51311	1.8671	1.59943	1.49763	0	0.0301183	0	0	0	0	1.63723	2.0062	2.79858	0.193526	0.568557
AC019254.1	66.0706	0	0	0	0	0	0	0	0	0	0	0	0	0.280051	0	0.394662	0.45685	1.8457	0.446338	1.35968	1.47378	0	0	0	0	0.450125	1.46862	0.24167	0.470628	0	0	0	0	0	0	0	0	0	0.122337	0	1.5293	3.45684	1.00305	2.11346	0	0	0.197015	2.1211	0.461615
AC019254.2	1.01386	0	0	0	0	0	0	0	0	0	0	0	0	0	0	0	0	0	0	0	0	0	0	0	0	0	0	0	0	0	0.133888	0	0	0	0	0	0	0	0.149874	0	0	0	0	0	0	0	0	0	0
AC019257.1	70.0704	0	0	0	0.414661	1.18588	0.27009	0.45462	1.39482	1.40838	0.593192	0.384331	1.34385	0	0	0	0	0	0	0	0	0	0	0	0	0.180961	0	0	0.405887	0.154057	0	0	4.13048	0.1775	1.7706	0.72237	0.761312	1.06041	0	0	0	0	0.136371	0	0	0.193804	0	0	0
AC019257.2	4.38302	0	0	0	0	0	0	0	0.171855	0	0	0	0.327824	0	0	0	0.21017	0	0	0	0	0	0	0	0	0	0	0.17499	0.159533	0	0	0	0	0.149613	0.535642	0	0	0.111119	0	0	0	0	0.160894	0	0	0	0	0.161912	0
AC019294.4	1.26025	0	0	0	0	0	0	0	0	0	0	0	0	0	0.0108909	0.0233263	0	0.0253527	0.0672681	0.0455703	0.0553326	0	0.0207982	0	0	0.0441046	0.0196915	0.0210994	0	0.024292	0	0	0	0	0.033152	0	0	0	0	0	0	0.0139504	0.0097873	0	0.0183257	0.0198044	0	0.0562427	0
AC020558.2	164.42	1.12894	1.36091	1.10177	1.2922	2.92419	2.45059	1.68012	1.66083	2.38567	1.95454	0.796925	1.29754	0.595813	1.22907	0.402322	0.884664	0	0	0	0.0802092	1.95852	1.81286	1.29507	1.47749	0.24374	1.19858	1.65561	0.42206	1.06245	1.24478	2.26107	1.75939	1.88818	3.85484	1.2515	1.93505	3.53373	1.49454	0.878298	0.825233	0.120456	0.254933	0	1.27317	1.37843	2.10893	0.521066	1.26584
AC020559.1	4.28614	0	0.135945	0	0	0	0	0.377722	0	0.59983	0	0.300346	0	0	0	0	0	0	0	0	0	0	0	0	0	0.121959	0	0	0	0	0	0	0	0.237457	0	0	0	0	0	0	0	0	0	0	0	0	0.0960524	0	0
AC020571.1	147.253	0	0	0	0.0932356	4.30566	3.68214	2.36681	2.20984	0.718232	0.59009	0.242333	0.271111	0.116889	0.114921	0.483278	0	0	0	0.0968737	0	0.197464	0.0456965	1.04263	3.04006	1.57908	3.40083	1.21642	1.4473	0	0	0	5.29731	5.15845	3.46909	0.645013	1.80588	0.703839	0	0.209833	0	0.0305477	0	0	1.21263	0	1.47541	5.70529	4.06012
AC020594.1	12.6349	0	0	0	0	0	0	0	0	0	0	0	0	0	0	0	0	0	0	0	0	0	0	0	0	0	0	0	0	0	0	0	0	0	0	0	0	0	0	0	0.98719	0	0	0	0	1.42933	0	0	0
AC020612.3	14.8589	0.293259	0.14023	0.094727	0.286983	0	0	0	0.141883	0	0.30312	0	0.268897	0	0	0	0	0	0	0.248196	0.124758	0.305107	0.423613	0	0.152854	0	0.133139	0	0	0.298417	0	0	0	0	0	0	0.14733	0.182588	0	0	0	0	0	0	0.123627	0	0	0	0
AC020634.1	10.447	0	0.147753	0	0	0	0	0	0	0	0	0	0	0	0	0	0	0	0	0	0	0	0	0	0	0.530461	0.280825	0	0.82856	0	0	0	0	0	0	0	0	0	0	0	0	0	0	0	0	0	0	0.42208	0.230863
AC020636.1	66.8729	0	0	0	0	0	0	0	0	0	0	0	0	0.783064	0.297362	0.157402	0	2.79446	0.909909	1.63358	3.41055	0	0	0	0	1.40116	0.404405	0	1.32609	0	0	0	0	0	0	0	0	0	0.439617	0.553967	0.431776	0.75472	1.60385	2.10682	0	0	0	0.13524	0.443237
AC020656.1	1243.38	0	0	0	0	0	0	0	0	0	0	0	0	0	0	0	0	0	0	0	0	0	0	0	0	0	0	0	0	0	0	0	0	0	0	0	0	0	0	0	0	0	0	0	0	0	0	0	0
AC020656.2	14.0788	0.0229722	0.0224503	0	0	0.150855	0.188597	0.0831112	0.0805758	0.0648217	0.120262	0.0243903	0.0106079	0	0	0	0	0	0.0102479	0.00970441	0.00982463	0.0239283	0	0	0	0.430893	0.555936	0.516818	0.134923	0.0119602	0.0101438	0.0392979	0.088662	0.221116	0.442079	0.0281245	0.0344952	0.0725319	0.0230183	0	0	0.0297539	0	0	0.0195271	0	0.0314568	0.108241	0.189354
AC020659.1	876.943	0	8.6808	0	11.6232	19.5813	0	17.0296	19.7974	30.0098	17.8252	19.03	37.5697	0	0	0	0	0	0	0	0	0	0	0	0	0	0	0	0	0	6.97393	6.77692	0	21.5577	23.5035	17.3676	43.1022	43.5588	0	0	0	0	0	0	0	0	26.6174	0	7.57431
AC020661.1	23.1998	0.125057	0.121621	0.0819472	0.0820052	0	0.217559	0	0	0	0.0435196	0.132645	0.0384364	0.220142	0.0420357	0.179734	0.245217	0.342993	0.370362	0.281866	0.284909	0	0.160733	0	0.0876699	0.14493	0.0380194	0.122303	0.187848	0.129545	0.0735966	0	0.106908	0.0697588	0.255356	0.0254028	0.125295	0.15744	0.083259	0.0778996	0	0.349468	0.56667	0.240798	0.106109	0	0.398422	0.0779718	0.0312088
AC020661.4	1.5585	0	0	0	0	0	0	0	0	0	0	0	0	0	0	0	0	0	0	0	0	0	0	0	0	0	0	0	0	0	0	0	0.149512	0	0	0	0	0	0	0	0	0	0	0	0	0	0.119592	0	0
AC020663.2	28.0695	0.106843	0	0	0	0.127754	0	0.190433	0.104443	0	0	0	0	1.97327	0.756158	1.25401	2.26007	0	0	0.0903804	0.182094	0	0	0	0	0.184254	0	0	0	0	0	0	0.0906989	0	0	0	0	0.14195	1.12996	2.1442	1.37752	0	0	0	0	0	0	0	0.259469
AC020703.1	7.97629	0	0	0	0	0	0	0	0	0	0	0	0	0.176041	0	0	0	0.196389	0.291558	0.423938	0.14192	0	0	0	0	0	0	0	0	0	0	0	0	0	0	0	0	0	0	0.155663	0.484554	0.634805	0.300197	0	0	0	0	0	0
AC020743.1	2.29797	0	0.0948963	0.0640287	0	0	0	0	0	0	0	0	0	0	0	0	0	0	0	0	0	0	0	0	0	0	0	0	0	0	0.173708	0	0.0836665	0.0823435	0	0	0	0	0	0	0	0.0630013	0	0	0	0	0	0.0908001	0
AC020763.1	1.89977	0	0	0	0	0.184137	0	0	0	0	0	0	0.282097	0	0	0	0	0	0	0	0	0	0.148182	0	0	0	0	0	0	0	0	0	0	0	0	0	0	0	0	0	0	0	0	0	0	0	0	0	0
AC020765.2	96.072	0	0	0	0	0	0	0	0	0	0	0	0	0	0	0	9.49832	2.61329	5.30823	3.9071	4.16216	0	0	0	0	0	0	0	0	0	0	0	0	0	0	0	0	0	0	0	7.36568	3.17857	3.12141	2.88303	0	0	0	0	0
AC020908.3	9.1044	0	0	0.0287747	0.130614	0	0	0	0	0	0	0	0	0	0	0	0	0	0.11702	0.112871	0.340642	0	0	0	0.556801	0	0	0	0	0	0.078395	0	0	0	0	0	0	0	0	0.124449	0.388488	0.169859	0.120186	0	0	0	0	0	0
AC020910.4	746.134	4.75271	7.71273	5.92681	8.98692	8.91035	8.00012	7.98438	11.4629	9.80906	10.1414	11.2159	9.5815	3.17473	5.07349	3.18625	3.5342	0	0.138513	0.268201	0.538933	9.88836	9.91547	11.1476	11.2192	1.76482	1.72534	1.08384	0.424146	6.11396	8.79605	3.81825	6.82113	11.3861	6.89561	9.3944	10.3502	6.00963	3.59245	5.17136	5.06288	0.100528	0	0	10.0107	14.4746	8.5569	1.15167	0.827434
AC020911.2	23.5014	0	0	0.188994	0	0.349998	0	0.388696	0	0	0.15119	0	0.134118	0.462871	0.292986	0.46535	0.515314	0	0.128094	0.618951	0.248901	0	0	0.153853	0.45744	0	0	0	0	0.148848	0.128926	0	0	0	0	0	0	0.0910715	0.577587	1.50083	0.425456	0.2789	0.131687	0	0	0	0	0	0
AC020914.2	2.66251	0	0	0	0	0	0	0	0	0	0	0	0	0	0	0	0	0	0	0	0	0	0	0	0.232636	0.190993	0	0	0	0	0	0	0	0	0	0	0	0	0	0	0	0	0	0	0	0	0	1.03477	0
AC020916.1	9775.25	28.67	2.52214	5.97726	14.4651	45.1983	3.97434	9.40448	14.417	120.05	16.278	45.4269	41.8668	285.722	224.383	149.378	132.23	23.8338	48.7571	43.113	22.3863	231.43	45.1418	60.7115	204.975	43.4436	15.8432	16.3564	18.7578	24.3127	16.9385	50.9861	26.3144	19.6842	73.9252	141.859	102.216	169.872	446.825	189.061	209.046	25.0993	22.1252	25.4996	158.759	64.8948	322.005	17.8287	12.1924
AC020916.2	17.0079	0	0	0	0.296852	0	0	0	0	0	0	0	0.833455	0.321544	0.302986	0	0.357772	0	0	0	0	0	0	0.629765	0.314228	0	0	0	0	0	0	1.05972	0	0	0	0	0	0.748843	0.296588	0.568607	0	0	0	0	0.255198	0.277748	0.406749	0	0
AC020917.2	3.52889	0	0	0	0	0	0	0	0	0	0	0	0	0	0	0	0	0	0	0.213826	0	0.524571	0	0	0	0	0	0	0	0	0	0	0	0	0	0	0	0	0	0	0	0	0	0	0	0	0	0	0
AC020917.3	3.92529	0	0	0.0692707	0	0	0	0	0	0	0	0	0	0	0	0	0.125333	0	0	0.180434	0	0	0.102744	0.0375844	0	0.306541	0	0	0	0.122918	0	0	0	0	0	0	0.0356811	0	0	0	0	0	0	0	0	0.0976218	0	0.0981442	0
AC020922.2	21.7442	0	0	0	0	0	0	0	0	0	0	0	0	1.62719	1.45323	0	1.34485	0	0	0	0	0	0	0	0	0	0	0	0	0	0	0	0	0	0	0	0	0	0	0.146174	1.75977	0	0	0	0	0	0	0	0
AC020922.3	9.7143	0	0	0	0	0	0.577463	0	0.150134	0.437675	0.160601	0	0.285043	0	0	0	0	0	0	0	0	0	0	0.163378	0.323977	0	0	0	0.138811	0	0.137053	0	0.131324	0	0	0.0931844	0	0.483662	0	0	0	0	0	0	0	0.284188	0.27602	0	0
AC020922.4	8.16632	1.36783	0	0	0	0	0	0	0	0	0	0.359786	0	0.359983	0.338719	0	0	0	0	0	0	0.710989	0	0	0	0	0	0	0	0.337803	0	0	0	0	0	0.199765	0	0	0	0	0	0.212129	0	0	0.285343	0	0	0	0
AC020928.1	14.2043	0.497553	0.357628	0.0230186	0.442334	0.0838385	0.14626	0.0948809	0	0.0494956	0.0510177	0	0.032372	0.260321	0	0	0	0	0	0	0	0.0730997	0.1015	0.149775	0.125135	0.273127	0.35861	0.535326	0.545461	0.130465	0.228904	0	0.23909	0.0587359	0	0.0428166	0	0.0785451	0	0.0327963	0	0	0	0	0.0595812	0.0818776	0.0959009	0.197265	0.315368
AC020928.2	2.46985	0.0411376	0.100187	0	0.0379677	0.0347497	0.0378733	0	0.0580482	0.0136795	0.0793322	0.0308747	0.0268464	0	0	0	0	0	0	0	0	0.121212	0	0	0	0.0423244	0.0743424	0	0	0	0.0414189	0	0	0	0	0	0.0582833	0.0448794	0	0	0	0	0	0	0.07412	0.0344905	0	0	0
AC020978.4	24.2279	0.604939	0.382423	0	0	0.241481	0.149543	0	0	0.283562	0	0	0.184377	0	0.40252	0	0	0	0	0.170785	0.17123	0.41938	0	0.842449	0.209261	0.171926	0	0.394099	0	0.406696	0.355245	0.69567	0	0.168448	0.300476	0.120035	0.202934	0	0	0	0	0	0	0	0.847279	0	0.271181	0.18137	0.150292
AC020978.6	404.759	0	0	0	0	0	0	0	0	0	0	0	0	0	0	0	0	0	0	0	0	0	0	0	0	32.0242	0	0	0	0	0	0	0	0	0	0	0	0	0	0	0	0	0	0	0	0	0	23.5569	33.1337
AC021054.1	665.801	5.76962	8.91644	7.00056	4.64555	2.27222	4.25971	4.0389	3.14768	1.92409	3.71114	3.37394	1.50925	6.32299	7.6346	8.13731	4.3815	4.23997	5.87646	4.74821	3.47353	3.48806	5.71908	6.18963	2.66541	4.53727	7.95346	9.26165	5.81362	6.96464	6.9722	4.97222	5.45591	3.48035	2.24745	2.68746	4.18536	1.9767	4.89981	5.00961	3.90597	4.8029	5.87807	3.12557	4.37816	5.75445	2.83163	6.74841	4.62838
AC021086.1	11.9419	0	0.0819427	0.667076	0.221263	0.321031	0.0942358	0.396553	0.0418836	0.297051	0.423198	0.0893753	0.160409	0	0	0	0	0	0	0	0	0.382896	0	0.134729	0.0443024	0	0.667553	0	0	0.218202	0.111576	0	0.108047	0.4738	0.064517	0.0256729	0	0.0265196	0	0	0	0	0	0	0	0.077304	0.028762	0	0
AC021087.1	22.8464	0	0	0	0	0	0	0	0.320526	0.234204	0	0.175845	0	0.175546	0.333	0.351969	0.195415	0.587507	0	0	0.141522	0	0.320536	0	0.173239	0	0.302037	0.325357	0	0	0.293367	0.573325	0	0.55639	0	0.199176	0	0	0.327941	0.310452	0.966423	0.10551	0.14968	0	0.420524	0.152042	0	0.150966	0.248342
AC021127.1	17.6206	0.296199	0.141604	0.382632	0.434761	0.177198	0.110019	0.131153	0.143253	0.416884	0	0	0	0	0	0	0	0.348431	0.389003	0.125345	0.126002	0	0.285237	0	0.154368	0.127064	0	0.14475	0	0.150668	0.261077	0.509682	0	0	0	0.0888422	0	0	0.146178	0	0	0.470542	0.133322	0	0.124855	0.135362	0.100088	0	0
AC021188.1	208.291	0.8249	0.695072	2.34517	2.02237	1.35614	0.767168	1.47111	2.21965	2.03337	1.39125	4.14766	1.89528	0.108826	0.207122	0.220168	0.363549	0	0.0908371	0	0.0878803	4.93678	4.37091	5.23496	4.09932	0.978451	0.93798	2.62093	0.369787	0.951293	1.72791	1.06249	1.13837	2.0693	1.87486	2.80196	2.8975	3.61145	0.102276	0.0962498	0.301221	0	0	0	6.276	6.89084	8.39805	0.949714	1.69525
AC021205.3	16.7972	0	0.111822	0.075338	0.263792	0.0915103	0.25707	0.138008	0.152474	0.162057	0.280029	0.162539	0.141306	0.0404603	0.0772723	0	0.0901397	0	0	0	0	0.159566	0.184632	0.081703	0	0.0999261	0.17471	0.149853	0.207201	0.119111	0.202899	0.131208	0.131035	0.096158	0.293488	0.09342	0.307002	0.120606	0.0382687	0.0357938	0	0	0	0	0.227562	0.175735	0.104639	0.0358554	0.114726
AC021224.1	7105.71	60.7284	72.9707	66.1093	73.9138	89.5602	99.6254	100.816	94.5726	76.9742	93.005	78.9423	96.6295	40.6194	56.4911	65.1104	64.7301	0.806546	1.01302	1.47789	3.12263	44.638	55.1687	59.7826	52.7824	18.385	52.0701	36.2775	49.8334	54.0867	71.3111	56.7222	86.4962	106.622	68.0989	79.1717	85.6395	64.1253	49.2707	50.9466	50.5246	0.616772	1.34163	1.3651	42.1315	53.4589	43.299	53.2927	53.2219
AC021242.3	23.3631	0	0	0	0	0	0	0	0	0	0	0	0	0	2.153	2.36471	2.70325	0	0	0	0	0	0	0	0	0	0	0	0	0	0	0	0	0	0	0	0	0	0	2.50359	0	0	0	0	0	0	0	0	0
AC021321.1	59.0589	0.0624458	0	0.367232	0.06136	0.373083	0.744399	0.392237	0.308746	0.880229	0.650636	0.926656	0.172543	0.461568	0.377306	0.402554	0.220324	0.367062	0.387249	0.68632	0.319836	1.04027	1.14348	0.265563	0.786624	0.324829	0.455225	0.610631	0.449443	0.257829	0.220431	0.214113	0.532638	0.417907	0.571722	0.872537	0.688599	0.50989	0.311091	0.466622	0.183163	0.642452	0.452142	0.17974	1.00545	0.515228	0.808395	0.232396	0.140167
AC021422.1	15.3903	0.193092	0.183338	0.123984	0	0.231202	0.143236	0.169851	0.923381	0.271566	0.198728	0	0	0	0	0	0.226587	0	0	0	0.164014	0	0	0.201896	0	0	0	0	0	0.389979	0.170103	0.665885	0.162431	0.161315	0	0.115083	0.194274	0.119657	0	0.179999	0	0	0	0	0	0.352424	0	0	0
AC021483.1	21.319	0.15885	0.151626	0.102455	0.15536	0	0.117963	0.140444	0	0	0.164004	0.335699	0	0	0	0.336275	0	0.373753	1.2499	1.47908	0.675467	0	0	0	0	0.272226	0.720813	0	0.283515	0	0	0	0	0	0	0	0	0	0	0	0	0.403168	0.428718	0	0	0	0	0	0.118521
AC021483.2	15.4483	0.199942	0.0963189	0.064991	0	0.119524	0.148775	0.0891861	0.293695	0	0	0.105834	0	0.211028	0.100426	0	0.117497	0.470241	0.0881074	0.253678	0.255639	0	0	0	0	0.172546	0.181904	0.195471	0.0896539	0	0	0	0	0	0.15156	0.0603966	0.100321	0	0.198389	0	0	0.127896	0.361066	0	0.0845268	0	0	0.0921492	0.448295
AC021491.1	3.80706	0	0	0	0	0	0.478408	0	0	0	0	0.340472	0	0	0	0	0	0	0	0	0	0	0	0	0	0	0	0	0	0	0	0	0	0	0	0.189428	0	0	0	0	0	0	0	0	0	0	0	0	0
AC021491.4	5.88605	0	0.0718217	0.128993	0.0725006	0.0293166	0	0.0221586	0.00612929	0	0.077013	0	0.0226561	0.0259338	0.0247828	0	0	0	0	0	0	0.0511357	0.118339	0	0	0	0	0	0	0.0765143	0.043352	0.336148	0	0.0616329	0.0377075	0.0449942	0.12292	0.0154807	0.0245624	0.091776	0	0	0	0	0.0834038	0.0450703	0.0503608	0	0
AC021594.1	1.11274	0	0	0	0	0	0	0	0	0	0	0	0	0	0	0	0	0	0	0	0	0	0	0	0	0	0	0	0	0	0	0	0	0	0	0	0	0	0	0	0	0	0	0	0	0	0	0	0
AC021594.2	7.467	0	0	0	0	0	0	0	0	0	0	0	0	0	0	0	0	0	0	0	0	0	0	0	0	0	0	0	0	0	0	0	0	0	0	0	0	0	0	0	0	0	0	0	0	0	0	0	0
AC021713.1	2.77397	0	0	0	0	0	0	0	0	0	0	0	0	0	0	0	0	0	0	0	0	0	0	0	0	0.442157	0	0	0	0	0	0	0	0	0	0	0	0	0	0	0	0	0	0	0	0	0	0	0.385484
AC021739.3	3.66637	0	0	0	0	0.307933	0.127853	0.153549	0.253194	0	0	0	0	0	0	0	0	0	0	0	0	0	0	0	0.0899674	0.0742333	0.156343	0.083958	0	0.0882837	0	0	0.0730601	0.071817	0.130501	0	0	0	0	0	0	0	0	0	0	0	0.0583774	0.0794295	0
AC021739.5	5.49212	0	0	0	0	0	0.402291	0.159244	0	0	0	0	0	0	0	0	0	0	0	0.153004	0	0.375887	0	0.18924	0	0	0.16385	0	0	0	0	0	0.152202	0.150982	0.270202	0.10789	0.181742	0	0	0	0	0	0	0	0	0	0	0	0
AC021752.1	5.83973	0.12133	0.0516213	0.0173844	0.0521205	0.0316174	0.130218	0.0238897	0	0.0373425	0.186913	0.0280952	0	0.0279676	0.0267236	0.199534	0	0.0311159	0	0	0	0	0.051048	0.0565534	0.0557499	0	0.195824	0.105734	0	0.109986	0.116879	0.0906369	0.0453397	0.0276944	0.282773	0.03234	0	0.0166918	0	0	0.270296	0.0171093	0	0	0	0.0243014	0.0181005	0.339195	0
AC021755.3	5.0604	0	0.163729	0.110435	0	0	0.126207	0	0	0	0.0881274	0	0	0	0	0.0907519	0.199296	0	0	0	0	0	0	0.359445	0	0	0.154331	0	0	0.261479	0	0	0.14425	0	0	0.0513236	0	0	0	0	0	0	0.0766074	0	0	0	0	0	0
AC021755.4	4.07762	0	0.193772	0	0	0	0	0	0	0	0	0	0	0	0	0	0	0	0	0	0	0	0	0	0.212104	0	0	0.199771	0	0	0	0	0.171773	0	0.304489	0	0	0	0.200571	0	0	0	0	0	0	0	0	0	0
AC021818.1	1.5973	0	0	0	0	0	0	0	0	0	0	0	0	0	0	0	0	0	0.136015	0	0.132266	0	0	0	0	0	0	0	0	0	0	0	0	0	0	0	0	0	0	0	0	0	0.139926	0	0	0	0	0	0
AC021851.1	31.5082	0.387372	0.500459	0.253045	0.317164	0.308591	0.577177	0.347483	0.319033	0.273007	0.13451	0.136856	0.0594567	0	0.0650065	0	0	0	0	0	0	0.268876	0.124443	0.34311	0.271046	0.391708	0.47061	0.568185	0.0580737	0.53294	0.683683	0.664166	0.550563	0.324045	0.4924	0.156839	0.258901	0.0405425	0	0.0603024	0	0	0	0	0.218818	0.0591832	0.13194	0.660397	0.386422
AC022001.3	35.7934	0.13774	0	0.267271	0	0.494329	0.102359	0.366513	0.133584	0.387795	0.142491	0.145641	0.379069	0.726558	0.138029	0.292533	0.323565	0.162018	0.241536	0.116562	0.351703	1.14654	0.397967	0	0.143693	0.236646	0	0.134632	0.123133	0	0.607121	0.473812	0.233082	0.115135	0.622401	0.331013	0	0.343353	0.544424	0.385508	1.20299	0	0.248152	0	0	0.12594	0.745431	0	0
AC022021.1	6.26246	0	0	0.0569131	0	0	0	0	0	0	0.0908432	0	0.0803871	0.0922561	0.0878664	0.0935336	0.10274	0	0.154317	0.147822	0.0745314	0	0	0	0	0	0	0.0854482	0	0	0	0	0.148691	0.0730911	0	0	0	0	0.173675	0.1632	0	0.112004	0	0.250521	0	0	0	0	0
AC022075.2	17.1182	0	0.143004	0.0966076	0	0	0	0.132451	0	0.210548	0.772936	0.316242	0.274301	0	0	0	0	0	0	0	0	2.49023	1.15249	0	0.311824	0	0	0.146215	0	0	0	0	0	0	0	0.0897224	0.751633	0.37246	0	0	0	0	0	0	0.252216	0.957082	0.505439	0	0
AC022075.3	4.15366	0	0	0	0	0.0733083	0	0	0	0.172615	0.126999	0.129684	0	0	0	0	0	0	0	0	0	0.510286	0.236163	0	0.256094	0	0	0	0	0	0	0	0.051945	0	0	0	0	0.0765162	0	0	0	0	0	0	0	0	0.249147	0	0
AC022079.2	21.027	0.444299	0	0.191316	0.434761	0.354395	0.550097	0	0.429758	0.416884	0	0.469629	0.135786	0.156221	0	0	0	0	0	0	0	0	0	0.467233	0.154368	0.254128	0.134466	0	0	0.301335	0.261077	0	0.125168	0	0.44535	0.177684	0	0.368782	0.146178	0	0.861419	0	0	0	0	0.135362	0.200177	0	0.221065
AC022092.1	1.19634	0	0	0	0	0	0	0	0	0	0	0	0	0	0	0.185132	0	0	0	0	0	0	0	0	0	0	0	0	0	0	0	0	0	0	0	0	0	0	0	0	0	0	0	0	0	0	0	0	0
AC022098.1	390.747	4.61713	1.88757	3.6397	1.56471	2.39713	2.86884	0	0	0	2.63636	2.42474	0	6.78657	2.61494	6.18895	6.50997	2.64311	3.06082	1.7666	2.11622	0	3.51691	3.33192	2.64424	1.84261	2.67111	3.82203	1.60317	1.57433	1.30159	4.22929	0	0	3.55037	0	0	0	1.84213	11.096	7.99785	1.83201	2.59783	2.31566	0	3.26816	4.15372	1.31968	1.557
AC022098.2	35.046	0	0	0.433793	0.774232	0.805983	0.374944	0.891802	0.412604	0.710594	0.694653	0.355677	0	0.355085	0.168377	0.177938	0.395282	0	0	0	0.143125	0.350236	0	0	0	0.288188	0	0	0.150121	0	0	0	0.567927	0.823754	1.64142	0.302085	0.16926	0.104591	0	0.941942	0	0	0	0	0.28352	0.153764	0.548063	0.457851	0
AC022113.1	1.20881	0	0	0	0	0	0	0	0	0	0	0	0	0	0	0	0	0	0	0	0	0.104623	0	0	0	0	0	0	0	0	0	0	0	0	0	0	0	0	0	0	0	0	0	0	0	0	0	0	0
AC022113.2	18.797	0	0.317517	0	0	0.657841	0.5729	0.0980064	0.107468	0.619851	0.912975	0.34933	0.101082	0	0	0.117341	0	0	0	0	0	0	0	0	0	0.0948357	0.300179	0	0.0985893	0	0.485161	0	0.186741	0.0919971	1.33215	0.331871	0	0.343829	0.109053	0.102694	0.321203	0	0	0	0	0	0	0	0
AC022146.2	22.0813	0	0	0	0	0.78096	0	0	0	0.913761	0.993185	1.02693	0.591378	0	0	0	0	0	0	0	0	0	0	0.669298	0	0.547462	0	0	0	0	0	0	0.270278	0	0	0.190415	0.657525	1.79171	0	0	0	0	0	0	0	0	0.43254	0	0
AC022148.2	1.73553	0	0.143715	0.194179	0	0	0.111691	0	0	0	0	0	0	0	0	0	0	0	0	0	0	0	0.144793	0	0	0	0.136506	0	0	0	0	0	0.254098	0	0	0	0	0.0935817	0	0	0	0	0	0	0	0	0	0	0
AC022167.2	11.7983	0	0	0	0	0	0	0	0	0	0	0	0	0	0	0	0	0	0	0	0	0	0	0	0	0	0	0	0	0	0	4.72688	0	0	0	0	0	0	0	0	0	0	7.07139	0	0	0	0	0	0
AC022167.3	235.108	3.86192	2.36055	4.64755	3.10105	1.36087	0.841742	0.795387	0.861861	0.638699	0.699276	0.71872	0.829817	0.239416	0	0	0	0	0	0	0	0	0	0.473026	0	11.2018	1.43934	5.10567	5.84776	5.01962	4.20122	3.9237	0.190449	1.89725	1.01137	0.134745	0.228805	0.701516	0.222358	0	0	0	0	0	0.381258	0	0.152389	4.67212	11.6764
AC022167.4	3.44732	0	0	0	0	0	0	0	0.17136	0	0	0	0	0.188243	0	0	0.209537	0	0	0	0	0	0	0	0	0	0	0	0	0	0.471877	0	0.150398	0	0	0	0.179536	0	0	0	0	0	0	0	0	0.325988	0	0	0
AC022182.1	59.5263	0.523162	1.10633	3.26537	0.944969	0	0	0	0	0.124002	0	0.366315	0.658152	0.244138	0.211169	0	0.903095	0.356482	0	0.128243	0.442524	0.271266	0.405974	0.752802	0.35712	0.616284	0.81514	0	0	1.5833	0.90211	0	0.977496	0	0	0.157061	0	0.374067	0	0.141327	0.440501	0.379687	0.136371	0	0.582484	0	0.56147	0.196206	0
AC022182.2	211.501	2.84115	4.55936	3.45249	2.39953	1.8369	3.24146	1.60307	1.42665	0.826357	0.798833	0.637645	0.850592	0.222826	0.30973	0.274197	0.393864	0	0.15079	0.0721998	0	2.5464	1.61133	1.90058	0.592496	2.79365	3.1923	1.33556	2.29977	2.74239	4.20752	3.22319	0.825494	2.07066	2.59516	0.685985	1.71278	0.857681	0.254544	0.15943	0.499689	0	0	0.244808	1.25995	3.28461	3.04127	1.44377	3.63857
AC022211.2	196.376	1.07323	1.03365	1.99467	1.61963	1.55499	2.23617	2.89977	2.37207	1.23445	2.29361	2.9842	1.67175	0	0	0.432905	0.198714	0	0	0.131752	0.045223	1.87989	1.30645	2.92478	1.69407	0	0.540461	0.988617	0	1.78956	2.91635	1.93338	2.29301	3.58216	2.06892	3.26955	3.16827	2.24041	0.309966	0	0	0.0580776	0.102279	0.077891	3.10987	3.86004	3.07368	0	0
AC022217.2	45	0	0	0.248761	0	0	0.215553	0.170391	0	0.272452	0.0996838	0	0	0.61272	0.386894	0.203976	0.227327	2.0517	2.19148	1.80464	1.48092	0	0	0.202541	0	0	0	0.189311	0.172397	0.929139	0.511976	0	0	0	0	0	0.0974571	0	0.665974	0.541761	0	1.89639	1.56527	0.818707	0.0542912	0.176785	0	0	0.144414
AC022217.3	81.1206	0	0.890702	0.80534	0.309366	0.382117	0.706232	0.275252	0.295572	0.447177	0.324193	0	0.868461	2.0112	1.26275	0.658974	0.745929	0	1.90833	1.08021	1.34764	0	0.612497	0.327795	0.327274	0	0.287265	1.24467	0.56165	1.34079	0	0	0.264682	0.796928	0	0.186529	0.321682	0	1.23539	0.889161	1.82378	2.77197	1.13588	1.76175	0.265911	0	0	2.2331	0.473645
AC022239.1	24.6828	0.440823	0.833674	1.26931	0.644921	0	0	0.193116	0	0.309872	0.226291	0.232486	0	0	0	0	0	0	0	0	0	0	0	0	0	0.375056	0.997755	0.430762	0	1.32966	0.194117	0.761122	0	0	0	0.392577	0.665846	0	0	0	0	0	0	0	0	0	0.147948	0.197394	0.164211
AC022239.2	924.76	43.038	45.2552	45.3764	39.0854	0.16555	0.617021	0.122731	0.670939	0.779214	0.715751	1.02424	2.85624	0	0	0	0	0	0	0	0	0	0	0	0	1.30755	2.82819	1.21736	0.247407	55.4893	29.0341	31.181	1.05371	0.115673	0.208416	2.66026	3.33637	0.258704	0	0	0	0	0	0	0.116735	0	0.0936097	0	0.516554
AC022239.4	44.8622	1.57809	1.50247	1.57988	1.19952	0	0.130142	0.154645	0	0.740018	0.542268	0.185184	0.481619	0	0	0	0	0	0	0	0	0.729513	0	0	0	0	0.159025	0	0.62507	1.7758	0.463497	0.604181	0.14777	0	0	0.314313	0.35265	0.326559	0	0	0	0	0	0	0	0	0.236392	0	0
AC022272.1	10.2851	0	0	0	0.215769	0.265032	0	0	0.63041	0.136443	0.454238	0	0	0	0	0	0	0	0	0	0	0	0	0	0	0	0	0	0	0	0.0854318	0.332585	0	0	0.657246	0	0.0971864	0	0	0	0	0	0	0	0	0	0.292024	0	0
AC022296.3	9.82109	0.250165	0	0.478445	0	0	0	0	0	0.703165	0.512349	0	0	0	0	0	0	0	0	0	0	0	0	0	0	0	0	0.244458	0	0	0	0	0	0.208884	0	0	0	0	0	0	0	0	0	0	0	0	0	0	0
AC022306.2	74.2446	0.246201	0.118167	0.797775	0.241204	1.76675	0.732203	1.20373	0.599166	0.693333	1.1477	0.260444	0.113013	0.389669	0.24695	0.262032	0	0.144783	0	0	0	0.256205	0.83001	0.909094	0.128576	0.635603	0.671311	0.721988	0.440722	0.377286	1.30248	0	1.25181	0.926215	0.185883	0.518818	0.618045	0.307324	0	0	0	0.235474	0	0.350805	0.831502	0.675681	0.416955	0.676947	1.37909
AC022390.1	9.85838	0	0	0	0	0.265032	0	0	0	0	0	0	0	0	0	0	0	0	0	0	0	0	0	0	0	0	0	0	0	0	0	0	0	0	0.657246	0	0	0	0	0	0	0	0	0	0	0	0	0.594282	0.329642
AC022392.1	35.8427	0.102397	0	0.133093	0	0.857005	0.533306	0.27395	0.300636	0.288471	1.3817	0.975551	0.564661	0	0	0	0	0	0	0	0	0.639465	0	0.108315	0	0.176682	0.372601	0.600638	0.0918112	0.314937	0.270938	0	0.782696	0.513742	0.465522	0.865767	0.308288	0.83262	0	0	0	0	0	0	0.605961	0.187485	0.0695031	0	0.0765239
AC022398.1	2.42308	0	0	0	0	0	0.127879	0.15201	0	0	0	0	0.157757	0	0	0	0	0	0	0	0	0	0	0	0	0	0.156264	0	0.460719	0.174563	0	0	0	0	0	0	0	0	0	0	0	0	0	0	0	0	0	0	0
AC022400.2	5.84201	0	0	0	0	0	0	0.0755819	0	0	0	0.0895219	0	0.0892225	0	0.0904955	0	0.0993787	0	0.142952	0	0	0	0	0	0	0.230836	0.082637	0	0	0	0	0	0	0	0	0	0	0	0	0	0	0.0763893	0.24239	0	0	0.0574658	0	0
AC022400.5	122.532	0	2.17312	2.16315	0	3.02029	3.73241	0	2.59564	2.70499	3.02396	2.91648	3.69626	1.45395	1.7315	0	0	0	0	0	0	2.62536	3.41115	1.98261	0	0	2.3118	0	0	2.17006	0	2.97827	0	2.51679	3.09329	3.12208	2.62673	2.72017	0	0	0	0	0	0	2.93847	2.75726	3.16779	0	0
AC022441.1	6.58355	0	0	0	0	0	0	0	0	0	0.195763	0	0.17328	0.198921	0	0	0	0	0	0	0	0	0.0907877	0	0.19731	0	0	0	0	0	0	0	0	0.157599	0	0.341855	0	0	0	0	0	0	0	0	0.318797	0.0862889	0	0	0
AC022509.3	9.1569	0	0.141604	0.568026	0.434761	0	0	0	0	0	0	0	0	0	0	0	0	0	0	0	0	0	0	0	0	0	0.134466	0.214583	0	0.371484	0.710735	0	0	0	0	0	0	0	0	0	0	0	0	0	0	0	0	0	0
AC022509.4	2.19521	0	0	0	0.142788	0	0.108397	0	0	0	0	0	0	0	0.146135	0	0	0	0.127784	0	0	0	0	0	0	0	0	0	0	0	0	0	0	0	0	0	0	0	0.288092	0	0	0	0	0	0	0	0	0	0
AC022517.1	3.01193	0	0	0	0	0	0	0	0	0	0	0	0	0	0	0	0	0	0	0	0	0	0	0	0	0	0	0	0	0	0	0	0	0	0	0	0	0	0	0.306132	0	0	0	0	0	0	0.218577	0	0
AC022706.1	757.291	0.355372	0.48935	0.126398	0.701706	6.61868	6.40488	6.87658	4.41663	12.6722	6.78683	12.2179	9.23014	1.82815	3.98007	1.63613	1.39225	0	0.30982	0	0	14.621	7.84102	15.6412	7.14954	7.28899	4.3192	6.93505	6.39019	0	1.09934	0	6.50846	7.24703	8.65295	9.1647	19.8004	16.6104	2.76617	5.7458	3.03146	0	0.353562	0	8.71898	13.6391	15.1546	14.2078	16.8299
AC022726.2	11.5087	0	0	0	0	0.372162	0.346478	0.137557	0.150134	1.09419	0.481804	0	0	0	0	0	0	0	0	0	0	0	0	0	0	0.1333	0.282294	0	0	0	0	0	0.131324	0.129961	0	0	0	0.0967325	0	0	0	0	0	0	0	0	0	0.282812	0
AC022730.4	6.42969	0.0268478	0.0785184	0	0	0	0.0801088	0	0	0	0.140344	0	0.0247747	0.0283616	0.135498	0	0.0631894	0	0.167317	0	0.0229504	0	0.28472	0	0	0.0467566	0.318525	0	0	0.0557644	0	0.0919157	0.367814	0.157274	0.123666	0.196764	0	0.0846316	0.18799	0	0.23709	0.0867473	0	0.0777345	0.143959	0.0246435	0.0734197	0.453649	0.0603269
AC022762.2	58.8643	0.0996133	0.0483749	0	0.195884	0.119005	0	0.0447804	0	0	0.20783	0.0528147	0.0459043	0.368203	0.100396	0.160856	0.234358	0	0.132604	0.0421015	0.170152	0.207452	0.480077	0.106077	0.0523391	2.07589	1.36231	1.85088	1.52516	0.103044	0.0879238	0	0.127623	0.0833416	0	0.0909447	0.149737	0.0939755	0.64603	0.372253	0.438826	0.096248	0.225572	0	0.253438	0.0456807	0.101929	1.06918	1.34207
AC022778.1	8.51868	0	0	0	0.152912	0	0	0	0.452691	0	0.161439	0	0	0	0	0.165532	0.183557	0	0	0	0	0.325258	0.150531	0	0	0	0	0	0	0	0	0	0.132008	0.52259	0	0.0936662	0	0	0	0	0.454269	0	0	0	0.131727	0	0.211135	0	0
AC022784.1	14.766	0	0	0	0	0	0	0	0	0	0	0	0.136465	0	0	0	0	0	0	0	0	0	0	0	0	0.127693	0	0	0	0.151408	0.131195	0	0	0	0	0	0.299132	0.185306	0	0	0	0	0	0	0	0	0	0	0
AC022784.3	12.5417	0	0.213804	0.289394	0	0.214338	0.335419	0	0	0	0.23222	0.0949417	0	0	0	0	0	0	0	0	0	0	0	0	0	0	0.49426	0.338307	0.0804699	0	0	0.781708	0	0.186024	0.19015	0	0.227925	0	0	0	0	0	0	0	0	0	0	0	0.16858
AC022784.8	3.12638	0	0	0	0	0	0.111974	0	0	0	0.155754	0	0	0	0	0	0	0	0	0	0	0	0.145162	0	0	0	0	0.147334	0	0	0	0	0	0	0	0	0	0	0	0	0	0	0	0	0	0	0	0	0
AC022893.1	30.4528	0.40167	0.187557	0.298524	0.27517	0.417068	0.234566	0.299838	0.227161	0.221731	0.347217	0.203921	0.145111	0.0553522	0.0529155	0.0188964	0.020555	0.205241	0.046705	0.0442683	0.0597369	0.327418	0.55566	0.336134	0.386429	0.106573	0.175388	0.1879	0.0788603	0.345155	0.200483	0.179296	0.389185	0.19001	0.402871	0.25634	0.139884	0.242464	0.0349746	0.0489722	0	0.169504	0.0792553	0.101287	0.460026	0.304671	0.418257	0.0985956	0.0654204
AC022893.3	78.862	1.53148	0.413858	1.26019	1.4938	0	0.162171	0.575202	0	0.92277	0.224652	0.923113	0.399753	0	0.218139	0.459033	0	0	0.189749	0	0	0.909941	1.6845	0.456039	1.36038	0	0	0	0	1.32018	0	1.51087	0.734274	0.730938	0.975328	0.519689	1.10149	0.811401	0	0	0	0	0.196137	0	3.48986	1.59593	1.17502	0	0
AC022898.1	1.98133	0	0	0	0	0	0	0	0	0	0	0	0	0	0	0	0	0	0	0	0	0	0	0	0	0.166387	0	0	0	0	0	0	0	0	0	0	0	0	0	0	0	0	0	0	0	0	0	0.256149	0
AC022916.1	219.771	0.260823	0.254394	0.24921	0.163402	3.65274	4.54615	4.04559	3.69497	2.07366	3.59555	2.08867	2.0352	0.626226	0.335137	0.538248	0.586004	0.0278673	0.0211191	0.0200363	0.0405431	2.1732	1.32589	1.3427	2.3223	0.929473	2.33736	1.78574	1.54099	0.320293	0.272175	0	4.28531	2.67886	4.26184	2.20219	1.47216	2.51223	0.498255	0.687	0.488731	0.0153292	0.0645385	0	1.75221	1.2407	1.1675	1.64841	1.4209
AC022960.1	19.4331	0.325264	0.606152	0.205552	0.316021	0	0	0	0	0	0	1.02693	0	0	0	0	0	0.766625	0	0.275946	0.275353	0	0	0	0	0	0	0	0	0.966099	0	0	0	0	0.475775	0	0.328763	0.199078	0	0	0	0.404289	0.290052	0	0.271607	0	0	0	0
AC022966.2	16.4568	0	0	0	0	0	0	0	0	0	0	2.27965	0	0	0	0	0	0	0	0	0	0	0	0	0	0	0	0	0	0	0	9.95248	2.87181	0	0	0	0	0	0	0	0	0	0	0	0	0	0	0	0
AC022973.3	35.1968	0	0	0.126398	0	0.471671	0	0	0	0	0.202627	0.415741	0	0.622896	0	0	0	1.3906	0.171307	1.00077	0.167268	0	0	0.411656	0.817855	0	0.178467	0	0	0	0.346986	0	0	0	0	0.117317	0.396355	0	0.19338	0	1.14007	0.745987	0	1.66382	0.827766	0.359417	1.05992	0	0
AC023024.1	17.7595	0.257802	0	0.18516	0.0417528	0.100878	0.252251	0.183364	0.255636	0.103153	0.368526	0	0.163536	0.0526888	0	0	0.0573742	0	0	0.0205987	0	0.431604	0.157224	0.158403	0.0682516	0	0	0	0	0.31741	0.163144	0	0.125268	0.106689	0.0686732	0.111699	0.206102	0.109569	0.0246196	0.0455661	0	0.031516	0	0	0.0781979	0	0.127068	0	0
AC023051.1	1.59484	0	0	0	0	0	0	0.0745292	0.0819514	0.117413	0	0	0	0	0	0	0	0.195951	0	0.0704662	0	0	0	0	0	0	0	0	0	0	0	0	0	0	0	0	0	0	0	0	0	0	0	0	0	0	0	0	0
AC023090.1	1.75217	0	0	0	0.172374	0	0	0	0.169405	0	0	0	0	0.186001	0	0	0	0	0	0	0	0	0.169818	0	0	0	0	0	0	0	0	0	0	0	0	0	0	0.109491	0	0	0	0	0	0	0.148452	0.161061	0.11889	0	0
AC023154.1	5.74618	0.126239	0.165423	0.128204	0.124829	0.0900467	0.0749994	0.0680538	0.0250976	0	0.0531559	0.053347	0.0463906	0.0537041	0	0.0271628	0	0	0	0	0	0.157062	0.14539	0.107397	0.0264662	0.0656716	0	0.049722	0	0.0783299	0.0443848	0	0.0860996	0.165232	0	0.0767709	0.0755108	0.142638	0	0.024022	0	0	0	0	0.0213471	0.0230717	0.034372	0.0472081	0
AC023157.3	573.011	2.11745	2.72125	2.75009	3.00611	1.41402	1.45176	1.12	1.36221	0.877007	1.28016	0	1.15091	3.20537	3.41307	4.15003	4.95687	14.7061	29.8776	17.8555	9.73464	0.538238	0.632416	0.708214	0.368963	3.84303	2.89124	3.17279	4.11512	2.14855	2.8193	1.24091	1.37943	1.28273	1.06955	1.14712	0	0.76345	5.74901	3.6251	4.34276	17.9141	13.4807	15.0243	0.80793	0.699233	0.829432	4.4254	2.2232
AC023161.1	1.3151	0	0	0	0	0	0	0	0	0	0	0	0	0	0	0	0	0	0.202065	0	0	0	0	0	0	0	0	0.228105	0	0	0	0	0	0	0	0	0	0	0	0	0	0	0	0	0	0	0	0	0
AC023202.1	30.3468	0.729497	0.867236	1.87625	1.06904	0	0	0	0	0	0	0	0	0	0	0	0	0	0	0	0	0	0	0	0	0	0	0	0.324885	0.553465	1.12477	1.88583	0	0	0	0	0	0	0	0	0	0	0	0	0	0	0	0	0
AC023302.1	4.38333	0	0	0	0	0	0	0	0.174378	0.511497	0	0	0	0	0	0	0	0	0	0	0	0.378195	0.525095	0	0	0	0	0	0	0	0.160188	0	0	0	0	0	0.182866	0.112796	0	0	0	0	0	0	0.305935	0.165983	0	0	0
AC023310.4	1.8335	0	0	0	0	0	0.181918	0	0	0	0.126739	0	0	0	0	0	0	0	0	0	0	0	0	0	0.127785	0	0.111194	0	0.109503	0	0	0	0.103678	0	0	0	0	0	0	0	0	0	0	0	0	0	0	0	0
AC023355.1	5.94417	0	0	0	0	0	0	0	0	0	0	0	0	0	0	0	0	1.12755	1.04039	0	0	0	0	0	0	0	1.41946	0	0	0	0	0	0	0	0	0	0	0	0	0	0	0	0	1.6164	0	0	0	0	0
AC023421.2	8.23725	0	0.148512	0	0	0	0	0	0	0	0.160601	0.328666	0.142522	0	0	0	0	0	0.136016	0	0	0	0.449219	0.163378	0.409663	0	0	0	0	0	0	0	0	0	0.443749	0	0	0.193465	0	0	0	0	0.139926	0	0.13104	0.142095	0.10502	0	0.116042
AC023509.4	14.1809	0	0	0	0	0	0	0	0	0	0	0	0	0	0	0	0	0.114273	0.358895	0.184958	0.623103	0	0	0	0	0	0	0	0	0	0	0	0	0	0	0	0	0	0	0	3.70157	0.202614	0.175548	0.278106	0	0	0	0	0
AC023510.2	86.0308	0	0	0	0	0	0	0	11.5452	0	0	0	0	0	0	0	0	0	0	0	0	0	0	0	0	0	0	0	0	0	0	0	0	0	0	8.85055	0	0	0	0	0	0	0	0	0	0	0	0	0
AC023590.1	16.021	0.242005	0.320869	0.205009	1.17912	0	0	0	0.0314403	0.135555	0	0	0.0147443	0.263585	0	0.261269	0.283779	0	0	0	0.0820319	0	0	0	0	0.0830781	0.211078	0.882842	1.06629	0.242505	0.817167	0	0	0	0	0.116331	0	0.0150564	0.22316	0	0	0	0	0	0.0406888	0.0110138	0.0653515	0	0
AC023632.2	13.762	0.109249	0.283568	0.21492	0.143316	0	0.353029	0.196859	0.145025	0.102712	0	0.0772656	0.100762	0	0.0734697	0	0.085696	0.0428036	0	0	0	0.151697	0.070211	0.0388457	0.114932	0.063346	0.265768	0.142462	0.0328354	0.151029	0.0642985	0.124726	0.186896	0.0609443	0.446564	0.0666275	0.182402	0.0688075	0	0	0	0	0	0	0.0309087	0.0668307	0.0994955	0.341029	0.190877
AC023632.5	7.53502	0.182374	0	0.117266	0.059391	0	0	0.160678	0.524673	0	0	0	0.166918	0.192299	0	0	0	0	0	0	0	0	0	0	0.189559	0	0	0.356452	0	0	0.482043	0	0.153584	0	0.272626	0	0.183433	0	0	0	0	0	0	0	0.460303	0.332983	0.245709	0	0
AC023794.2	9.18595	0.16369	0.156128	0.316529	0.160057	0	0.121538	0.578473	0	0.230323	0.168925	0.518813	0	0	0	0	0	0	0	0	0	0	0.157609	0	0.170399	0	0	0	0.146019	0	0.0480837	0	0.138117	0.13679	0	0	0.164551	0.203477	0	0	0	0	0	0	0.275737	0	0.220923	0	0
AC023794.4	12.5593	0.100652	0.484825	0	0.296153	0.240679	0.449356	0	0.0985484	0.141782	0	0	0	0.212465	0.101106	0.107499	0	0.118362	0	0	0	0.209525	0.290913	0	0.210649	0	0	0	0	0.722543	0.177551	0	0.0855001	0.168332	0	0.121605	0.202013	0.125935	0.0998632	0.281871	0	0.321888	0.0908779	0	0.0850995	0.276452	0.13666	0	0
AC023794.5	1.29438	0.0296814	0	0.0194815	0	0	0	0	0	0	0.0310228	0.0314947	0	0	0	0	0	0	0.0792442	0	0	0.061824	0	0.0633771	0	0.0516732	0	0	0	0	0	0	0	0.0643015	0	0	0.0297279	0	0	0	0	0	0	0	0	0	0	0	0
AC023813.1	2.34749	0	0	0	0	0	0	0	0	0	0	0	0	0	0	0	0	0.496228	0.355782	0	0	0	0	0	0	0	0	0	0	0	0	0	0	0	0	0	0	0	0	0	0	0.258789	0	0	0	0	0	0	0
AC023813.3	26.6982	0	0	0	0	0.380186	0.117963	0	0	0.223531	0	0.16785	0	0	0	0	0.932547	0.373753	0.833264	0.537846	0.540373	0.330497	0	0	0	0.272226	0.432488	0	0.425272	0	0	0	0	0	0	0.0951421	0.159663	0.098779	0.469818	0.148149	0	0.50396	0.71453	0.450057	0	0.290266	0.321734	0.865986	0.118521
AC023825.2	23.0299	0.117004	0	0	0.229326	0	0	0.104108	0.34223	0	0.363829	0	0.107451	0	0	0	0.137475	0.275214	0.205756	0.692916	0.19933	0.48706	0.338121	0.123535	0.122269	0	0	0	0	0.35897	0	0	0	0.0978222	0	0.352547	0.117468	0.0730722	0	0.109192	0	0.448001	0	0	0.494134	0.642357	0	0	0
AC023830.1	12.2652	0.128784	0.0417403	0.028125	0	0.102559	0	0.0772746	0.0853325	0.121064	0.0448113	0.045531	0	0.0453398	0.0432849	0	0	0.201839	0.1144	0.253987	0.366731	0	0	0.0457537	0.0451366	0.111919	0.234902	0.0419824	0.386852	0.0444591	0	0	0	0.0359184	0	0.026155	0.0430111	0.108074	0.0428642	0.0802195	0	0.35982	0.233405	0.247923	0	0.0393814	0.0293033	0	0.0642755
AC023855.1	2.49145	0	0	0	0	0	0	0	0	0	0	0	0	0	0	0	0	0	0	0	0	0	0	0	0	0	0	0	0.812794	0	0	0	0	0	0	0	0	0	0	0	0	0	0	0	0	0.279165	0	0	0
AC023906.5	26.7686	0.378774	0.48455	0.327157	0.247354	0.151013	0	0	0	0.17777	0.261508	0.133549	0.115893	0.532866	0.253233	0	0	0.1485	0	0	0.107509	0	0.364832	0	0.527357	0	0.11474	0	0	0.257839	0.222639	0	0.213914	0.211098	0.190548	0.0759827	0.253581	0.236328	0.874414	0.353434	1.47196	0	0	0	0.106583	0	0.256513	0	0
AC023908.3	24.4712	0.112936	0.240157	0.242596	0.302896	0.171428	0.109063	0.0891008	0.123021	0.0578597	0.171631	0.130606	0.0378621	0	0	0.0272857	0.132753	0.0241024	0.0182745	0.0346581	0	0.247177	0.334079	0.241129	0.194433	0.285951	0.580362	0.822424	0.259233	0.19345	0.257945	0.210578	0.123005	0.0858175	0.315232	0.135319	0.184817	0.24068	0.0479004	0	0.13963	0.0132645	0.0186106	0	0.232131	0.112971	0.3222	0.376005	0.353361
AC023946.1	28.1745	0	0	0	0	0	0	0	0	0	0	0	0	0	0	0	0	0	0	0	0	3.41035	0	7.22092	0	0	0	0	0	0	0	0	4.33194	0	0	0	0	0	0	0	0	0	0	1.9449	0	0	0	0	0
AC023983.2	4.08782	0	0	0	0	0	0	0	0	0	0	0	0	0	0.1498	0	0	0	0	0	0	0	0	0	0.155912	0	0.135819	0	0	0	0	0	0	0	0	0	0	0	0.295268	0	0.870014	0	0	0	0	0	0.101088	0.27246	0
AC024022.1	1.57343	0	0	0	0	0	0	0	0	0	0	0	0	0	0	0	0	0	0	0	0	0	0	0	0	0.162205	0	0	0	0	0	0.899845	0	0	0	0	0	0	0	0	0	0	0	0	0	0	0	0	0
AC024023.1	10.6093	0	0	0	0	0	0.131696	0.156452	0	0	0	0	0	0	0	0	0	0	0	0	0	0	0	0	0	0	0.160921	0	0	0	0	0	0	0.148268	0.265481	0.105997	0	0	0	0.330904	0	0	0	0	0	0	0	0	0
AC024028.1	3.05376	0	0	0	0	0	0	0	0	0	0	0	0	0	0	0	0	0	0	0	0	0	0	0	0	0	0	0	0	0	0	0	0	0	0	0	0	0	0	0	0	0	0	0	0	0	0.293755	0	0.163003
AC024084.1	13.4443	0	0	0	0	0	0.304237	0	0.391236	0.288461	0	0	0	0.216249	0	0	0	0	0	0.173753	0.174178	0.426637	0	0.214167	0	0	0.185832	0	0	0	0.180694	0	0	0.342723	0	0.122055	0.412945	0.253942	0.201251	0	0	0.129364	0	0	0	0	0.137895	0.184364	0
AC024145.1	10.687	0	0.0936665	0.126394	0.190646	0.116175	0.0723135	0.173458	0	0.136891	0.201827	0.102883	0	0.102566	0	0	0	0	0	0.0821912	0	0.606875	0	0.102858	0.305143	0	0	0	0.174334	0.0997127	0	0	0.0825767	0	0.147392	0.0587315	0	0.182442	0	0.0907156	0	0.0621832	0.175514	0	0	0	0.131981	0	0.0726319
AC024257.3	17.2159	0.169818	0.116069	0.044662	0	0.121666	0.0253439	0.0613859	0.0169937	0.287482	0.0533128	0.126188	0.0470364	0.340889	0.0686087	0.183762	0.259841	0.0997873	0.0151396	0.0860921	0.0290445	0.24763	0.0163735	0.0544792	0.0894708	0.281301	0.217064	0.332206	0.260734	0.123662	0.119969	0.290571	0.174675	0.184766	0.208951	0.0311602	0.085013	0.128609	0.289093	0.317471	0.0500377	0.0769237	0.0770699	0	0.144303	0.0467788	0.197555	0.0799047	0.229016
AC024257.4	8.439	0	0	0	0.198169	0	0	0	0	0	0	0	0	0	0	0.213481	0	0	0	0	0	0	0	0.21202	0	0.346157	0	0	0.180547	0	0	0	0	0	0	0	0	0	0	0.189239	0	0	0.364351	0	0	0	0	0.182556	0
AC024257.5	10.245	0	0	0	0	0.194282	0.120542	0	0	0	0.167554	0.17152	0	0	0	0.343483	0	0	0	0	0	0	0.156312	0	0	0.139047	0	0	0	0	0	0	0.136998	0.135664	0.243497	0	0	0.100914	0	0	0	0	0.146016	0	0.136743	0	0	0.442138	0
AC024267.1	3.18029	0	0	0	0	0	0	0	0	0	0	0	0	0	0	0	0	0.0954163	0	0	0.138446	0	0	0	0	0.210581	0	0	0.145786	0	0	0	0	0	0	0	0	0	0	0	0	0.0520455	0.0733609	0	0	0	0	0.225455	0.0606845
AC024267.3	170.573	1.49599	2.00206	1.93215	0.878265	0.894983	0.444513	1.05961	0.723242	1.47383	0.618349	0.474363	0.411452	0.315601	0.299599	0.475712	0.351352	5.10348	1.70241	2.91218	3.56358	0	0.864364	0.471875	2.02686	0.769968	2.85221	1.31594	0.534415	1.21724	1.45044	2.05951	0.758493	0.875228	0.674618	0.807502	0.45098	0.744921	0.738171	0.279083	0.870014	4.94219	2.69321	4.66935	0.630541	0.273452	1.21305	0.13623	0
AC024267.5	41.0681	0	0.524071	0.176965	0.13392	0.981776	0.304955	0.12134	0.132688	0.192554	0.283028	0.144634	0	0.288608	0	0.145272	0.160661	0.804458	0.839613	0.926007	0.465697	0.569294	0.658678	0.576213	0.998942	0.117515	0.12425	0.133697	0.122288	0.278839	0.120582	0	0.578716	0.343008	0.824238	0.32876	0.4122	0.341002	0.135175	0.127612	1.19475	0.870524	0.123221	1.94466	0.461578	0	0.55524	0	0
AC024267.6	734.027	0	1.20478	1.49089	1.08624	0	4.13095	2.90916	4.66964	2.21981	4.78246	0	4.45443	1.26982	0.551406	0.874573	0	18.9693	8.1668	6.20622	0	4.36537	3.14673	0	2.99622	26.1605	3.4939	4.95871	6.94008	0	0	0	2.81428	4.16373	4.34639	2.05922	4.66582	3.36485	0	0	0	0	12.3106	19.8518	3.8111	4.12756	3.02108	12.6523	7.0782
AC024270.3	7.75491	0	0	0	0	0	0	0	0	0	0	0	0	0	0	0	0.208908	0	0.155204	0	0	0	0	0	0	0.152165	0	0	0	0	0	0	0	0	0	0	0	0	0	0	0	0.675849	0	0	0	0	0	0	0
AC024270.5	17.1806	0	0	0	0	0	0	0	0	0.326845	0.238466	0.245178	0	0	0	0	0	0	0	0	0	0	0.895041	0.241917	1.92556	0	0	0	0	0	0	0	0.38966	0.194181	0	0	0.234231	0.143531	0	0	0	0	0	0	0.975285	0.211924	0.779488	0	0
AC024361.2	1.08099	0.161636	0	0	0	0	0	0	0	0	0	0	0	0.0853193	0	0	0	0	0	0	0	0	0	0	0	0	0	0	0	0	0	0	0	0	0	0	0	0	0	0	0	0	0	0	0.136824	0	0.0549687	0	0
AC024475.1	3.61154	0	0	0	0.396289	0	0	0	0	0	0	0	0	0	0	0.143323	0	0	0	0	0	0	0	0	0	0	0	0.131867	0	0	0	0	0	0.112771	0	0	0	0	0.13335	0	0	0	0	0	0	0.123364	0	0	0
AC024560.1	17.2159	0.271793	0.528343	0.534035	0.490034	0.216454	0.506541	0.20378	0.314962	0.383233	0.425477	0.28825	0.167039	0	0	0.0488004	0	0	0	0	0	0.283024	0.0873289	0.193063	0	0	0.454391	0.265802	0	0.234476	0.239914	0	0.0387097	0.113703	0	0.0551794	0.0907786	0	0	0.0423232	0	0	0	0	0.038427	0.0415528	0.0309146	0.0846531	0
AC024560.3	42.8292	0.647013	0	0.613445	0	1.55342	0.717612	0.559065	0.600034	0	0.658636	1.02142	0.588229	0	0.320725	0	0	0	0	0	0	0.672603	0.933632	0	1.32977	0	0.875629	0.316222	0	0.64074	0.284723	0	0.537715	0	0.946635	0.189428	0	0.198033	0	0	0	0.201092	0	0	0.27016	0.588312	0	0	0
AC024575.1	50.3868	1.18586	0	0	1.07646	0.61604	1.01663	1.13712	0.928115	0.987639	1.22105	0	0.654732	0	0	0	0	0	0	0	0	0	1.31797	0	0	0.783722	0.787595	0.678857	0	0	0	1.26938	0	0	0	0	0	0.707634	0	0	1.14043	0	0	0	0	0.783724	0.626642	0	0
AC024619.3	52.429	0	0	0.94563	0.364919	0.452067	0.555758	1.93762	0	0.528283	0.381406	1.5823	0.341206	0.791693	0.372014	0	0	0	1.27953	0.319322	0.318218	0	0.723681	1.1543	0	0	0	0	0	0	0	0	1.86781	1.25466	0.546579	0.875253	0	1.14616	0	0	0	0.232497	0	0	0.313446	0	0	0	0.559428
AC024884.2	6.53902	0.164089	0.371574	0.107333	0.0537655	0	0	0	0.0541955	0	0	0	0	0.0577607	0	0.0588374	0	0	0	0	0	0	0	0	0	0.0474647	0	0	0	0.39573	0.193097	0	0.0466927	0	0	0.0665334	0.0548196	0.0687654	0	0	0	0	0.049528	0	0.0463726	0.0501566	0.111883	0	0
AC024896.1	232.911	3.06867	2.27309	2.10179	1.78942	2.78472	2.1976	2.17013	1.81621	1.89786	2.74013	2.10138	1.38301	0	0	1.96604	0	0	0.509588	0.537954	0.514608	2.42111	2.9047	2.23904	2.44395	2.44952	3.74529	2.48661	2.26223	1.61861	2.50491	2.52114	1.75118	1.86887	2.29381	1.7785	2.09252	1.56456	0	0	0	0	0.747878	1.09627	2.37241	2.50954	2.1553	2.0955	2.7896
AC024901.1	1.24041	0	0	0	0.105136	0	0	0.0955564	0.104812	0	0.111251	0.113494	0	0	0	0	0	0	0	0	0	0	0	0.113359	0	0	0	0	0	0	0	0	0	0	0	0	0	0	0	0	0	0	0	0	0	0	0.0727507	0	0
AC024909.1	24.0521	0	0	0	0	0	0	0	0	0	0	0	0	0	0	0.145272	0	0	0.119945	0.115751	0.232849	0.284647	0	0.432159	2.85412	0.117515	0.12425	0.133697	0	0	0	0	0	0	0	0	0	0	0	0	0	0.261157	0.492886	0.388932	0.692368	0	1.29556	0.249894	0.306358
AC024937.3	114.093	1.39069	2.29262	1.89056	1.52909	1.31582	1.6687	0.958444	1.16147	1.25111	1.37505	0.744372	0.652847	0.127627	0.410659	0.200841	0.156054	0	0.0840476	0.0423222	0.0226761	1.48532	1.76982	1.3799	1.54293	0.328771	0.750505	0.668601	0.106436	2.39355	1.431	0.988155	1.48742	0.907458	1.45449	0.94421	0.96466	0.764192	0.156363	0.0633433	0.0781291	0.0667253	0.06953	0	1.28684	0.995562	0.844747	0.158017	0.357603
AC025031.1	22.6797	0.598398	0	0.386431	0.146378	0.357993	0	0	0	0.421096	0.154587	0	0.137151	0.1578	0	0.158571	0.175676	0	0	0	0	0.311279	0	0	0.623648	0	0	0	0.133604	0.456467	0.527432	0.514878	0.126416	0.250065	0.224873	0.0897224	0.150327	0.18623	0.295268	0.139541	0	0	0.269321	0	0.126108	0.410178	0	0	0
AC025031.2	5.34987	0.256909	0	0	0	0.153646	0	0.114096	0	0	0	0	0	0	0	0	0	0.151086	0	0	0	0	0	0.270853	0	0	0	0	0	0	0.113253	0.441689	0	0	0	0.0772797	0.129004	0	0	0	0.374309	0	0.115778	0	0	0	0.0869739	0	0
AC025031.4	15.5744	0.361535	0.297171	0.162596	0.13116	0.181774	0.0567916	0.0515706	0.0380624	0.107371	0	0.0605932	0.122963	0.0201029	0.0192164	0	0	0.0223626	0	0	0.0325417	0.158551	0.128423	0.0610279	0.0601409	0.265362	0.225827	0.186116	0.189007	0.0989391	0.285645	0.455859	0.130453	0.0318501	0.146279	0.0930782	0.0952623	0.108056	0	0.0533572	0.0560557	0.0615487	0.0172691	0.0551654	0.0485016	0.0524118	0.0520744	0.107384	0.156809
AC025034.1	207.024	3.74913	3.27588	3.26044	2.82268	2.14771	1.39779	0.826984	0.989811	1.40268	1.03877	0.608734	0.740897	0.929383	1.62062	1.03148	0.630161	1.61881	1.15619	1.22867	1.47097	0.717115	1.5489	1.63195	1.28769	0.199594	0.732832	0.935368	0.275912	2.93429	2.29654	5.37254	1.21051	1.05637	1.75866	1.3995	0.919812	1.83084	1.26124	0.357475	3.37452	1.30817	1.28307	1.76891	1.0714	0.772231	1.12342	0.286475	0.257799
AC025048.4	53.2153	2.41617	2.22132	2.34306	1.40757	0	0.0826094	0.0989122	0	0.156417	0	0.117534	0	0	0.111488	0.592127	0.391525	0.391843	0.0977339	0.187914	0.189253	0	0	0.117352	0	0.451446	0	0.312675	0.943197	2.47078	1.75243	0.590794	0	0	0.168076	0.0669881	0	0.0694073	0	0.380078	0.648379	0	0.501058	0.634251	0.0938427	0	0.0753227	0.428473	0
AC025165.1	4.97659	0	0	0	0	0	0	0	0	0	0	0	0	0	0	0	0	0	0	0	0	0	0	0	0	0.096354	0.10138	0	0	0	0	0	0	0.0308132	0	0	0	0	0	0	0	0	0	0	0	0	0	0.0820555	0.0217003
AC025165.4	29.1545	0.222064	0.209929	0	0	0	0	0.194517	0.210882	0.312189	0.455908	0.702654	0.405682	0	0	0	0	0.784148	0.385021	0.18813	0	0.461783	0.427429	0	0	0.377798	1.40724	1.51897	0.197188	0	0	0	0.372521	0.185469	0	0.263619	0	0.137217	0.217472	0.620793	0	0.139729	0.199041	1.24581	0.186396	0	0	0.596396	0
AC025165.5	79.0557	0.287549	0.275124	0.743345	0.281434	0	0.53411	0.637031	0.556888	0.809481	0.891896	0	0.395551	1.365	0.288041	0.152533	0.506557	0.845614	0.881685	0.730066	1.22342	0	0.138459	0.15128	0	0.493669	1.56675	1.12421	1.02771	0.292747	0.253467	0.494702	0.972547	0.600855	0.432664	0.431511	0.14445	0.089543	0.141975	0.26824	0	1.00555	3.49551	3.6751	0.242482	0	0.0972053	0.393331	0.536588
AC025171.2	136.994	1.85559	2.54763	0	0	2.0807	0	0	0	0	0	0	0	3.89546	1.9237	1.70883	3.21887	0.942675	0.322166	0.29333	0.516072	2.36247	0	0	0	0	0	1.9831	0	1.80269	1.74245	3.15262	0	0	2.70569	0	0	0	4.19658	7.5162	2.22613	0.308192	0.226479	0.227438	0	0	0	0	0
AC025171.3	3.51489	0	0	0	0	0	0	0	0	0	0	0	0	0	0	0	0	0.614553	0	0	0	0	0	0	0	0	0	0	0	0	0	0	0	0	0	0	0	0	0	0	0	0	0	0	0	0	0	0	0
AC025171.4	109.77	0.604175	0.650193	0.569877	0.659482	0.721981	1.50022	1.32426	0.596707	0.66233	0.908875	0.498011	0.618136	0.283524	0.270325	0.0720727	0.0789444	0.236768	0.118866	0.113516	0.0572945	0.279567	1.22921	0.213986	0.493096	2.03581	1.59016	1.57541	0.362225	0.969323	0.770094	0.690665	1.31631	1.34771	1.12587	0.733573	0.471134	0.590017	0.133702	0.125398	0	0.0862748	0.121479	0.386148	0.511849	0.430726	0.365748	0.374308	1.4564
AC025171.5	112.576	0.392281	0.151702	0.920764	0.308127	1.31279	0.525793	1.19384	1.3134	1.43727	1.06107	1.24675	0.433192	0	0	0	0	0	0	0.0663432	0.0669311	0.816756	0.831626	0.665943	0.246748	1.08616	0.857327	2.07122	0.84586	0.888386	0.830651	0.538386	2.33817	1.11555	0.716315	0.760798	0.70816	0.836331	0.156064	0.146527	0	0	0	0.225227	0.863483	0.646966	0.480368	1.5995	2.40562
AC025174.1	4.91881	0	0	0	0	0	0	0	0	0	0	0	0.411466	0.478485	0	0	0	0	0	0	0	0	0	0	0	0	0	0	0	0	0.400179	0	0	0	0	0	0	0	0	0	0	0	0	0	0	0	0	0	0
AC025175.1	26.5711	0.0998018	0	0.129765	0.195775	0.477285	0	0.267113	0.195474	0.140586	0.103616	0.211312	0	0.210672	0.200515	0	0	0.234723	0.527763	0.168833	0.0850697	0.207757	0.576914	0.211209	0.313326	0.430645	0.817192	0.585422	0.358015	0.102363	0	0	0.0847855	0.166911	0	0.180888	0.100151	0	0.0990287	0	0	0.319206	0.270345	0	0.16877	0.18275	0.203274	0.643981	0.671309
AC025176.1	42.814	0	0.55688	0.188735	0.289525	0	3.96457	0.774322	0	0	3.94789	1.25392	0	0	0	0	0.34888	0	0	0	0	0	0.572848	0.307309	0	0	1.07532	0.872941	0	0	0.524135	0	0.247975	1.98789	0	0	1.50304	0	0	0	0	0	0	0	0	0.541742	0	0.524335	0.664594
AC025178.1	47.6461	0.177151	0.341983	0.346033	0.260773	0.529407	0.395604	0.158319	0.434977	0.249594	0.184118	0.375223	0.570269	0.4675	0.0890455	0.0947787	0.624749	0.208303	0.234562	0.07491	0.604272	1.10643	0.170691	0.093859	0.835021	0.306184	0.161248	0.606207	0.397558	0.0910223	0.390689	0.304045	0.452036	0	0.134549	0.321616	0.44429	0.332895	0.0879984	0.578899	0.25913	0.340491	0.16007	0.253853	0.749434	0.649026	0.602005	0.491257	0.132443
AC025181.2	209.624	1.02345	0.897416	2.24008	1.46059	1.00104	1.03871	1.08021	0.912755	1.70401	0.966589	1.18225	1.88218	3.43729	2.24417	2.3877	3.60906	0.328217	0.410392	0.786909	0.555296	2.51802	2.24111	1.67509	1.94843	0.723248	1.01607	0.909643	0.834884	0.57323	1.31314	1.27774	0.790994	0.778076	1.27101	1.46296	2.14703	1.04854	3.23362	2.77961	1.90451	0.655296	0.588323	0.266455	1.88881	1.27807	1.26417	2.31954	1.18237
AC025219.1	3.73469	0.493804	0	0.106085	0	0.196994	0	0	0	0	0	0	0	0	0	0	0	0	0	0	0	0.342445	0	0	0	0	0	0.160867	0	0	0	0	0	0	0.493586	0	0	0.204591	0	0	0	0	0	0	0	0	0.0555338	0	0
AC025253.1	2.02504	0	0	0	0	0	0	0	0	0	0	0	0	0	0	0	0	0	0	0	0	0	0	0	0	0	0.142639	0	0	0	0	0	0	0	0	0	0.157957	0	0	0	0	0	0	0	0	0	0	0	0
AC025259.1	431.39	0	8.22415	9.54928	5.88278	0	4.15028	3.71755	4.55664	2.41209	4.06101	0	4.36189	8.53199	11.7081	13.1249	5.8608	0	1.22678	0	1.56923	4.85681	0	7.67203	0	0	4.99749	0	0	3.95762	0	0	0	3.05772	0	0	0	3.11975	0	6.31657	0	0	0	0.681112	5.93119	0	2.52607	0	0
AC025259.3	4.4908	0	0	0	0	0	0	0	0	0	0	0	0	0	0	0	0	0	0	0.248134	0	0	0	0	0	0	0	0	0	0	0	0	0	0	0	0	0	0	0	0	0	0	0	0	0	0	0	0	0
AC025262.1	4.42916	0.280052	0	0	0	0	0	0	0	0	0	0	0	0	0.140299	0	0	0	0	0.118499	0	0.291385	0	0.147406	0.14605	0.120253	0	0	0	0	0	0	0	0	0	0.0840982	0.140669	0.087242	0	0	0	0	0	0	0.118107	0.12802	0.189409	0	0
AC025263.1	3.46554	0.110234	0	0	0	0	0.081995	0	0	0	0	0	0.10127	0	0	0	0.129615	0	0	0	0	0	0	0	0	0	0	0	0	0	0	0	0.0935428	0.0921686	0	0.132992	0	0.0688927	0	0.308655	0	0	0	0	0	0	0.149533	0	0.0823609
AC025265.1	68.1195	0.552915	3.24323	0.806837	0.405884	0.866029	2.61748	0.184523	0.37433	1.12638	1.52685	0.62721	0.449194	0.188812	0.490732	0	0	0.121683	0.729207	0.0875263	0	0	0.421287	0.109439	0.108252	0.548461	0.821249	0	0.185536	2.43071	0.182521	0	0.502327	0.582226	1.3326	0.624807	0.623076	0.776565	0.586673	0.0965865	0.906798	0.0661565	0.88224	0	0.325617	0.189449	0	0.285887	0.52016
AC025279.1	350.816	20.8514	14.9399	15.8974	17.9676	0.397143	0.174498	0.377408	0.556522	0.172321	0.309506	0.546434	0.309274	0.342134	0.60279	0.589111	0.495306	0.145601	0.118382	0.199806	0.306697	1.10869	0.845921	1.25875	0.704119	2.14274	2.02868	1.1586	1.22213	10.5099	16.5686	11.9607	0.327376	0.31847	0.630356	0.415792	0.371312	0.644463	0.886403	0.520876	0.485851	0.385174	0.134313	0.112789	1.14481	0.958692	1.45433	0.723385	1.31681
AC025287.2	1.40474	0.117938	0	0	0.115574	0	0	0.209849	0	0	0	0	0	0	0	0.125622	0	0	0	0	0	0	0	0	0	0	0	0	0	0	0.103996	0	0	0	0	0	0	0	0	0	0	0	0	0	0	0	0	0	0
AC025287.3	299.812	6.0152	3.70478	4.21201	3.80347	2.32955	1.83826	0.935978	0.509668	1.74217	2.55293	0.747352	0.971808	0.186557	0.707394	0.746999	0.830645	3.12241	0.925783	2.99582	2.40576	2.94421	3.4065	2.22439	2.02366	1.36146	2.72752	3.80372	1.10355	6.62774	1.71472	9.14474	1.78887	1.92172	1.85297	2.00806	1.77916	1.42757	0.696324	0.494874	1.02611	2.35165	1.11292	3.99831	4.46675	2.10002	2.62327	1.60055	0.791639
AC025370.1	2.68193	0	0	0	0	0	0	0	0	0	0	0	0	0	0	0	0	0	0	0	0	0	0	0	0	0.209782	0.129002	0	0	0.281344	0	0	0	0	0	0	0	0	0	0	0	0	0	0	0	0	0	0	0.321645
AC025423.1	1.98271	0	0	0	0	0	0	0	0	0	0	0	0	0	0	0	0	0	0	0	0	0	0	0	0	0	0	0	0	0	0	0	0	0	0	0	0	0	0	0	0	0	0	0	0	0.259305	0	0	0
AC025423.4	36.5757	0	0	0	0	0	0	0	0	0	0	0	0	0	0	0	0	0	0	0	0	0	0	0	0	0	0	0	0	0	0	0	0	0	0	0	0	0	0	0	0	0	0	0	0	0	0	0	0
AC025430.1	4.23528	0	0	0	0	0.213702	0.132487	0	0	0.251129	0.183977	0	0	0	0	0	0	0	0	0	0	0	0	0	0	0	0.161886	0	0.159058	0	0	0	0.150398	0	0	0	0.179536	0	0	0.166449	0	0	0	0	0.075113	0	0	0	0
AC025524.2	1.12537	0	0	0	0	0	0	0	0	0	0	0	0	0	0	0	0	0	0	0	0	0	0	0	0	0	0	0	0	0	0	0	0	0	0	0	0	0	0	0	0	0	0	0	0	0	0	0	0
AC025539.1	3.6878	0.0459988	0.0748764	0.151254	0.0302023	0.0183082	0.0114421	0	0.0153503	0.064894	0	0.0162774	0	0	0.0154884	0	0	0	0	0	0	0	0.0443515	0.0327998	0.0161589	0	0.0140001	0.0299952	0	0.063821	0.0677018	0.157403	0	0	0	0.0375221	0	0.00967844	0	0.0429979	0.0451866	0	0	0	0.026061	0.0422391	0.0209883	0	0.0114883
AC025569.1	14.3096	0.166337	0.165365	0.0639236	0.333428	0	0	0	0	0.0145281	0	0	0	0	0	0	0	0	0	0	0	0	0	0	0	0.0179688	0.0111628	0	0.0511763	0.492401	0.547581	0.220302	0.00883226	0	0	0	0	0	0	0.153131	0.0607194	0	0	0	0	0	0	0.14034	0.0625986
AC025575.2	1.57575	0	0	0	0	0	0	0	0.861594	0	0	0	0	0	0	0	0	0	0	0	0	0	0	0	0.154751	0	0	0.0290227	0.132609	0	0	0	0.0627388	0	0	0	0	0	0	0	0	0	0	0	0	0	0	0	0
AC025576.1	1.27895	0	0	0	0	0	0	0	0	0	0	0	0	0	0	0	0	0	0	0	0	0	0	0	0	0	0	0	0	0	0	0	0	0	0	0	0	0	0	0	0.562261	0	0	0	0	0	0	0.385486	0
AC025741.1	2.74581	0	0	0	0	0	0	0	0	0	0	0	0	0	0	0	0	0.184395	0	0	0	0	0	0	0	0	0.443139	0	0	0	0	0	0	0	0	0	0	0	0	0	0	0	0	0	0	0	0	0	0.121447
AC025822.2	1.63231	0	0	0.0182913	0	0.0665474	0.0623469	0	0.0278008	0	0	0	0	0.0294316	0	0.0300971	0.0327865	0	0	0	0	0	0	0	0	0.0242576	0	0.0272497	0	0	0	0	0.0238534	0	0.0427703	0	0	0	0.167197	0.0520765	0.0820042	0	0	0	0	0	0	0	0.0417345
AC026150.1	161.726	0.553233	0.567591	0.754188	1.00332	1.0276	0.466373	0.882003	0.873446	0.6493	0.994557	0.999213	0.533647	1.96946	0.675696	1.19956	1.19185	0	0	0.117003	0.109986	5.59272	4.48667	4.78196	6.50161	0.591241	0.670795	1.1123	0.264368	0.9251	0.406569	0.950411	1.06721	0.447149	1.47902	0.778647	0.870019	1.31611	1.05089	0.433734	1.73337	0.0942296	0.149758	0.210639	6.05837	4.22277	4.43882	0.278038	0.28934
AC026150.3	14.8716	0	0.542033	0.290358	0	0.26632	0.393126	0.693022	0	0	0	0	0	0	0	0.601101	0	0	0	0	0	0	0	0	0	0.357543	0	0	0	0	0	0	0.208864	0	0.310632	0.180723	0.344774	0.324285	0	0	0	0	0	0	0	0	0	0.080489	0.265461
AC026250.1	6.35213	0.0826475	0.0575271	0.0568368	0.0542329	0.0705073	0.110086	0.0532467	0.058883	0	0	0	0	0.120708	0.0595794	0.0595232	0.0694711	0	0	0.0249452	0	0	0.0569147	0	0	0.0479738	0	0	0.0497177	0.091924	0.182433	0.101069	0.0505351	0	0.0930462	0.0360413	0	0.0521016	0.177109	0.0551724	0.49543	0	0	0	0	0	0.0201754	0.0830724	0.0442146
AC026254.5	1.95354	0.205854	0	0	0	0	0	0	0	0	0	0	0	0	0.205407	0	0	0	0	0	0	0	0	0	0.213555	0	0	0	0	0	0	0	0	0	0	0	0	0.127404	0.201936	0	0	0	0	0	0	0	0	0.184974	0
AC026333.4	20.3692	0.313486	0	0.101125	0.153315	0.375131	0.232814	0.138626	0.151281	0.220574	0.485582	0	0	0	0.156881	0	0	0	0.137075	0	0.133312	0	0.452789	0.329303	0.163261	0.134342	0.284526	0	0.139901	0.636925	0.276283	0	0.132352	0.130994	0	0.281727	0	0	0	0.584756	0	0.0994836	0.141029	0	0.264145	0.286438	0.423373	0.142489	0.116956
AC026367.1	10.7339	0.133086	0.12755	0.516798	0	0.159196	0.0989158	0.236252	0	0	0	0	0.122116	0	0	0.141425	0	0	0.233521	0.112616	0	0	0	0	0.27778	0	0	0	0.119018	0.135735	0.234656	0	0	0.111249	0	0	0	0	0.263146	0.124169	0.387624	0.0847418	0	0	0	0	0.0900697	0	0
AC026367.2	49.2277	0.459264	0	0.494073	0.898596	0.366362	0.568532	0	0.147891	0	0.15814	0.485372	0	0.322947	0.153259	0	0.719048	0.360181	0.669723	0.5183	0.260443	0.95558	0.147415	0	0	0.918862	0.694832	0.448867	0.956761	0.622452	0.40478	0	0	0.255887	0.45996	0.0917681	0.153847	0	0.15102	0.285576	0	0.194424	0.413313	0.434139	0	0.139897	0.620465	1.11431	1.1424
AC026367.3	99.024	0.558779	0.401234	0.361323	0	1.16984	0.41522	0.49547	0.270824	0.786567	0.866919	0.443095	0.256272	0	0.13997	0	0.164072	0.821596	0.612244	0.827531	0.713334	0.290697	0.403607	0	0.291417	2.63942	1.01503	0.819246	1.37346	0.56927	0.738863	0	0.70902	1.05089	0	0.671227	0.842012	0.522232	0.276016	0.130322	0	1.15531	0.629106	0.397021	0.353489	0	0.566901	1.27516	2.18997
AC026369.3	53.2436	0	0.134993	0.091177	0	0	0	0	0	0	0	0	0	0.595099	2.11942	3.89175	5.96288	0	0	0	0.480073	0	0	0	0	0	0.512335	1.92981	0.504155	0	0	0	0	0	0	0	0	0	0.975138	2.10502	7.38783	0	0	0	0	0	0	0.386076	0.631657
AC026401.3	592.326	3.88349	3.11338	3.17671	4.05553	3.35791	2.52226	2.95646	2.68218	1.97929	3.60887	3.50093	2.73673	4.53582	4.32109	5.13276	5.43997	6.89785	11.9349	12.0183	12.2632	1.89233	3.50322	2.10293	3.37709	7.86033	3.61098	4.44334	7.42095	2.37988	2.0411	5.10399	2.46137	2.00409	1.88463	2.20206	2.07193	2.22692	4.6	5.09213	5.0793	9.5896	9.11196	10.1926	1.9582	2.42227	1.46093	8.8729	4.81927
AC026412.3	35.5664	0.593055	0.923136	0.349856	0.427824	0.377811	0.471679	0.35604	0.393307	0.334522	0.59863	0.230664	0.309904	0.0417598	0.0398745	0	0.0465171	0	0.0527063	0	0.0675612	0.329383	0.514519	0.442655	0.187122	0.0687476	0.306534	0.212667	0.0356395	0.348252	0.593343	0.541725	0.135228	0.396987	0.181712	0.325364	0.356488	0.336056	0.177718	0.0369433	0	0.165776	0	0	0.318734	0.435297	0.269973	0.0739924	0
AC026458.2	1.82878	0	0	0	0	0	0	0	0	0	0	0	0	0	0	0	0	0	0	0	0	0	0	0	0	0	0	0	0	0	0	0	0	0	0	0	0	0	0.319975	0	0	0	0	0	0	0	0	0	0
AC026461.3	17.7475	0	0	0	0.208071	0	0	0	0.202964	0	0	0	0	0	0	0	0.500372	0	0.185101	0	0	0	0	0	0.884455	0	0	0	0	0	0	0	0	0	0	0	0	0	0	0	0	0	0	0	0	0	0.143249	0	0
AC026469.1	2.12683	0	0	0	0	0	0	0	0	0	0	0	0	0.0397577	0.0950119	0.12213	0.0442917	0	0	0	0	0	0.0181416	0	0	0	0	0	0.0679646	0	0	0	0	0	0	0.0115054	0	0	0.0941916	0.0703498	0.110864	0	0	0	0	0	0.0128737	0	0.0140965
AC026470.3	23.9027	0.435957	0.206192	0	0	0	0	0.191051	1.03604	0.306461	0.223841	0	0	0	0.652041	0.228699	0.511385	0	0.756284	0.738634	0.555004	0	0.209789	0.68161	0	0	0	0.213004	0	0.657743	0.191978	0	0.365815	0.364127	0	0.258918	0.219482	0.404239	0	0.203134	0	0.137231	0.586271	0.611826	0.366018	0.198763	0	0	0
AC026471.1	269.141	3.09427	3.54361	2.89089	3.14122	2.9141	2.18372	1.41882	1.91464	3.30129	2.45178	1.89787	0	0	1.31726	0	2.10232	0.157284	0.280576	0.261906	0.303076	5.22993	3.01735	3.33678	5.07438	0.595169	2.13552	1.45225	0.569274	3.46697	3.49119	2.70142	2.77102	2.03891	2.18494	2.84704	2.62708	1.95642	2.70909	2.14515	0	0	0.227556	0	3.35866	2.51233	2.76885	0.484491	1.14288
AC026471.4	132.086	2.09496	1.38894	2.01353	0.408846	1.5055	2.01927	1.28689	2.3947	0.294569	0.861173	0.884148	0.76592	0.22083	1.04498	0	0	0	0.181918	0.177452	0	3.48546	1.00819	0.437189	1.30361	1.24922	1.13848	1.43302	0.37241	2.10999	1.29166	0.723031	1.75939	1.22495	0.935325	0.996558	1.26531	1.68495	0.205431	0.781	0.605634	0	0	0	1.58376	0.955399	1.12612	0.376178	0.468345
AC026471.5	4.49473	0	0	0	0	0	0	0	0	0	0	0	0	0	0	0	0	0.231767	0.171307	0	0	0.409625	0	0	0	0.336022	0	0	0	0	0	0	0	0	0	0	0	0	0	0	0	0.124331	0.176781	0	0	0	0	0	0
AC026495.1	4.72911	0	0	0	0	0	0	0	0.0786925	0	0	0	0	0	0	0	0	0	0	0	0	0	0.077034	0.0848044	0.0837977	0.276635	0.145586	0.234494	0.14363	0	0	0	0	0	0	0	0	0.0501204	0	0	0	0	0	0	0.0676745	0.0732435	0.054378	0	0
AC026725.1	1.6128	0	0	0	0	0	0	0.0374215	0	0	0	0	0	0.0439044	0	0	0	0	0	0.035134	0	0.0865751	0.12021	0	0	0	0	0	0	0	0	0	0	0	0	0	0	0	0	0	0	0	0	0	0.0352705	0	0.0283789	0	0
AC026740.1	66.2262	0.568091	1.0043	0.677565	0.371556	0.679146	0.634181	0.338147	0.464229	0.666928	0.885133	0.902272	0.522329	0.0999382	0.47573	0.809729	0	0	0	0.0800803	0	0.59132	0.364896	1.00252	0.892133	0.245285	0.430799	0	0.254847	0.680373	0.167034	0.65018	0.563361	0.95014	0.431018	0.973183	1.04499	1.00758	0.188003	0.0883922	0	0	0	0	0.480482	0.693621	1.09332	0	0.35387
AC026741.1	7.53942	0	0	0	0	0.224582	0	0.165137	0	0	0	0	0	0	0	0	0	0.220726	0	0	0	0	0	0	0	0.640769	0	0	0	0	0	0	0	0	0	0	0	0	0	0	0	0.118564	0	0	0	0	0	0	0.139855
AC026790.2	4.72512	0	0	0	0.219009	0	0	0	0	0	0	0	0	0	0	0	0	0	0	0	0.190573	0	0	0	0	0	0	0	0.199393	0	0	0	0	0	0	0	0	0	0	0	0	0	0	0	0	0	0	0	0
AC026801.3	23.909	0.760544	0.410878	0.359904	0.290912	0.25236	0.157509	0.0767247	0.0840043	0.299315	0.176435	0.358523	0.389577	0	0	0	0	0	0	0	0	0.351997	0.244375	0.135112	0.444287	0.183612	0.616564	0.268592	0.304628	0.262586	0.298386	0.14475	0.21671	0.353533	0.129401	0.154476	0.0855006	0.0531902	0.0421927	0	0.124184	0	0	0	0.107549	0.0387625	0.115376	0.316082	0.12653
AC026803.2	109.575	0.881825	0.991048	1.19181	0.927043	1.2603	1.54668	1.18695	0.913779	1.71172	2.20587	1.12176	1.14621	0.413664	0.291012	0.0969292	0.555542	0.115218	0.431885	1.25709	0.397127	0.815873	0.44875	0.199695	0.696787	0.626305	0.178298	0.191581	0.257095	0.785972	0.432112	0.93321	1.53186	2.4299	2.56906	1.1863	1.25683	1.02741	0.291723	0.722773	0	0.31346	0	0.560745	0.579977	0.9652	0.779496	0.521454	0.556818
AC026904.2	10.2456	0	0.304851	0.308992	0.156194	0	0	0	0	0	0	0	0	0	0	0	0	0	0	0	0	0	0	0.335406	0	0	0	0	0	0.324327	0.562998	0	0	0	0	0.0956445	0	0	0	0	0	0	0	0	0.134547	0.875479	0	0.145081	0.119159
AC026979.3	2265.48	6.50428	5.41708	6.85771	6.57979	35.0831	40.2045	43.6534	52.3846	40.7836	36.3768	41.9238	60.2442	9.48905	10.4568	8.62188	14.6657	6.1854	11.2361	7.84469	7.6363	34.3302	21.4238	18.6991	30.6433	4.24299	2.94118	2.20013	0.886745	7.01036	7.04855	4.32624	32.8544	31.5415	21.085	36.0905	33.2844	22.1994	9.52752	10.4869	10.8082	17.2538	14.5528	13.9757	28.9331	20.7379	18.2526	3.11567	1.3039
AC026979.4	18.4344	0.247231	0	0.160212	0	0.295693	0.367627	0	0	0	0.256099	0.26153	0.226966	0	0.123988	0	0	0	0	0	0	0.257277	0.238137	0	0	0.425483	0.674106	0.362504	0	0	0.108994	0	0.209496	0.103343	0	0.0744215	0	0	0.122337	0.115351	0	0	0	0	0.208739	0.339249	0.167472	0.339847	0.553938
AC026992.1	5.31763	0	0.139891	0	0	0	0	0	0	0	0	0	0	0	0	0	0.171771	0	0	0	0	0	0	0	0	0.125519	0	0	0	0.148848	0	0	0	0.244501	0	0	0	0.0910715	0	0.272878	0	0	0	0	0	0	0	0	0
AC026992.2	2.23704	0	0	0	0.0657864	0.117924	0	0	0	0	0.102416	0	0	0	0	0	0	0	0	0	0	0	0	0	0	0	0	0	0	0.202373	0	0	0	0	0	0	0	0.0617187	0.0978836	0	0	0	0	0	0.0834041	0	0	0	0
AC027020.2	398.611	1.6215	0.971803	1.90837	0.287823	11.1903	5.70747	9.40255	2.28187	8.51106	5.73896	6.13543	1.01798	0.561618	0.496386	0.315933	0.15641	0.546734	0.260333	0.853594	0.0681701	4.23578	2.47304	3.47788	0.69969	4.91886	5.11474	7.81267	0.611696	0.980061	1.35738	0.773538	5.84969	5.89499	6.10196	3.66917	3.56727	2.92448	0.438745	0.310542	0.156499	0.20614	0.373753	0.0769682	2.31394	2.75717	2.25353	2.52044	3.56389
AC027031.2	80.9494	0.410572	0.099668	0.235099	0.353196	0.797079	1.05587	0.415184	0.610759	0.65121	0.749419	0.537935	1.64517	0.325195	0.879234	0.276182	0.422589	0	0	0	0.107738	2.91954	0.643072	0.601051	1.24026	0.75743	0.140365	0.602261	0.970535	0.636905	0.362384	1.05532	0.61359	0.558188	0.0784637	0.718287	0.360028	0.463074	1.28616	0.799666	0.904209	0	0	0	1.78433	1.56403	0.444024	0.813991	0.537766
AC027097.1	601.062	15.6726	15.471	15.2528	10.2705	3.95178	4.38263	3.0113	3.38879	3.86913	2.75958	3.36964	2.69889	2.3805	3.92494	4.23392	2.01672	0.559347	0.240369	0.159116	0.102477	3.40035	3.35706	3.84188	2.67274	2.74207	5.73724	2.52061	2.70444	12.4373	16.6219	12.7942	3.6071	5.43792	2.69995	3.37703	4.2274	2.96722	2.80956	3.11836	7.12734	0.282848	0.284687	0.0956037	2.54548	3.46281	3.34848	2.62081	4.75167
AC027097.2	274.962	7.09412	7.11321	5.62258	6.49168	1.65348	1.6246	1.72003	1.68149	1.00479	1.84562	1.40668	1.28699	2.21264	1.86549	2.3178	1.44844	0	0.0530018	0.137046	0.23363	1.06987	1.24858	1.20817	0.848371	1.28298	1.62449	1.05474	1.55446	6.50717	5.90359	5.0706	1.51915	0.889793	1.68986	1.35286	0.866442	2.05623	1.39768	0.901286	1.41256	0.102683	0.14562	0	1.05465	0.903544	1.75981	1.28247	1.62683
AC027228.1	5.52008	0	0	0	0	0	0	0	0	0	0	0	0	0	0.367507	0	0	0	0	0	0	0	0.357384	0	0	0	0	0	0	0	0	0	0.307576	0	0	0	0	0.226496	0	0	0	0	0	0	0	0	0	0	0
AC027228.2	8.77303	0.0991891	0.173792	0.0830109	0.0292561	0.189216	0.178662	0	0.0592946	0	0.0429696	0.063086	0.274266	0	0.19511	0.166623	0.158418	0	0.0529106	0.025121	0.025408	0.0619213	0.0831787	0.0447476	0.156475	0.0776265	0.0542514	0	0.214546	0.0865385	0	0.101782	0.0763365	0.0248756	0.136856	0	0.0893202	0.127368	0.0594509	0	0	0	0.0269599	0	0.149932	0.12654	0.0477404	0.0379106	0.111315
AC027237.2	2.21303	0	0.247588	0	0	0	0	0	0	0	0	0	0	0	0	0	0	0	0	0	0	0	0	0	0	0	0	0	0	0	0	0	0.440253	0	0	0	0	0	0	0	0	0	0	0	0	0	0	0	0
AC027237.3	1.23822	0	0	0	0	0	0	0	0	0	0	0	0	0	0	0	0	0	0	0	0	0.363681	0	0	0	0	0	0	0	0	0	0	0	0	0	0	0	0	0	0	0	0	0	0	0	0	0	0	0
AC027243.1	5.56425	0	0	0	0.278497	0	0	0	0	0	0	0.105834	0.1599	0	0.100427	0	0	0	0	0	0	0	0	0	0	0	0	0	0	0	0	0	0	0	0	0	0	0	0	0.0933219	0.407573	0	0	0	0	0	0	0	0.520199
AC027243.2	3.95183	0	0	0	0	0	0	0	0	0	0	0	0	0	0	0	0	0.24949	0	0.269191	0	0	0	0	0	0.0914732	0	0	0	0	0	0	0	0	0	0	0	0	0	0	0	0.203387	0.287226	0	0	0	0	0	0.158528
AC027271.1	30.2032	0.133386	0.511328	0.345296	0	0.478669	0.495691	0.473549	0	0.375564	0.41413	0.282113	0.489559	0.140725	0	0	0.313359	0	0.234039	0.112871	0	0.555172	0.256935	0.281073	0	0	0.121181	0.130379	0.119284	0.272069	0.705555	0	0.338728	0.668999	0.201059	0.240565	0.267949	0.0831621	0	0	0	0	0	0	0.562758	0.243956	0.0902705	0.487778	0
AC027307.1	9.17542	0	0	0	0	0	0	0	0	0	0	0	1.95075	0	0	0.21428	0	0	0	0	0	0	0	0.70206	0.211386	0	0	0	0	0	0	0	0	0	0	0	0	0	0	0	0	0	0	0	0.171185	1.25452	0	0	0
AC027307.2	819.63	0	3.96289	0	6.55706	7.17289	9.03731	7.56137	6.37561	6.30797	5.66484	0	4.69222	4.78349	4.229	3.34296	3.5754	4.85854	8.35096	7.0598	5.41163	4.43027	5.50164	0	4.49167	9.54468	0	9.31615	13.0166	4.50848	7.51673	5.26776	9.53649	9.78885	6.43955	6.44914	6.70807	5.78509	4.33462	0	4.04888	5.23955	7.37793	2.94503	4.70221	7.91657	6.0325	8.73192	14.8918
AC027307.3	42.4258	0.696477	0.859075	0.537775	0.622126	0.529603	0.23586	0.340843	0.688552	0.53549	0.329825	0.469772	0.291566	0.20057	0.382543	0.204054	0.372318	0.0744361	0.168257	0.267651	0	0.131845	0.0610215	0.201925	0.531686	0.0548868	0.0576941	0	0	1.37226	0.782252	0.651315	0.540011	0.423728	0.483002	0.538442	0.380844	0.516949	0.315396	0.413979	0	0.162832	0.133705	0	0.268264	0.290218	0.301955	0.176688	0.236862
AC027309.1	4.07329	0	0	0	0	0	0	0	0	0.187732	0	0	0	0	0	0	0	0	0	0	0	0	0	0	0	0	0	0.104128	0	0	0	0	0	0	0	0.24809	0	0	0	0	0	0	0	0	0	0	0	0	0
AC027338.1	6.56883	0	0.173297	0.116903	0	0	0	0.160455	0.264474	0	0	0.0950856	0.0825764	0	0	0.192115	0	0	0	0	0	0	0	0.0951286	0	0	0.0817231	0.0877853	0	0	0.0792055	0	0	0.150179	0	0	0.180153	0.112469	0.178381	0	0	0	0	0	0.0759633	0.0822349	0	0	0
AC027449.1	83.0243	0	0	0	0	1.76916	0.182222	0.429545	1.62599	1.03731	2.52017	0.518653	1.34676	0	0	0	0	0	0	0	0	1.53462	0.473465	1.27768	0.254392	1.46108	0.667581	0.240404	0.872303	0	0	0	1.02938	1.64344	0.364014	1.74651	1.73558	1.21334	0	0	0	0	0	0	0	1.79311	0.988456	0.876238	1.46558
AC027514.2	117.507	2.38869	0.603161	1.46604	1.601	1.20295	0.467326	0.782001	1.22302	1.06209	0.651021	1.06386	0.692416	0.397951	1.3869	0.267501	0.29539	0	0.11041	0.425497	0.535269	0.784957	1.57422	1.06072	2.75696	0	0.342762	0.368673	0.112501	1.15544	0.554232	1.29671	0.95857	0.420402	1.89754	1.58897	0.757494	2.4318	0.746351	0.234622	0.732884	0.2404	0.226666	0	1.9104	1.61	2.55434	0	0
AC027575.2	114.269	0.837891	1.67778	1.16503	0.51483	1.18874	0.936722	0.753035	0.986487	0.369155	0.600778	1.2771	0.434327	0.995469	0.791562	0.788952	1.4168	0.0615604	0.325207	0.177073	0.313048	1.85399	0.55523	1.11496	0.0550191	0.818235	0.668367	1.12666	1.22601	1.08296	1.61774	0.538445	1.0732	0.96388	0.800493	0.955855	0.787245	0.263419	0.783534	1.29645	0.307518	0.269765	0.379416	0	0.754886	1.39275	0.464296	0.87922	0.901462
AC027575.4	76.4826	0.846172	0.674967	0.638239	0.276096	0.674875	0.419166	0.5001	0.546635	0.595544	0.145848	0.596409	0.129351	0.29755	0	0.149683	0.165635	0.33178	0	0.238699	0.120018	0.293469	0.407455	0.148443	0.588334	0.7266	1.02467	0.964907	0.756232	0.430933	0.870223	0	0.596407	0.353638	0.636901	0.254064	0.141681	0.0878578	0.417916	0.263128	0	0	0	0	0.356836	0.386796	0.476868	1.28692	1.26331
AC027601.1	503.06	5.2418	6.01982	6.55404	5.97883	3.61848	3.55538	3.30539	3.97803	4.18848	3.42405	5.62256	4.15784	3.30495	0	3.0916	3.3484	3.78092	2.45892	3.39825	4.41223	7.63289	6.78154	7.01818	6.33262	0	0	0	0	7.57574	6.17128	8.43428	4.40486	3.65727	0	5.13385	5.14859	6.18206	3.95735	0	0	5.15711	0	0	9.73635	7.44589	8.24355	0	0
AC027601.3	3.0317	0	0	0	0	0	0	0	0	0	0	0	0	0	0.172758	0	0.20282	0	0	0	0	0	0	0	0	0.295616	0	0.168856	0	0	0	0	0	0	0	0	0	0	0.170086	0.16111	0	0	0	0	0	0	0	0.156467	0.128869
AC027607.1	21.4502	0	0	0	0	0	0	0	0	0	0	0	0	0	0	0	0	0	0	0	0	0	0	0	0	0	0	0	0	0	0	0	0	0	1.86099	0	0	0	0	0	0	0	0	0	0	0	1.92828	0	0
AC027644.3	31.7099	0	0	0	0	0	0	0	0	0	0	0	0	0	0	0	0	0	0	0	0	0	0	0	0	0	0	0	0	0	0	0	0	0	0	0	0	0	0	0	0	0	0	0	0	0	0	0	0
AC027682.1	29.9763	0.564955	0.233999	0.368238	0.396168	0.0964647	0.300467	0.577728	0	0.341183	0.251834	0.427477	0.148523	0.0852028	0.0811776	0.172932	0.189777	0	0.0713195	0.0682491	0.0688458	0.672143	0.311081	0.599251	0.084594	0.349069	0.367436	0.0789121	0.217492	0.415241	0.498435	0.276945	0.206116	0.202507	0.245528	0.146694	0.32379	0.0505958	0	0.0753634	0	0.0517642	0	0	0.204956	0.147884	0.164683	0.224247	0.241414
AC027682.4	60.2441	0.0936311	1.11753	0.670141	0.625302	0.427103	0.627177	0.317106	0.275521	0.370808	0.194533	0.873366	0.344374	0.0988304	0.28229	0	0.110058	0.1101	0	0	0	0.743091	0.270637	0.752756	0.451383	1.0336	0.786553	0.0915409	0	0.845068	0.825913	0.321468	0.795959	0.298491	1.07715	0.508561	0.37577	0.679891	0.446115	0.0874127	0	0.0599452	0	0.268118	0.714825	0.412312	0.368945	0.691491	1.26657
AC027702.1	49.7975	0.663267	0.322773	0.511423	0.76131	0.880256	0.577029	0.663931	0.917045	0.363752	0.692766	0.312722	0.407816	0.505975	0.408862	0.238496	0.823757	0	0.0327601	0	0	0.153494	0.106564	0.314432	0.503926	0.224327	0.201685	0.216226	0.19934	0.649436	0.650603	0.126206	0.283653	0.801664	0.47065	0.314594	0.369132	0.301687	0.110454	0.58535	0.433434	0.0237785	0	0	0.250194	0.473353	0.302013	0.276027	0.110364
AC027763.2	2.02167	0	0	0	0	0	0	0	0	0	0	0	0	0	0	0	0	0	0.138877	0	0	0	0	0	0	0	0	0	0	0.161315	0	0	0	0	0	0.197047	0	0	0	0	0	0	0	0	0	0	0	0.144335	0
AC027796.4	2.72674	0	0	0	0	0	0	0	0	0	0	0	0	0	0	0	0	0	0	0	0	0	0	0	0	0	0	0	0	0	0	0	0	0	0	0	0	0	0	0	0	0	0	0	0	0	0	0	0
AC027801.1	68.2047	0.611134	0.267935	0.200537	0.240581	0.510923	0.683729	0.385778	0.457038	0.517163	0.542895	0.713298	0.732981	0.322782	0.308357	0.263961	0.143831	0.213232	0.244714	0.284056	0.208939	0.50918	0.88375	0.160631	0.418107	1.2234	0.327118	0.597715	0.385919	0.380565	0.134892	0.209267	0.784609	0.485839	0.56264	0.988545	0.581503	0.654743	0.274981	0.114225	0.269742	0.651286	0.277117	0.353681	0.908052	0.420665	0.438547	0.831069	0.480572
AC032044.1	50.534	1.06989	0.14023	0.532466	0	0	0.279611	0	0.283767	0.619134	0.15156	0.553041	0	0	0.521162	0.310986	0.172197	0.517453	0.385218	0.868686	0.873304	0.610214	0	0.308455	0.458562	0	0.399417	0.143314	0	0.149209	0.51698	3.02753	0.437141	1.19197	0	0.175958	0.14733	0.365177	0	0.136777	0	0.465964	0.660053	0	0.123627	0	0.396434	0	0
AC034102.3	1.05094	0	0	0	0	0	0	0	0	0	0	0	0	0	0	0	0	0	0	0	0	0	0	0	0	0	0	0	0	0	0	0	0	0	0	0	0	0	0	0	0	0	0	0	0	0	0	0	0
AC034102.8	3.16859	0.186398	0	0	0	0.223162	0	0	0	0	0	0	0	0	0	0	0	0	0	0	0	0	0	0	0	0	0	0	0	0	0.164219	0	0	0	0	0	0	0	0	0	0	0.117835	0	0	0	0	0	0	0
AC034111.1	2.34264	0.049178	0.0160075	0.010779	0.016144	0	0.024465	0	0	0	0.051466	0	0	0.0692766	0	0.0177403	0.038589	0.0385299	0	0	0	0.0341484	0.0158055	0	0	0.0142927	0.029934	0.0160341	0	0.0682194	0	0	0.0281042	0	0.0252153	0.0100273	0	0	0.0656662	0.0766148	0.0483045	0	0	0	0	0	0	0.0308575	0
AC034198.2	29.4202	0.344555	0.328201	0.665518	0.168387	0.412414	0.127879	0	0.496878	0.242372	0.888229	0.363926	0.157757	0.181674	0	0	0	0	0	0	0	0	0	0	0	0.147386	0	0.336729	0	0.174563	0.303606	0	0.580931	0.431863	0	0.720892	0.51968	0.74888	0	0	0	0	0	0	0.290053	0	0.116163	0.156029	0.385484
AC034199.1	33.2439	0	0	0	0	0	0.0218643	0	0	0.0413438	0	0	0.027046	0.681229	0.236665	0.569851	1.03483	1.03358	0.730472	0.594522	0.450996	0	0	0	0	0.17862	0.240741	0.516053	0.264465	0	0	0	0	0	0.0449878	0	0	0	1.46568	1.23276	3.45061	0.435528	0.930508	0.6787	0	0	0	0.357498	0.197584
AC034229.3	2.20921	0	0	0.0341885	0	0.0621752	0.0194187	0	0.0259875	0	0.0272173	0	0	0	0.0262768	0	0	0.0305946	0	0	0	0.0542229	0.0250966	0.0556093	0.0274091	0.0226696	0.0712728	0.0509208	0	0	0	0	0.0222912	0.0217845	0	0.0159002	0	0.016413	0	0	0	0.0168237	0	0	0.0221081	0	0	0.0244412	0.0194979
AC034229.4	17.8713	0	0	0.138038	0	0	0.479473	0.189029	0	0	0.442887	0	0	0	0	0	0	0	0	0	0	0.448355	0	0.224789	0.223486	0.183532	0	0.421357	0.38308	0.216935	0	0	0	0.180079	0	0	0	0	0	0	0	0	0	0	0	0	0.289564	1.35307	0.160641
AC034231.1	79.6296	0.638833	0.762128	0.514987	0.312387	1.52898	0.592989	0.705927	1.0782	0.224736	0.494631	1.01251	1.46342	0	0	0.169024	0.37503	0	0	0	0	1.6614	0.615123	2.01243	1.49678	0.27367	0.579747	0.312177	0.142513	0.486491	1.126	0.549919	0.539256	0.266936	0.958621	0.573867	0.642121	0.794434	0.314876	0.148948	0.927869	0	0	0	0.538189	0.583653	1.07815	0.290162	0.357478
AC034236.2	27.3561	0	0	0	0	0	1.1612	0	0	0	0	0	0	0	0	0	0	0	0	0	0	2.09525	0	0	0	0	0	0	0	0	0	0	1.59655	1.48028	2.13798	0	0	0	0	0	0	0	0	0	0	0	0	1.03727	0
AC034236.3	8.01896	0	0.190582	0.128907	0.196168	0	0.149038	0	0	0.282601	0	0	0	0	0	0	0	0	0	0	0	0	0	0	0	0.171356	0	0.392761	0	0	0	0	0.168916	0.167877	0	0.239278	0	0	0	0	0	0	0	0	0	0	0	0	0.599135
AC034238.3	1.90646	0	0	0	0	0	0	0	0	0	0	0	0	0	0	0	0	0	0	0	0	0.870037	0	0	0	0	0	0	0	0	0	0	0	0	0	0	0	0.0868363	0	0	0	0	0	0	0.117554	0	0	0	0
AC036108.1	9.66863	0	0	0	0	0	0	0	0	0	0	0	0	0	0	0	0	0.660403	0.369059	0.237563	0.477804	0	0	0	0	0	0	0	0	0	0	0	0	0	0	0	0	0	0	0	0	0.0892839	0.252828	0.398865	0.147321	0.257327	0	0	0
AC036108.2	7.41413	0.0246617	0	0	0.0485555	0	0	0	0	0	0	0	0.637336	0	0.0248965	0	0.00884983	0	0	0	0	0.0261754	0.0476353	0	0	0	0	0	0	0	0	0	0	0	0.480095	0	0	0	0.0246749	0	0	0.0159416	0	0	0	0.0452574	0.132954	0	0
AC036108.3	4.80865	0	0	0.0309178	0	0.152119	0.0562855	0.170837	0.0647178	0.128183	0.141412	0.249745	0.204709	0	0	0	0	0	0	0.0198849	0	0	0	0	0	0	0	0.0702232	0	0	0	0	0.0545352	0.0393868	0.0361523	0.0765973	0.0702551	0.197583	0.0241553	0	0	0	0	0	0.0399777	0	0.0202546	0	0.0512657
AC036108.4	28.9283	0	0	0	0	0.120113	0.0937891	0	0.100433	0	0.0525849	0	0	0	0	0	0.0887738	1.68448	0.358263	0.382464	1.0748	0	0.12121	0.134303	0	1.48919	0.298341	0.7378	1.24816	0	0	0	0.021534	0	0	0.0307214	0.075543	0.0158554	0	0	0	0.763878	0.844021	0.509767	0	0.0692446	0.0343866	0.661193	0.263679
AC036222.1	3.24353	0	0	0	0.108467	0	0	0	0	0	0.114757	0	0	0	0	0	0	0	0	0	0	0	0.426359	0	0	0.190723	0	0	0	0	0	0	0	0.0925135	0.167437	0	0.222133	0	0	0	0	0	0	0	0	0.101266	0	0	0.165337
AC037198.1	1.6727	0	0	0	0	0	0	0	0	0	0	0	0	0	0	0	0	0	0	0	0	0	0	0	0	0	0	0	0	0	0	0	0	0	0	0	0	0	0	0	0	0	0	0	0	0	0	0	0
AC037198.3	2.09772	0.155778	0	0	0	0	0	0	0	0	0	0	0	0	0	0	0	0	0	0	0	0	0	0	0	0	0	0	0	0	0.178323	0.566891	0	0	0	0	0	0	0	0	0	0	0	0	0	0	0	0	0
AC037459.2	272.468	4.60146	4.31046	5.28744	5.39218	3.46694	4.325	4.93537	3.33979	2.66654	3.95344	4.01004	3.04599	0	0	0	0	0	0.0134831	0	0.0387715	0	3.94828	3.10688	0	0	1.09311	1.13509	0	4.06875	4.27916	3.19191	3.81167	3.62537	3.74375	3.25797	3.17507	0	0	0	0	0	0	0	2.81862	3.19173	0	0.916339	0
AC037459.3	1361.15	15.6552	9.85987	11.7073	15.5185	15.65	12.178	21.5079	16.6108	16.02	15.7198	16.2048	14.2553	8.65517	9.09485	7.33254	7.85008	0	5.55417	6.44835	0	19.7002	17.7759	24.2969	28.6591	0	0	0	0	17.2593	9.93175	11.8265	16.3774	9.99702	15.8082	23.392	16.1275	28.667	11.3405	6.39036	0	0	0	0	29.0478	17.3154	27.5641	0	0
AC037487.2	24.1666	0.479125	0	0.205995	0	0	0	0	0	0	0.164877	0	0.146342	0	0.479457	0.169024	0	0.563663	0.558447	0	0.407458	0.33228	0.615123	0.335406	1.33047	0	0.144937	0	0	0.324327	0.562998	0	0	0	0	0.191289	0.32106	0.0993043	0	0.148948	0	0.4053	0.287342	0	0.403642	0.291826	0.323446	0.145081	0
AC040162.3	33.4426	0	0	0	0	0	0	0	0	0	0	0	0	0	0	0	0	0	0	0	0	0	0	0	0	0	0	0	0	0	0	0	7.99974	0	0	0	0	0	0	0	0	0	0	0	0	0	0	0	0
AC040169.1	150.716	1.16848	0.636539	1.5057	2.28476	0.799135	1.23928	1.62146	1.60697	0.469727	1.20549	2.82143	1.22319	0.528123	1.00179	1.94116	2.54755	0.196389	0	0	0.283839	2.43091	0.8036	1.05072	1.38977	0.285794	0.302884	0.489412	0.4466	1.35432	1.91226	1.14991	0.985599	1.53439	1.75126	1.19835	1.34256	1.65945	2.79523	2.49061	1.45366	0	0.150098	0	0.983967	0.762345	0.900891	0	0.996163
AC040970.1	471.196	0.186987	0.888543	1.44192	0.365283	0	0.277468	0.658518	0	0.771956	0.385107	1.1693	0.331169	3.01812	5.15568	6.24356	3.8064	3.23468	6.2773	8.77322	3.59221	4.57709	8.66136	6.46407	5.81695	1.43727	2.34301	4.71102	1.29849	0.378025	0.658947	1.2893	0.304735	0	0.558615	0.439095	1.69289	1.49683	5.77473	5.82845	7.38333	5.79173	6.88545	6.809	5.86905	5.54773	7.50482	2.36268	1.39415
AC040977.1	541.021	1.67168	4.97857	2.11074	1.94846	4.0145	3.46027	2.88499	2.4745	5.16567	4.08073	6.33255	2.73435	3.87184	3.97546	2.41746	1.95821	4.7286	5.71503	5.38984	3.3959	2.08539	5.14599	4.8107	2.74621	5.90355	6.03098	4.57561	1.4732	3.96732	3.23663	4.65102	4.71936	7.2524	4.8845	3.32351	1.69027	5.31623	3.23884	3.42367	5.73941	5.81208	4.47039	3.6929	4.46517	2.43148	5.10896	4.09101	5.47105
AC044781.1	2.27044	0	0	0	0	0.350869	0	0	0.141883	0	0	0	0	0	0	0	0	0	0	0	0	0	0	0	0	0	0	0	0	0	0	0	0.371834	0	0	0.0879791	0	0.0912941	0	0	0	0	0	0	0	0	0	0.267242	0
AC044802.2	13.5069	0	0	0	0	0	0	0.387628	0.210137	0	0	0	0.606275	0	0	0	0	0	0	0	0	0	1.27751	0.69151	0.916897	0	0	0	0.196464	0	0	0	0	0	0	0.52533	0.222783	0	0	0	0	0	0	0	0	0.201712	1.3364	0	0.659285
AC044839.4	1.17756	0	0	0	0	0	0	0	0.187001	0	0	0	0	0	0	0	0	0	0	0	0	0	0	0	0	0	0	0	0	0	0	0	0	0	0	0	0	0	0	0	0	0	0	0	0	0	0	0	0
AC044840.1	1.08669	0	0	0	0	0	0	0	0	0	0	0	0	0	0	0	0	0	0	0	0	0	0	0	0	0	0	0	0	0	0	0	0	0	0	0	0	0.240083	0	0	0	0	0	0	0.162874	0	0	0	0
AC044849.2	1306.72	79.211	0	0	0	0	0	0	0	0	0	0	0	0	0	0	0	0	0	0	0	141.975	0	112.693	122.455	0	0	0	0	107.62	79.3428	0	0	0	0	0	0	0	0	0	0	0	0	0	110.425	0	0	0	0
AC046130.2	2.67217	0	0	0	0	0	0.0701284	0	0	0	0	0	0	0	0	0	0	0	0	0	0	0	0.181575	0	0	0	0	0	0	0.0967383	0	0	0	0.0787997	0	0.0569759	0	0.0589886	0	0	0	0	0	0	0	0.0862889	0	0	0.352181
AC046136.1	12.7801	0.161454	0.154049	0	0	0	0.119887	0.142691	0.622571	0	0.499956	0.170587	0	0	0	0	0	0	0	0	0	0.335906	0.155459	0	0	0	0	0	0	0	0.569138	1.66792	0.272524	0.134924	0.242203	0	0.162293	0.200743	0	0	0	0	0.145226	0	0	0	0.108976	0.146605	0
AC046143.2	53.9343	0	0	0	0	0	0	0	0	0	0	0	0	0	0	0	0	0	0	0	0	0	0	0	0	0	0	0	0	0	0	0	0	0	4.73669	0	0	0	0	0	0	0	0	0	0	0	0	2.43042	0
AC046168.1	1.19333	0	0.0316298	0.0319476	0	0	0.02417	0.0292742	0	0.0456939	0.0169487	0.0171919	0	0.0171102	0	0	0.0190618	0	0	0	0	0	0.0468443	0	0	0	0.0591461	0.0158406	0	0	0.0143014	0	0.0138828	0	0	0	0	0.0102216	0	0	0	0	0	0	0	0.0148707	0.0110832	0	0
AC048341.2	63.065	0.491824	0.597068	0.529056	0.436812	0.438936	0.470544	0.26965	0.479576	0.449606	0.624015	0.323443	0.224774	0.339828	0.259712	0.262773	0.26862	0.211647	0.0989486	0.119702	0.123337	1.07075	1.13552	0.526616	0.679399	0.380947	0.556794	0.521748	0.237943	0.521715	0.341466	1.16109	0.458913	0.270221	0.939222	0.479619	0.388983	0.945301	0.409071	0.208402	0.306474	0.121201	0.0956647	0.120739	0.989421	0.502499	1.11979	0.450943	0.270088
AC048341.3	234.193	2.91799	1.56103	2.34532	2.85077	1.09165	1.35331	0.321355	1.04935	1.53921	1.31518	0.770278	0.66767	2.11529	0.728966	0.577056	1.92643	0	0.31788	0.463268	0.154968	2.27615	2.80913	0.763802	3.60162	2.3376	2.31498	3.3863	2.76152	5.71914	1.92817	3.14306	0.76792	1.21901	0.272626	1.74179	1.28403	1.35765	3.40758	2.89056	2.64298	0	0.163839	0	4.29616	0.665966	1.84282	4.28425	3.80774
AC048382.1	8.02041	0.0694188	0	0.0906336	0	0.0829575	0.0517078	0.186671	0	0	0.0722808	0.147128	0	0	0.139749	0	0	0	0	0	0	0	0.0668992	0	0	0.0601319	0.189715	0	0.124833	0	0	0	0.059167	0.116135	0	0.042129	0	0.0435702	0.138225	0.145876	0	0	0	0	0.23521	0.127249	0.189067	0	0.051929
AC048382.4	1.75831	0	0.0744472	0	0	0	0	0	0	0	0	0.0823822	0	0	0	0	0	0	0	0	0	0	0	0	0	0	0	0	0	0	0	0	0.131665	0.0651517	0	0	0	0	0	0	0	0	0	0	0.0656911	0	0.0526464	0	0
AC051619.5	30.4157	0.416494	0.555639	0.235802	0.305478	0.372462	0.946367	0.601171	0.304751	0.292521	1.02314	0.660139	0.483671	0	0	0	0.122034	0	0	0	0	0	1.34329	0.767724	0.488722	0	1.13245	0.101513	0.0930912	0.44181	0.183162	0	0.417244	0.440713	0	0.156363	0.469754	0.129878	0	0	0	0	0	0	0.626086	0.308484	0	0.382489	0.077597
AC053503.5	8.66724	0	0	0.118631	0	0	0	0	0	0	0	0	0	0	0	0	0	0.148183	0	0	0.107281	0	0.121356	0.156482	0	0	0	0	0	0	0	0	0	0	0	0	0	0	0.207389	0.117561	0	0.160603	0	0	0	0	0.51678	0	0
AC053513.1	30.1173	0.310421	0.0996382	0.336182	0	0.494874	0.0769847	0.0922614	0.303712	0.145749	0.214781	0.438121	0.190188	0	0.103921	0.220927	0	0.121683	0	0	0.264561	0	0.797494	0.109439	0.216503	0	0.658877	1.11274	0	0.212126	0.182521	1.06623	0.263611	0	0.78388	0.312403	0.103846	0.323569	0.205262	0.0965865	0	0	0	0.591649	0.349881	0.0947246	0	0.0952957	0
AC053527.1	21.1518	0.342197	0.109652	0.592102	0.670801	0.409214	0.0848344	0.406159	0.222593	0.481914	0.236529	0.482801	0.628614	0.12037	0	0.364712	0.536121	0.134149	0.100335	0.096499	0	0.237421	0	0.722872	0.119228	0.0982674	0	0	0	0	0	0	0	0	0	0	0.114509	0.142519	0	0.212911	0	0	0	0	0.0963627	0.208765	0	0	0
AC055720.1	4.02835	0	0	0.1232	0.187339	0	0	0	0	0	0	0	0	0	0	0	0	0.225745	0	0	0.162957	0	0	0	0	0	0	0	0	0	0	0	0	0	0	0	0	0.237792	0	0	0	0	0	0	0	0	0	0	0
AC055733.2	2.0641	0	0	0	0	0	0	0	0	0	0	0	0	0	0	0	0	0	0	0	0	0	0	0	0.348956	0	0	0	0	0	0	0	0	0	0	0	0	0	0	0	0	0	0	0	0	0	0	0	0
AC055764.2	13.4936	0.234938	0	0.228558	0.115117	0	0.174711	0.104514	0	0.330841	0	0.124288	0.107875	0	0.11787	0	0	0	0	0	0	0	0	0	0	0.404629	0	0.11483	0	0.120123	0	0	0.199211	0	0	0.0707851	0.117936	0.0733593	0	0.109626	0	0	0.105949	0	0	0	0.159238	0.646873	0.263244
AC055811.3	19.1222	0	0	0	0.111586	0	0	0	0	0.160329	0	0.120468	0	0.72083	0.228522	0.242681	0.401317	0.13389	0	0.288938	0	0.236964	0	0	0.238001	0.196161	0.103515	0	0	0.23298	0	0	0	0	0	0	0	0.0711236	0.563948	0.956255	1.32889	0.0726835	0.102705	0	0	0	0.0771899	0	0
AC055822.1	533.44	5.31259	4.22474	3.40275	1.86598	5.85425	5.35651	4.65998	5.46139	1.49393	2.83823	3.36288	1.942	0.895973	0.84783	0	0	2.00086	1.6601	1.44006	0.901931	1.76772	1.02264	1.10824	0	11.0386	4.81121	2.69952	4.53204	3.42282	4.86632	2.93408	4.81709	4.61499	2.21268	2.39979	1.28359	1.70863	0.41663	0.792182	0	2.67757	2.47746	1.19393	0.892341	1.16282	0.428236	9.91417	13.7761
AC058791.1	21.2332	0.0779458	0.0760765	0.153694	0.172692	0.442114	0.0726982	0.158427	0.116923	0.467313	0.122322	0.0413678	0.0899442	0.185283	0.0196787	0.0632345	0.137608	0.16031	0.0520994	0.115258	0.0333249	0.121777	0.0751516	0.0416628	0.0410581	0.101902	0.0177894	0	0.0351912	0.121577	0.0860364	0.200078	0.150287	0.22832	0.14979	0.202541	0.253651	0.0614742	0.175574	0.109284	0.401822	0.100843	0.106107	0.11298	0.0496684	0.0536734	0.0933212	0	0.0145985
AC060234.1	10.3331	0.384927	0	0.123591	0	0	0	0	0	0	0	0	0	0	0	0	0	0	0.167506	0.162988	0.326967	0	0	0	0	0	0	0	0	0	0.678202	0.663699	0	0	0	0	0	0	0	0.179415	0	0	0.1728	0	0	0	0	0.173482	0
AC060766.4	141.537	0	0.152426	0.102997	0	0.382246	0	0.282371	0.308056	0.224736	0.494631	0.337505	0.87805	1.34755	0.799095	0	1.3126	0.375775	0.558447	0.27038	0.543277	0.66456	1.23025	2.18014	1.66309	1.77886	1.5943	2.34132	3.1353	0	0	0.549919	0.404442	0.667339	1.19828	0.573867	1.12371	0.397217	0.78719	1.34053	1.85574	0.20265	1.43671	0.452427	0.672736	1.89687	1.07815	4.49751	4.40889
AC060766.6	14.985	0	0	0.165566	0	0	0	0.226558	0	0	0	0	0	0.273942	0	0	0	0	0	0	0	0.540628	0.500376	0	0	0.220275	0.705232	0.508189	0	0	0	0	0	0.434187	0	0	0	0	0.253672	0.2422	0	0	0	0	0	0.947202	0	0	0
AC060780.1	50.8414	2.4099	0	0	1.909	0	0	0	0	0	0	0	0	0	0	0	0	0	0	0	0	0	0	0	0	0	0	0	0	2.24703	2.20806	2.2022	0	0	0	2.35881	0	0	0	0	0	0	0	0	0	0	0	0	0
AC060814.4	2.11646	0	0	0	0.0291244	0.070684	0.0662167	0	0	0	0.123719	0	0.0273031	0	0	0	0	0	0	0	0	0	0	0.0315937	0.186895	0	0	0	0	0.0307177	0	0	0	0	0	0	0	0.00621703	0	0	0	0	0	0	0	0.0271599	0.0404516	0	0.0221626
AC060814.5	2.4522	0	0.0525863	0.0212715	0.0319954	0.116744	0.185999	0	0.03218	0.0918044	0.192226	0	0.0299897	0	0	0	0	0	0	0	0	0	0	0	0	0	0.0593438	0	0	0.0223995	0	0	0.0277693	0	0.0496695	0.0395523	0	0.0204489	0	0	0	0	0	0	0	0.0298521	0	0	0
AC061992.1	34.6306	0	0.0933641	0	0.17872	0	0.135747	0.161161	0	0.651096	0	0.193162	0	0.192893	0.194634	0.103505	0.56921	0.6583	0.15942	0.564508	0.990816	0	0	0	0	0.167233	0	0.189383	0.412758	0.099391	0	0	0.164617	0	0.146916	0.284815	0	0	0.0961366	0.271256	0.28312	0.301647	0.174942	0.277205	0	0	0	0.26804	0.217183
AC062028.1	11.0424	0.0452641	0	0	0	0.054072	0.536978	0.641313	0.340213	0.202863	0.149007	0	0.133137	0	0	0	0	0	0	0	0	0	0	0.151642	0	0	0	0.283813	0	0	0.127977	0	0.238802	0.0508416	0.218406	0.259525	0.145876	0.0904101	0.142316	0	0	0	0	0	0	0	0.0974392	0	0
AC062029.1	266.384	13.4675	8.93446	9.31268	8.91169	1.77394	1.60837	1.9803	2.1231	2.33694	2.34725	2.38063	2.45118	0	0	0	0	0.0861318	0.173024	0.102003	0.0813246	0	0	1.45129	0	0	0	0	0	14.9414	0	9.45474	2.84152	2.69736	2.12245	2.50045	2.53235	2.68601	0	0	0	0.122377	0.0767751	0.117919	1.61412	1.9643	1.62076	0	0
AC063926.1	5.01229	3.5718	0.449153	0	0.464148	0	0	0	0	0	0	0	0	0	0	0	0	0	0	0	0	0	0	0	0	0.202198	0	0	0	0	0	0	0	0	0	0	0	0	0	0	0	0	0	0	0	0	0	0	0
AC063943.3	26.0649	0	0	0.197285	0	0	0	0.269742	0	0	0	0	0.283535	0	0.309209	0	0.365213	0	0	0	0	0	0	0	0	0	0	0	0	0	0	1.08231	0.25931	0.520245	0	0.182797	0.314895	0.191009	0	0	0.893324	0	0	0	0	0	0.622505	0.273689	0.695702
AC063944.1	6.3219	0.122083	0.136266	0	0.440647	0.170349	0	0	0	0	0	0.0895219	0	0	0	0	0	0.364997	0	0	0	0	0.318078	0	0	0	0	0	0	0.124744	0	0.489902	0	0.119014	0.144585	0	0	0.0762039	0	0	0	0	0	0	0.120082	0	0	0	0
AC063948.1	13.3993	0.55653	0	0	0	0	0.205946	0	0	0	0	0	0	0	0	0	0	0	0	0	0	0	0	0	0	0	0	0	0	0	0.489931	0	0.232168	0	0	0	0	0.171031	0	0	0	0	0	0	0.232874	0.253291	0	0	0.207104
AC063949.2	129.512	5.29336	7.13386	4.4581	4.24298	0	0	0	0	0	0	0	0	0	0	0	0	0	0	0	0	0	0	0	0	3.56036	4.59634	1.35966	2.47939	3.50292	5.70269	6.52578	0	0	0	0	0	0	0	0	0	0	0	0	0.0278424	0	0	2.41555	5.08954
AC063962.1	1.12762	0	0	0	0	0	0	0	0	0	0	0	0	0	0	0	0	0	0	0	0	0	0	0	0	0	0	0	0	0	0	0	0.1408	0	0	0	0	0	0	0	0	0	0	0	0	0	0	0	0
AC064801.1	81.1803	0.492036	0	0	0.239696	0.884582	0	0.214773	0.464569	0.691539	0.252017	1.03731	0.448919	1.03691	0.734708	0.514174	2.01928	0.868942	0.42522	3.54437	0.208627	0.51154	0.473465	0	2.79831	0	0.445054	0	0.218076	0.246375	0	0	0	0.821718	0.728028	0.436628	1.2397	0.606668	0.721037	0.68757	1.41772	0.462996	0.880901	0	0.20623	1.34483	0.823714	0.21906	0.183197
AC064805.1	842.698	0	0.173045	0	0.320963	0	0	0	0	0	0	0	0	27.6664	11.4722	20.0247	12.4052	2.38409	1.29065	1.17259	0.812973	0	0	0.0189878	0.0187108	6.14512	0.891695	6.17587	7.61107	0.036942	0.143853	0	0.0152202	0.0297244	0	0	0	0	15.9651	19.8132	33.807	2.79563	3.09182	3.26014	0	0	0.109792	11.6807	8.01224
AC064805.2	23.3652	0.165988	0.949584	0.534794	0	0	0.123236	0	0	0	0	0	0	0.175054	0	0.877514	0.389736	0	0.289957	0.140517	0.141127	0	0	0	0	0.14211	0.301195	0.162222	0	0.505095	0.438818	0.571703	0.140023	0.138707	0	0	0	0	0.163518	0.619165	0	0.31566	0.149264	0.46974	0	0	0	0	0
AC064807.1	472.765	9.61125	8.27942	12.0233	9.92082	5.69055	5.52483	4.56647	5.44828	4.15136	4.76286	3.87723	5.24882	1.71802	1.60739	2.20536	1.55559	0.511104	1.24602	0.663656	0.278481	3.1204	2.71132	3.18829	3.86056	0.596186	1.159	1.36726	1.6981	9.94813	10.5405	6.69166	4.43413	5.74859	3.07863	3.85051	4.59426	3.84795	1.47617	1.6709	0	0.902257	0.555707	0	4.08417	3.13764	2.76144	1.10278	1.9817
AC064807.2	2.40065	0	0	0	0	0	0	0	0	0	0.121276	0.123797	0	0	0	0	0	0	0	0	0	0	0	0.24707	0	0	0	0	0	0	0	0	0	0	0	0	0	0	0	0.109192	0	0	0	0	0	0	0	0.214795	0
AC064807.4	14.1186	0	0.463519	0.156918	0.479391	0	0.182222	0.214773	0	0	0.504034	0.518653	0	0	0	0	0	0	0	0	0	0	0.236733	0.255535	0	0.208726	0.222527	0	0	0.49275	0.86649	1.70141	0	0.205429	0	0.145543	0.495881	0.151667	0	0	0	0	0	0	0	0.224139	0.164743	0	0.366394
AC064834.1	1.94734	0	0	0	0	0.421028	0	0.155093	0.337846	0	0	0	0	0	0	0	0	0	0	0	0	0	0	0	0	0	0	0	0	0	0	0	0	0	0	0	0	0	0	0	0	0	0	0	0.148015	0	0	0	0
AC064836.2	22.4047	0	0.56987	0.385446	0.19551	0	0.148537	0	0.382425	0	0.205994	0	0.183142	0	0	0	0	0	0	0	0	0	0	0	0.207868	0.341578	0	0	0	0.202016	0	1.38183	0.336712	0.16731	0.895528	0	0	0	0	0	0	0	0	0	0.168322	0.365459	0	0	0.298558
AC064836.3	147.198	0.467089	0.897644	0.984634	1.60213	1.11718	2.17098	2.38983	2.73259	1.80885	1.81559	1.35908	1.07239	0.123222	1.05458	0.622015	0.411612	0.137334	0.102678	0.0987919	0	0.729146	1.34981	1.23295	1.70842	1.10622	0.849297	1.02735	0.41829	1.19425	0.823757	0.401316	2.07946	1.85495	2.29476	1.2667	1.64129	0.875154	1.04086	0.980788	1.36265	0	0	0	1.38086	1.06849	1.50389	1.39348	0.959524
AC067735.1	14.0007	0	0	0	0.482826	0	0.122212	0	0	0	0.169851	0	0	0.694377	0.493994	0.696292	0.193244	0	0	0	0	0	0	0	0	0	0	0.160867	0.440464	0	0	0	0	0.275101	0	0	0	0	0.486528	0	0.477916	0	0	0	0	0	0	0.149351	0.736764
AC067747.1	96.2332	1.35325	0	0.414124	0.653675	1.63783	2.994	1.12877	1.17188	0.952114	1.34853	0.711816	0	0	0	1.35349	0	0.802278	0	0	0	1.41168	0	3.36163	0	2.77263	0	0	0.587035	1.93666	1.78152	0	0.550715	1.12262	0	0.763345	0.695078	0.40411	0	0	0	0	0	0	0	0	0	0.55883	1.51246
AC067750.1	1.37521	0	0	0	0.0182457	0.0221119	0.00691177	0.00837847	0.00928551	0.0130654	0.00969759	0	0.00855311	0.00978433	0	0.0100327	0	0	0	0	0	0.0578743	0	0.0198244	0	0	0.0422867	0	0	0.00964604	0	0	0.0158882	0.00775078	0.0142618	0.0283519	0	0.0058489	0	0	0.0273065	0	0	0	0.0236174	0.0255151	0.0380489	0	0.00693943
AC067817.2	48.1067	0.590109	0	0	0.261117	0.321628	0.198567	0.233452	0.42828	0	0.822775	0.565196	0.0488939	0.047095	1.06674	0.279443	0.314425	0.63176	0	0.227388	0	1.11538	0.774238	0.611272	0.941346	0	0	0.262125	0	0.0446211	0.236147	0	0.224	0.223933	1.58218	0.791026	0.541072	0.759074	1.04589	0.749488	1.54279	0.335617	0.959346	0.7473	1.12295	0.73267	2.50954	0.237681	0
AC067838.1	63.2119	0.720626	0.27578	0	0.141058	1.03459	0.214162	0	0.279098	0.608588	0.596028	0.457084	0.264339	0.608143	0	0	0.169263	0.508608	0.505025	0	0.122639	0	0.971576	0.909853	0.300549	1.97941	1.96319	0.563474	2.18914	0.146722	0	0.495917	0.243721	0.240928	0.433694	0.173017	0.579215	0.179516	0	0	0	0.0916327	0	0	0.486136	0.658742	0.389757	1.05135	0.753049
AC067852.2	572.236	6.14178	6.7443	5.83499	5.42754	4.9403	4.67281	4.34804	2.75638	3.15143	3.16352	3.66658	2.11507	2.1405	2.24126	2.38783	2.29122	3.43798	2.89976	2.81094	3.76437	3.8107	3.03996	4.41026	1.87049	6.50607	6.48988	5.96588	8.70906	4.99056	7.42906	4.31279	4.73699	5.06414	2.95393	3.21764	3.54269	2.39461	2.92568	2.23598	1.45558	3.77769	2.52213	3.43793	3.46468	3.88276	2.6513	9.15764	7.4168
AC067930.1	56.5593	0	0	0	0	0	0	0	0	0	0	0	0	0	5.56285	0	0	5.05183	0	0	0	0	0	0	0	0	0	0	0	0	0	0	0	0	0	0	0	0	2.57679	0	0	0	0	0	0	0	0	0	0
AC067930.3	22.3507	0	0.31927	0.359137	0.216934	0	0.329204	0.0985479	0.108055	0	0.229513	0.117095	0.101647	0.116767	0	0	0	0	0	0	0	0.460622	0.21318	0.233837	0.462748	0.0953615	0.100619	0	0.0991382	0	0.195153	0.380164	0.657224	0	1.17206	0.133482	0	0.484035	0	0	0	0	0	0	0.373973	0.202531	0.675391	0.101721	0.0826685
AC067930.4	283.742	1.12361	2.37835	0.360896	0	2.13702	1.91426	0.565942	0.285771	0.387505	1.41485	1.31965	1.30737	7.24148	5.52475	3.76792	5.02889	5.85555	4.83462	2.38699	4.39969	0.603486	0.907679	1.49605	0.915556	2.58697	3.3996	3.44071	1.11341	0.903516	0.269802	0	1.65438	0.782124	1.46454	0.75409	0.843775	0.342556	3.55869	2.62313	0.517619	3.00118	2.70605	4.53768	1.70261	0.977965	1.03567	0.827315	0.798778
AC067931.2	18.6306	0.450398	0.0940063	0.168868	0.25327	0.0384238	0.0239939	0.0870128	0.160327	0.136118	0.201703	0.034134	0.148393	0.44178	0.162308	0.416756	0.264991	0	0	0.0543764	0.0549906	0.0670089	0.0310144	0	0.0338567	0.139977	0.0587072	0.157323	0.0580363	0.166901	0.0568065	0.440664	0.0825922	0.0807633	0.246749	0.176693	0.16112	0.243254	0.418103	0.420901	0.283949	0.0207741	0.058346	0	0.0819377	0.0295244	0.0879327	0.150798	0.265017
AC067945.2	1.15035	0	0	0	0	0	0	0	0	0	0	0	0	0	0	0	0	0	0	0	0	0	0	0	0	0	0	0	0	0	0	0	0	0	0.195452	0	0	0	0	0	0	0.0825507	0	0	0	0	0	0	0
AC067968.2	1.2138	0	0	0	0	0	0	0	0	0	0.153059	0	0	0	0	0	0	0	0	0	0	0	0	0	0	0	0	0	0	0	0	0	0.125168	0	0	0	0	0	0	0	0	0	0	0	0	0	0	0	0
AC068014.1	1.30373	0	0	0	0	0	0	0	0	0	0	0	0	0	0	0	0	0	0	0	0	0	0	0	0	0	0	0.234568	0	0	0	0	0	0	0	0.142127	0	0	0	0	0	0	0	0	0	0	0.160833	0	0
AC068020.1	4.04938	0	0	0	0	0	0.0444705	0.106384	0	0.0842146	0.0619737	0	0	0	0	0	0	0	0.052566	0	0	0	0	0	0	0.205948	0.0543645	0	0	0	0	0	0	0	0	0	0	0	0	0	0	0.0381514	0	0	0.0505062	0	0.0405268	0	0
AC068025.2	4.84216	0	0	0.149695	0	0	0.173638	0.409853	0	0	0	0	0	0.246968	0	0	0	0	0	0	0	0	0	0.487548	0	0	0	0	0	0	0	0	0	0	0	0	0	0	0	0	0.675957	0.147232	0	0	0	0	0	0	0
AC068051.1	4.55354	0	0	0.101388	0	0	0	0.188365	0	0	0	0	0	0	0	0	0	0	0	0	0	0	0	0	0	0	0	0	0	0	0.277016	0	0.360621	0.179427	0	0.282459	0	0.19549	0	0	0	0	0	0	0	0	0	0	0
AC068134.1	1.97817	0	0	0.0537151	0	0.225299	0	0	0	0	0	0	0	0	0	0	0	0	0	0	0	0	0	0	0	0	0	0	0	0	0.274356	0	0	0	0	0	0	0	0	0	0	0	0	0	0	0	0	0	0
AC068189.1	20.5878	0.467245	0.253172	0.572992	0.485745	0	0	0	0	0	0	0	0	0.0253132	0.129016	0.310484	0.0798977	0.0281613	0.133375	0.0809908	0	0	0	0.0256004	0.227105	0.0730527	0.109352	0.0937442	0.0576745	0.265565	0.211573	0.164046	0.250336	0	0	0	0	0	0.191808	0.052255	0.458597	0.0929423	0.0217394	0.420332	0.122115	0	0.098316	0.112547	0.0927338
AC068189.2	6.49915	0	0.363479	0.122611	0.184893	0	0	0	0	0	0	0	0	0	0.0946934	0	0.110759	0	0	0	0	0	0	0	0	0	0	0	0.169091	0.193477	0.0831177	0	0	0	0	0	0	0	0.187112	0.0879697	0.275512	0	0	0	0.0796992	0	0.128016	0	0.0704362
AC068228.2	2.48378	0	0	0	0	0	0	0.0864488	0	0	0.0865737	0	0	0	0	0	0	0	0	0	0	0.201629	0.0933509	0	0	0	0	0	0	0	0	0	0.0823089	0	0	0.0585416	0	0	0	0.180837	0	0	0	0	0.0819085	0	0.197329	0	0
AC068254.1	1.64039	0	0	0	0	0	0	0.16463	0	0	0	0	0	0	0	0	0	0	0	0	0	0	0.180005	0	0	0	0	0	0	0	0	0	0	0	0	0	0	0	0	0	0	0	0	0	0.157272	0	0	0	0
AC068282.1	28.5461	0.0936415	1.52991	0.0307574	0.0460947	0	0.576348	0.0211347	0.210484	0.0990661	0.514145	0.0496915	0.0864266	0.0247314	0.259987	0	0	0.0825412	0.291929	0.0395641	0.140103	0	0.65454	0	0	0.142756	0.833352	0.160281	0.147922	0.14596	0.0826843	1.20203	0.0401051	0	0.467556	0.0727168	0.0234431	0.516758	0.0702787	0	0.896157	0.0605417	0.0849614	0.135641	0	0	0.368233	0.0439898	0.0175361
AC068313.1	2.49771	0	0	0	0	0	0.0523213	0	0	0	0	0	0	0.0741662	0	0.301517	0	0	0	0	0	0	0	0	0	0.060841	0.0639884	0	0	0	0	0	0	0	0	0	0	0	0.139856	0	0.205878	0	0	0	0	0	0	0	0.0525453
AC068385.1	115.052	3.7937	0	1.56596	0	0	0	0	0	0	0	3.25624	0	0	1.29878	0	1.5682	0	0.1843	0.138123	0	0	1.66416	2.81007	0	0.226952	0	0	0.537929	5.27964	2.25717	0	0	0	0	0	0	6.1143	0	0	0	0.108098	0	0	0	0	0	0	0
AC068389.2	1.16585	0.224589	0	0	0	0	0	0	0	0	0	0	0	0	0	0	0	0	0	0	0	0	0	0	0	0	0	0	0	0	0	0	0	0	0	0	0	0	0	0	0	0	0	0	0	0	0	0	0
AC068389.4	1.37577	0	0	0	0	0	0	0	0	0	0	0	0	0	0.113609	0	0	0	0	0.0957581	0	0	0	0	0	0	0	0	0	0	0	0	0	0	0	0	0	0	0	0	0	0	0	0	0	0	0	0	0
AC068413.1	3.61493	0	0.280545	0.189284	0	0	0	0	0	0	0	0	0	0	0.194951	0	0	0	0	0	0	0	0	0	0.101549	0	0	0	0.0870248	0.0995516	0	0.666267	0.0824425	0	0	0	0	0	0	0	0	0	0	0	0.246126	0	0.263533	0	0
AC068418.1	4.9881	0	0	0	0	0	0	0	0	0	0	0	0.227251	0	0	0	0	0	0	0	0	0	0.45935	0	0.25753	0	0.675911	0	0	0.249359	0	0	0	0	0	0.294625	0	0	0	0	0	0	0	0	0.366365	0	0	0	0
AC068446.2	34.6274	0.120714	0.384087	0.944316	0.261858	0.461928	1.11721	0.24219	0.191655	0.573312	0.919242	0.141159	0.227298	0.0312283	0.134255	0.3911	0.0347877	0.0347458	0	0.0499653	0.0126341	0.307882	0.358626	0.528666	0.264503	0.00857784	0.89921	0.301183	0.0400065	0.956415	0.221858	0.506106	1.57526	0.136063	0.151229	1.07323	0.0296088	0.0558974	0.591246	0.0552552	0.130496	0.0381929	0	0	1.25718	0.0813981	0.111131	0.508421	0.0553512
AC068473.1	9.99	0.0625781	0	0.122668	0	0.2991	0	0	0.061878	0.176419	0.195602	0	0.230543	0.132156	0.0630171	0	0.147193	0.0735681	0	0	0.106837	0.521237	0.180932	0	0.13138	0	0	0	0	0.129185	0.0552245	0	0.0533759	0.104698	0	0.114048	0.0627328	0.0786098	0.124698	0	0	0.201188	0.396459	0	0.318179	0.229474	0.0426367	0	0.0468213
AC068473.2	5.47739	0.192463	0	0	0.187944	0	0	0	0	0	0	0	0	0.608742	0	0	0	0	0	0	0	0	0	0	0.799523	0	0	0	0	0	0	0	0	0	0	0	0	0	0.189065	0	0.557294	0	0	0	0.323652	0	0.129528	0	0
AC068473.5	171.35	1.45728	1.48009	1.70916	1.22055	3.555	1.75755	1.73344	1.36018	1.7492	1.45814	1.44755	1.25863	1.83414	0.876065	1.60693	1.02159	0.98395	1.32424	0.628869	0.662512	1.8083	1.52445	1.55556	1.24007	1.21433	1.49946	2.00145	1.31458	1.54452	1.80674	0.849359	1.77796	1.89407	1.04658	1.00301	0.714281	0.488481	1.33303	1.56469	0.821085	1.38171	1.49027	1.25596	1.1583	1.22361	0.656865	1.3084	1.60221
AC068481.1	9.99481	0.162788	0	0	0	0.182234	0	0	0	0.214337	0.168008	0	0.14914	0	0	0	0	0	0	0.137802	0	0.338677	0.156742	0	0	0.130602	0.147713	0	0	0	0	0	0.137369	0.39936	0.732447	0	0	0.101187	0	0	0	0	0	0	0	0.436601	0	0	0
AC068491.2	1.45041	0	0	0	0	0	0.0976023	0	0	0	0	0	0	0	0	0	0	0	0	0.111112	0	0.273272	0	0	0	0.225774	0	0	0	0	0	0	0	0	0	0	0	0	0	0	0	0	0	0	0	0	0	0	0
AC068491.3	6.39157	0	0	0	0	0	0	0	0	0	0	0	0	0	0	0	0	0	0.118067	0.227803	0.114577	0.280113	0.259274	0	0.140455	0.115671	0	0	0	0	0	0	0	0	0	0	0	0	0	0	0	0	0	0	0	0.123084	0	0	0
AC068533.3	4.16279	0	0	0	0	0	0	0	0	0	0.255122	0	0	0.262482	0	0	0	0	0	0	0	0	0	0	0	0	0	0	0	0	0	0	0	0	0	0	0	0.153531	0	0	0	0	0	0	0	0	0	0	0
AC068587.6	129.142	0.575068	0.13505	0.127759	1.28308	1.98013	1.03468	0.964428	1.71939	2.87195	0.717337	1.05531	3.09649	0.949002	1.45206	1.04317	4.4221	0	0.0738486	0.059221	0.16926	4.53837	1.82372	2.56588	2.92916	0.235415	0.113772	0.137114	0.549742	0.342748	0.0650603	0.239221	2.07437	1.33399	1.6094	3.13893	2.44669	2.83945	2.67969	2.05425	2.34327	0.049343	0	0	3.81688	1.88509	2.28767	0.38631	0.844827
AC068594.1	1.54332	0	0	0	0	0	0	0	0	0	0	0	0	0	0	0	0	0	0.269944	0	0	0	0	0	0	0	0.203516	0	0.0910289	0	0	0	0	0	0	0	0	0	0	0	0	0.0649232	0	0	0	0	0	0	0
AC068620.2	79.4449	0.816187	1.55708	0.94702	0.798094	1.17215	0.848431	1.0096	1.25833	2.52657	0.505396	1.3797	0.448645	0.516476	0.326628	0.517999	0.574942	0	0	0	0	0.339611	0.314348	1.37065	0.169935	0	0.592472	0.159535	0	0.828251	1.58239	2.8108	0.964193	0.954887	1.71363	1.07479	1.14866	0.507311	0.160856	0.456696	0.47402	0	0.146814	0	0.962439	0.447357	0.660968	0.296323	0
AC068643.1	15.2392	0.421076	0.38721	0.130636	0.0985505	0	0.52336	0	0	0	0.145164	0	0	0	0	0	0	0	0	0	0	0	0	0	0	0	0.382436	0	0	1.14309	0.620374	0	0.118723	0	0	0	0	0.0874463	0	0	0	0	0	0	0	0	0	0	0
AC068675.1	3.7282	0	0	0.096848	0	0	0	0	0	0	0	0	0	0	0	0	0	0	0	0.253877	0	0.624136	0	0	0	0	0	0	0.133939	0	0	0	0.126731	0	0.225429	0	0	0	0	0	0	0	0	0	0.126425	0	0.101341	0	0
AC068722.2	176.817	0.626971	1.04765	0.808998	0.61326	1.50052	1.28048	1.24763	0.605126	0.882297	1.45675	1.32507	0.287293	1.15725	0.470643	1.65961	0.736169	1.29076	2.60442	3.18419	1.19981	0	1.20744	1.31721	0	0.671708	0.569051	0.919153	0.559605	0	0.276283	0.539636	1.45587	1.04795	1.88259	0.657363	1.26029	0.68243	0.618257	0.584756	0.455455	0.895353	2.39749	0.88848	0.132073	0.143219	1.05843	0.712445	0
AC068733.3	1.12151	0	0	0	0	0	0	0	0	0	0	0	0	0.591011	0	0	0	0	0	0	0	0	0	0	0	0	0	0	0	0	0	0	0	0	0	0	0	0	0	0	0	0	0	0	0	0	0	0	0
AC068759.1	2.60059	0	0	0	0	0	0	0	0	0	0	0	0	0	0	0	0	0	0	0	0	0	0	0	0	0	0	0	0.173516	0	0	0	0	0	0	0	0	0	0	0	0.564505	0	0	0	0	0.355886	0	0.35133	0.436084
AC068768.2	18.1742	0	0	0.211074	0	0.40145	0.494324	0.576997	0.309313	0	1.02018	0.351808	0.303817	0	0.331289	0.345351	0	0	0.571503	0	0	0	0	0	0	0	0	0	0	0.33061	0.294239	0	0	0.278938	0	0	0	0	0.323884	0	0	0	0.298026	0	0	0	0.222129	0	0
AC068831.1	16.4174	0.0406248	0.0395154	0.133122	0.0399611	0.178544	0.0221165	0.337403	0	0.267304	0.127249	0.683035	0.577284	0.182737	0	0	0	0	0	0	0	0	0.143697	0.181647	0	0.296465	0.185267	0.0397304	0.266541	0.0491053	0.143449	0	0.146069	0.0588053	0.672958	0.179002	0.1518	0.05115	0.0405747	0	0	0	0	0	0	0.31649	0.233666	0.255837	0.172198
AC068831.6	433.143	0	0	0	0	0	0	0	0	0	0	0	0	0	0	0	0	0	0	0	0	0	0	0	0	45.7865	0	0	0	0	0	0	0	0	0	0	0	0	0	0	0	0	0	0	0	0	0	39.8617	0
AC068831.8	4.1086	0	0	0	0	0	0	0	0	0.309872	0	0	0	0	0	0	0	0	0	0	0	0	0	0	0	0	0.199551	0.215381	0	0	0	0	0.184905	0.368183	0	0	0	0.272436	0	0	0	0	0	0	0.185026	0	0	0.197394	0
AC068870.1	1.92981	0.0258151	0.0251702	0	0	0.0616586	0	0.0465938	0	0.0364125	0	0.0273958	0	0	0.0260589	0.0278959	0.0303799	0	0	0	0	0	0	0	0	0.0224819	0	0.100996	0	0.0268144	0.0683809	0	0	0	0.0396436	0	0.0258529	0	0	0	0	0	0	0	0	0	0.0176506	0	0
AC068870.2	165.282	1.06333	0.998875	1.18405	0.776416	0.956213	0.78721	1.1572	1.24909	0	0.815582	0.560172	0.484622	1.96035	0.264336	1.10814	2.18136	0.313047	0	0	0.225315	0.552707	0	0.826341	1.64667	0.450125	1.682	1.03912	0.235314	1.06171	2.80847	4.60141	1.11023	1.99742	1.17645	0.784207	1.07238	0.327155	2.85116	3.21882	2.29396	0	0	0	0.22261	1.93645	0.888444	0.235678	1.97888
AC068898.1	21.4454	3.84915	0.650031	4.41081	1.01918	0	0	0	0	0	0	0	0	0	0	0	0	0	0	0	0	0	0	0	0	0	0	0	0	0	0.307935	1.2184	0	0	0	0	0	0	0	0	0	0	0	0	0	0	0	0	0
AC068987.1	2.91551	0	0	0	0	0	0	0	0	0	0	0	0	0	0.452889	0	0	0	0	0	0	0	0	0	0	0	0	0	0	0	0	0	0	0	0	0	0	0	0	0	0	0	0	0	0	0	0	0	0
AC068987.2	3.42384	0	0.109464	0	0	0	0	0	0	0	0	0	0	0	0	0.0808608	0	0	0	0	0	0	0	0	0	0.123873	0	0	0	0	0	0	0	0.186171	0	0	0	0	0	0	0	0	0	0	0	0	0	0.208791	0
AC068987.3	1.28917	0	0	0	0.0675259	0	0	0	0	0	0	0	0	0.133275	0	0	0	0	0	0	0	0	0	0	0	0	0	0	0	0	0	0	0	0	0	0	0	0	0	0	0.201457	0	0	0	0	0	0	0	0
AC068987.4	9.13097	0.0778391	0	0	0	0	0.0572823	0	0.0530878	0.204239	0	0.115606	0	0	0.124937	0	0.0715984	0	0	0	0	0.517835	0.230668	0	0.307065	0	0.0813626	0	0	0.0796569	0.154803	0	0.158358	0	0.0619938	0	0	0	0	0	0.136974	0	0	0	0.159571	0	0	0.0853097	0
AC069200.1	15.0972	0	0	0	0	0	0.277879	0	0	0	0	0	0	0.791693	0	0.386619	0.440485	0	0	0	0	0	0.361841	0	0	0	0	0	0	0	0	0	0	0.313664	0.546579	0	0.761967	0.458465	0.363033	0	0	0	0	0	0.626892	0.341689	0.498043	0	0
AC069208.1	39.2488	3.8951	1.26703	1.28013	7.01259	0	0	0	0	0	0	0	0	0	0	0.159756	0	0	0	0	0	0	0	0	0	0.207055	0	0	0	2.87415	0.805144	1.65242	0	0	0	0	0	0	0	0	0	0	0	0	0	0	0	0	0
AC069209.1	41.4123	0.122083	0	0.0791288	0.239222	0.146009	0.0907718	0.325627	0	0.171903	0.12648	0.258299	0	0.772904	0.489848	0.38986	1.29087	0	0	0	0	0	0.470375	0.257627	0.127523	0.525355	0.110965	0.716023	0.437116	0	0.107644	0	0.103466	0.102063	0	0	0.245167	0.38102	0.362521	0.227845	0.711933	0	0	0	0.515424	0.33506	0.330838	0.335759	0.45591
AC069213.1	69.079	0.367532	0.265923	0.810696	0.450778	0.988564	0.683882	0.73866	1.94333	1.93558	1.29353	0.859098	0.415088	1.14479	0.213874	0	0.216013	0	0	0.375391	0.0783441	1.14771	0.0885297	0.291968	0.996012	0.39686	0.418114	0.212223	0.964607	1.00748	0.405257	1.26177	0.958528	0.82917	0.557972	1.10901	1.52396	1.59084	0.409404	0.411129	0.627395	0	0	0	0.233179	0.918195	1.76234	0.365851	0.851698
AC069222.1	2.55788	0	0.018057	0.0607982	0.0182153	0.0220882	0.0414071	0.0167124	0	0	0.0580633	0	0	0.0195427	0	0	0	0	0	0	0	0	0.0535043	0	0	0.0644956	0.101325	0.144743	0.0167042	0.038476	0	0	0	0.0309624	0	0	0	0.0233444	0	0	0	0	0	0	0	0	0	0.0348016	0
AC069224.1	24.164	0.15263	0.0371303	0.125079	0	0.0911554	0.113811	0.103107	0.151889	0.16143	0.159399	0.0404775	0.105569	0.241821	0.230921	0.24692	0.179581	0	0	0	0.0326038	0.476842	0.4414	0.162776	0.0401366	0.199081	0.382874	0.335862	0.344001	0.158203	0.202113	0.130698	0.163162	0.351213	0.35083	0.0930599	0.114679	0.12014	0.381209	0.606138	0.336583	0	0.0345883	0.110273	0.194298	0.280087	0.260588	0.357178	0.257133
AC069234.2	1.4105	0	0	0	0	0	0	0	0	0	0	0	0	0	0	0	0	0	0	0	0	0	0	0	0	0	0	0	0	0	0	0	0	0	0	0	0	0	0	0	0	0	0	0	0	0	0	0	0
AC069234.3	1.60487	0	0	0	0	0	0	0	0	0	0	0	0	0	0	0	0	0	0	0	0	0	0	0	0	0	0	0	0	0	0	0	0	0	0	0	0	0	0	0	0	0	0	0	0	0	0	0	0
AC069234.4	17.197	0.241022	0	0.153826	0.234875	0.288845	0.357091	0	0	0.338766	0	0	0	0.507951	0	0	0.28263	0	0	0	0	0	0.231932	0.501001	0.249327	0.204598	0.872186	0	0	0.724669	0	0	0.20179	0	0.356898	0.428056	0	0	0	0	0	0	0	0	0	0.219619	0	0	0
AC069234.5	102.044	1.42301	0.447419	0.908627	1.61808	0	1.22996	1.86573	0.897616	1.00009	0.729408	2.00041	0.649431	0.249924	0.472426	0.744441	1.1125	0.558403	0.205197	0	0	0.493155	1.82582	1.23306	2.20874	0	0.429178	0.231754	0	0.713504	0.835375	0.819704	1.19182	0.198055	2.10841	0.842871	0.716852	1.02434	1.15953	0.662899	1.36779	0.297891	0	0	1.19344	1.51292	1.11262	0.211596	0
AC069257.1	30.0099	0	0	0	0	0	0	0.202604	0	0	0	0	0	0.244082	0	0	4.34738	0.272644	0.200534	0.196243	0.196489	0	0	0.481999	1.43863	0	0	0	0	0	0	0	0	0.193424	0	0	0	0	0	0	0	0.291115	0	0	0	0.633307	0.310604	0	0
AC069277.1	1.90437	0	0	0	0	0	0	0	0	0	0	0	0	0	0	0	0	0	0	0	0	0	0	0	0	0	0	0	0	0	0	0	0	0	1.18708	0	0	0	0	0	0	0	0	0	0.584581	0	0	0	0
AC069281.1	1.53906	0	0	0	0	0	0.217865	0	0	0	0	0	0	0	0	0	0	0	0	0	0	0	0	0	0	0	0	0	0	0	0	0	0.123945	0	0.22052	0	0	0	0	0	0	0	0	0	0	0	0	0	0
AC069287.1	37.1545	0	0.0480773	0.0213772	0	0.0491344	0.0824199	0.0892403	0.0631944	0.0318305	0.0449726	0	0.0289878	0.216926	0.193893	0.0524347	0.0715353	1.43269	0.907176	0.263638	1.78485	0.0141817	0	0	0	0.257457	0.412365	0	0.316049	0.08147	0.116494	0.130479	0.0650202	0	0.0832846	0.0893601	0.0422841	0.0753852	0.169953	0.0617283	0.151121	1.22892	0.94177	1.52963	0.0383641	0	0.067708	0.327004	0.172569
AC069287.3	508.434	0.507594	0.770814	0.506166	0.512717	0.493974	0.563232	0.409268	0.76311	0.550725	0.75188	0.44978	0.353356	2.66896	1.72234	1.49703	1.9238	11.4639	5.67877	9.08157	16.449	0.833917	0.634295	0.908305	0.616191	21.6742	3.83003	7.41072	5.80307	0.632061	0.150326	0.31312	0.640736	0.502028	0.708027	0.573169	0.302774	0.969945	2.18693	1.07957	1.69524	12.3967	8.66558	10.995	0.663506	0.351444	0.666201	4.48104	1.75088
AC069294.1	6.24259	0	0	0	0	0.386254	0	0	0	0	0	0	0	0	0	0	0	0	0	0	0	0	0.309539	0	0	0	0	0	0.567568	0	0	0	0	0	0	0	0	0	0	0	0	0	0	0	0	0	0	0.281942	0.239361
AC069307.1	20.7664	0.210989	0.19979	0	0	0	0.156429	0.555334	0	0	0.216799	0.222603	0	0.222401	0	0.221591	0	0	0	0	0.179109	0	0	0.440223	0	0	0.191088	0.618528	0.187511	0	0.185835	0	0	0.176237	0.313921	0	0	0	0	0.393276	0	0	0	0	0.177212	0.577297	0.141748	0.378729	0.786113
AC069360.1	3.75335	0	0	0	0	0	0	0	0	0	0	0	0	0.235809	0.151702	0.160557	0	0	0	0	0	0	0	0	0	0	0	0	0.198652	0	0.133545	0	0	0	0	0	0	0	0	0.141327	0	0	0	0	0	0	0	0	0
AC069431.1	1.71369	0	0	0	0	0	0	0	0	0	0	0	0.0318618	0.0729728	0	0	0	0	0	0	0	0	0	0	0.0363446	0	0.0315136	0	0	0	0	0	0	0	0	0	0	0.0435192	0	0	0	0	0	0	0	0	0	0.0323629	0
AC069544.1	47.0665	0.426027	0.274915	0.370736	0.90663	0.763691	0.581747	0.381775	0.420338	0.400288	0.147841	0.0752405	0.196102	0.37484	0.142926	0.5333	0.417473	0	0	0	0	0.147845	0.136853	0.301632	0.148967	0.430455	0.51743	0.416573	0.319169	0.512292	0.751837	0.243548	0.665591	0.712714	0.540931	0.473893	0.640769	0.267349	0.424073	0.729443	0	0	0	0	0.3007	0.325372	0.0966782	0.659211	0.424901
AC069549.1	21.0839	0	0	0	0	0	0	0	0	0.250375	0	0	0	0.750711	0.177902	0	0.208908	0	0	0.452085	0.15126	0	0	0	0	1.52165	0	0.173937	0	0	0	0	0	0	0	0	0	0	0.175109	0	0	0.450566	0.159935	0	0	0	0	0.965868	0.265461
AC072039.2	6.77892	0	0	0	0	0	0	0	0	0	0	0	0	0	0	0	0	0	0	0	0	0	0	0	0	0	0	0	0	0	0	0	0	0	0	0	0	0	0	0	0	0	0.389431	1.21932	0	0	0	0	0
AC072061.1	54.4949	0.600086	0.473438	0.225102	0.393754	0.0682547	0.213147	0.283546	0.427626	0.282129	0.209091	0.181935	0.316399	0.905584	0.519123	0.67904	0.605284	0.235099	0.27978	0.458817	0.244256	0.535691	0.192842	0.183074	0.842285	0.199019	0.208614	0.195639	0.232045	0.890029	0.17661	0.587027	0.587116	0.31087	0.394754	0.348953	0.200337	0.342234	0.628727	0.801169	0.336404	0.424614	0.259183	0.413566	0.533833	0.262278	0.449256	0.536258	0.278225
AC073046.1	768.832	7.14555	4.22703	3.87368	4.12264	2.22118	3.72271	3.68716	4.47795	7.43779	4.06016	3.90386	6.99614	13.3828	16.3169	15.9991	17.0632	13.0893	6.1605	9.64666	11.216	8.25373	3.31029	12.3417	8.19746	0	6.4591	3.87934	2.10857	6.34301	5.12598	4.5806	4.86382	1.98855	3.12379	3.74804	3.46957	2.44301	17.0328	13.3111	19.7944	10.4353	5.44357	9.59009	4.21101	3.37381	1.59225	1.17345	0
AC073072.1	28.1439	0	1.72118	1.99364	2.95643	0	0.0367836	0	0	0	0	0	0	0	0	0	0	0	0	0	0	0	0	0	0	0.532539	0.233962	0.262399	0.400024	0	0	0	0	0	0	0	0	0	0	0	0	0	0	0	0	0	0	0.184258	0.424674
AC073073.2	25.659	0.220482	0.167238	0.128726	0.0723504	0.234046	0.237585	0.221128	0.244667	0.241889	0.153707	0.155995	0.0678274	0.0776401	0.0741945	0.0794344	0	0.0287922	0	0.0207014	0	0.204119	0.35428	0.235548	0.154787	0.38409	0.447194	0.431297	0.464339	0.178165	0.129786	0.503175	0.146872	0.184515	0.301037	0.134704	0.220797	0.23173	0.0490232	0.0686893	0.0721299	0.0316723	0.0666769	0	0.228885	0.337327	0.234531	0.391178	0.367004
AC073107.1	8.24733	0	3.6286	0	0	0	0	0	0	0	0	0	0	0	0	0	0	0.0773539	0	0	0	0	0	0	0	0	0	0	0	0	0	0	0	0	0	0	0	0	0	0	0	0	0	0	0	0	0	0	0
AC073111.1	13.2403	0.233433	0.440615	0.298245	0	0	0	0	0	0	0	0	0.213107	0.491997	0	0	0	0.274795	0	0	0	0	0	0	0	0	0.211239	0.228105	0.414219	0.46845	0.205562	0	0	0	0.346072	0	0	0	0	0	0	0.14667	0	0.653668	0	0	0	0	0
AC073115.1	35.484	0	0	0	0.158317	1.2354	0.322065	0.383778	0.312104	0.227806	0.299939	0.171052	0	0	0	0	0	0	0	0	0	0.336825	0.623536	0.278666	0.168557	0	0	0.158225	0.14444	0.791911	0	0	2.72955	0.270586	0	1.15753	0.162739	0.923071	0	0	0	0	0	0	0.703982	0.443702	0.942673	1.17593	0.120784
AC073115.2	27.5367	0.304598	0.145523	0	0	0.546703	0.113123	0.134786	0.294315	0	0.47201	0.16096	0.139606	0	0	0	0	0	0	0	0	0	0	0.160074	0.15869	0	0	0	0	0.464494	0.134232	0	1.02928	0.25457	0.45765	0.365222	0.459152	0.94769	0	0	0	0	0	0	1.66871	0	0.720198	0.138597	0
AC073127.1	7.31766	0	0	0	0	0	0	0	0	0	0	0	0	0	0	0	0.414664	0.417387	0.603755	0	0.299593	0	0	0	0	0	0	0	0	0	0	0	0	0	0	0	0	0	0	0	0	0.219342	0.315338	0	0	0	0	0.616475	0
AC073130.2	18.7614	0	0	0.0918222	0.0858983	0.339877	0	0	0	0	0	0	0	0.449539	0	0	0	0	0	0	0	1.16694	0.506008	0	1.38675	0	0	0	0	0	0	0.977434	0.120129	0.118728	0	0	0	0.265447	0.140295	0.132511	0	0	0	0	0.477912	0.240508	0.947275	0	0
AC073172.1	525.877	0	0	0	0	0	0	0	0	0	0	0	0	0	0	0	0	22.2784	29.8003	7.52186	40.7059	0	0	0.894601	0	19.0662	9.46084	3.94525	26.9526	0	0	0	0	0	0	0	0.399027	0	0	0	0	6.77839	6.72798	21.8293	0	0	0	4.50067	0.704907
AC073172.2	5.32377	0	0	0	0	0	0	0	0	0	0	0	0	0	0	0	0	0.516171	0.512378	0.12379	0.497802	0	0	0	0	0	0.132811	0	0.261326	0	0	0	0	0	0	0	0	0	0	0	0	0.0929667	0.131687	0.415253	0	0	0	0	0
AC073195.1	89.7113	0.915304	0.401925	0.867482	0.816797	0.895127	0.247803	0.223277	1.30942	1.17248	0.605682	0.440691	0.45932	1.14193	0.753121	0.534667	1.85869	0.195675	0.147009	0.211101	0.141946	1.03944	0.641433	0.0882328	0.087198	0.86347	0.454541	0.650855	0.448371	0.42793	0.513867	0.856679	0.495711	0.626336	0.126515	0.503951	0.333849	0.260752	4.38395	2.95246	1.94849	0.1067	0.150423	0	0.49298	0.533593	0.0565822	0.46211	0.373318
AC073263.1	19.1721	0	0.0754551	0.0508861	0	0	0.192211	0.0698591	0.153717	0	0.348573	0	0.0718187	0.0823908	0	0	0	0.0917577	0	0	0.0665784	0.162488	0.075203	0	0.245452	0.337648	0.142135	0.0763064	0.140236	0.182847	0	0	0.152202	0	0.35629	0	0	0.146814	0.155246	0	0	0	0.0705634	0.224052	0.0660724	0.0715061	0.402777	0.144655	0
AC073263.2	1.24146	0	0	0	0	0	0	0	0	0	0	0	0	0.073575	0.0702709	0	0	0	0	0.0294338	0	0	0	0	0	0.0302968	0	0.0340617	0	0	0	0	0	0	0	0	0	0	0	0.0325451	0	0	0	0	0	0	0	0	0
AC073288.1	5.06475	0	0	0.376749	0	0	0	0	0	0.275147	0	0	0	0	0	0	0	0	0	0	0	0.81384	0	0	0.203133	0	0	0	0	0.197487	0	0	0	0	0	0.116563	0	0	0	0	0	0	0	0	0	0	0.13163	0	0
AC073288.2	4.84221	0.118888	0.1142	0	0	0	0	0	0	0	0	0	0	0	0	0	0	0	0.104507	0	0	0	0	0	0	0	0	0	0	0.121545	0.209664	0.408624	0	0	0	0	0	0.0742344	0	0	0	0	0	0.339034	0	0	0	0	0
AC073314.1	1.3936	0.0288266	0.0280928	0	0	0.0344273	0	0	0	0.0406581	0.0301318	0	0	0.0304512	0	0	0	0	0	0	0	0.060044	0.0277908	0	0	0	0	0	0	0	0	0	0.0493549	0.0241231	0	0.0528008	0	0.0181701	0	0	0	0.018623	0	0	0	0	0.019704	0	0
AC073320.1	1.2535	0	0	0	0	0	0	0	0	0	0	0	0	0.272779	0	0	0	0	0	0.0742979	0.0375453	0	0	0	0	0	0	0	0	0	0	0	0	0	0	0	0	0	0	0	0	0.056688	0.0398251	0	0	0	0	0	0
AC073321.1	3.02704	0	0	0	0	0	0	0	0	0	0	0	0	0	0	0	0	0	0	0.102654	0	0	0	0	0	0.208866	0	0	0.108612	0	0	0	0	0.101435	0	0	0	0	0	0	0	0.0773817	0.109405	0	0	0	0	0	0
AC073335.2	289.791	3.19309	2.71218	2.97674	2.14956	2.17569	2.53068	2.37981	2.43643	2.92666	3.09573	2.62348	2.34834	0.895786	1.09318	0.761204	0.849316	0.466427	0.675387	0.45729	0.694195	2.89364	2.36553	1.69741	2.54701	2.75202	2.32226	2.64679	0.781995	3.24608	2.78781	3.02518	2.4893	2.5969	3.38444	2.84632	2.63714	3.34689	0.903152	0.792534	0.903551	0.595279	0.540322	0.941568	2.69783	1.82204	2.55516	1.03531	1.09475
AC073342.1	7.05869	0	0	0	0	0.187736	0	0	0.206334	0	0.218393	0	0.127537	0	0	0	0	0	0	0.172553	0	0	0	0	0	0.303525	0	0	0	0.141667	0	0	0	0	0	0	0	0.655048	0	0	0	0.216957	0.182908	0	0.241589	0	0	0	0
AC073342.2	68.8639	0	0	0	0	0	0	0	0	0	0	0	0	0.0382063	0.0364879	0	0	3.35722	1.3732	0.978241	2.59178	0	0	0.115756	0	1.26348	1.45189	0.99052	1.97334	0	0	0	0	0	0	0	0	0	0.144577	0.2028	0	2.29233	2.31688	3.47262	0	0	0	0.908661	0.379184
AC073343.2	47.1549	0.783379	0.426902	1.02446	0.633268	0.387496	0.331713	0.143072	0	0.44607	0.494389	0	0.575274	0	0.149052	0.171282	0	0.372921	0.141482	0	0.264301	0.673649	0.897134	0.502862	1.61846	0.138673	0.146909	0	0.433319	0.631324	0	0	0.540873	0.248807	0.709464	0.554634	0	0.289778	0	0.446625	0	0.41073	0.72204	0.898155	0.790773	0.993547	0.524459	0	0
AC073352.1	8.10734	0.175343	0	0	0	0	0.130142	0	0	0	0	0	0.16054	0	0	0.370264	0	0	0	0	0	0	0	0	0.182356	0.149955	0.159025	0.171359	0	0	0	0.604181	0	0	0	0	0	0	0.172561	0	0	0.11101	0	0	0.147581	0	0.118196	0.476071	0.130771
AC073359.1	7.32228	0	0	0	0	0	0	0	0	0	0	0	0	0	0	0	0	0	0.437337	0.423938	0.14192	0	0	0	0	0	0.151442	0.326275	0	0	0	0	0	0	0	0	0	0	0	0	0	0.211602	0	0.944643	0	0	0	0.454127	0
AC073370.1	1.70175	0	0	0	0	0	0	0	0	0	0	0	0	0	0	0.174547	0	0	0	0	0	0	0	0	0	0.141332	0	0	0	0	0	0	0	0	0	0	0	0	0.162621	0	0	0	0	0	0	0	0	0	0
AC073389.1	65.7369	0.846707	0.544364	1.04056	0.738399	1.23716	0.980238	0.672048	1.10722	0.92776	0.293181	0.298847	0.60552	0.297906	0.0945435	0.301742	0.331749	0	0	0	0	0.587556	0.453216	0.298862	0.196998	0.0812466	0.342452	0.0919781	0.0844119	1.15904	0.497913	0.32301	1.19959	0.629395	0.71386	0.568864	0.660748	0.353373	0.560452	0.439149	0.550155	0	0	0	0.636584	0.344608	0.575164	0.0868444	0.140649
AC073389.3	41.2984	0.461541	0.669486	0.200659	0.30213	0.183872	0.572831	0.20661	0.303118	0.108402	0.560262	0.0814967	0.141588	0	0.154781	0	0	0	0	0	0	0.160162	0.148253	0	0	0.599141	0.140105	0.300855	0.13824	0.475231	0.20361	0	0.327552	0.257359	0.468338	0.466315	0.308576	0.337698	0	0	0.225303	0	0	0	0.651301	0.352422	0.314034	0	0.23012
AC073517.1	11.4223	0	0.150836	0.101919	0.154536	0	0	0	0	0	0	0.166956	0	0.166645	0	0	0.185515	0	0.552602	0.534964	0.26875	0	0	0	0	0	0	0	0.141009	0	0	0	0	0	0	0	0.158806	0	0	0.147359	0	0.200529	0	0.447712	0	0	0	0	0
AC073525.1	1.11687	0	0	0	0	0	0	0.138986	0	0	0	0	0	0	0	0	0	0	0	0	0	0	0	0	0	0	0	0	0	0	0	0	0	0.131341	0	0.188306	0	0	0	0	0	0	0	0	0	0	0	0	0.117266
AC073529.1	25.2611	0.443188	0	0.18592	0.312716	0.574354	0.438983	0.340479	0.285816	1.26985	0.0446175	0.156153	0.135449	0.311662	0.0430975	0	0.173485	0.17378	0	0	0	0.307393	0.426787	0	0.307973	0	0.116942	0	0.131954	0.132802	0.390638	0.146429	0.902169	0.123472	0.0654439	0.17725	0	0.0269017	0.583272	0	0	0	0	0	0.271018	0	0.0998416	0	0.35901
AC073534.2	13.9543	0	0.258617	0.175215	0	0	0	0	0	0	0.563418	0	0	0	0	0	0	0	0	0	0	0	0	0.570634	0	0	0.249111	0.808256	0.243873	0.274867	0.485401	0	0	0	0	0.162441	0	0	0	0	0	0	0	0	0	0	0	0.731691	0.205194
AC073569.1	44.7546	0.590871	0.113527	0.536451	0.347411	0.847959	0	0	0.806283	0.499234	0.489904	0.250062	0.217038	0.374098	0.118572	0.125869	0	0	0.10389	0.0999798	0.100657	0.983855	0.227667	0.499009	0.740883	0	0	0	0	0.72498	0.208407	1.21848	0.200391	0.197599	0.535788	0.427216	0.474587	0.885531	0.234044	0.110282	0.689408	0.226205	0.106581	0	0.698659	0.216252	1.12128	0	0
AC073575.1	1.67991	0	0	0	0	0	0.204719	0	0	0	0	0	0	0	0	0.146267	0	0	0	0	0	0	0	0	0	0	0	0	0	0	0	0	0	0	0.207467	0	0	0	0	0	0	0	0	0	0	0	0	0	0
AC073578.1	2.68858	0	0	0	0	0	0.134506	0	0	0	0	0	0	0	0	0	0	0	0	0	0	0	0	0	0	0	0	0	0.161461	0	0	0	0	0	0	0	0	0	0	0	0	0	0	0	0	0	0	0	0
AC073592.1	4.982	0	0	0.0346624	0	0	0.0394844	0	0.21007	0	0.0552498	0	0	0.111897	0.0533841	0.0570054	0.0623176	0.0622786	0	0	0	0.110329	0.204255	0	0.0556579	0.0459842	0	0	0	0	0.0467597	0	0	0	0	0	0.0530959	0.0333092	0.105682	0.0989854	0	0.0341109	0	0	0.0898425	0.0485847	0	0	0
AC073611.1	17.1898	0	0	0	0	0	0	0	0	0	0	0	0	0	0	0	0	0	1.25779	1.6735	0	0	0	0	0	0	0	0	0	0	0	0	0	0	0	0	0	0	0	0	0	0	1.70037	0	0	0	0	0	0
AC073655.1	11.7919	0.181256	0	0	0.17709	0	0.134506	0	0	0	0	0	0	0	0	0.191205	0.212739	0.213273	0	0.153474	0	0	0.174496	0	0.188414	0.464715	0.164349	0.354268	0	0.183391	0.159698	0	0.15266	0	0	0	0	0.224913	0	0	0	0.229326	0	0.511691	0	0	0	0	0.135161
AC073834.1	1.64472	0	0	0	0	0	0	0	0	0	0	0	0	0	0	0.193287	0	0	0	0	0	0	0	0	0	0	0.35748	0	0	0	0	0	0	0	0	0	0	0	0	0	0	0	0.15217	0	0	0	0	0	0
AC073842.1	11.7811	0	0	0	0.653091	0.403717	0	0	0	0	0.341918	0	0	0	0	0	0	0	0.287288	0	0	0	0	0	0	0	0.909667	0	0	0.33238	0	0	0.418684	0	0	0.3931	0	0	0	0	0	0	0.599345	0	0	0	0	0	0
AC073842.2	82.2411	1.02134	0.791323	0.839269	0.428363	1.39653	0.75878	0	0.564834	1.66856	0.452469	0.308468	0	0.46173	0	0.154742	0	0.171632	0	0.123484	0.24829	0.910807	0.70254	0	0	0	0.529942	1.31092	0.465894	1.33641	0.514431	0	1.23342	0	1.09729	0.936297	0.879595	1.46599	0.432138	0.136107	0.84884	0.0927418	0.131364	0	1.47626	0	1.316	0	0
AC073862.1	2.03436	0	0	0	0	0	0	0	0	0	0	0	0	0	0.206024	0	0.286105	0	0	0	0	0	0	0	0	0	0	0	0	0	0	0	0	0	0	0	0	0	0	0	0	0	0	0	0	0	0	0	0.181697
AC073869.3	119.121	1.57386	1.18656	1.14055	0.770221	0.171176	0.265767	0	0.138572	0.201392	0.295878	0.302518	0.196825	0.880443	1.43329	1.74581	1.16225	1.12202	1.29535	0.908154	1.2987	0.595456	0.849702	0.627336	0.402828	2.25188	1.53755	1.46838	2.68482	1.11689	1.28223	0.410242	0.342801	0.338838	0.107655	0.472411	0.0838527	0.193084	0.82424	1.04553	0.832628	0.894636	1.69642	1.55792	0.502744	0.348789	0.612692	1.34847	2.0114
AC073878.2	1.43679	0	0	0	0	0	0	0	0	0	0	0	0	0	0	0	0	0	0	0	0	0	0	0	0	0	0	0	0	0	0	0	0	0	0	0	0	0	0	0	0	0	0	0	0	0	0	0	0
AC073896.3	19.3732	0.218784	0.413858	0.280042	0.213401	0.262084	0.648683	0.191734	0	0	0	0	0	0	0	0.229516	0	0	0	0	0	0	0.842249	0.228019	0.0566824	0.186177	0	0.427581	0	0.220029	0.770744	0	0.367137	0.365469	0	0	0	0	0	0.203882	0	0	0	0	0	0	0	0.196009	0
AC073934.1	3.02041	0.180152	0	0.11587	0	0	0	0	0	0	0	0	0	0	0	0	0	0	0	0	0.153091	0	0	0	0	0	0	0	0	0	0.158727	0	0	0	0	0	0	0	0.177202	0	0	0	0	0	0	0	0	0	0
AC073957.1	1.15023	0	0	0	0	0	0.119239	0	0	0	0	0	0	0	0	0	0	0	0	0	0	0	0	0	0	0	0	0	0	0	0	0	0	0	0	0	0	0	0	0	0	0	0	0	0.135271	0	0	0	0
AC073957.2	181.594	0	0	0	0	0	0	0	0	0	0	0	0	0	0	0	0	0	0	0	0	0	0	0	1.96829	22.3722	3.40691	3.75073	0	0	0	0	0	0	4.06831	0	0	0	0	0	0	0	0	0	0	0	0	8.26101	16.2511
AC073957.3	148.658	0	0	0	0	0	0	0	0	0	0	0	0	3.73386	3.57503	0	0	1.07742	1.0311	1.2788	1.42587	3.76347	4.86957	3.53667	4.37048	0	0	2.19891	0	0	0	0	0	0	0	0	0	0	4.16139	3.81759	4.16446	1.0422	1.0329	0.745713	4.57375	3.75311	3.95968	0	0
AC074011.1	5.03132	0	0	0	0	0	0	0	0	0	0	0	0	0	0	0.151451	0	0	0.12506	0	0	0	0	0	0	0	0	0	0	0	0	0	0	0	0	0.0856898	0	0	0.422887	0	0	0	0.3856	0	0	0	0	0.130193	0
AC074029.3	138.46	0.403742	1.49017	1.77128	0.782869	0.9711	1.19264	1.03662	1.47196	1.70119	1.63442	0.424491	0.731683	0	0.398864	1.65486	0.47275	1.42897	0.684512	0	1.7075	2.51917	1.55366	3.70585	2.06153	0.337364	0	0	0	0	2.48647	1.41204	2.00086	0.336563	1.16947	1.63871	1.63773	3.19168	0.388759	0.751456	0	0	1.79474	0	4.03343	2.93303	2.9336	0.348219	0
AC074032.1	4.66048	0	0	0	0	0	0	0	0	0	0	0	0	0	0	0	0	0	0	0	0	0	0	0	0	0	0	0	0	0	0	1.65673	0	0	0	0	0	0	0	0	0	0	0	1.66382	0	0	0	0	0
AC074050.4	110.049	1.45308	1.84859	1.04099	1.89465	3.09148	1.19887	1.5696	2.02336	3.86215	0.333304	1.3647	3.55026	0	0	0	0	0	0	0	0	1.34362	1.08821	1.86448	2.52153	0	0	0	0	1.14722	0.711423	1.11194	1.36262	0.404772	0.968811	3.18995	3.08356	1.70632	0	0	0	0	0	0	1.90405	1.03249	0.980782	0	0.361367
AC074131.1	8.34983	0	0.590024	0.804099	0	0	0	0	0	0	0	0	0	0	0	0	0	0	0	0	0	0	0	0	0	0	0	0	0	0	0	0	0	0	0	0	0	0	0	0	0	0.792536	0	0	0	0	0	0	0
AC074135.1	2.90917	0	0	0.0963685	0.14601	0	0	0	0	0	0	0	0	0	0	0	0	0	0	0	0	0	0	0.607513	0.148839	0	0	0	0	0.151781	0.131526	0	0	0	0	0	0	0	0	0	0	0	0	0	0.125792	0	0	0	0
AC074138.1	19.2164	0.103999	0.15146	0.238182	0.255607	0.0621242	0.232534	0.280415	0	0.293245	0.0542334	0.275679	0.0958391	0	0.0524004	0	0	0	0	0	0	0.758031	0.10024	0.221431	0.218533	0.0902787	0.28443	0.406809	0.0468236	0.537702	0.229479	0.178215	0.0444034	0.174017	0.317962	0.221474	0	0.163483	0	0.0971567	0	0.0334848	0	0	0.352746	0.143064	0.602901	0.048506	0
AC074183.1	72.5857	0	0	0.673731	1.08134	0	0.472573	0	0.95967	0	1.26148	0.667236	0.74615	0	0.435611	0	1.12355	0.112967	0	0	0.409495	0	0	0	0.602623	0.820199	1.44017	0	2.48979	3.39383	1.70835	0	1.82184	1.60278	1.74889	0.417778	0.783709	0.656131	0.413321	0.264156	0	0.122969	0.347055	0	0.348521	0	0	0.75519	0
AC074327.1	19.5852	0	0	0.185166	0	0	0	0	0	0	0	0	0	0	0	0	0	0	0	0	0	0	0	0	0	0.985858	0.263617	0.570555	0.773799	0	0	0	0	0	0	0	0	0	0	0	0	0	0	0	0	0	0	0.25735	1.52047
AC074366.1	6.94666	0	0	0	0	0.415436	0.22124	0.298048	0	0.215962	0	0	0	0	0	0	0	0	0	0	0	0	0	0	0	0	0	0	0	0	0	0	0	0.0724485	0.131633	0.0524384	0	0.155441	0	0	0	0.0555149	0	0	0	0	0	0	0
AC074387.1	3.34398	0.0900615	0	0.0586277	0.176752	0.10766	0	0.160938	0.0442103	0.0634436	0	0.0476874	0.248481	0	0	0	0	0	0	0	0	0	0	0	0	0	0.0819714	0	0	0	0.0397234	0	0.0765908	0.0753182	0	0.0272449	0.0451761	0	0	0	0	0	0	0	0	0	0	0	0
AC074389.2	3.12372	0	0	0	0	0	0	0	0	0	0.224652	0	0	0	0	0	0	0	0	0	0	0.454971	0	0	0	0	0	0	0	0	0	0	0	0	0	0	0.220298	0	0.214332	0	0.631936	0	0	0	0	0	0	0	0
AC078778.1	66.5053	0.936185	0.600936	0.878627	0.408018	0.746239	0.69651	0.463705	0.305274	0.146518	0.43181	0.330321	0.573562	0	0.104467	0	0.122248	0	0	0	0	0.649593	0.300639	0.440038	1.52346	0.448617	0.756963	0.610153	0.559522	0.639682	0.642195	1.07189	1.14828	0.260938	1.10313	0.690863	0.104396	0.715572	0	0	0	0.066501	0	0	0.967225	0.57134	0.917721	0.383145	0.699599
AC078788.1	6.60897	0	0	0	0	0	0	0	0	0	0	0.133834	0.116139	0.133501	0.126886	0	0	0	0	0	0	0.263332	0.121871	0.266857	0.264238	0	0	0	0.339649	0.12919	0	0	0.107183	0	0	0.0761425	0	0.157885	0	0.118063	0	0	0	0	0.53405	0.231471	0.171371	0.231738	0.377962
AC078788.2	4.86614	0	0	0.174434	0	0	0	0.238637	0	0	0	0	0	0.289069	0	0	0	0	0	0	0	0.570543	0.264024	0.284045	0	0	0	0.268175	0	0	0	0	0	0	0	0	0	0	0	0	0	0	0	0	0.459395	0	0	0	0
AC078795.2	39.7396	0.452125	0.60683	0	0.808271	0.310318	0.530876	0.692933	0.292668	0.373372	0.289877	0.335163	0	0	0	0.364059	0.104137	0.288332	0.190453	0.116102	0.222531	0.129186	0	0.231618	0.319657	0.540137	0.203626	0.456697	0.150095	0	0.601292	0.374139	0.554449	0.338057	0	0.250776	0.132006	0	0.0799994	0	0.155526	0	0	0	0	0.221361	0.182079	0.950271	0.743333
AC078795.3	25.3383	0	0	0	1.72351	0	0	0	1.35485	0	0	0.859113	0	0	0.559997	0.828191	0	0	0.440644	0.314821	0.567643	0	0	0	0	0	0	0	0	0	0	0	0	1.04444	0	0	0	0.67002	0	0	0.469518	0.286001	0	0	0	0	0	0	0.74732
AC078802.1	12.477	0.087396	0.11951	0.207072	0.19172	0	0.0650585	0.0781196	0.171726	0.123138	0.181686	0.350338	0.277004	0	0.0878664	0	0.10274	0	0	0	0	0.545852	0.394773	0.248279	0.704872	0	0	0	0	0	0.171167	0	0	0.219273	0	0.360572	0.175343	0.209189	0	0	0	0	0	0	0.391344	0.130318	0.152268	0	0
AC078845.1	42.1612	0.104388	0	0.213305	0.240981	0	0.304618	0.384133	0.48304	0.345903	0.510592	0.953445	0.546466	0	0	0.222848	0	0	0	0.245643	0.0889631	0.340725	0.236541	0.547181	0.85758	0	0.258719	0.344517	0.14699	0	0.216571	0.717132	0.278595	1.02655	0	0.732965	1.94459	0.474225	0	0.382031	0.30491	0	0.221903	0	1.92336	1.94975	0.278244	0	0.388133
AC078846.1	49.5614	0.614861	0.509333	0.393494	0.437499	0.26509	0.503564	0.471381	0.39398	0.361474	0.509797	0.317372	0.268193	0.315814	0.267535	0.268344	0.281479	0.0802838	0.0304891	0.101007	0.0767057	0.90733	0.452894	0.438814	0.589818	0.171419	0.499178	0.417666	0.254704	0.542702	0.392189	0.262923	0.366333	0.350246	0.473542	0.460225	0.393217	0.566402	0.402304	0.335307	0.37776	0.0497942	0.0620436	0.0496026	0.740556	0.580427	0.783708	0.169125	0.319986
AC078881.1	29.295	0.207353	0.346369	0.427736	0.320689	0.353775	0.265132	0.454179	0.413617	0.167116	0.278646	0.565769	0.218643	0.0938729	0.179365	0.159951	0.13943	0	0	0.0250328	0	0.1234	0.485473	0.347878	0.218262	0.025785	0.0270304	0.202801	0.0534487	0.584219	0.15692	0.304274	0.532476	0.470979	0.136378	0.361673	0.356019	0.373395	0.0888643	0.027683	0.0871713	0.0191346	0	0	0.25152	0.326245	0.30369	0.194511	0.155294
AC078883.1	45.6898	0	6.71825	8.18374	0	0	0	0	0	0	0	0	0	0	0	0	0	0	0	0	0	0	0	0	0	0	0	0	0	0	0	0	0	0	0	0	0	0	0	0	0	0	0	0	0	0	0	0	0
AC078906.1	1.52684	0	0	0	0	0	0	0	0	0	0	0.0991433	0	0	0	0	0	0	0	0	0	0	0	0	0	0	0.0852074	0.0915409	0	0	0	0	0.0795959	0	0	0	0.187885	0.0586182	0	0	0	0	0	0	0	0	0.0636058	0	0.0699908
AC078925.1	2.533	0	0	0.0951903	0	0	0	0	0	0	0	0	0	0	0	0	0	0	0	0	0	0.306627	0	0.154982	0.460822	0	0	0	0	0	0	0	0	0	0	0	0	0	0	0	0	0	0	0	0	0	0.697172	0	0
AC078942.1	3.79471	0	0	0	0.137073	0	0	0	0	0	0	0	0	0	0	0	0	0	0.245467	0	0.715016	0	0	0	0	0.240507	0.127178	0	0.500611	0	0	0	0	0	0	0	0	0	0.13833	0	0	0.178153	0	0	0	0	0	0	0
AC078960.1	11.391	0	0	0	0	0	0	0	0	0	0	0	0	0	0	0	0	0	0	0	0	0	0	0	0	0	0	0	0	0	0	0	0	0	0	0	0	0	0	0	0	0	0	0	0	0	0	0	0
AC078962.3	2.82202	0	0	0	0	0	0	0	0	0	0	0	0	0	0	0	0	0	0	0	0	0	0	0	0	0	0	0.183311	0	0	0.165258	0	0.157884	0	0	0	0	0	0	0	0	0.118564	0	0	0	0	0	0	0.0349637
AC078962.4	14.0848	0	0	0	0	0	0	0	0	0	0	0	0	0	0.636824	0	0	0	0.536164	0	0	0	0	0	0	0	0	0	0.563783	0	0	0	0.528989	0.538869	0.918131	0	0	0	0	0	0	0.39241	0	0	0	0	0	1.07647	0
AC078993.1	7.4587	0	0	0.131987	0	0	0	0	0.0670493	0	0	0	0	0.434038	0.260887	0	0	0	0	0	0	0	0	0	0	0.175459	0	0	0	0	0	0	0	0	0	0	0	0.042625	0.201936	0.383759	0	0.129802	0	0	0	0	0	0	0.306826
AC079031.2	14.2578	0.39569	1.77008	0.170755	0	0	0.294109	0	0	0	0.955648	0	0	0	0.132223	0	0	0	0	0	0	0	0.127035	0	0.275326	0	0.83885	0	0	0	0	4.08234	0	0.110257	0.198865	0	0	0.246739	0	0	0	0	0	0.375335	0	0	0.178551	0	0
AC079035.1	8.18724	0.0867541	0	0.113	0	0.103701	0	0	0.0852464	0.122235	0	0.0918822	0	0	0	0	0	0.204016	0.0765985	0.0733678	0.147972	0.36123	0	0.27585	0	0	0	0	0	0.089178	0	0	0	0	0	0.105029	0	0.108704	0.086206	0	0	0	0	0	0.220231	0.0794649	0.0589727	0	0
AC079070.1	1.27917	0	0	0	0	0	0	0	0.441473	0	0	0	0	0	0	0	0	0	0	0	0	0	0	0	0	0	0	0	0	0	0	0	0.25732	0	0	0	0	0	0	0	0	0	0	0	0	0	0	0	0
AC079089.1	17.4207	0	1.38205	0	0	0	0	0	0	0	0	0	0	0	0	0	0	0	0.355537	0.0755915	0	0	0	0	0	0	0.0899296	0.195652	0.278881	0	0.892642	0	0	0	0	0	0	0	0	0	0	0.114515	0	0	0	0	0	0	0.380186
AC079148.1	31.8701	0.6343	0.437174	0.471865	0.266748	0.108322	0.60702	0.161912	0.266852	0.382994	0.376638	0.287875	0.0833329	0	0.182165	0.290788	0	0	0	0	0	0.188645	0.174616	0.479972	0.189799	0	0.164945	0.354372	0.487965	0.558509	0.239801	0.31107	0.61645	0.22734	0.137597	0.274099	0	0.283737	0	0	0	0	0	0	0	0.165979	0.123148	0.418591	0.135483
AC079171.1	4.52708	0	0	0	0	0	0	0	0	0	0.0822713	0	0	0	0	0	0	0	0.139805	0	0	0	0	0	0	0.0684252	0.288064	0.154656	0.355254	0	0	0	0	0	0	0	0	0	0.471921	0	0	0.101472	0	0	0	0	0	0.0732772	0
AC079174.2	66.0132	0.190434	0.494666	0.312393	0.281107	0.265351	0.189375	0.171699	0.253105	0.179054	0.298502	0.202055	0.0585611	0.871693	0.512422	0.44545	0.485518	0.41035	0.367092	0.160936	0.352643	0.0661089	0	0.169383	0	0.911485	0.723994	0.869174	0.515328	0.197605	0.588458	0.543419	0.244459	0.0265595	0.340834	0.213071	0.095372	0.299996	1.14232	0.978801	0.840439	0.368932	0.402946	0.367287	0.134732	0	0.151821	0.803455	0.380305
AC079193.2	7.27951	0.0277955	0.189647	0.10949	0.109434	0.0663908	0.124401	0.0752291	0.0554718	0	0.232455	0	0	0.0293624	0	0	0	0	0	0	0	0	0.187579	0.0296823	0.234099	0.0242007	0.101463	0	0.0501612	0.259755	0.0245415	0.190328	0.0713922	0.046521	0.12801	0.0339467	0	0.0350441	0	0	0	0	0	0	0.141623	0.051025	0	0.0260861	0
AC079209.1	68.9621	0.271426	0.158698	0.2724	0.325482	0	0.134687	0	0	0.234204	0.0940165	0.175845	0.0832059	0.382013	0.990539	0.351969	0	2.61205	1.93067	2.00554	1.73468	0	0	0.174637	0	0.781695	0.383183	0.412796	1.32255	0	0.159623	0.573325	0	0	0	0.0547368	0	0.103429	0.613305	0.732807	1.01249	2.58691	1.16606	1.93151	0	0	0	1.7768	0.248342
AC079209.2	11.1138	0	0	0	0	0.268047	0.165822	0	0.424776	0.62908	0	0	0.408712	0	0	0	0	0	0	0.189555	0.379716	0	0	0	0	0	0	0	0	0	0	0	0	0.186866	0	0.132774	0	0.138231	0	0	0	0	0	0	0	0.20398	0	0	0
AC079210.1	1.10867	0	0	0	0	0	0	0	0	0	0	0	0	0	0	0	0	0	0	0	0	0	0	0	0	0	0	0	0	0	0	0	0	0	0	0	0	0	0	0	0	0	0	0	0	0	0	0	0
AC079298.1	1.11626	0	0.16471	0	0.0342583	0	0.0178964	0	0	0	0	0	0	0	0	0	0	0	0	0	0	0	0	0	0	0.0353634	0	0	0	0	0.0718234	0	0	0.0416763	0	0	0	0	0	0	0	0	0	0	0	0	0	0	0
AC079298.3	1.63744	0	0	0	0.155597	0	0	0	0	0	0	0	0	0	0	0	0	0	0	0	0	0	0	0	0	0	0	0.0713142	0	0	0	0	0	0	0.215684	0	0	0.0457594	0	0	0	0	0	0	0	0	0	0	0
AC079313.2	9.02649	0	0	0	0	0	0	0.303159	0.330331	0.241669	0.177138	0	0	0	0	0	0	0	0	0	0	1.07205	0.143336	0	0.178699	0	0.155813	0	0.153133	0	0	0	0.579273	0.248807	0	0.17856	0	0	0	0	0	0	0.133988	0	0.14461	0	0.100586	0.311189	0.256246
AC079315.1	61.9841	0.259164	0.497045	0.33562	0.380738	0.309994	0	0.805544	0.503735	0.182439	0	0.2741	0.475692	0.410154	0.129922	0.137776	0.152221	0	0.227483	0.109647	0.110325	1.3484	1.4977	1.50255	0.811638	1.11424	0.58872	0.886641	0.695513	0.132239	0.22849	0	0.548669	0.541621	0.195452	0.31178	0.910982	0.0808222	0	0.120907	0	0.0825507	0.116786	0	1.53114	0.592578	1.31592	3.20157	1.35467
AC079322.1	37.9497	0.305131	0.23666	0.119651	0.299847	0.291675	0.409225	0.273861	0.54331	0.688193	0.254373	0.32344	0.337267	0.386643	0.122921	0.0655816	0.143547	0.0717428	0.0540743	0.103185	0.0520971	0.508317	0.176448	0.0648931	0.128139	0.582083	0	0.0596754	0.183033	0.44105	0.269281	0.418466	0.260305	0.408413	0.465719	0.296655	0.305872	0.230018	0.121627	0.114006	0.179025	0.0392482	0.0552379	0	0.103439	0.179037	0.249513	0.113596	0.0456622
AC079328.3	3.16318	1.38155	1.12939	0	0	0	0	0	0	0	0	0	0	0	0	0	0	0	0	0	0	0	0	0	0	0	0	0	0	0	0	0	0	0	0	0	0	0	0	0	0	0	0	0	0	0	0	0	0
AC079336.5	7.60043	0	0	0.0167702	0	0.0609919	0.323842	0.0460922	0.0509929	0	0.133504	0	0.0706976	0.242787	0.0773331	0.137978	0.150258	0	0	0.0215789	0.0436603	0.0531915	0.0246193	0	0.0268887	0.111198	0.186449	0.158182	0.0921852	0	0	0	0.0656049	0.0213702	0.156868	0.0467966	0	0.0161015	0.0894156	0.0715987	0	0.0495144	0.0463318	0.0739526	0.0650643	0	0	0.191834	0.0382544
AC079340.1	1.38004	0	0	0	0	0	0	0	0	0	0	0	0	0	0	0	0	0	0	0	0	0	0	0	0	0	0	0	0	0	0	0	0	0	0	0	0	0	0	0	0	0	0	0	0	0.140259	0.103676	0	0
AC079340.2	17.7162	0	0	0	0.17602	0.251811	0	0.158772	0.20023	0.295612	0	0.221817	0.549207	0	0.389774	0.220828	0	0	0.182546	0	0	0	0	0	0	0	0	0	0.373712	0	0.185177	0.620887	0.17655	0.351226	0.312844	0.124999	0.181186	0.727383	0.383347	0.195942	0	0	0.161864	0	0.35318	0.32895	0.48553	0	0.291008
AC079354.3	2.84046	0	0	0	0	0	0	0	0	0	0	0	0	0	0	0	0	0	0	0	0	0	0	0.414399	0	0.339545	0	0	0	0	0	0	0	0	0	0	0	0	0	0	0	0	0	0	0	0	0	0	0
AC079385.2	2.27926	0	0	0	0	0	0	0	0.083449	0	0.176506	0	0	0	0	0	0	0	0	0	0	0	0	0	0	0	0	0.0829932	0	0	0.14977	0	0	0.141984	0	0	0.0851471	0.0531905	0	0	0	0	0	0	0	0	0.115423	0.0785354	0
AC079385.3	6.85178	0.0920262	0.0887772	0	0	0.440048	0	0	0.180607	0.129651	0.286842	0.0974491	0.16925	0	0	0	0	0	0	0	0	0	0	0	0	0.0794942	0.167505	0	0.0825848	0	0	0	0.0782451	0.15392	0	0.0556623	0	0.115246	0	0	0	0	0	0	0.0778467	0	0.0625251	0	0.275178
AC079466.1	3.65197	0	0	0	0	0	0	0	0	0	0	0.117038	0	0	0	0	0	0	0	0	0	0	0	0.427521	0	0	0	0.094353	0	0	0	0	0	0	0	0	0.0137959	0	0	0	0	0	0	0	0.0234241	0.0253092	0.0188657	0	0
AC079584.2	33.6819	0.509409	0.323611	0.218724	0.331975	0.812948	0.252105	0.299764	0	1.1945	0.700537	0.179363	0	0	0	0	0	0	0	0.143754	0.144351	0	0.490458	0.356147	0.176674	0.145311	0.462104	0	0	0	0.149627	0.584943	0.286367	0.70945	0.508738	0	0	0.316418	0	0	0	0	0	0	0.142965	0.155082	0.229043	0.153879	0.126657
AC079610.2	53.1919	2.82437	2.28107	1.75958	1.43958	0.675489	0	0.603513	0	0	0.351436	0.4782	0.207546	0	0	0	0	0	0	0	0	0.470305	0.870643	0.358029	0.354295	0.194681	0.308179	0.552201	0.404817	2.31231	0.498133	0.388202	0.0958408	0.377832	0	0.0681222	0.226821	0.0705858	0	0	0	0	0	0	0.286342	0.620328	0.153211	0.207605	0.253207
AC079630.1	380.032	1.65939	1.6842	1.43564	1.77166	0	0	0	0	0	0.0368819	0.0749126	0.0976955	2.08841	3.49051	2.62856	2.86643	6.63972	13.3747	12.8428	8.14612	0.0735366	0.102107	0.339	0.0371461	5.31309	6.28088	6.66428	7.16339	1.97711	1.68316	1.69284	0.0302032	0	0	0	0.035367	0.088065	3.14023	3.53017	2.28448	9.68506	9.31473	11.3706	0	0	0	5.09314	2.98745
AC079630.2	111.039	0	0.0644881	0	0.0325802	0	0	0	0	0	0	0	0	0.10492	0.100218	0.250158	0.194794	1.67336	6.83268	5.06458	2.77299	0	0	0.0706654	0	1.44041	1.93332	2.2991	2.15004	0	0	0	0	0	0	0	0.0331642	0	0.0661918	0.123761	0.1948	1.6674	1.83132	4.69242	0	0	0	1.24126	0.520676
AC079760.2	1.02912	0.127622	0	0	0	0	0	0	0	0	0	0	0	0.134653	0	0	0	0	0	0	0	0	0	0	0	0	0	0	0	0	0.11252	0	0	0	0	0	0	0	0	0	0	0	0	0	0	0	0	0	0
AC079766.1	8.56471	0	0	0	0	0	0	0	0	0.638699	0	0	0.207454	0	0	0.476056	0	0	0	0	0	0	0	0	0	0	0.20562	0.221986	0.604941	0	0.200058	0	0	0.189725	0	0	0.45761	0.140303	0	0	0	0	0	0	0	0.207086	0	0	0
AC079776.2	2.27903	0	0	0	0	0	0	0	0	0	0	0	0	0	0	0	0	0	0	0	0	0	0	0	0	0	0	0	0	0.303562	0	0	0	0	0	0	0	0	0	0	0	0	0	0	0	0	0	0	0
AC079779.1	2.17038	0	0	0	0	0	0	0	0	0	0	0	0	0.0135422	0	0	0	0	0	0	0	0.0801034	0.33368	0.164563	0.189147	0	0	0	0.0115801	0	0	0	0	0	0	0	0	0	0	0	0	0	0	0	0.152519	0.0117707	0.00877448	0.0120745	0.00960409
AC079793.1	6.47684	0	0	0	0	0	0	0	0	0	0.112259	0	0	0.114203	0	0	0	0.254522	0.0952641	0.457706	0.0922095	0.225252	0	0.114383	0	0	0	0	0.193957	0	0	0	0	0.0904817	0	0.130594	0.108617	0	0	0	0	0.138283	0	0	0	0.0990474	0	0	0
AC079906.1	1.06553	0.0911738	0	0	0	0	0	0	0	0	0	0	0.083845	0	0	0	0.214348	0	0	0	0	0	0	0	0	0.0787661	0.16596	0	0	0	0	0	0	0	0	0	0	0	0	0	0	0	0	0	0	0	0	0.0842236	0
AC079921.2	137.284	3.48739	1.94423	2.89338	2.80295	2.21113	0.608474	1.08079	1.56494	0.865384	0.210899	0.865869	0.375079	0.648748	0.614113	1.07817	0.48136	0.241425	0.712954	0.521258	0.69671	0	0.394902	0.214167	1.48979	0.524508	0.371664	0.200463	0.182395	3.72161	2.71041	4.24708	2.06827	0.685445	0.916527	0.48822	0.206473	0.126971	0.402502	0.764805	0.593285	0.388091	0.552143	0.576937	1.2065	0.748533	0.413684	0.737456	0.152884
AC079922.2	240.394	0.445784	0.651338	0.77305	0.219345	3.30861	3.89473	2.55507	2.85657	2.64959	4.52525	2.70278	1.99751	0.807242	0.706854	0.618763	0.636961	0.0748505	0.113315	0.107638	0.108856	3.38246	4.38963	2.58291	2.21171	1.27465	2.44048	1.74397	0.689321	0.330401	0.196787	0.218072	2.80672	3.35732	1.41657	2.62338	2.998	2.26726	0.986838	0.981966	0.936832	0.0205622	0.115499	0.0921172	3.1629	3.5359	2.13235	1.52251	1.62152
AC079949.1	3.41334	0	0	0	0	0	0	0	0	0	0	0	0	0	0	0	0	0	0	0	0	0	0	0.366444	1.47214	0	0	0	0	0	0	0	0	0	0	0.41437	0	0	0	0	0	0	0	0	0.611054	0	0	0	0
AC079949.2	1.93652	0	0	0	0	0.0254994	0.0318635	0.019284	0	0.150609	0.0223364	0.0226643	0	0.0451181	0	0.023091	0	0	0	0	0	0	0	0	0	0	0.0194923	0.0208858	0.0192785	0	0	0	0.0914741	0.0178708	0.0328177	0	0.106911	0	0	0	0	0	0	0	0.0907021	0.0392082	0.0146063	0	0.0319927
AC079950.1	1.4558	0	0	0	0	0	0	0	0	0	0	0	0	0	0	0	0	0	0.129034	0	0	0	0.425724	0	0	0.0913113	0	0	0	0	0	0	0	0	0	0	0	0	0	0	0	0	0.132663	0	0.124238	0	0.099596	0	0
AC080013.4	20.956	0.245179	0	0	0	0	0.273441	0.108984	0.238703	0.172615	0.253998	0.129684	0.337641	0.129351	0.245933	0.260965	0.288049	0	0	0	0	0	0.236163	0	0.128047	0.105501	1.11423	0.119832	0.109728	0	0	0	0.31167	0.204972	0	0.14763	0	0.229549	0.24267	0	0	0	0	0	0.10351	0.224296	0.249147	0.11237	0.457796
AC080013.6	7.64214	0	0	0	0	0	0	0	0	0	0	0	0	0	0	0	0	0	0	0	0	0	0	0	0	0	0	1.03961	0	0	0	0	0	0	0	0	0	0	0	0	0	0	0	0	0	0	0	0	0.787188
AC080023.1	42.0475	0	0	0	0.0911437	0	0	0	0	0	0.0965082	0	0.0854198	0.686378	0.466805	0.298	1.63791	1.20157	1.14731	1.41421	0.712832	0	0	0	0	0.40118	0.760859	0.454107	1.0003	0.0953905	0	0.31893	0	0	0	0.0561804	0	0.0581617	1.10694	0.867263	1.35824	0.594799	0.587403	1.33021	0.0785773	0	0	0.171553	0.0694419
AC080038.1	2.46216	0	0	0	0	0	0	0	0	0	0	0	0	0.126537	0.0604965	0.193141	0.0703929	0	0	0	0	0	0	0	0	0	0	0	0	0	0	0	0	0	0	0	0	0	0	0.111943	0.17621	0	0	0	0	0	0	0	0
AC080038.2	17.1021	0	0.218178	0	0	0	0	0	0	0	0	0	0	0	0	0	0	0.54316	1.1987	0.978079	0.587842	0	0.222525	0	0	0	0	0	0	0	0	0	0	0	0	0	0	0	0	0	0	1.45008	0.207413	0.646302	0	0	0.154712	1.33986	0
AC080078.1	1.96448	0	0	0	0	0	0	0	0	0	0	0	0	0	0	0	0	0	0	0	0	0	0	0	0	0	0	0	0	0	0	0	0	0	0	0	0	0	0	0	0	0	0	0.679475	0.20373	0	0	0	0
AC080078.2	16.0164	0	0.168399	0	0	0	0.131304	0	0.169889	0	0	0	0.161968	0	0	0	0	0	0	0	0	0.368026	0	0	0	0	0.160443	0.172896	0.315301	0	0	0	0	0.147825	0	0.317063	0	0.109813	0	0.329916	0	0.33595	0.317976	0	0	0.48462	0.11924	0.480165	0.26388
AC080078.3	10.6377	0	0	0	0	0	0	0	0	0	0	0	0	0	0	0.209986	0.468413	0.2349	0	0	0	0	0.384264	0	0	0.170226	0	0	0	0	0	0	0	0	0	0	0.401736	0.247227	0.391869	0.186056	0	0.125965	0	0	0	0.182117	0.805465	0	0.446334
AC080112.2	104.388	1.19278	1.43341	2.85644	2.32277	0.365356	0.525823	0.967434	0.764079	0.605235	0.480512	1.04075	0.790196	1.39228	1.05167	1.85345	2.52482	0	0	0.0777108	0	0.446914	0.5319	1.66875	1.16142	0.160069	0.223753	0.492332	0.829537	1.04979	1.89437	1.46939	0.288583	0.795152	0.235158	0.48645	0.429811	0.965843	1.04203	1.08277	0.726254	0	0	0	0.442425	0.618892	0.251376	0.367715	0.477502
AC080129.1	1.31713	0	0	0	0	0	0	0	0	0	0	0	0	0	0	0	0	0	0	0	0	0	0	0	0	0	0	0	0.218967	0	0	0	0	0	0	0	0	0	0	0	0	0	0	0	0	0	0	0	0
AC080129.2	47.4629	1.12294	2.97132	2.01084	2.19009	0	0.166447	0.196658	0	0	0	0.236866	0	0.236701	0	0	0	0	0	0	0	0	0.216141	0	0.697909	0.190993	0.203301	0	0	2.25662	1.18673	0.775714	0	0	0	0	0.226185	0	0.439776	0	0.648359	0	0	0	0	0	0.150693	0	0
AC080162.1	43.7073	0	0.173447	0.234532	0	0.21833	0.848606	0.814998	0.526639	0.256535	0.563647	0.385139	0.333835	0.192299	0.546724	0	0	0.214591	0.15894	0.463268	0	0	0	0.190951	0.189559	0	0.519773	0.356452	0	1.68324	1.05434	0	1.07509	0.609506	0.545252	0.108862	1.1006	0.339413	0	0.170033	0	0	0	0	0	0.499474	0.122854	0	0.446727
AC082651.3	3.44674	0	0	0	0	0	0	0	0	0.0467996	0	0	0	0	0	0	0	0	0	0	0	0	0	0	0	0.115491	0.0302759	0.0324544	0	0	0	0	0	0.0277679	0.0508937	0.0202473	0.0332388	0.0627203	0	0.0930295	0.097618	0	0	0	0.0281702	0.0609046	0.0906908	0	0.124249
AC083798.2	267.781	0	0	5.85103	0	0	12.9439	0	0	0	11.352	0	0	0	0	0	0	0	7.50169	0	10.204	0	0	0	0	0	0	15.9152	0	0	0	0	0	0	0	0	0	0	0	5.61268	0	0	0	0	0	0	0	0	0
AC083805.2	8.3857	0	0	0	0.130614	0	0	0	0.129505	0.187782	0.276086	0	0	0	0.133703	0	0.15668	0	0	0	0.113547	0	0	0.140536	0	0.114643	0.484725	0	0	0	0	0	0.112909	0.1115	0	0.160377	0	0	0	0.124449	0	0.169859	0	0.379481	0	0	0	0	0.0995923
AC083809.1	10.3038	0	0	0.578212	1.96915	0	0	0	0	0	0	0	0	0	0	0	0	0	0	0	0	0	0	0	0	0.330646	0	0	0	0.803825	0	0	0	0	0	0	0	0	0	0	0	0	0	0	0	0	0	0	0.357775
AC083837.1	5.96157	0.22982	0.224258	0.0961067	0.16457	0	0	0	0	0	0	0	0	0.0441448	0.0210969	0	0.0245893	0	0	0	0	0	0	0	0	0	0.0190721	0.0817407	0	0.217199	0.202936	0.286039	0	0	0	0.0127713	0	0	0	0.019528	0	0	0	0	0	0	0	0	0.0469542
AC083843.1	5.03701	0	0	0.0564182	0.0850201	0	0	0	0	0	0	0	0.159366	0	0	0.0927216	0	0	0	0	0	0	0	0	0	0	0	0	0	0.0890492	0	0	0	0	0.131633	0.0524384	0	0.0542729	0.258242	0.242648	0	0	0	0	0	0	0	0	0
AC083843.2	33.2201	0.145566	0.246654	0.102192	0.334612	0.162211	0.217299	0.122918	0.194598	0.684607	0.223574	0.154561	0.376458	0.123045	0.166709	0.168213	0.0799654	0.0114042	0	0.0163978	0.0498075	0.242604	0.402368	0.207744	0.552527	0.220174	0.850844	0.882804	0.412194	0.26281	0.15427	0.564394	0.266395	0.064981	0.343732	0.487249	0.194287	0.704864	0.18479	0.0453607	0.257538	0.0251449	0.0264376	0	0.387749	0.196086	0.412019	0.329373	0.450882
AC083862.2	117.516	0	0	0	0	0	0	0	0	0	0	0	0	0	0	0	0	0	0	43.5108	0	0	0	0	0	0	0	0	0	0	0	0	0	0	0	0	0	0	0	0	0	0	0	0	0	0	0	0	0
AC083923.2	140.504	0.714433	1.60149	0.768066	1.00892	0.803596	3.8026	3.50593	1.98597	1.60569	2.78311	2.70692	5.23324	0	0	0	0	0	0.247294	0	0.151714	0	0	1.39268	0.371222	0.124609	0.323771	0.872308	0.606885	0.82621	1.24032	1.68007	2.57001	2.25352	3.30368	3.13752	1.38676	1.5106	0	0	0	0.179554	0.160413	0.504187	0.300452	0	0.191908	0	0.266259
AC083973.1	6.20753	0	0	0.0593428	0	0	0	0	0.0894869	0	0	0	0	0.384958	0	0	0.328145	0	0	0.118219	0	0	0.0878469	0	0	0	0	0.505849	0	0	0	0	0	0	0	0	0	0.0870387	0.403682	0.766098	0	0.116784	0	0	0	0	0	0	0
AC084018.2	926.067	0	0	0	0	26.3175	47.4218	27.0835	21.1764	17.7362	42.846	0	0	0	0	0	0	0	0	0	0	0	0	0	0	0	0	0	0	4.98653	0	0	31.7604	13.4678	47.6121	13.6388	0	27.4408	0	0	0	0	0	0	0	0	0	0	0
AC084024.1	27.4091	0.390459	0.374393	0.252805	0.254937	0	0	0.115575	0.252941	0.366482	0.134738	0.275303	0.477774	0.13732	0	0.138371	0	0.306171	0	0.220262	0	0.948031	0.752146	0.274374	0.407588	0	0	0	0	0.132809	0.114747	0	0.220421	0	0.392589	0.313128	0.130716	0.405868	0	0.242877	0.379194	0.0829079	0.117297	0	0.988608	0.119035	0.528657	0	0
AC084026.1	7.00303	0	0	0	0	0	0	0	0	0	0	0	0	0	0	0.15779	0.349586	0.175094	0.130308	0.251955	0.379899	0	0	0	0	0	0	0	0.664694	0	0	0	0	0	0	0	0	0	0.146902	0	0	0.0945729	0	0	0	0	0	0	0
AC084026.2	11.3348	0	0.119387	0.161207	0.365594	0.297565	0.554911	0	0.121055	0.350309	0.128849	0.263176	0.456782	0	0	0	0	0	0	0.210505	0.105932	0	0	0	0	0	0	0	0.333986	0.127059	0.219362	0	0.316204	0	0.187799	0.149766	0	0.232889	0	0	0	0	0	0	0.315072	0	0.252776	0	0
AC084032.1	20.8978	0.0814722	0.0825373	0.275657	0.107883	0.0344022	0.0427288	0.0509625	0.143863	0.121422	0.208109	0.116527	0.0263701	0.2275	0.0528075	0.142364	0.067541	0.0281871	0.025191	0.0446151	0.0203903	0.0997251	0.0276918	0.110939	0.0549682	0.172784	0.252421	0.126473	0.0770781	0.131736	0.223896	0.0989404	0.0932024	0.0841198	0.0865328	0.0978092	0.024075	0.0149238	0.1893	0.0491773	0	0.0700841	0.0733625	0.245007	0.0889099	0.0700957	0.0356419	0.0961475	0.0357725
AC084033.3	553.804	4.59126	4.61181	1.51195	3.32311	2.88274	2.9114	3.68526	3.76331	5.2024	6.28955	4.36956	2.60924	1.52458	0.749532	2.4731	1.08951	7.91462	9.58584	3.33698	4.55737	2.2821	3.93729	4.21506	3.75192	7.45897	5.36605	3.47056	8.90935	3.80774	3.40816	3.98901	3.5504	5.15111	1.84947	4.63279	3.39706	2.15041	3.2907	2.22728	1.70182	7.11628	6.09086	5.98696	2.9639	4.74648	3.56836	7.43034	6.42748
AC084035.1	7.72958	0	0	0	0	0.160647	0	0	0	0	0	0	0	0.141683	0.269215	0.142685	0.157746	0.157963	0	0.113642	0	0	0	0	0	0	0.244006	0.131267	0.240177	0	0.118393	0	0	0	0	0	0.134892	0	0	0.250592	0	0.0854982	0	0	0	0	0.0908783	0.122749	0
AC084036.1	119.325	0.756243	0.825194	0	1.55725	1.45195	0.771768	0.917283	0.999344	0.487602	0.536038	1.67655	1.24372	0.365474	0.346526	0.366062	0	0	0.151226	0.293421	0.147315	0	1.16786	1.78713	1.442	2.21996	0.943045	1.69352	1.31382	0.910891	1.22159	1.79113	0.730346	1.44798	0	1.03574	0.348495	0.327154	0	0.484746	1.00541	0.329219	0	0	0.845699	0.316531	1.03088	1.41217	1.27712
AC084082.1	4.21851	0	0	0	0	0	0	0	0	0	0	0	0	0.0790512	0.207545	0.321162	0.596214	0.088033	0	0	0	0	0	0.217099	0.235556	0	0	0	0	0	0	0	0	0	0	0	0	0	0.2235	0.333729	0	0	0	0	0	0	0	0	0
AC084083.1	4.27946	0	0.102463	0.0691476	0	0	0.0791969	0	0	0	0.110457	0.112678	0	0	0	0	0	0	0	0.180108	0	0	0.205118	0.112553	0.111346	0	0	0.104074	0	0.109067	0	0	0	0	0	0	0	0.133119	0	0	0	0	0	0	0	0	0	0	0.0795491
AC084116.4	1.04451	0	0	0	0	0	0	0	0	0	0	0	0	0	0	0	0	0.219333	0.235561	0	0	0	0	0	0	0	0	0	0	0	0	0	0	0	0	0	0	0	0	0	0.437355	0	0	0	0	0	0	0	0
AC084125.4	4.36649	0	0	0	0	0	0	0	0	0	0	0	0	0	0	0	0	0	0	0	0	0	0	0	0	0	0	0	0	0	0	0	0	0	0	0	0	0	0	0	0	0	0	0	0	0	0	0	0
AC084200.1	59.414	3.90111	2.77246	4.95384	4.08167	0.937971	0	0	0	0	0	0	0.692145	0	0	0	0	0	0	0	0	0	0	0	0	0	0	0	0	0.890366	2.44453	0.535346	0.627171	0	0	0	0	0	0	0	0	0	0	0	0	0	0	0	0
AC084346.1	1.22357	0	0	0.211019	0	0	0.121538	0	0	0	0	0	0	0	0	0	0	0	0	0	0	0	0	0	0	0	0	0	0	0	0	0	0	0	0	0	0	0	0	0	0	0	0	0	0	0	0	0	0
AC084346.2	11.4255	0.0755459	0	0.098551	0	0.0902879	0	0.202954	0.297796	0	0.157229	0	0.0695312	0.159517	0.228034	0.486006	0	0.0888217	0	0	0	0	0.0727998	0	0.0792174	0.26156	0	0.147735	0.339451	0.15561	0	0.259175	0	0	0	0.0458057	0	0	0.150323	0.634942	0	0.0484882	0	0	0	0	0	0	0
AC084357.2	11.4014	0	0	0	0	0	0	0	0	0.750018	0	0	0	0	0	0.539908	0	0	0	0	0	0	0	0	0	0	0	1.04603	0.465594	0.515733	0	0	0	0	0	0	0	0.321512	0	0	0	0	0	0	0	0.484269	0	0	0
AC084757.2	5.13239	0	0	0	0	0	0	0	0	0	0	0.167402	0.145174	0	0	0	0	0.186375	0	0	0	0	0	0	0	0.135755	0	0	0	0.160894	0	0.545464	0	0	0.23778	0	0.159233	0	0	0	0	0.100528	0	0	0	0	0	0.143959	0
AC084757.4	3.44993	0	0.156976	0	0.321884	0	0	0	0	0	0.169851	0	0	0	0	0	0	0	0	0	0	0	0	0	0	0	0	0.321734	0	0	0	0	0	0	0	0.098505	0	0	0.162176	0	0	0	0	0	0	0	0	0	0
AC084782.3	5.74754	0.431324	0	0.743345	0.422151	0	0	0	0	0	0	0	0	0	0	0	0	0	0	0	0	0	0	0	0	0	0	0	0	0	0	0	0	0	0	0	0	0	0	0	0	0	0	0	0.121241	0	0	0	0
AC084809.2	1.6791	0	0	0	0	0	0	0	0	0	0	0	0	0.180623	0	0	0	0	0	0	0	0.356315	0	0	0	0	0	0	0	0	0	0	0	0	0	0	0	0	0	0	0	0	0	0	0	0	0	0	0.127753
AC084816.1	3.43806	0	0.0604642	0	0	0	0	0	0	0	0.299976	0	0	0.0848553	0.141967	0	0	0	0	0	0	0	0	0.0359549	0.128576	0	0	0	0.126636	0	0.161464	0	0	0	0	0	0	0	0	0.453532	0	0	0	0	0	0	0	0	0
AC084824.5	207.887	2.40047	1.92381	1.76205	1.63754	3.30821	1.68936	1.67788	2.04274	0.843497	4.30546	1.51841	1.86213	1.13828	0.597602	0.878701	0.56298	0	0	0	0	2.49568	1.15497	2.74469	2.98005	2.13981	1.08586	2.34568	0.425749	1.92492	2.11374	2.48936	3.31638	2.205	0.711016	1.84765	2.66062	1.55474	0.821285	0.782746	0.69202	0	0	0	1.20774	1.20305	0	0.963122	3.12847
AC084855.1	7.5433	0.145905	0.279107	0.282805	0	0	0	0	0	0	0	0	0	0.160764	0	0	0	0	0	0	0	0	0	0	0	0	0	0	0.260688	0	0.257216	0	0	0	0	0	0	0	0	0	0	0	0	0	0.475409	0	0	0.565637	0
AC084855.2	4.1105	0	0	0.0174233	0	0.126754	0.138554	0.0239432	0.0264861	0.149705	0.0554835	0.0281582	0.0734571	0	0	0	0	0	0	0	0	0	0.127907	0	0.139687	0.0462122	0.0484321	0.129761	0	0.027558	0	0	0	0.133232	0.122228	0.0486186	0	0.0167292	0	0	0	0	0	0	0	0	0.018141	0.0498205	0
AC084871.1	64.3111	0	0	0.0830103	0.251088	0	0	0	0	0.180464	0	0	0.117641	0.811422	0.257048	0.136311	1.05401	1.50758	2.47564	4.01284	2.18269	0	0	0.135137	0.267642	0.220468	0.116473	0.250579	0	0	0	0	0	0	0	0	0	0	1.14109	0.597987	0.747015	0.980049	0.346587	2.18981	0	0.234471	0	0	0
AC087045.2	4.13929	0.141329	0	0	0	0	0	0	0	0	0	0	0	0	0	0.0758252	0	0	0	0	0	0	0	0	0	0	0.0643701	0.345483	0	0	0.187061	0	0	0	0	0	0	0	0.0703432	0	0	0	0.0639232	0	0	0	0	0.328056	0.052859
AC087071.1	49.8189	2.20775	1.31951	2.13991	1.77203	0.544349	0.336697	0.397693	0	0	0	0	0	0.239416	0	0.238028	0	0	0	0	0	0	0	0	0	0.834581	0.711401	0.256339	1.20988	1.14082	0.400117	0.907911	0.190449	0	0	0.154839	0	0.161465	0	0	0	0	0	0	0.219703	0	0	0.465473	0.676894
AC087203.3	35.9658	0.0570715	0.270531	0.247722	0.231549	0.434612	0.277635	0.417366	0.65234	0.271605	0.558524	0.317794	0.670901	0	0	0.0461304	0	0	0	0	0	0.13372	0.226932	0.456217	0.315044	0.0557984	0.0975927	0.188373	0.392163	0.524585	0.207815	0.513245	0.69516	0.429772	0.425997	0.809339	0.300204	0.363697	0	0	0	0	0	0	0.708159	0.15707	0.23375	0.180091	0.096134
AC087222.1	134.421	1.2274	0.500824	0.338545	0.685438	1.46921	0.390427	0.463934	1.34755	1.23336	0.90378	0.740737	0.321079	0.1849	0.701169	1.11079	0.411638	0	0	0.445366	0.298061	0.729513	0.675248	1.47003	1.6412	0.149955	0.477075	0.685435	0.156267	0.17758	0.463497	1.81254	0.886622	0.586047	1.31212	1.36202	1.4106	1.8505	0	0	1.5257	0	0	0	2.36129	1.12078	2.00934	0	0
AC087239.1	584.882	5.98211	4.74482	4.90195	5.8543	2.79305	2.92672	3.10206	4.37746	5.54476	3.61972	1.54234	4.54883	7.38768	3.50723	2.47588	10.9663	2.05958	10.8617	5.68026	1.86217	5.76844	2.10762	1.38132	6.69275	2.87993	1.98728	1.14085	2.47654	6.08807	2.05772	6.52704	3.70026	1.95119	2.85295	5.42834	2.93198	2.3621	12.9641	17.9656	4.2442	4.35886	6.56822	2.48551	4.30575	2.0005	3.0574	1.32984	1.19792
AC087241.3	1.5083	0	0	0	0	0	0	0	0	0	0	0	0	0	0	0	0	0	0	0	0	0	0	0	0.178135	0	0	0	0	0	0	0	0	0	0	0	0	0	0	0	0.49755	0	0	0	0	0	0	0	0
AC087273.2	8.20798	0	0	0	0	0	0	0	0	0	0	0	0	0.267003	0	0.134593	0	0	0	0.107059	0.107738	0	0	0	0	0.108839	0	0.247361	0.113216	0	0	0	0	0	0	0	0	0	0.12518	0.35419	0.368767	0	0.228112	0	0	0	0	0.347607	0.0944906
AC087289.5	4.78532	0	0	0.0912841	0.157592	0	0.210939	0	0	0	0.320936	0	0	0	0	0	0	0	0	0	0	0	0.131693	0.117137	0	0	0	0	0	0	0.215759	0.0673575	0	0	0.25264	0	0	0.138828	0	0	0	0	0	0	0	0	0	0	0
AC087292.1	284.43	0	0	0	0	0	0	0	0	0	0	0	0	0	0	0	0	0	0	0	0	0	0	0	0	32.7016	0	0	0	0	0	0	0	0	0	0	0	0	0	0	0	0	0	0	0	0	0	0	21.9223
AC087294.1	1.89559	0	0	0	0	0	0	0	0	0	0	0	0	0	0	0	0	0	0	0	0	0	0	0	0	0	0	0	0	0	0	0	0	0	0	0	0	0	0	0	0	0	0	0	0	0	0	0	0
AC087354.1	2.54402	0	0	0.0177344	0	0	0	0	0	0	0	0	0	0.0358477	0.0991145	0.0145785	0	0	0.0721318	0	0.0212489	0.0353474	0	0.0444874	0.0178119	0	0	0	0.017446	0	0.0470788	0	0.028942	0.0369199	0	0.00824358	0.0476561	0.00852504	0	0.0126838	0	0.065443	0.0430046	0.130179	0.0373901	0	0.0154136	0	0.0391861
AC087379.2	11.104	0	0	0	0	0	0	0	0	0	0	0	0	0	0	0	0	0	1.1838	0.329196	0.660336	0	0	0	0	0	0	0.189933	1.21068	0	0	0	0	0	0	0	0	0	0	0	0	0	0.174484	0.547543	0	0	0	0	0
AC087386.1	1.08931	0	0	0	0	0.087283	0	0	0	0	0	0	0	0	0	0	0	0	0	0	0.11112	0	0	0	0	0	0.0662427	0	0	0	0	0	0	0	0	0	0	0	0	0	0	0	0	0	0	0	0	0	0
AC087392.1	2.50189	0	0	0	0	0	0	0	0	0	0	0	0	0.191006	0	0.0967828	0.283612	0	0	0	0.0771482	0	0	0	0	0	0	0	0	0	0	0	0	0	0	0	0	0	0.0898669	0	0.264637	0	0	0.518433	0	0	0	0	0
AC087392.3	46.6729	0.409159	0.144802	0.195111	0.109784	0.355431	0.527	0.268067	0.185125	0.20982	0.310795	0.591886	0.0343051	0.117866	0.0750391	0.0401226	0.17506	0	0	0	0.0317836	0.619776	0.501997	0.357062	0.313029	0.194089	0.610762	0.181891	0	0.385607	0.623909	0.637003	0.922595	0.404617	1.36819	0.294868	0.409886	0.632476	0.148658	0.0695149	0.109378	0	0	0	0.66295	0.44369	0.609711	0.278611	0.167108
AC087392.4	20.2045	0	0.352173	0.357174	0.36188	0	0.274876	0.489375	0.177504	0	0	0.195569	0.169507	0.195304	0.370126	0	0	0	0	0	0	0	0	0.193871	0	0	0	0	0	0.18729	0.489577	0.638541	0.779717	0	0	0.331565	0.372643	0.114876	0.728399	0	0	0.117115	0	0	0.779054	0.507248	0.24949	0	0.138111
AC087392.5	72.5213	0.367012	1.22145	0.707857	0.358539	0.439378	0.680829	0.808239	0.527781	1.03249	0.567086	0.581275	0.839719	0.19349	0.18336	0.387026	0	0	0	0	0	0.38171	1.23661	0.576324	0.381435	0.627147	0.332748	0.358663	0	2.04159	0.485029	2.53018	0.927115	0.613282	1.09707	0.657119	0.922888	0.569134	0.360875	0.684343	0	0	0	0	1.54376	0.502555	0.741622	0.497271	0.547324
AC087393.2	76.7668	0	0	0	0	0	0	0	0	0	0	0	0	0	0	0	0	0	0	0	0	0	0	0	0	0	0	0	0	0	0	0	0	0	0	0	0	0	0	0	0	0	0	0	0	0	0	0	0
AC087491.1	2.0815	0	0	0.0851905	0.128879	0	0	0	0	0	0	0	0	0	0	0.139882	0	0	0.34645	0	0	0	0	0	0	0	0	0.128637	0	0	0	0	0	0	0	0.158274	0	0	0	0	0	0	0	0	0.111059	0	0	0	0
AC087500.1	94.2939	0	0	0	0	1.20781	1.73562	1.3404	1.80311	2.77134	3.16303	3.51032	1.40759	0	0	0	0	0	0	0	0	1.46717	1.8248	1.95107	0.75031	0	0	0	0	0	0	0	2.62091	1.95087	3.29695	1.20978	1.46842	1.60988	0	0	0	0	0	0	0.920731	3.24307	1.05362	0	0
AC087500.2	66.1761	0.824168	0.990981	0.979055	0.542697	1.06851	0.58515	0.39343	0.514079	0.636193	1.21885	1.45057	0.490265	0.376486	0	0	0.157153	0	0	0	0	0.684353	0.626082	0.333941	0.0464028	0.152615	0	0	0	0.56018	0.574117	0.102536	0.543104	0	0.801109	0.340593	0.314188	0.870929	0.0585426	0.190227	0.517619	0	0	0	0.500753	0	0.385968	0.511238	0
AC087620.1	18.8538	0.210989	0.19979	0.135166	0.411733	0.252712	0.469286	0	0.200907	0	0	0.66781	0	0.222401	0	0	0	0	0	0	0	0	0	0.660334	0	0	0	0	0	0.212453	0	0.728238	0.354332	0.176237	0	0	0.212398	0.652579	0.206863	0	0	0	0	0	0.354424	0.577297	1.27573	0	0
AC087623.1	5.33952	0	0	0	0	0	0.415754	0	0	0.394658	0	0	0	0.29587	0	0	0.329215	0	0.241671	0	0	0	0	0	0	0	0	0	0	0	0	0	0	0	0	0.165391	0	0	0	0	0	0	0	0	0.23504	0	0	0	0
AC087623.3	122.248	1.96702	0.860902	1.16075	1.4963	1.44059	0.520004	1.13856	1.25456	1.16272	0.79327	0.807051	1.46095	2.01001	0.766724	0.817953	1.71634	0.223788	0.33723	0.375517	0.379141	1.98192	0.366915	0.539616	1.93148	0.275019	0.115635	0.620468	0.513727	2.48842	1.62386	0.652718	0.865862	0.902355	0.871251	1.77293	0.572495	0.876705	2.97105	3.20041	1.11658	0.285562	0.287124	0.365212	1.29043	0.639849	0.821344	0.472163	0.23737
AC087623.4	3.11367	0	0	0	0	0	0.493837	0	0	0	0	0	0	0	0	0	0	0	0	0	0	0	0	0	0	0	0	0	0	0	0	0	0	0	0	0	0	0	0	0	0	0	0	0	0	0	0	0	0
AC087627.1	2.43125	0	0	0	0	0.0854718	0	0	0	0	0	0	0	0	0.07198	0	0	0	0.0632811	0	0.0610308	0	0	0	0	0	0	0	0	0	0	0	0.0609445	0	0	0	0	0	0.0711883	0	0	0.0918606	0.0646938	0	0	0	0	0	0.106996
AC087633.2	278.043	0	17.627	0	0	0	0	0	0	0	17.0926	0	0	5.07293	0	0	0	0	0.222455	0	0	0	0	0	0	14.9227	10.8057	0	0	0	0	0	0	0	0	0	0	0	0	0	0	0	0	0	0	0	0	0	0
AC087645.2	60.0784	0.186966	0.714846	0.0608267	0.12161	1.03928	0.473767	0.88266	0	0	0.385745	0.393937	0	0	0.124505	0.132096	0.43751	0.146001	0.218083	0	0.317131	0	0.478274	0.130945	0.259291	0	0.255219	0.091396	0.0838817	0	0.247382	0	0.773273	0.518884	1.06324	0.149457	0.373955	0.309875	0.737067	0.231669	1.33619	0	0	0	0.104805	0.199164	0.420419	0.227488	0.368858
AC087645.4	14.7629	0	0	0	0	0.452038	0.351761	0.337614	0.370803	0	0.0981921	0	0	0	0	0	0	0	0	0	0	0	0	0	0	0	0.172045	0.0924195	0	0	0.166767	0	0.160705	0.0790517	0.143446	0.171467	0.0948469	0.0591756	0	0	0	0	0	0	0	0.0865642	0	0	0.0706611
AC087667.1	1.10508	0	0	0	0	0	0	0	0	0	0	0	0	0	0	0	0	0	0	0	0	0	0	0.200557	0	0	0	0.0460298	0	0	0	0	0.0402137	0	0	0	0.0471641	0	0	0	0	0	0	0	0.0399234	0	0	0	0
AC087672.2	5.32348	0	0	0	0	0.270095	0	0	0	0	0	0	0	0	0	0	0	0.265369	0.195353	0	0.191293	0	0	0	0	0	0.204068	0	0	0	0	0	0	0	0	0	0	0	0	0	0	0.141794	0	0	0	0	0	0	0
AC087672.3	130.152	0	0	0	0.101471	0.123718	0.0769847	0.0922614	0.202475	0	0	0	0.190188	0.436827	0.207843	0.552318	0.729641	2.7987	2.82568	2.27568	2.29286	0	0	0.109439	0	2.85625	1.03538	0.50579	1.66982	0.212126	0	0	0	0.0865228	0	0	0	0	0.205262	0.579519	0.302266	1.58776	1.77477	4.43737	0	0	0	2.1918	0.309304
AC087741.1	767.655	3.9748	2.91749	4.37763	2.86702	12.7934	9.62326	11.1886	17.2447	10.9063	8.8989	7.5256	9.34401	9.41324	6.52738	0	0	1.95783	0.760114	1.86629	2.12368	5.32594	8.53101	4.93402	6.60911	6.34819	5.67761	8.41639	5.02709	4.96592	0	0	15.2147	0	12.1724	10.2118	0	10.7461	6.18155	0	7.45899	0.393724	0.250205	0.53099	5.45382	0	6.79582	4.98861	3.08479
AC087741.2	45.5563	0	0	1.41025	0	0	1.85652	0	0	0	0	0	0	0	0	0	0	0	0	0	0	0	0	0	0	1.94643	0	0	0	0	0	0	0	0	0	0	2.75841	0	0	0	0	0	0	0	0	0	0	0	0
AC087742.2	14.5018	0.103113	0.198592	0.0670049	0.101118	0.123286	0.153434	0	0.201786	0	0.428077	0.109149	0.189528	0.108826	0	0	0	0	0.0908371	0	0	0	0.298017	0	0	0.0889501	0.093798	0	0.184894	0	0	0	0.175134	0	0.312477	0.124532	0	0.257961	0	0	0	0	0	0	0	0	0.139967	0	0.154113
AC087749.1	7.15619	0	0	0	0.28984	0	0	0	0	0	0	0	0	0	0	0	0.347838	0	0	0.367374	0.365738	0	0	0.311489	0.154368	0	0	0	0	0.150668	0.130538	0	0	0	0	0	0	0.0921956	0	0	0	0	0	0	0	0.135362	0	0	0
AC087749.2	9.31254	0.318345	0	0.40267	0	0	0	0	0	0	0	0	0	0.335201	0.315688	0	0	0	0	0	0	0	0	0	0	0	0	0	0.280825	0	0	0	0	0	0	0	0	0	0	0.592774	0	0.197998	0	1.76175	0	0	0	0	0
AC087878.1	1.95484	0	0	0	0	0	0	0	0	0	0	0	0	0	0	0	0	0	0	0	0	0	0	0	0.151369	0	0	0.141906	0	0	0	0	0.122745	0	0	0.0871326	0	0	0	0	0	0	0	0	0	0	0	0	0
AC089987.2	1.15613	0	0	0	0	0	0	0	0	0	0	0	0	0	0	0	0	0	0	0	0	0	0	0	0	0	0	0	0	0	0	0	0	0	0	0	0	0	0	0	0	0	0	0	0	0	0	0	0
AC089998.4	1.03399	0	0	0	0	0	0	0	0	0	0	0	0	0	0	0	0	0	0	0	0	0	0	0	0	0	0	0	0	0	0	0	0	0	0	0	0	0	0	0	0	0	0	0	0	0	0	0	0
AC090044.1	1.82646	0	0	0.23037	0	0	0	0	0	0	0	0	0	0	0	0	0	0	0	0	0	0	0	0	0	0	0	0	0	0.181234	0	0.617095	0	0	0	0	0	0	0	0	0	0	0	0	0	0	0	0	0
AC090092.1	9.45683	0	0	0	0.168387	0	0.44133	0	0.111296	0	0.236529	0	0.473272	0	0	0	0	0	0	0	0	0	0	0.180611	0	0.0982674	0	0	0.153573	0	0	0	0.550175	0.095369	0.172509	0.262224	0.173227	0.142519	0	0	0	0	0	0	0	0	0	0	0
AC090114.2	76.9002	0.861858	0.758828	0.801589	0.684357	0.79862	0.483281	0.539323	0.406386	0.592893	0.718515	0.496274	0.308929	1.13719	0.68032	0.720143	0.545138	0.0957385	0.0995064	0.231846	0.146721	0.812889	0.665664	0.702301	0.548593	0.643654	0.524777	0.725605	0.34491	0.881503	0.810403	0.54273	0.805644	0.620894	0.462324	0.627593	0.557973	0.444194	0.936929	0.697489	0.65754	0.122231	0.175232	0.22415	0.612437	0.571055	0.422868	0.537812	0.420947
AC090115.1	3.93061	0	0.286008	0	0	0	0	0	0	0	0	0.158121	0	0	0	0	0	0	0	0	0	0	0.144061	0.471875	0	0	0.135819	0.146215	0	0	0	0	0	0	0	0	0	0.261926	0	0	0	0.0950421	0	0	0.126108	0	0	0	0
AC090152.1	55.8731	0	0	0	1.5331	0	0	0	0	0	0	0	0	0.0683732	0.0651773	0.139095	0.0739882	0	0.114696	0.0547276	0.221155	7.48585	0	0	0	0	1.32793	2.69192	1.92429	0.357129	0	0	0	0	0	0	0	0	0.545634	0.181502	0.553562	0.20816	0	0	0	0	0	0	2.64112
AC090186.1	15.3024	0.145905	0	0.188536	0.142788	0.174566	0.216794	0.129252	0	0.410723	0.150822	0	0	0	0	0	0	0.171632	0	0	0	0	0	0	0	0	0.132485	0.142607	0	0.14849	0.128608	0.50208	0	0	0	0	0	0	0	0	0	0.185483	0	0.414252	0.123021	0.133367	0	0	0.108901
AC090198.1	5.07256	0	0	0	0	0	0	0	0	0	0	0	0	0	0	0	0	0.264397	0	0.524971	0	0	0	0	0	0	0	0	0	0	0	0	0	0	0	0	0	0	0	0	0	0.396549	0	0	0	0	0	0	0
AC090204.1	215.487	2.13997	1.56467	1.54876	1.70061	2.98156	3.03634	1.64205	2.54242	1.78115	2.99622	2.11488	1.67161	3.89001	4.10167	4.91713	5.79904	0	0	0	0.554268	0	0.313319	0.219257	0.453488	1.75867	2.46492	1.05983	2.42887	1.99858	2.39024	2.94143	3.54241	1.7223	1.94813	1.55823	1.08817	1.13812	3.54653	3.71078	9.81264	0	0	0	0.350491	0.396914	0.0735438	4.04811	2.74032
AC090229.1	16.7709	0.122889	0.159369	0.107379	0.0805861	0.0489307	0.0305417	0.11064	0.0407341	0.0577631	0.256608	0.086899	0.113314	0.216326	0.0826175	0	0.0481937	0	0.145591	0.069244	0.104991	0.255944	0.23692	0.17468	0.301542	0.0712146	0.0373613	0.160244	0.184602	0.254629	0.289285	0.140324	0.105063	0.0342749	0	0.24965	0.0410399	0.103148	0.245465	0.153099	0.120409	0.158512	0.0371246	0.354976	0.069516	0.187906	0.139836	0.229901	0.0613367
AC090241.3	3.07254	0.0485729	0	0.0797613	0	0	0	0.0438452	0	0.0685145	0.0253972	0	0.0224142	0	0	0	0	0	0	0	0	0	0.0234148	0.129734	0	0	0	0.0712621	0.0438417	0	0	0.166275	0.020801	0.0406494	0	0.0593532	0	0.0612624	0	0	0	0	0	0	0.0206283	0	0.0166079	0.0456259	0.0909593
AC090260.1	6.28849	0.0669692	0.0326077	0.0439326	0.0988472	0.0399931	0.149833	0.0301821	0.0667257	0	0.0349851	0.0355259	0.123552	0.0353698	0	0	0	0	0	0	0.0286162	0	0	0.0357316	0	0	0.122201	0	0	0.13894	0.0591243	0.229339	0.0859516	0.0280197	0	0	0.134163	0.0210958	0.100409	0	0.0985005	0	0	0	0.0852758	0.0614565	0.160144	0	0
AC090282.1	1.38817	0	0	0	0.157461	0	0	0	0	0	0	0	0	0	0	0.340744	0	0	0	0	0	0	0	0	0	0	0	0	0	0	0	0	0	0	0	0	0	0	0	0	0	0	0	0	0	0	0.108683	0	0
AC090409.1	81.6928	0.12158	0	0	0.357364	0	0	0	0	0	0	0	0	0	0	0	0	0	0	0	0	0	0	0	0	4.29044	2.46667	2.25808	7.41612	0	0	0	0	0	0	0	0	0	0	0.097096	0.354519	0	0	0	0	0	0	7.35719	2.81505
AC090409.2	6.32627	0	0	0	0	0	0	0	0	0	0	0	0	0	0	0	0.317653	0	0	0	0	0	0	0	0	0.348575	0.614181	0	0.120904	0	0	0	0	0	0	0	0	0	0	0	0	0.0860745	0	0	0	0	0	0.247129	0.302865
AC090425.1	11.0657	0	0	0	8.73526	0	0	0	0	0	0	0	0	0	0	0	0	0	0	0	0	0	0	0	0	0	0	0	0	0	0	0	0	0	0	0	0	0	0	0	0	0	0	0	0	0	0	0	0
AC090502.1	7.70019	0	0.185691	0	0	0	0.151327	0	0	0	0	0	0	0	0.0744014	0	0	0	0	0	0	0	0.195944	0	0	0	0.0925115	0	0	0	0	0	0	0	0	0	0	0	0	0	0	0	0	0	0	0	0	0	0
AC090510.2	108.837	0.767391	1.10412	1.2425	1.37801	1.22383	1.04585	0.568059	2.48702	1.26052	0.794595	1.08221	1.17388	0	0	0.272044	0.150248	0	0.224579	0.21644	0.108899	1.59708	1.23189	2.29244	1.60241	0.109999	0.813558	0.375055	0.114429	0.78335	0.789342	0.439766	2.49153	0.748431	1.54375	1.76988	1.66977	1.27658	0	0	0	0.081497	0	0.364194	2.37506	1.52078	1.90524	0.117084	0.382039
AC090510.3	3.53495	0	0	0	0	0	0	0	0	0	0	0	0	0	0	0	0	0	1.10155	0	0	0	0	0	0	0	0	0	0	0	0	0	0	0	0	0	0	0	0	0	2.4334	0	0	0	0	0	0	0	0
AC090515.2	6.30217	0.0961274	0	0.12587	0.0945225	0	0.0358272	0	0	0	0	0	0.0886041	0	0.0968938	0	0.0282704	0.0564986	0	0.0406272	0.0410521	0	0.370627	0	0.0505148	0.0417432	0	0	0	0.161636	0.0848491	0.164699	0	0.0402133	0	0.0292616	0	0	0.143895	0.0449045	0	0.0309675	0	0	0.0407657	0.176339	0.0491893	0.224395	0
AC090519.2	2.16122	0.121081	0	0.156981	0	0.14481	0	0	0	0	0	0	0	0	0	0	0	0	0	0	0	0	0	0	0	0	0	0	0	0	0	0	0	0.101227	0	0	0.121575	0	0	0	0	0	0	0	0	0.110775	0	0	0
AC090527.3	54.6929	0	0	0	0	0	0	0	0	0	0	0	0	3.42067	0	0	0	1.2165	1.35869	1.29373	1.17125	0	0	0	0	0	0	0	0	0	0	0	0	0	0	0	0	0	0	4.13939	0	1.05966	0.697883	0	0	0	0	0	0
AC090559.1	5847.55	2.03115	2.21633	1.38004	1.64665	0	0	0.157852	0.230068	0.373273	0.0917861	0.748209	0.162449	148.873	136.278	161.405	134.647	105.501	85.4401	76.4035	104.453	0	0.0850906	2.80744	1.43455	36.1754	36.9766	63.9795	52.0841	2.90413	2.96036	4.54699	0.445799	0.445247	0.134153	0.320666	0.265775	0.542835	127.483	130.028	107.737	86.3282	85.6221	128.071	0.373602	0.0808864	0.360132	30.4505	24.2309
AC090579.1	9.17866	0.350687	0	0.112848	0	0	0.260285	0	0	0	0	0	0.16054	0.3698	0	0.185132	0	0	0	0	0	0.364756	0	0.183753	0	0	0.159025	0	0	0.17758	0.154499	0	0	0	0.262424	0	0.176325	0.108853	0	0.653975	0	0	0	0	0	0	0	0	0
AC090589.2	3.63081	0	0	0	0	0	0	0	0	0	0	0	0	0	0	0	0	0	0	0	0	0	0.342595	0	0	0	0	0	0.626896	0	0	0	0	0	0	0	0	0.217401	0	0	0	0.220592	0	0	0.297006	0	0.236175	0	0
AC090617.5	5.206	0	0.156128	0.10551	0	0.3918	0	0.144618	0	0	0	0	0	0	0	0	0	0	0	0	0	0	0.315217	0	0	0	0	0	0	0	0.144251	0	0	0.13679	0	0.195945	0.164551	0.101739	0	0	0	0	0	0	0.137868	0	0	0	0.122117
AC090617.6	81.6876	0.64212	1.01293	0.274135	0.417631	0.25638	0.317352	1.68934	0.407319	0.601878	0.439746	1.35482	0.195589	1.80487	0.42694	0.674084	0.502174	0	0.557254	0.181312	0.181681	0	0.412007	0	1.1095	0.182237	0.193828	0.209156	0	0.86168	0.942582	2.21664	1.07804	0.715121	1.59151	1.14471	0.646467	0.794178	0.209787	0.59842	1.85552	0	0	0.601135	0.539228	0.780782	0.575026	0.383935	0
AC090651.1	2.00095	0	0	0	0	0.151337	0	0.112419	0	0	0	0	0	0.133501	0	0	0	0	0	0	0	0.263332	0	0	0	0	0	0.12368	0	0	0	0	0	0	0	0	0	0	0.12518	0	0	0	0	0	0	0	0	0	0
AC090673.1	8.82214	0	0.0129671	0	0	0	0	0	0	0	0	0	0	0.0864979	0.253164	0.151336	0.0929853	0.124182	0.118386	0	0	0	0	0	0	0.0489484	0.157556	0.273955	0	0	0	0	0	0	0	0	0	0	0.741011	0.21808	0.507766	0	0	0.0385154	0	0	0	0.105884	0.247594
AC090739.1	151.687	1.09214	0.735487	0.850936	1.71313	2.35068	1.29983	1.16752	0.853566	2.92256	0.906292	0.92468	0.602033	0.922057	1.31575	0.582439	0.256681	0.385316	0.0961317	0.184778	0.0930584	3.86465	3.26156	2.30852	3.54029	0	0.496614	0.213533	0.0978667	1.23022	0.770524	0.37522	0.648816	0.547904	2.64496	2.10852	2.08286	2.45747	1.08256	0.713549	0.637705	0.139542	0	0	4.79914	1.4994	3.3337	0.40176	0
AC090771.2	2.03521	0.0731331	0	0	0	0	0	0	0.141545	0	0.0755951	0	0.067059	0	0	0	0	0.0860285	0.0640472	0.0618951	0	0	0	0	0	0	0	0	0	0	0	0	0	0	0	0.043883	0	0	0	0	0	0	0	0	0	0	0	0	0
AC090772.2	1.61057	0	0	0	0	0	0	0	0	0	0	0	0	0	0	0	0	0	0	0	0	0	0.143336	0	0	0.127693	0	0.145479	0	0	0	0	0	0	0.223769	0	0.149566	0	0	0	0	0	0	0	0	0	0	0	0
AC090774.4	3.07599	0	0	0	0	0	0.182699	0	0	0	0	0	0.0451823	0	0	0	0	0	0	0	0	0.102091	0.0945018	0	0	0.0425697	0	0.0479395	0.0883062	0	0.0865382	0	0	0.0410139	0	0	0.0491241	0	0	0	0	0	0	0	0.0831508	0.134884	0.0334431	0	0
AC090796.1	14.8231	0	0	0	0	0	0	0	0	0	0	0	0	0	0	0.469899	0	0	0	0	0	0	0	0	0	0	0	0	0	0	0	0	0	0	0	0	0	0	0.291636	0.137801	0	0	0	0	0	0	0	0	0
AC090825.1	483.716	6.26509	6.61347	7.01436	7.09647	6.67582	5.89576	5.42679	4.27578	6.838	7.32674	7.08227	4.5706	2.19232	2.42738	2.47336	1.71183	0	0	0	0	8.94266	6.37032	7.41078	3.63788	2.98999	4.92672	3.11288	1.92243	3.44673	5.38622	4.88037	6.77242	6.82076	4.10737	4.57457	7.12748	4.60684	0.351569	1.12783	0	0	0	0.20225	3.10057	6.96231	3.44087	2.66075	2.01489
AC090844.2	18.1743	0.219595	0.121904	0.0823081	0	0.505911	0.310481	0	1.26941	0	0.131588	0	0	0.134075	0	0	0	0.25847	0	0	0	0	0	0	0	0	0.756755	0	0.368811	0	0.386798	0	0	0.10623	0	0.076464	0	0	0	0	0	0.138219	0	0	0	0	0	0.723154	0
AC090907.1	11.3777	0	0	0.117266	0	0	0	0	0	0	0	0	0	0	0	0	0	1.28754	0.95364	0	0.154968	0	0	0	0	0.15584	0	0.178226	0	0	0	0.628612	0	0	0	0	0	0	0	0	0	0	0.163839	0.514755	0	0	0	0	0
AC090907.2	1.0207	0	0	0	0	0	0	0	0	0	0	0	0	0	0	0	0	0	0	0	0	0	0	0	0	0	0	0	0	0	0	0	0	0	0	0	0	0	0	0	0	0	0	0	0	0.158112	0	0	0
AC090912.1	16.655	0.439888	0.14023	0.189454	0.430475	0	0	0	0.141883	0	0.15156	0	0	0.309345	0.146853	0.155493	0.344393	0	0	0	0	0	0	0	0.305708	0.25165	0	0	0	0.746043	0.25849	0.504589	0	0	0	0.175958	0	0	0.723748	0.410331	0.426496	0	0	0	0	0.268051	0.0991085	0.133621	0
AC090912.2	8.37163	0	0.181044	0.122426	0	0	0.204051	0	0	0	0	0	0	0	0	0	0.171771	0	0	0	0	0.304353	0	0	0	0	0	0.269419	0.130663	0.274867	0	0	0	0	0	0.162441	0	0	0	0.256757	0	0	0	0	0.230747	0.752887	0	0	0
AC090921.1	7.04634	0.0574636	0.0557429	0	0.169435	0.0686581	0.0428202	0	0	0.162014	0	0.0609187	0	0	0	0	0	0.202658	0.101885	0.0971572	0.0490626	0	0	0	0	0.0996984	0.0523743	0.112386	0	0.059365	0.0507147	0	0.0490405	0.144219	0	0.0349355	0.0575975	0	0	0	0	0.0369753	0.0520248	0	0	0	0	0.05353	0.043001
AC090948.1	1214.68	0.928147	0.88652	0.598969	0.453969	35.54	31.595	19.8438	31.2202	34.6134	40.4225	18.7998	25.8042	0.652646	0.154848	0.983039	0.18164	0	0	0.261869	0	3.21857	5.80931	8.28949	4.02877	4.24369	4.91444	2.5702	2.0714	0.628802	0.681684	0.532524	26.7828	19.1337	23.9294	24.5675	16.4793	20.5941	0.30515	0.28856	0.449585	0	0	0	3.65008	2.26167	2.40299	3.65803	3.69381
AC090948.2	613.136	0.595383	0.142301	0.384522	0.582581	11.7541	16.4751	14.3661	15.2584	11.5219	19.2274	6.7651	9.14315	0.157007	0.149052	0.15779	0.174793	0.175094	0	0	0	0.929138	1.5767	1.25211	1.7065	0.255386	5.40557	3.92793	1.72821	0.151408	0.131195	0.512267	18.6167	9.33026	25.0621	15.2669	6.13221	13.898	0.734511	0.41652	0	0.0945729	0.133988	0	1.25478	1.49645	1.4082	0.271136	0.333262
AC090948.3	705.094	0.153885	0.294005	0.993188	0.301081	11.6007	16.23	15.2496	17.6871	14.5098	17.6437	9.26986	9.73235	0.162313	0	0	0	0.18103	0	0	0.130896	1.28073	1.33364	1.13196	1.12226	2.24293	5.44774	4.06083	2.19813	0.782014	0.406884	0	25.7357	9.77429	13.8688	15.5878	8.66051	8.7124	0.151793	0	0.447279	0.0977079	0.138482	0.436343	0.907811	1.40622	1.97489	4.89957	2.98565
AC090952.1	3.12596	0.211744	0	0.135637	0	0	0	0	0	0	0	0	0	0	0	0	0	0	0	0	0	0	0	0	0	0	0	0	0	0	0	0	0	0	0	0.125866	0	0	0	0	0.612002	0.133413	0	0	0	0	0.142245	0	0
AC090952.2	1.37356	0	0.0395424	0	0	0.04856	0	0	0.0404289	0	0.0424454	0.0862419	0	0	0	0	0	0	0	0	0	0	0	0	0	0	0	0	0	0	0	0	0	0	0.186804	0.0247771	0.0407288	0	0	0	0	0	0	0	0.0344955	0.037297	0	0	0
AC090970.2	8.04744	0	0	0	0	0	0	0.0756888	0	0	0	0	0.077864	0.268051	0.170223	0.181247	0.597033	0	0.0747541	0	0	0	0	0	0	0	0	0	0	0	0	0	0	0	0	0	0	0	0.336502	0.869337	0	0	0	0	0	0	0.0575475	0	0
AC091045.1	11.1054	0	3.22336	0	0	0	0	0	0	0	0	0	0	0	0	0	0	0	0	0	0	0	0	0	0	0	1.34313	0	0	0	0	0	0	0	0	0	0	0	0	0	0	0	0	0	0	0	0	0	0
AC091053.2	9.09894	0.159708	0.152426	0.102997	0	0	0.118598	0.141185	0	0	0	0	0.146342	0	0	0	0	0	0	0.13519	0	0.33228	0	0	0.166309	0	0	0	0	0	0	1.09984	0	0	0	0.0956445	0	0.198609	0	0	0.927869	0	0	0	0	0.145913	0	0	0
AC091057.1	64.5776	0	1.8251	0	0	0	2.02263	2.7489	0	0	1.84819	0	0	0	0	0	0	0	0	0.188912	0.142448	0	0	0	0	0	0	0	0	0	1.1463	1.94829	0	0	0	0	0	1.74315	0.855497	0	0	0.171288	0.165772	0	0	0	0	0.910319	1.38418
AC091057.2	695.887	0	0	2.7637	0	0	0	0	0	3.395	2.66837	5.77793	2.63123	3.17897	3.38464	4.54019	4.22199	0.504997	0.383339	0.663323	0.630872	16.5542	45.6908	22.4384	28.9896	4.3344	3.46759	5.67209	4.72021	2.56053	0	0	0	0	0	3.32284	4.4718	2.13183	3.49856	2.3482	3.81026	0.405379	0.513038	0.81196	33.1005	29.9438	13.9415	5.56336	6.176
AC091057.3	31.5612	0.438431	0.603025	0.135644	0.30709	0.249627	0.155325	0.0930637	0.204216	0	0.216661	0.22099	0.0959297	0.220341	0.419335	0.222848	0	0	0	0	0	0.217296	0.804535	0.33118	0.3276	0.0900366	0.0949534	0.306154	0.0935805	0.213968	0	0	0.354553	0.174573	0.316273	0.315122	0.209533	0.0652794	0	0.194877	0	0	0	0	0.705908	0.286676	0.141682	0	0.312029
AC091100.1	2.5504	0.10803	0	0.0177329	0.079752	0	0.0402923	0.0243684	0.0314478	0	0.0564705	0	0.0249218	0.0285305	0	0	0	0.0317427	0	0	0	0	0.0520749	0.028844	0	0	0	0.026415	0	0.0280472	0.023846	0	0	0.0452026	0.0414668	0.0329881	0.0270478	0.05108	0	0	0.0795	0	0	0	0.0458715	0.0247899	0.0553913	0	0
AC091117.1	1.05503	0	0	0	0	0	0	0	0	0	0	0	0	0	0	0	0	0	0	0	0	0	0	0	0	0	0	0	0	0	0	0	0	0	0	0	0	0	0	0	0	0	0	0	0	0	0	0	0
AC091117.2	26.8488	0	0	0	0	0	0	0	0	0	0	0	0	0	0	0	0	2.03918	2.06685	2.00076	1.74225	0	0	0	0	0.135045	1.14413	0.154009	0.421913	0	0	0	0	0	0	0	0	0	0	0	0	1.40004	1.13419	0.446549	0	0	0	0	0.117577
AC091132.1	32.9402	0.0388763	0.222768	0.183962	0.240846	0.108547	0.442722	0.217799	0.200179	0.182364	0.214135	0	0.0356304	0.0956775	0.0389137	0	0.228241	0	0.24256	0.15795	0.253509	0.0808873	0.187175	0.0953036	0.674951	0.177734	1.18093	0.24064	0.393297	0.342348	0.0685264	0	0.562506	0.194941	0.0583788	0.621229	0.325598	0.274075	0.383411	0.0362594	0.225957	0.468895	0.221549	0	0.685775	0.206037	0.0787649	0.817799	0.377119
AC091132.5	36.9092	0	0	0	0	0	0	0	0	0	0	0	0	0	0	0	0	0	0	0	0	0	0	0	0	0	0	0	0	0	0	0	0	0	0	0	0	0	0	0	0	5.39026	0	0	0	0	0	3.89464	0
AC091138.1	21.4464	0.491362	0.448998	1.52692	0.795379	0	0	0	0	0	0	0	0	0	0	0	0	0	0	0	0	0	0	0	0	0.407695	0	0	0	0.953769	0	0	0	0	0	0	0	0	0	0	0	0	0	0	0	0	0	0	0
AC091163.1	6.778	0.269818	0.517042	0.174584	0	0	0	0	0	0	0	0	0	0	0	0	0	0	0	0	0	0	0	0	0	0	0	0	0	0.275105	0.475732	0.464015	0	0	0	0	0	0	0	0	0	0	0	0	0	0	0	0	0.100725
AC091163.2	1.22311	0	0	0.129335	0	0	0	0	0	0	0	0	0	0	0	0	0	0	0.175284	0	0	0	0	0	0	0	0	0	0	0	0	0	0	0	0	0	0	0	0	0	0	0	0	0	0	0	0	0	0
AC091167.6	6.93732	0.240047	0	0.306443	0	0	0.355655	0	0	0	0	0	0	0	0	0	0	0	0	0	0	0	0	0	0	0	0	0	0	0.240615	0	0	0.401986	0.200454	0.355508	0.142127	0	0.14807	0	0	0	0.150699	0	0	0	0	0.160833	0.214027	0
AC091173.1	51.449	0	0	0	0	0	0	0	0	0	0	0	0	1.71515	1.2467	1.08773	2.98716	0.295619	1.16105	0.618316	0.410552	0	0	0	0	0	0	0	0	0	0	0	0	0	0	0	0	0	4.05036	3.52641	3.29953	0.0443548	0.103738	0.0662511	0	0	0	0.0214869	0
AC091180.3	7.36917	0	0	0	0	0	0	0	0	0	0	0	0	0	0	0	0	0	0	0	0	0	0	0	0	0	0	0	0	0	0	0	0	0	0	0	0	0	0	0	0	0	0.598463	0	0	0	0	0	0
AC091180.4	103.591	0.714068	0.639284	0.871646	0.689738	1.72991	1.57988	2.37561	0	0	1.42074	0	1.28045	0	0	0	0.8374	0	0	0.608302	0	0	0.688014	0	0.712981	0	1.59593	0.702136	0	1.3585	1.25277	0	0	0	1.00492	0.401512	0.734895	2.12804	0	0.664062	0	0.429904	0.630517	0	0.590996	1.29737	1.84611	0.586766	1.06467
AC091180.5	53.806	1.09767	0.772412	0.959386	0.534156	0	0.609349	0	0.257366	0.385583	0.28044	0.578153	0.250035	0	0	0	0	0	0	0	0.232544	1.14109	0.792072	0.56809	0.56622	0.464243	0.247973	1.0727	0	1.91556	0.72475	0	0.916149	0.458168	0	0.485158	0.276837	0.843625	0.267342	0.511153	0	0.171551	0.245292	0	1.37819	0.249814	0.733135	0.728516	0
AC091185.1	65.0723	0.16369	0.624513	0.633057	0.320115	0.783601	0.72923	0.86771	0.157709	0	0.337849	0.518813	0.149959	0.517903	0	0	0.192177	1.15546	0.143015	0.415701	0.278369	0.340551	1.57609	1.03078	0.511197	0.14018	1.03968	0.639907	0.730094	0.332193	0.288502	0.563728	0.966818	0.410369	0	0.195945	0.493652	0.406954	0.483881	0	0	1.24554	0.736085	0.463407	0.551473	0.598119	0.883694	0.594223	0.36635
AC091488.1	16.4949	0	0	0	0.117439	0.286676	0.445604	0.426385	0.467077	0.16877	0	0.1268	0.110051	0	0	0	0	0	0	0	0	0	0	0	0	0.30954	0.108949	0.234318	0.107303	0	0	0	0.406403	0.200403	0.724323	0.360981	0	0.149659	0	0	0	0	0	0	0	0	0.0812162	0.219871	0.35809
AC091493.1	7.3862	0.48401	0.684335	0	0.235824	0	0	0	0	0	0	0	0	0	0	0	0	0	0	0	0	0	0	0	0	0	0.437856	0.236482	0	0.242505	0.852382	0	0	0	0	0	0	0	0	0	0	0	0	0	0	0	0	0	0
AC091563.1	6.04891	0.182939	0	0	0	0	0	0	0	0.514653	0	0	0	0	0	0	0	0	0	0	0	0	0.336381	0	0	0.312624	0.331727	0	0	0	0	0	0	0	0	0	0	0.103429	0	0	0	0	0	0	0	0	0	0	0.13641
AC091564.5	20.1512	0	0	0	0	0	0	0	0	0	0	0	0	0	0	0	0	0	0	0	0	0.248676	0	0	0	1.46557	0	0	0	0	0	0	0	0	0	0	0	0	0	0	0.954177	0	0	0	0	0	0	1.63069	0
AC091614.1	3.16178	0.165951	0.0801622	0.054067	0	0	0.0617772	0.0742191	0	0.116919	0	0	0.0763392	0.262784	0	0	0	0	0	0	0	0	0.079954	0	0.173909	0.215267	0	0	0.0745201	0	0	0	0	0	0	0.0502553	0	0.0520052	0	0.0774782	0	0	0	0	0	0	0	0.0768063	0
AC091729.1	1.13893	0	0	0.109657	0	0	0.062655	0	0	0	0	0	0	0	0	0	0	0	0	0	0	0	0	0	0.0881851	0	0.153235	0	0	0	0	0	0	0	0	0	0	0	0	0	0	0	0	0	0.0712245	0	0	0.155756	0
AC091729.3	9.73529	0	0	0	0	0	0	0	0	0	0	0	0	0	0	0	0	0	0	0	0	0	0	0	0	0.949001	1.49078	1.43967	0	0	0	0	0	0	0	0	0	0	0	0	0	0	0	0	0	0	0	0	0
AC091849.2	16.9652	0.225088	0.324647	1.16865	0.330951	0	0.418536	0.400835	0	0	0.466815	0.357288	0.10338	0	0	0	0	0	0	0	0	0	0	0.356684	0.235305	0	0.102337	0.220039	0	0.575916	0.0992474	0	0.4774	0.0940983	0	0.678668	0	0.0703199	0.111516	0	0	0	0	0	0.665602	0	0.22895	0	0
AC091940.1	2.23515	0	0	0	0	0	0	0	0	0	0	0	0	0	0	0	0	0	0	0	0	0	0	0	0	0.173125	0.414618	0.439527	0	0	0	0	0	0	0	0	0	0	0	0	0	0	0	0	0	0	0	0	0
AC091946.2	4.08713	0	0	0.292029	0.454008	0	0	0.398497	0	0	0	0	0	0	0	0	0	0	0	0	0	0	0	0	0	0.389729	0	0	0	0	0	0	0	0	0	0	0	0	0	0	0	0	0	0	0	0	0	0	0.348708
AC091948.1	8.84782	0.063308	0.0308342	0.0830824	0.0879796	0.0424855	0.141651	0.0856206	0.0315541	0.133931	0.132313	0.0671714	0.116809	0.043736	0	0.034174	0	0.0372045	0.253463	0.0535017	0	0	0.0305158	0.0337861	0	0.110188	0.0377589	0.0309588	0.0571056	0.0985391	0.167681	0	0.162538	0	0	0.0579553	0.0634108	0.0262304	0.0316465	0	0	0.0817661	0.172229	0.183154	0.0537485	0.116201	0	0.0296785	0.118527
AC091965.1	22.8967	0.855502	0	0	0.922946	0	0	0	1.28913	0	0	0	0	0	0	0	0	0	0	0	0	0	0	0	0	0	0	0.5016	0.68199	0	0	0.888011	0	0	0	0.656986	0.25875	0	0.250468	0	0	0	0	0	0	0	0	0.911969	0
AC091965.4	26.3192	0.281386	0.808074	0.0909639	0.137721	0.673264	0.522715	0.374201	0.136345	0	0.727526	0.297498	0.25809	0	0.140961	0	0	0	0	0	0	0	0.135495	0.444288	0	0.483266	0.511122	0.137516	0	0.716551	0.62011	0.484032	0.71401	0.235198	0.423614	0.337962	0.141342	0.262955	0	0	0	0.0894924	0	0	0	0.514506	0.285449	0.256792	0.420106
AC091976.1	3.97218	0	0	0	0	0	0	0	0.348756	0	0	0	0	0	0.363375	0	0	0	0	0	0	0	0	0	0	0	0.78859	0	0	0	0	0	0	0.175613	0	0	0	0	0	0	0	0	0	0	0	0	0	0	0.156667
AC091982.2	6.76475	0	0.14023	0.094727	0.143492	0	0	0.259759	0	0	0	0	0	0	0	0.155493	0	0	0	0	0	0	0	0.308455	0	0	0	0	0	0	0	0	0.123945	0	0.22052	0	0	0.0912941	0	0.136777	0	0	0.132011	0	0	0.134025	0	0	0
AC091982.4	155.84	1.26835	1.83136	1.57917	1.55458	1.89569	2.04443	1.22474	0.826818	1.78648	0.87739	0.894995	0.874123	0.557745	1.16752	0.789579	1.49056	0	0.18616	0.447043	0.360292	0.880062	0.101826	0.894062	0.663337	1.18495	1.15365	1.54994	1.23165	2.9241	2.23722	0.363078	1.34604	1.06055	1.28065	0.829421	1.06083	0.660882	1.04809	1.08523	1.54345	0.472895	0.190803	0.302068	0.804032	0.967514	0.860635	1.16747	1.02676
AC092042.1	13.9976	0	0	0.222473	0.168875	0	0	0.152443	0	0.243078	0.356313	0	0	0	0	0	0	0	0	0	0	0.718869	0.332698	0	0.179729	0	0.156717	0	0	0.525176	0	0	0	0.288749	0.2587	0.309834	0.173735	0	0	0	0	0	0	0	0.436339	0	0.582486	0	0
AC092068.1	14.7039	0	0	0	0	0	0.152644	0.36148	0	0.289462	0.211619	0	0	0	0.205407	0	0.241514	0	0.715365	0	0	0	0	0	0	0	0.55942	0	0.183019	0	0	0	0.172943	0.171956	0	0	0	0	0.403871	0.383729	0	0	0.36936	0.578879	0	0	0	0.184974	0.153413
AC092112.1	34.4815	0	0.119882	0.242816	0.122377	0.747065	0.371499	0.666115	0.121551	1.05536	0.129388	0.660711	0.917402	0	0	0	0	0	0	0	0	0	0	0	0	0.322435	0.340599	0.244224	0	0.127585	0.330433	0	0.423364	0.313303	0.754303	1.12791	0.376336	1.24726	0	0	0	0	0	0	0	0.114273	1.26916	0	0.0932958
AC092115.2	2.06426	0	0	0	0	0	0	0	0	0	0	0	0	0	0	0	0	0	0	0	0	0	0	0	0.444554	0	0	0	0	0.2413	0	0	0	0	0	0	0	0	0	0	0	0	0	0	0	0	0	0	0
AC092117.1	69.2684	0.363997	0.392686	0.453326	0.49048	0.160136	0.300185	0.346139	0.498165	0.29728	0.220482	0.325364	0.442143	0.708395	0.580414	0.621711	0.608796	0.022515	0.153669	0.242815	0.180198	0.399077	0.517189	0.22529	0.585316	0.317259	0.647114	0.824488	0.570877	0.537899	0.52443	0.0655667	0.656699	0.59324	0.441815	0.3397	0.671381	0.616481	0.690473	0.62674	0.338621	0.11154	0.295572	0.05554	0.309267	0.615634	0.537392	0.2883	0.703267
AC092118.2	5.49428	0	0	0	0.231614	0	0	0	0	0	0.420235	0	0	0	0	0	0	0	0.633138	0	0	0	0	0	0	0	0	0	0	0	0	0	0	0	0	0	0	0	0	0	0	0	0.578563	0	0	0	0	0	0
AC092119.3	2.66452	0	0	0	0	0	0	0	0	0	0	0	2.28784	0	0	0	0	0	0	0	0	0	0	0	0	0	0	0	0	0	0	0	0	0	0	0	0	0	0	0	0	0	0	0	0	0	0	0	0
AC092123.1	36.03	0.0839189	0.405306	0.303495	0	0.273281	0.681018	0	0.690222	0.354737	0.502538	0	0	0.261388	0	0.089861	0	0.394689	0.414109	0.0709674	0.214728	1.03162	0.323449	0	0.175872	0.217689	0.458403	0.492301	0.210172	0.17261	0.370173	0	0.571313	0.210557	0.701166	0.508195	0.25003	0.292454	0.417074	0	1.42931	0.141877	0	0.240691	0.213069	0.0768755	0.114122	0.40554	0.313744
AC092127.1	2.65902	0	0	0.0236183	0	0.0214498	0	0	0	0.0253409	0	0	0.016584	0.0379563	0	0	0	0	0.0160123	0	0.0153609	0.0374197	0.0865976	0.134447	0.0378534	0.031318	0.0163999	0.0175701	0.0162223	0	0.0158626	0.0614753	0	0	0	0	0	0.0226712	0.0179863	0	0	0	0	0	0.0915803	0.115454	0.0737477	0.0169003	0
AC092127.2	4.93465	0	0	0	0	0	0	0	0	0	0.14087	0	0	0	0.136453	0	0	0	0	0	0	0	0.131129	0.143401	0.426167	0	0	0.133082	0	0	0	0	0	0	0	0.0818186	0	0	0.134561	0	0	0	0	0	0.344601	0.124496	0.276357	0	0.10165
AC092134.1	4.4489	0	0.311975	0	0.321852	0	0	0	0	0	0	0	0	0	0	0	0	0	0	0	0	0.388613	0	0	0	0	0	0	0	0	0	0	0	0	0	0	0	0	0	0	0	0	0	0	0	0	0	0.738444	0
AC092142.1	13.7069	0	0	0.116205	0	0	0.479597	0.332211	0	0	0.185497	0.0945125	0.135786	0	0	0	0	0	0	0	0	0	0.285237	0.155744	0	0	0	0.2895	0	0.150668	0	0	0	0.074636	0.13555	0.108004	0.595253	0.0558978	0	0	0	0	0	0	0.124855	0	0.200177	0.134913	0
AC092143.3	7.30728	0	0	0	0	0	0	0	0	0	0	0	0	0	0	0	0	0	0	0	0	0	0	0	0	0.612418	0	0	0	0	0	0	0	0	0.277553	0	0	0.0949478	0.15098	0	0.181319	0	0	0	0	0	0	0	0
AC092145.1	155.907	0.703465	0.457244	1.00945	0.820701	0.435611	0.174922	0.423213	0.104041	0.367497	0.463101	0.41474	0.192347	0.165142	0.0788997	0.0844599	0.0919838	3.95019	3.54937	2.64203	3.85318	0.162812	0.326544	0.473095	0.877863	4.19756	4.6606	3.82243	3.22127	0.541235	0.644132	0.624371	0.490838	0.283449	0.640148	0.525169	0.234833	0.936361	0.0781928	0.073051	0.1534	3.06461	2.41079	3.546	0.221275	0.0717473	0.231579	1.78577	1.24896
AC092164.1	55.4717	0	0.409127	0.13805	0.103639	0	0.31622	0.0947107	0.20779	0.260541	0.11026	0.195569	0.0971248	0.896	0.531828	0.451787	0.498193	0.499207	0.93575	0.808074	0.994919	0.221202	0.101826	0.111758	0.111148	0.915385	0.3861	0.311102	0.666744	0	0.0937199	0.365047	0.36086	0.444277	0.321012	0.128281	0.318822	0.132882	0.737019	0.099189	0.308689	0.542608	0.383652	0.911009	0.0893369	0.291815	0.144206	0.0978003	0.396182
AC092171.1	17.8777	0	0	0	0	0	0	0	0	0	0	0	0	0.319241	0.202556	0.430717	0.355494	0.237129	0.0888491	0.0852821	0	0	0	0	0	0.348001	0.275176	0.689984	0.542476	0	0	0	0	0	0	0	0	0	0.100032	0.282352	0.294603	0.257944	0.091032	0	0	0	0.0684454	0.185832	0
AC092171.2	105.805	0.383031	0.224319	0.428003	0.414887	0.617467	0.371538	0.276822	0.402234	0.351217	0.380709	0.284601	0.31824	0.424899	0.406158	0.393623	0.473354	0.382631	0.256032	0.372195	0.294774	0.877684	0.683207	0.470908	0.383359	1.85286	1.9582	2.11675	1.87637	0.298736	0.439702	0.262181	0.68931	0.400708	0.559452	0.444981	0.44105	0.314183	0.460166	0.429625	0.451348	0.470796	0.295477	0.388654	0.699693	0.720938	0.458601	2.86405	2.49651
AC092171.3	12.9722	0.023778	0	0	0	0	0	0.0429306	0	0	0	0	0	0.487806	0.225598	0.316076	0.167901	0.111783	0.254141	0.18449	0.152465	0	0.0229247	0	0.125206	0.209565	0.0868127	0.169845	0.15024	0	0	0	0	0.0198993	0	0	0	0.0149958	0.333104	0.400027	0.14003	0.176924	0.107867	0.275525	0	0	0.0162609	0.0670146	0.14249
AC092171.4	50.9729	0	0	0	0	0	0	0	0	0	0	0	0	0.614152	0.254854	0	0.298561	0.747297	0.334732	0	0	0	0	0	0	1.73595	0.808335	2.07397	1.47808	0	0	0	0	0	0	0	0	0	0.251423	0.592852	0	1.05274	0.572713	0.723784	0	0	0	1.16352	1.13875
AC092171.5	23.0284	0	0	0	0	0	0	0	0	0	0	0	0.0701569	0	0.352973	0.792942	0.358517	0.268874	0.337014	0.11719	0.422735	0	0	0.161804	0.159857	0	0.347109	0	0.205499	0	0	0	0	0	0	0	0	0	0.227505	0.783043	0.669847	0.170771	0.275728	0.218912	0	0	0.103739	0.353396	0
AC092198.1	1.37114	0	0	0	0	0	0	0	0	0	0	0	0	0	0	0	0	0	0	0	0	0	0	0	0	0.0407713	0.0854382	0.0228882	0	0	0	0	0	0	0	0	0	0	0	0	0	0	0	0	0	0	0	0.109931	0.0175292
AC092279.1	109.348	1.59173	1.36138	4.21531	0	1.83648	1.88763	2.54414	1.01681	0.73616	0	1.73046	0.881878	0.680158	0	0.689234	0.291517	0	0	0	0	0	0	1.36102	0	1.06102	1.2198	2.13794	0	1.00655	1.84565	2.02412	1.71192	1.48457	1.59078	0	0	0	0.397959	0.319304	0.102428	0	0	0	0.846012	0	0	0.761383	0
AC092287.1	17.1428	0.598817	0.189335	0.12806	0.389712	0	0.296077	0.175414	0.190599	0	0	0.210659	0.18253	0.631283	0	0	0	0	0	0	0	0.415143	0	0.208535	0.621534	0	0.180857	0	0	0	0.175829	0	0.167799	0	0.297535	0	0.200868	0.123613	0.195934	0.186056	0	0.125965	0	0	0.167761	0.364235	0.134244	0	0
AC092295.2	83.2404	2.36489	1.90353	1.61194	1.51272	1.01155	1.04333	0	1.07349	0.827315	0.826569	0	0.645635	0	0	0	0.132199	0	0.0428034	0.08152	0	1.23682	0.822629	0	1.01167	0.656441	0	1.47323	0	1.57708	1.68894	0.843655	0	0	0	0	1.05358	0.550717	0	0	0	0.0310679	0	0	1.10066	0.885536	0.669031	0	0
AC092338.1	12.7064	0.230708	0	0	0	0.55286	0.512858	0.201841	0	0.324308	0.473295	0.486562	0.421295	0	0	0	0	0	0	0	0	0	0	0	0	0	0	0	0	0	0	0	0.386695	0.770691	0	0.410326	0.232394	0.569754	0	0	0	0	0	0	0	0	0.15471	0	0
AC092343.1	8.37067	0	0	0	0.103088	0	0	0.0937156	0	0	0.109094	0	0.096609	0	0	0	0.123551	0	0	0	0	0.218842	0.202564	0.111169	0.109971	0.0906695	0.286879	0	0	0	0.0927205	0	0	0	0	0.0634662	0	0.0657392	0.104256	0	0	0	0	0	0.177726	0	0.0713404	0.290348	0
AC092354.1	10.9	0	0	0.17923	0	0.338501	0	0.245168	0.264205	0	0.288231	0.297249	0.257053	0	0	0	0	0	0	0	0	0	0.271524	0	0	0	0.254959	0	0	0	0	0	0	0	0	0.166145	0.284791	0	0	0	0	0	0	0	0	0	0	0	0.210037
AC092354.2	19.1406	0.340585	0.162259	0.10967	0	0.203824	0.379241	0.300606	0	0	0.351262	0.179877	0	0.179584	0	0	0.199907	0	0	0	0	0	0.327913	0	0	0	0.463426	0.166425	0.455482	0	0.300115	0	0.287178	0.426894	0	0.407308	0	0	0	0	0	0	0	0	0	0	0	0.154304	0.635103
AC092368.3	1899.26	5.01918	4.82093	4.1181	4.54936	17.8627	22.2212	21.9951	20.168	15.0327	20.1375	12.8474	16.0641	8.95955	7.23652	8.69689	9.15047	16.6265	14.7973	17.1969	18.1446	9.46001	10.5562	10.7011	9.96721	18.4422	18.0462	17.5251	19.0666	5.07056	3.71668	3.76569	20.16	17.4928	19.8205	11.5144	9.89113	12.3116	6.83525	8.02299	4.99893	16.4784	17.9317	15.1561	7.54962	8.69571	7.0232	20.7948	17.6396
AC092375.2	200.241	1.39981	1.38103	0.736623	0.69821	4.94551	5.77735	1.3316	3.55002	3.69773	4.85865	1.42212	2.38172	0.124945	0.536871	0.425186	0.649502	0	0	0	0	1.60145	1.84352	0.967048	1.36858	1.23417	2.33784	0.520608	1.20852	1.2463	1.02688	0.675345	4.18092	2.59002	3.29235	2.40371	1.71842	2.56958	1.00439	0.607938	1.21721	0.0127182	0.01787	0	1.12096	0.832094	1.21164	0.88556	0.974259
AC092376.1	7.13135	0	0	0	0	0	0	0.301371	0	0	0	0	0.31777	0	0	0	0	0	0	0	0	0	0	0.359001	0	0	0	0	0	0	0	0	0	0	0	0.204216	0	0	0	0	0	0	0	0	0	0.31801	0	0	0
AC092376.2	7.16638	0	0.0146083	0.00983643	0.0147305	0.0178584	0.0334837	0.0676013	0.0898486	0.0422002	0.0313086	0.111144	0.0966712	0.0316037	0	0	0	0	0	0	0	0.0623133	0.115366	0.447939	0.331011	0.0260853	0.0136564	0.131663	0.0270205	0.0466929	0	0	0.0769368	0.050071	0.0460233	0.118958	0.194658	0.0944107	0	0.0139807	0	0	0	0	0.279635	0.315882	0.163788	0.0704098	0.0784433
AC092384.1	42.6141	0.0718145	0.167775	0.326305	0.172718	0	0	0	0.0357539	0	0	0	0	0.496973	0.560843	0.325416	0.746403	0.410794	0.393776	0.273122	0.552307	0	0	0.038305	0	0.863045	0.647343	0.989148	0.784707	0.215949	0.221899	0.601229	0	0	0	0	0	0	0.436732	0.494916	0.598409	0.769904	0.81402	1.43025	0.0304774	0	0.0490545	0.956622	0.810201
AC092431.1	1.878	0	0	0	0	0.279709	0	0	0	0	0	0	0	0	0	0	0	0	0	0.197793	0	0	0.22464	0	0	0	0	0	0	0	0	0	0	0	0	0.138338	0	0	0	0	0	0	0	0	0.195815	0	0	0	0
AC092436.4	1.08875	0.186987	0	0.12016	0	0	0	0	0	0	0	0	0	0	0	0	0	0	0	0	0	0	0	0	0	0	0	0	0	0	0	0	0	0	0	0	0	0	0	0	0	0	0	0	0	0	0	0	0
AC092490.1	1207.56	0.010908	0.202365	0.313528	0.429356	0.013028	0.244056	0.235999	0.35662	0.138455	0.102578	0.150452	0.449516	0.0691331	0.105898	0.527226	0.639262	0	0.0436651	0	0.476863	0.221202	0.210211	0.368973	0.414026	41.7996	33.5109	19.279	48.8006	1.28894	0.424406	1.62317	0.392027	0.182556	0.296974	0.957701	0.307787	0.49253	0.473622	0.329678	0.812221	0.111881	0.0593461	0.157759	0.759341	0.956054	0.343931	129.398	81.1115
AC092490.2	1.7623	0	0	0	0	0	0	0	0	0	0	0	0	0	0	0	0	0	0	0	0	0	0	0	0	0	0	0.201861	0	0	0	0	0	0	0	0	0	0	0	0	0	0	0	0	0	0	0	0	0
AC092535.1	5.07539	0.11825	0.0576131	0.0582113	0	0.0353066	0.0441003	0.0533263	0	0	0.0308989	0	0.0545516	0	0	0	0	0	0	0	0	0.0615765	0.0855002	0.0315622	0.062236	0.0257335	0.0539527	0.115654	0	0.0613742	0.052202	0	0.0253054	0.0247387	0.0907374	0	0	0.0745299	0.0295623	0.0276276	0.0869973	0	0	0	0.251017	0.0813981	0.141439	0	0.0664215
AC092535.3	2.02271	0	0.186289	0	0	0	0	0	0	0	0	0	0	0	0	0	0	0	0	0	0	0	0	0	0	0	0	0	0	0.198122	0	0	0	0	0	0	0	0	0	0	0	0	0	0	0	0	0	0	0
AC092535.4	1517.8	0.513301	0	0.490462	0	0	0.190047	1.78981	0	2.8854	1.05069	10.5482	2.10638	0	0.255334	0	0.300894	0	0	0	0	112.062	85.6917	62.5642	69.4719	7.17746	5.80146	9.02879	2.72796	0	0	0.888011	0.643676	1.50001	2.6539	6.06449	2.5875	10.2741	0.500936	0.478139	0	0	0	0	157.181	101.449	66.4458	12.9956	15.8596
AC092546.1	4.8466	0	0	0	0	0	0	0	0	0	0	0	0	0	0	0	0	0	0	0	0	0	0	0	0	0	0	0	0	0	0.343779	0	0	0	0	0	0	0	0	0	0	0	0	0	0	0	0	0	0
AC092574.1	8.91743	0	0.220308	0	0	0	0	0	0.221069	0	0.239386	0	0	0	0	0	0	0	0	0	0	0	0.22464	0	0.241625	0.198321	0	0.228105	0	0	0.205562	0.806636	0.39116	0	0.346072	0.138338	0	0.144083	0	0	0	0	0	0	0	0	0.156498	0	0
AC092574.2	5.69703	0	0.0971278	0	0	0	0	0	0	0	0	0	0	0	0	0	0	0	0.0888491	0.0852821	0	0	0.194273	0	0	0	0	0	0	0.310181	0	0	0	0.168619	0.152831	0	0.101179	0	0	0	0	0	0.091032	0	0.170488	0	0.136891	0	0
AC092580.2	6.21999	0	0	0	0	0	0	0	0	0.275147	0.20131	0	0	0	0	0	0	0	0	0	0	0	0	0	0	0	0.177296	0	0	0	0	0	0.329073	0	0	0.46625	0	0.121209	0	0	0	0	0	0	0	0	0	0.528658	0
AC092611.1	1.85495	0	0	0	0	0	0	0	0	0	0	0	0	0	0	0	0	0	0.0219354	0	0	0	0	0.168892	0.182366	0	0	0	0	0	0	0	0	0	0	0	0	0	0	0	0	0	0.0223459	0	0.224316	0	0	0	0
AC092611.2	1.23873	0	0	0	0	0	0	0	0	0	0	0	0	0	0	0	0	0	0	0	0	0	0	0	0	0	0	0	0	0	0	0	0	0	0	0	0	0	0	0	0	0	0	0	0	0	0	0	0
AC092620.1	122.918	0.691069	0.774913	0.373616	0.451537	0.275474	0.0856584	0.102512	0.11235	0	0.119405	0	0.105784	0.364626	1.04029	0.24547	0.676673	1.76096	2.93764	2.04627	2.64916	0.239734	0.221901	0	0	1.58739	0.41888	0.788147	1.54738	0.706958	0.609397	1.18743	0	0.192596	0	0.485997	0.231259	0	0.570463	0.214983	0	3.2349	2.18186	2.62924	0.194591	0.421584	0.156166	1.90385	0.688341
AC092620.3	29.3301	0.295662	0.244047	0.283894	0.223913	0	0.0848389	0.102673	0.0227247	0.0320814	0.118935	0.096553	0.0209917	0.288322	0.275552	0.14753	0.133832	0.828616	0.486234	0.461236	0.427786	0.0473752	0.0657819	0.0972113	0.143721	0.0396284	0.228356	0.155714	0.0410614	0.425451	0.301233	0.389249	0.0974126	0.0761343	0.06989	0.125088	0.204972	0.0430343	0.318645	0.21257	0.200926	0.588219	0.598442	0.527162	0.193194	0.0835157	0.0311097	0.0641152	0.0340734
AC092634.3	15.4075	0.628603	0.361897	0.0814469	0	0	0.0934652	0.335143	0.122302	0	0.260408	0	0.230805	0	0	0	0	0	0	0	0	0.523305	0.363281	0	0	0	0	0.245782	0	0	0.221693	0.432236	0	0.1051	0	0.151331	0.126249	0.235336	0	0	0	0	0	0	0.212266	0.574999	0.0851448	0	0.0938894
AC092636.1	290.713	3.80992	5.16526	4.71286	4.87355	2.8535	3.52818	5.41079	3.82931	3.01228	2.44092	5.27203	3.69471	0.250925	0	0	0	1.1213	0.205995	1.00888	0.201973	3.96106	2.97886	3.7136	3.20297	0.606595	0.861773	0.232684	1.90075	0.716263	1.46776	1.64607	3.39007	4.77237	5.64416	2.82048	2.87901	3.52582	0	0	0	0.747628	0.639734	0	4.59298	2.60392	4.3084	1.2744	2.30543
AC092650.1	3.53433	0.0359948	0.0350379	0	0.168771	0.0859858	0.107368	0	0	0	0	0.0528147	0	0.0526004	0	0	0	0.0423078	0	0	0	0	0.0346991	0.106077	0	0.156539	0.196843	0.243537	0.0448576	0	0.0317771	0	0	0	0	0	0	0.0453425	0	0	0	0	0	0	0	0	0.0339764	0.139458	0.0808581
AC092652.1	7.31224	0	0	0	0	0	0	0.102512	0	0	0	0	0	0	0	0	0	0	0	0.119065	0.119734	0.292771	0.135495	0	0.146737	0	0.12778	0.137516	0	0.14331	0	0	0	0	0	0.0844905	0.141342	0	0	0	0	0.178985	0	0	0	0.128626	0	0	0
[truncated: 3,303 more rows]
[truncated: 86 more columns]
