# Supplementary material for: Assessment of long non-coding RNA expression reveals novel mediators of the lung tumour immune response
Source: Sci Rep. 2020 Oct 9;10:16945. doi: 10.1038/s41598-020-73787-6 (PMC7547676; doi:10.1038/s41598-020-73787-6)
Supplement: Supplementary file 9 [file 41598_2020_73787_MOESM9_ESM.xlsx]

## Sheet: lncRNA_Averages_GSE60424
Supplemental Table 8. Average lncRNA Expression in the Subsets of Immune Cells from Healthy Donors of the GSE60424 Cohort
lncRNA	CD4	CD8	B	NK	Monocyte	Neutrophil	Whole Blood
A1BG-AS1	3.60887	5.12006	5.80718	1.85167	3.94733	0.212301	4.25128
A2M-AS1	0.22767	0.427338	0.0215042	0.919469	0.357862	0	0.30991
AATBC	0.0840574	0.163953	0.142249	0.225677	8.11222	0.0941802	5.83336
AC000123.1	1.05567	0.84232	1.44496	2.63515	0.37571	0.157307	1.41368
AC002091.1	1.1026	1.04448	1.82835	1.97381	3.3298	4.43292	1.76464
AC002091.2	1.67011	1.36436	2.54298	1.60546	5.63712	6.37772	1.75278
AC002116.2	0.881092	0.170935	0.812166	0.348723	0.167916	0	0.180252
AC002128.2	0.725711	0.684957	0.447881	0.131262	0	0	0.0595212
AC002451.1	0	0	0.0653443	0	1.75428	0	0.830364
AC002456.1	0	0	0.829321	0	0.381941	1.51707	1.07809
AC002470.1	1.0976	0.132456	0.603413	0.263963	1.09861	0	0.4033
AC002511.1	0	0	0	0.037659	0.074878	1.43546	0.588456
AC002511.2	0	0	0	0	0.113294	2.26659	1.90989
AC002546.1	1.26879	1.23825	0.458166	0.721847	0.327465	0.694878	2.5109
AC002550.2	0.356142	0.631442	0.357411	0.336583	0.349462	0	0.168907
AC002553.4	1.44936	1.74563	0.825265	2.06848	1.20401	0.409202	1.30397
AC003681.1	0.118067	0.174893	0.152653	0.371669	0.0958767	0.189478	0
AC004067.1	1.15768	0.99405	0.869839	0.310894	0.118879	0	1.06782
AC004069.1	7.22911	6.92164	6.31967	5.23475	8.08353	7.978	7.8132
AC004149.1	0.347118	1.09141	0	0	0	0	0.209459
AC004223.4	0.65498	0.402778	0.947485	0.71848	0.63728	0.302593	0.494476
AC004233.3	0.0432441	0.0142086	0.0087671	0.0414438	0.135203	2.17545	1.43584
AC004241.2	0.397809	0.097446	0.276116	0.273075	0.168155	0.616769	1.08678
AC004471.1	0.031551	0.320201	0.198076	0.445457	0.148538	0.33631	0.229123
AC004477.3	0.244258	0.172433	0.328878	0.100902	0.190714	0.374809	0.277058
AC004492.1	3.44895	3.42657	4.93817	4.89367	1.38737	1.82095	0.569098
AC004520.1	1.28985	1.02837	0.97398	0.872748	0.0406489	0.373009	0.574563
AC004540.1	0	0	0.530252	0.093361	0.683028	0.0563235	0.0556796
AC004585.1	2.17391	1.39133	3.00114	1.92408	0	0	2.6483
AC004687.1	11.9524	11.4075	33.4874	53.6265	26.5802	27.6619	55.0942
AC004702.1	0.29474	0	0	1.13211	0	0	0
AC004706.1	3.0277	2.3781	1.55931	0	0	0.0900993	0.258902
AC004771.3	2.40477	3.55893	2.98644	2.33487	1.39888	0.0779818	1.60292
AC004801.6	1.23303	1.29886	1.21721	1.42037	0.276451	0.209318	0.410858
AC004816.1	0.071308	0.269821	0.613142	0.287298	0	0	0.088469
AC004825.2	1.929	1.09723	2.51491	2.94599	2.15712	2.27524	0.573206
AC004832.6	1.07879	1.52914	0.368665	0.653058	0.028029	0	0.179952
AC004837.2	0.479201	0.719197	0.281322	0.190205	0.0307785	0.0839169	0
AC004846.1	0	0	0.598832	0	0.438389	0	0.425794
AC004846.2	1.03403	0.778432	1.74482	1.07135	2.90131	5.92238	1.88845
AC004865.2	5.76895	7.59238	4.16008	20.0221	4.18838	0.312792	3.45534
AC004908.1	1.82275	1.50775	1.82705	1.7159	0.459194	0.389781	1.1204
AC004908.3	0.456187	0.416982	0.611498	0.519006	0.133273	0.0557747	0.376889
AC004921.1	0	0.0270825	0.144445	0.0273	1.19327	0.0222408	0.189425
AC004923.1	0.296806	0.465702	0.0507009	0.372733	0.0495123	0	0.0237118
AC004943.2	0.215172	0.311398	0.701929	0	0	0.0266941	0.149836
AC004949.1	0.31008	0.228898	0.0819433	0.174756	0.145268	0.0395413	0.355433
AC004951.1	0.708811	0.535	0.475511	0.41606	0.233173	0.247681	0.252225
AC004982.1	0.408398	0.520485	1.38316	1.12243	0.0940763	0.0168669	0.233619
AC004982.2	1.09688	2.76501	6.42575	5.36901	0	0.0447063	0
AC005014.2	0.503839	0.382667	0.477432	0.77228	0.152967	0.1743	0.181511
AC005034.3	0.894122	0.922199	1.15007	1.33246	0.41725	0.0332345	1.88184
AC005035.1	0	0	0	0.0975827	2.03357	10.6641	6.46587
AC005041.2	0.0455735	0.107324	0.0799152	0.563773	0.259461	0	0.28148
AC005082.1	0.121931	0.226644	0.0287282	0.152884	0.750294	0.115223	0.487312
AC005224.1	0.31945	0.325132	0.381142	0.374233	0.114554	0.00957485	0.235991
AC005224.4	1.89008	1.09836	0.757892	3.12865	1.10134	0.376235	0.78926
AC005253.1	8.76483	9.97837	8.30672	9.18001	1.49037	3.14538	1.70317
AC005261.1	0.405967	0.292208	0.899063	0.283662	0.0766172	0.0229274	0.223531
AC005261.2	1.79049	1.98981	2.20959	2.9097	0.602118	0.341666	4.47802
AC005261.4	1.44667	1.59538	0.9834	1.92867	0.643258	0.549893	2.52156
AC005288.1	8.9453	7.2497	8.74363	7.39527	5.52724	3.8303	9.02818
AC005329.1	2.83004	3.57095	0	0	0	0	0
AC005332.1	0	0	0	0	1.96633	0	0
AC005332.10	1.36984	1.22204	2.08436	1.63567	0	0.038441	0.661933
AC005332.5	1.05957	0.569778	1.69152	1.07932	0	0.0140948	0.84548
AC005332.6	7.86977	5.73663	5.25059	8.13385	1.7501	1.61541	3.04769
AC005332.7	8.19456	6.05243	14.1359	15.055	1.62691	0.123758	4.80203
AC005332.8	6.03475	5.52515	4.76991	8.08195	1.83855	1.41796	3.1573
AC005332.9	12.557	11.9268	12.3944	16.7938	7.52718	2.89453	9.25949
AC005342.2	0.146175	0	0.0620705	0	0.104125	0	1.04246
AC005387.2	0.56062	0.473919	0.591687	0.775347	0.225292	0.794851	0.566189
AC005392.2	0	0	0	0.443441	10.7894	27.3654	9.46293
AC005393.1	0.0920487	0	0.0907148	0.0369452	0.0354918	0.164785	0.816506
AC005479.2	0.117689	0.036206	0.124669	0.0737032	0.220199	0.482834	0.13029
AC005498.2	0.170229	0.302874	0.523433	0.324776	0	0.0573475	0.189769
AC005498.3	0.181978	0.107748	0.753841	0.0726862	0.0520948	0.0291765	0.270789
AC005520.2	2.9992	1.84347	1.76006	1.41456	1.16098	0.28174	1.83169
AC005523.2	10.3437	11.7294	11.3638	13.7478	8.80779	5.27772	9.73128
AC005546.1	0.298859	0.229342	0.107794	0.327086	0.0655068	0.0567975	0
AC005695.3	0.680247	1.04927	1.58292	1.41615	0.871515	0.247378	0.370918
AC005696.3	0	0.314089	0.197524	0.109185	0	0.48975	0.468736
AC005740.4	0.506872	0.465934	0.544742	0.388548	0.102251	0.0820871	0.46615
AC005776.2	0.0536513	0.0516611	0.224443	0.256705	0.248519	0.156603	0.249334
AC005838.2	0.357035	0.201661	0.217336	0.396877	0.114383	0	0
AC005840.3	0	0	0	0.0189919	0.228355	0.675134	0.536575
AC005840.5	3.70937	5.68108	4.02129	8.62198	0.937481	2.03627	4.06875
AC005842.1	15.3885	5.29937	0.0375055	0.0302117	0.0679317	0	6.56529
AC005899.6	0.967407	0.91298	0.42694	0.329743	0.110541	0.644672	2.37101
AC005899.7	0.148378	0.182263	0	0.0369375	0.0412125	0.131756	0.75471
AC005962.2	1.13386	0.587363	0.294965	0.588285	0.131182	0	0.301563
AC005972.1	0.509429	0.397598	0.24718	1.48073	0.936058	0.0985744	0
AC006027.1	1.50958	5.36442	0	4.53956	0	0	9.82577
AC006033.2	0.0597584	0.52461	0	9.34783	0.829792	0.0758266	1.98887
AC006042.4	0.321264	0.323328	0.962554	0.422772	0.0299943	0	0.17737
AC006207.1	0.361638	0.355509	0.14786	0.143067	0	0	0.100055
AC006213.2	1.41981	0.776233	2.75378	0.832956	0.196017	0.00622985	0.291895
AC006238.1	2.00276	1.40877	0.838838	0.116277	0.0424545	0.348091	0.424998
AC006333.2	0.86865	0.749161	0.853155	0.497254	3.82219	0.0879597	0.696275
AC006378.1	0.292293	0.382832	0.524594	0.498299	0.119103	0	0.141266
AC006449.6	0.557425	0.780422	0.850058	2.00456	1.15374	1.51272	1.41748
AC006453.2	3.72627	2.75995	3.35966	4.89901	7.82046	12.0188	7.33405
AC006480.2	0.300427	0.325711	0.454191	0.531877	0.0261788	0.0168007	0.317354
AC006504.1	0.493108	0.42557	1.09887	0.338991	0.0598179	0.00495942	0.139813
AC006504.5	1.33439	1.25192	1.01215	0.411403	0.17273	0.3382	3.87095
AC007038.1	0.314025	0	0	2.11328	0	0	0
AC007114.1	2.30259	1.92323	1.42946	0.69362	0.863843	0	0.983574
AC007216.2	1.40721	1.79581	0.262298	3.20391	0.46719	0	0
AC007216.4	0.258879	0.38305	0.320129	0.264302	0.156269	0.095126	0.0699548
AC007220.1	0.461351	0.368578	0.511123	0.351169	0.0909822	0.0287871	0.23005
AC007228.2	0.4147	0.378665	0.419573	0.348017	0.47265	0.14753	0.805289
AC007249.1	0.271329	0.222502	0.289232	0.513998	0.09817	0	0.123002
AC007249.2	1.15452	0.782669	0.898468	1.28018	0.436298	0.0241107	0.333069
AC007285.1	0.0200181	0.150961	0.066833	0.56501	0.338079	0.0173533	0.159482
AC007298.2	0	0	0	0	0	22.6122	0
AC007342.4	4.51451	3.71721	0	0.409874	0.126334	24.7841	5.94087
AC007342.5	1.6054	1.37477	0.0072851	0.111076	0.0508122	8.25928	3.97061
AC007349.3	0.333226	0.978295	0.0409485	1.66375	0	0	0
AC007381.1	0	0.00852422	1.56132	0	0	0	0.141495
AC007384.1	1.65278	2.75931	18.3638	7.14557	1.7035	0.706551	2.56252
AC007386.2	0.0207394	0.134301	2.34192	0.0167248	0.0570555	0	0.110237
AC007388.1	3.02878	2.36564	3.63483	1.40182	2.75361	0	1.61152
AC007541.1	0.53067	0.291196	0.198116	0.279907	0	0.0095869	0.416459
AC007569.1	0.155781	0.27926	18.7546	0.319637	0.0359927	0.512918	1.64776
AC007611.1	0.364478	0.0521904	0.085831	0.0914062	2.21401	1.78063	1.22247
AC007619.1	0.105279	0.148214	0.137168	0.495851	0.0634938	0	0.335807
AC007686.3	2.031	1.08394	0	0.430915	0	0	1.81862
AC007879.3	0.930246	0.267997	3.58729	0.0395718	0.74159	1.32593	0.807658
AC007879.4	0.232148	0.105084	0.301805	0.0730625	0.0951665	0.258203	0.074228
AC007881.3	0	0.0971127	0.134296	0.312013	1.44312	0.463559	0.21649
AC007922.1	0.197718	0.052017	0	0.840753	0	0	1.03648
AC007950.1	0	0	0	0	0.0735227	1.07234	0.622302
AC007952.4	0.0451058	1.13424	0.71487	2.26193	10.6122	0.394784	0.0267462
AC007952.5	0.425996	0.141689	1.26086	0.00588503	0.0185291	0	0.426962
AC007952.6	3.84514	2.2477	5.16168	0.853908	0.321948	0.0126408	0.918011
AC007952.7	0.673775	0.333265	2.24425	0	0.0391561	0	0.732138
AC008014.1	1.81088	2.04215	5.2204	1.20147	0.782218	0.287761	2.28941
AC008033.3	0.315833	0.925661	0.315914	5.06522	0.0642426	0	0.91859
AC008035.1	0.622621	1.46036	1.62958	7.28401	0.280106	0.152116	1.33714
AC008040.5	0	0	0	0	0	0	7.14596
AC008074.3	0.0563221	0.0478468	0.972311	0.14115	0.561843	0.310498	0.632711
AC008083.3	5.56376	6.41526	3.01347	2.45605	0	0.155053	0.463416
AC008083.4	0.517739	0.539246	0.258198	0.11088	0	0	0.09566
AC008115.4	0.800854	0.601297	0.300623	0.401367	0.0775617	0.0414192	0.266691
AC008124.1	2.89272	2.62436	3.84543	3.41466	1.42929	0.118558	1.86768
AC008264.2	0	0	0	0	0	0	5.26549
AC008280.3	0.327752	0.535165	0.772283	0.450403	0.112161	0.120445	1.00494
AC008403.3	1.25103	0.529272	0.383915	0	0.05409	0	0.593438
AC008438.1	0.451425	0.633725	0.570925	1.05903	0.538455	0.214937	0.874642
AC008440.1	1.28394	1.88577	0.797048	2.34323	3.80089	0.440794	0
AC008440.3	0.0367895	0	0	0.237788	0.811382	0.0323885	0
AC008443.4	0.706487	0.505453	0.611108	0.204677	0	0	0.286159
AC008443.5	0.519402	0	0	0.250157	0	0	0.30228
AC008467.1	0.267969	0.264039	0.265466	0.383418	0.0544033	0.331491	0.476295
AC008522.1	0.323115	0.303435	0.345665	0.0102661	0.061951	0.00455703	0.057219
AC008536.1	0.388882	0.79433	0.750078	1.35277	0.349664	1.85047	0.888004
AC008536.2	0.241976	0.436909	0.337078	0.795882	0.17031	0.35514	0.849412
AC008537.2	0.539797	0.341994	0.442071	0.334342	0.14569	0.594061	0.521876
AC008555.1	1.13387	0.904867	0.537572	1.791	0	0	0.614082
AC008555.2	0.855474	0.906712	0.284691	1.61789	0	0	0.947381
AC008555.5	25.7419	17.1489	9.25614	12.6858	0.0430492	0	8.18732
AC008567.3	0.450242	0.80012	1.01721	0.960115	0.545434	0.316536	0.25014
AC008581.1	0	0	0.570965	0	0	0	0.47608
AC008608.2	1.08655	1.24211	0.465966	0.602409	0.246496	0	0.532003
AC008610.1	0.880343	0.716958	0.209799	0.188465	0.0687855	0	1.50209
AC008655.2	1.14444	1.5432	1.11502	0.524799	0.105219	0	0.200207
AC008735.4	1.31913	1.31688	1.68824	2.11465	0.993434	1.12268	0.841754
AC008736.1	0.566206	1.41391	0.788504	1.31508	1.86739	0.338925	1.48993
AC008738.3	0	0	0	0	0	0	4.37975
AC008741.2	0.560606	0.394535	0.939708	0.96164	0.642465	0.218329	1.31355
AC008750.1	0.120149	2.04101	0	19.9574	0	0	0
AC008750.2	0.0873706	2.07358	0	22.3719	0	0	0
AC008750.7	0.150701	0.0752055	0.0376862	2.74769	0.030266	0	0.306393
AC008753.2	0	0	0	0	1.50111	1.86861	0.600531
AC008753.3	0	0	0	0	0.341194	0.753343	0.0930237
AC008760.1	4.4108	2.28199	4.49657	1.1943	0	0.0833838	0.847697
AC008764.2	4.22457	5.75945	3.78877	5.01927	3.42779	0.44374	2.47465
AC008764.6	0.292669	0.104178	0.12471	0.210406	0.0588865	0.0856206	0.976028
AC008771.1	0.536096	0.226738	0.0906053	0.0608527	0	0.747738	0.517741
AC008892.1	1.26745	0.282192	0	0	0	0	0.12158
AC008894.2	7.49357	11.497	0	0	33.878	0	53.2227
AC008897.3	0.24771	0	0.334982	0.243984	0.0985765	0.570939	0.61217
AC008906.2	1.28282	0.619627	0.656573	1.04106	0.262618	0.046082	0.452287
AC008957.1	1.5995	0.953535	5.50448	1.93168	3.76057	0.193546	2.5761
AC008966.2	0.486411	0.55419	0.537896	0.528991	0.0515287	0	0.185259
AC009021.1	1.64952	1.43617	0.463828	0.819218	0.0788773	0	0.441403
AC009021.2	1.75497	1.33082	0.531757	0.542028	0.232196	0	0.567634
AC009041.1	5.52326	4.25004	0	0	0	0	1.67121
AC009041.2	45.9785	29.0055	0	0	0	0.00681628	9.36779
AC009061.2	3.40745	1.5935	6.03323	2.16665	1.76551	2.04777	2.91233
AC009065.8	0.576755	0.681385	0.519211	0.434591	0.380388	0.117469	0.545006
AC009088.1	0.774034	0.97137	0.919567	0.731778	0.479169	0.408968	0.434222
AC009093.2	0.0522358	0.0473799	0.204894	0.131837	0.205681	0.354574	0.534452
AC009093.4	0.479874	0.223988	0.290803	0.985455	0.533208	0	0.265172
AC009093.6	0.212519	0.365157	0.153662	1.86132	0.468046	0.0323937	0.467178
AC009095.1	1.03355	0.978463	0.821443	0.699588	0.272337	0.14717	0.166587
AC009107.2	0.240815	0.252954	0.153106	0.315503	0	0	0.29804
AC009113.1	1.96954	1.41207	2.0511	1.88662	0.805124	0.595539	1.16699
AC009118.2	0.428418	0.667788	0.746599	0	0.311401	0	0
AC009119.1	0	0	1.25307	0	0.889725	1.55128	1.98786
AC009120.4	0.709921	0.699836	1.12024	1.00194	0.538401	0.172761	0.771208
AC009121.1	0.32596	0.221471	0.285372	0	0.0187161	0.175822	0.202297
AC009123.1	0.340088	0.334475	0.240362	0.024392	0	0	0.0981764
AC009133.3	4.18401	3.28145	4.71166	3.09208	0.30852	0.249982	2.31134
AC009159.3	0.713075	0.425121	0	1.20549	0	0	0.362188
AC009237.14	0.424475	0.234233	0.699164	0.352826	0	0	0.494155
AC009283.1	7.36331	6.56869	8.611	7.08485	2.80411	2.03329	9.44163
AC009318.1	2.7527	1.90686	2.61239	1.71869	0	1.01979	0.941617
AC009318.3	0.189719	0.102104	0.0722602	0.137182	0.136731	0.799694	0.957721
AC009318.4	1.18238	1.20565	0.996516	0.672472	0.151994	0.877855	0.869906
AC009403.1	2.66776	2.06566	3.91763	3.27757	1.75228	1.01323	3.55523
AC009404.1	0.70861	0.85165	0.922044	2.56151	0.511786	0.316522	0.729085
AC009495.3	0.172179	0.984725	2.63709	9.09796	0.725918	3.50232	1.94667
AC009506.1	0	0	0	0	9.66314	10.7377	19.2862
AC009630.2	0.25643	0.107847	0.53581	0.529589	0.0916413	0.180713	0.13209
AC009686.2	0.647067	0.657443	7.61155	0.394195	0	0	0.942043
AC009812.4	0.17815	0.20096	0.570396	0.543748	0.060165	0	0.261643
AC009948.1	0.69077	2.51817	1.22466	2.86011	1.71442	0.151242	2.87951
AC009961.1	1.48637	0.911449	2.08463	2.76938	1.38295	4.41197	0.969482
AC009970.1	0	0	1.22438	0	0	0	0.100892
AC009974.1	0	0	0	0	1.27142	0.768127	0.642336
AC010173.1	0	0	0	0	0.439676	1.66099	0.128577
AC010175.1	1.28366	4.97713	0	3.37256	0	0	0.84432
AC010240.3	0.095846	0	0.273209	0.0671193	0.359525	0.427706	0
AC010245.2	0.669695	0.326826	0.536809	0.286703	0.186383	0.0554209	0.753722
AC010247.2	2.4074	1.59776	10.0651	2.30823	4.553	0.127435	2.56073
AC010280.2	0	0	0.059195	0.629913	0.0640125	0.175521	0.162477
AC010336.2	0.240232	0.28972	0.0850732	0.572295	0.0460173	0	0.0425873
AC010359.1	0.112335	0.0895937	0.224671	0.174048	0.415239	0.163872	1.28752
AC010491.1	0.120551	0.1144	0.153539	0.242926	0.0548975	0.00500158	0.391744
AC010525.1	0.884754	1.07403	1.76719	2.47431	1.31611	0.659848	0.438217
AC010531.3	0.126467	0.2725	0.417041	2.02713	1.20041	1.41506	0.158716
AC010531.6	0.504618	0.31963	0.442798	0.257019	0.0739495	0	0.280473
AC010536.1	0.200466	0.355453	0.181537	1.08872	0.110444	0.00510543	0.172401
AC010542.5	0	0	0	0	0	0	13.0623
AC010609.1	1.09152	0.366762	0	1.04018	0	0	0
AC010618.3	0.364132	0.575887	0.917179	0.606379	0.270745	0	0.502602
AC010636.2	0	0	0	1.01631	0.556171	0	0
AC010654.1	0.442029	0.248655	0.300183	0.164473	1.77106	0.301182	0.423031
AC010809.1	1.07191	0.792931	1.13429	0.974368	0.352097	0	0.337294
AC010809.2	0.689113	0.940379	0.838398	1.25243	0.043579	0	0.268807
AC010834.3	0.193628	0.355016	0.213281	0.18013	0.0192478	0.142774	0.617868
AC010864.1	0.655115	0.528937	0.630307	0.789737	0.984196	0.094584	0.261053
AC010894.2	0.0782768	0.106516	0.205251	0.164719	0.9433	0.550443	0.240321
AC010969.2	0.73333	0.751817	0.477264	0.715424	0.271549	0	0.794026
AC011247.2	0.694902	1.78577	0.198329	0	0.619676	0.419346	1.47313
AC011374.2	0.574964	0.246223	0.199118	0.673718	0.47831	0.426607	2.20478
AC011416.4	0.264182	0.158121	0.335366	0.319925	0.0327532	0	0.239227
AC011442.1	0.217295	0.754043	0.472905	0.608214	0.22505	0	0.144767
AC011445.2	8.26645	4.66387	4.19245	4.00092	7.55557	26.2503	36.1301
AC011481.1	0	0.154859	0.58268	0.23096	0.0799783	0	0
AC011481.2	0.457454	0.319005	1.00028	0	0	0	0
AC011484.1	1.03477	0.41229	0.454376	0.0267658	0.402352	0.0068268	0.326841
AC011676.1	0	0.0676168	0.062488	0	0.0638335	1.58236	0.350272
AC011816.2	0.475697	0.432365	0.637623	0.232119	0.154123	0.109124	0.103595
AC011825.2	1.11937	1.01425	0.666203	1.84181	0.517393	0.59311	0.0374055
AC011899.2	0.00322835	0.00379095	0.159687	0.128025	5.14495	1.97294	2.10651
AC011899.3	0	0	0.0212511	0.0342645	3.21568	2.03061	1.23861
AC011978.2	0.112779	0.129538	0.0409652	0.0618534	0.100331	0.362423	0.395571
AC012065.3	0.152879	0.171822	0.315791	0.169184	0.184607	0.0941987	0.590921
AC012065.4	2.63193	1.04962	0	0.758076	0.141672	0	0.556353
AC012074.1	1.27635	1.13924	0.756256	0.791139	0.0453075	0.175752	0.540959
AC012150.2	0.0815478	0	0	0	0.299133	0.566277	0.590153
AC012236.1	0.285796	0.21345	9.13568	0.497921	0.466544	0.474282	1.83164
AC012306.2	2.42716	2.38919	2.21551	2.18391	3.14447	0.966431	2.78054
AC012313.1	3.20598	4.11857	4.13333	1.97788	0.960032	0.512003	1.88161
AC012313.6	0.457248	0.497219	0.735841	0.269192	0.11998	0.0239476	0.320975
AC012360.2	0	0.335637	0.420016	0.068271	0.269074	0	0.0557807
AC012360.3	2.59257	2.99628	3.40506	2.84885	1.28486	0	0
AC012368.1	5.73367	0	8.39205	1.02613	23.8077	119.502	64.1831
AC012368.2	0.105956	0.0388408	0.0986419	0	0.0794902	0.798973	0.138004
AC012414.5	0.613548	0.523514	0.448408	0.570566	0.107338	0.00869775	0.343296
AC012435.2	0.178143	0.154859	0.494596	0.304022	0	0	0
AC012442.1	0.242158	0.057422	0.369835	0.341137	0.184564	0.308855	0.0699002
AC012467.2	0.694809	0.487216	0.85528	0.751139	0.237042	0.121276	1.31034
AC012510.1	1.59948	2.01347	1.46521	2.12631	0.655687	0.651823	1.77878
AC012511.1	0.0498895	0	0.418821	0.217841	0.156747	0	0.321987
AC012557.1	2.30068	1.89727	1.13558	1.77586	0.671365	1.84505	1.45385
AC012557.2	0.46262	1.18043	0.590319	0.540507	0.637232	0.199531	1.04279
AC012557.3	0.587109	1.11679	1.10756	1.11648	0.863929	1.21834	0.76095
AC012603.1	1.20913	0.918225	0.463526	0.209739	0.168323	0.144433	0.291569
AC012615.1	57.8671	73.5129	6.61098	64.3773	7.9764	4.37276	4.86462
AC012615.3	0	0	0	0	0	0	4.66552
AC012615.4	0.419927	0.877074	0.49973	1.50921	0.5408	0.972805	0.0633175
AC012617.1	0.826761	0.881881	1.08825	2.74632	0.271579	0	0.751257
AC012640.2	0.533652	0.322117	0.568412	0.249839	1.99237	0.17846	0.419855
AC012645.4	0	0	0	0.137595	0	1.73237	4.25763
AC013403.2	0.788095	0.801094	0.625348	0.581942	0.312815	0.285662	0.645131
AC013468.1	0.258159	0.0717015	0.450007	0.177055	0	0	0.250619
AC015468.3	0	0.175	0	1.48478	0	0	0.0523855
AC015660.4	0.307619	0.228873	0.200269	0.0653053	0.0672153	0.0382712	0.214998
AC015726.1	2.81739	2.01018	2.56133	1.86989	1.25387	2.5239	3.22081
AC015802.4	0.507065	0.240233	0	0	0.211896	0.737659	1.64586
AC015813.1	0	4.16225	0	0	0	0.663913	2.46807
AC015819.1	4.29788	3.35774	0.738427	1.92516	1.20872	2.575	5.48457
AC015849.1	0.23933	0.755281	0.0292418	0.460629	0	0.132318	0.725588
AC015849.3	2.08417	2.15088	1.7812	2.29292	0.329494	0.279349	0.728039
AC015911.6	0.900463	1.0111	0.176791	0.586751	0.0508282	0	0
AC015912.3	0.665025	1.41605	1.13123	4.38014	26.7142	55.3195	12.9827
AC015922.4	1.43349	0.709742	0.0737282	0.0840954	0.600409	0.0599026	0.474572
AC015971.1	10.6088	13.6407	12.2831	14.8199	0	0	0
AC016168.1	0.19394	0.0927142	1.39741	0	0	0	0.0726207
AC016355.1	0.650807	0.445215	0.403519	0.399578	0.231561	0.0629929	0.396975
AC016394.1	0.901752	0.822492	1.25484	0.636949	0.540862	0.0737146	0.570614
AC016405.2	0.183996	0.987581	0.0978587	0.515382	0	0.256812	0
AC016405.3	0.429395	1.25394	0.168591	1.28653	0.192774	0.0181771	0.0388045
AC016575.1	0.220877	0.236616	0.205813	0	0.526227	0	0.254111
AC016588.2	0.756576	0.750553	0.801209	0.848791	0.237298	0.0244021	0.891812
AC016590.1	0.454734	0.688382	0.862824	1.79017	0.265627	0	0.561492
AC016737.1	0.0357824	0.0401772	0.0859544	0.182143	0.138605	0.400293	0.703611
AC016773.1	2.72589	1.87138	2.86378	3.45658	0.741391	0.823345	2.20984
AC016831.1	0.630973	0.423658	0.382682	0.56474	0.559669	1.28493	0.801601
AC016957.2	2.5468	2.19191	1.98599	1.79134	0.0690035	5.97651	6.03778
AC017002.1	0.164095	0.113714	0.00673965	0.0650345	0.256516	0.140414	0.254787
AC017002.3	0.744843	0.310179	0.0120599	0.235473	0.292668	0.0506975	0.25147
AC017074.1	0.278978	0.147122	0.301952	0.111634	0.119118	0	0.200141
AC017100.1	0.0176161	0.109885	0.0384142	2.38042	0.0689653	0.0130635	0.0663195
AC018410.1	0.042904	0	0.163984	0.901615	0.373231	0	0
AC018410.2	0.509343	0.3299	0.261355	0.586755	0.0725958	0.0576417	0.121181
AC018413.1	0.231915	0.375556	0.591451	0.684311	1.51224	0.37012	0.497376
AC018521.6	2.12451	2.52474	0.944096	0.961663	0.648747	0.904466	1.01816
AC018529.1	0.0657885	0.319825	0	0.618254	0.0799783	0.347775	0.222684
AC018529.2	0.856613	0.840355	0.485836	2.47247	1.9083	1.15773	0.366847
AC018557.1	0	0	0	0	0	0	1.37084
AC018638.6	0.181532	0.131201	0.176074	0.0699116	0.154803	0.599093	0.872422
AC018638.7	0.349815	0.331573	0.632832	0.554544	0.320534	1.08115	2.08312
AC018682.1	0.0130477	0.115161	0.568267	0.447419	0.40688	0.371932	0.194589
AC018690.1	2.29926	2.31488	2.18036	1.95552	0.581446	0.176056	0.59257
AC018695.3	0.0578455	0.306886	0.444076	0.812151	0.0609765	0	0
AC018695.4	1.09446	1.57714	1.2676	1.69243	0.90878	0.286172	0.0771918
AC018761.3	0	0	0	0.138797	1.30401	0.396093	0.0652367
AC018845.3	0.491304	0.48255	0.313779	0.394448	0.0496912	0.0719697	0.038399
AC019131.2	0.986085	0.920915	0.843824	1.12814	0.136647	0	0.23012
AC019205.2	1.02896	1.42408	1.29231	1.79363	0.0124157	0	0.513609
AC019254.1	0	0	0	0	0.282891	1.28137	0.657761
AC019257.1	0.826353	0.932438	0.103665	0	0	0	0.146712
AC020558.2	2.17893	1.60867	1.22096	1.63598	0.777967	0.0200523	0.879997
AC020571.1	3.14111	0.455441	0.0233089	1.08146	0.178772	0.0242184	1.91091
AC020636.1	0	0	0	0	0.309457	2.18712	0.782914
AC020659.1	14.1021	26.1087	5.076	0	0	0	0
AC020663.2	0.105658	0	0.0267107	0	1.56088	0.0681186	0.0460635
AC020765.2	0	0	0	0	2.37458	3.9977	0
AC020910.4	9.08944	10.187	6.84479	10.5427	3.74217	0.236412	1.24954
AC020911.2	0.184673	0.071327	0.0472485	0.152823	0.43413	0.248987	0
AC020916.1	18.2485	55.9054	12.9086	135.565	197.928	34.5226	23.6003
AC020922.2	0	0	0	0	1.10632	0	0
AC020928.1	0.0812448	0.0332213	0.330133	0.112377	0.0650803	0	0.428131
AC020978.4	0.097756	0.116985	0.246841	0.367773	0.10063	0.0855037	0.141506
AC020978.6	0	0	0	0	0	0	8.00605
AC021054.1	3.42963	2.62961	6.58304	4.51555	6.6191	4.58454	6.8915
AC021086.1	0.213426	0.242508	0.24257	0.140482	0	0	0.166888
AC021188.1	1.45352	2.36689	1.47188	4.66049	0.224916	0.0446793	1.22679
AC021224.1	96.1436	86.3877	68.4305	53.0929	56.7377	1.60502	39.1415
AC021242.3	0	0	0	0	1.80524	0	0
AC021321.1	0.454616	0.657516	0.122759	0.808984	0.365438	0.440117	0.460032
AC021483.1	0.0646017	0.124926	0.142073	0	0.0840687	0.94455	0.319138
AC021851.1	0.388071	0.150957	0.36451	0.251869	0.0162516	0	0.372144
AC022001.3	0.274196	0.263749	0.101253	0.42205	0.370171	0.217955	0.123603
AC022075.2	0.0331128	0.393507	0.0599029	0.988636	0	0	0.0365538
AC022079.2	0.333562	0.255575	0.267594	0.1554	0.0390552	0	0.0971485
AC022098.1	1.31649	1.26527	2.92728	2.37327	5.52511	2.39669	2.48473
AC022098.2	0.621333	0.440231	0.302006	0.087559	0.27417	0.0357813	0.109577
AC022113.2	0.359054	0.49581	0.0793792	0	0.0293353	0	0.123401
AC022146.2	0.19524	0.881313	0	0.167324	0	0	0.136866
AC022167.3	0.964965	0.721628	3.49277	0.118257	0.059854	0	5.89864
AC022182.1	0	0.287117	1.45996	0.44679	0.3396	0.231812	0.357856
AC022182.2	2.02702	0.778357	3.31313	1.6627	0.300154	0.0557475	2.40532
AC022211.2	2.26575	2.046	1.43029	1.9513	0.157905	0.0442437	0.382269
AC022217.2	0.096486	0.093034	0.0621903	0.0506352	0.357729	1.88218	0.090427
AC022217.3	0.414793	0.409958	0.501352	0.316891	1.16971	1.08404	0.523396
AC022239.1	0.048279	0.192162	0.797182	0	0	0	0.450893
AC022239.2	0.39406	1.34386	43.1887	0	0	0	1.40013
AC022239.4	0.0711968	0.487272	1.46499	0.182378	0	0	0.196024
AC022306.2	1.07546	0.553623	0.350837	0.530971	0.224663	0.0361957	0.617406
AC022392.1	0.491224	0.802596	0.0588725	0.186945	0	0	0.310433
AC022400.5	2.33709	3.08542	1.08407	2.00478	0.796363	0	0.57795
AC022706.1	6.07919	10.2268	0.418207	11.3132	2.20915	0.077455	6.23336
AC022762.2	0.0409463	0.0766373	0.0859681	0.211486	0.215953	0.0862144	1.70356
AC022893.1	0.294658	0.229495	0.29073	0.40141	0.0369298	0.0889878	0.13718
AC022893.3	0.184343	0.617572	1.17483	1.10272	0.169293	0.0474373	0
AC022916.1	3.98486	2.44827	0.231957	1.79102	0.521404	0.0273914	1.64839
AC022973.3	0.117918	0.154592	0.0315995	0.307378	0.155724	0.682486	0.0446167
AC023157.3	1.337	0.827019	2.64872	0.561958	3.93134	18.0435	3.50555
AC023202.1	0	0	1.13551	0	0	0	0.0812212
AC023510.2	2.8863	0	0	0	0	0	0
AC023590.1	0.00786007	0.0375748	0.486751	0	0.202158	0.020508	0.560822
AC023813.3	0.124537	0.0978452	0	0.0826242	0.233137	0.571309	0.282497
AC023906.5	0.0377533	0.17218	0.359459	0.223047	0.196525	0.0640022	0.028685
AC023908.3	0.123153	0.0994897	0.224646	0.254204	0.0400097	0.0192587	0.486993
AC023946.1	0	0	0	2.65782	0	0	0
AC024267.3	0.780587	0.744498	1.57712	0.840775	0.360566	3.32041	1.36813
AC024267.5	0.38519	0.155054	0.208739	0.700782	0.148635	0.758944	0.124438
AC024267.6	2.92744	2.86418	0.945477	2.62708	0.67395	8.33558	10.3883
AC024560.1	0.310434	0.316	0.456051	0.140854	0.0122001	0	0.180048
AC024560.3	0.857533	0.567071	0.315114	0.734001	0.0801812	0	0.297963
AC024575.1	0.924476	0.715855	0.56558	0.329493	0	0	0.562544
AC024619.3	0.736361	0.708299	0.327637	0.469495	0.290927	0.479267	0
AC024896.1	2.24216	2.03059	2.30824	2.5022	0.49151	0.390537	2.73591
AC024909.1	0	0	0	0.892732	0.036318	0.117136	0.0938655
AC024937.3	1.27611	1.00584	1.77574	1.54449	0.223795	0.0372615	0.463578
AC025034.1	1.34057	0.94777	3.27703	1.29641	1.05291	1.36866	0.535926
AC025048.4	0.0453804	0.0684878	2.09703	0.029338	0.273785	0.216686	0.426829
AC025165.4	0.10135	0.469108	0.107998	0.222303	0	0.339325	0.875299
AC025165.5	0.432007	0.524232	0.396863	0.0724347	0.578033	0.920196	1.05308
AC025171.2	0.520175	0	1.10081	0.590618	2.68671	0.518561	0.495775
AC025171.4	1.03579	0.671838	0.620932	0.553965	0.176217	0.131611	1.3909
AC025171.5	1.08646	1.04457	0.443219	0.640268	0	0.0333186	1.21514
AC025175.1	0.234968	0.113878	0.106335	0.327302	0.102797	0.254097	0.547818
AC025176.1	1.18472	1.30045	0.258785	0.220039	0.08722	0	0.487065
AC025178.1	0.379577	0.344801	0.281485	0.5515	0.319018	0.280512	0.367799
AC025181.2	1.00818	1.43376	1.40538	2.09566	2.91955	0.520204	0.870961
AC025259.1	3.10612	2.70875	5.91405	3.13221	9.80645	0.699002	1.24937
AC025265.1	1.01059	0.932408	1.25222	0.159745	0.169886	0.234604	0.388811
AC025279.1	0.376393	0.334384	17.4141	0.97937	0.507335	0.192622	1.63804
AC025287.3	1.40336	1.50357	4.43386	2.64969	0.617899	2.36244	2.24906
AC026150.1	0.812356	0.794179	0.719583	5.34074	1.25914	0.0567472	0.659676
AC026333.4	0.224463	0.176539	0.141982	0.236338	0.0392202	0.0675968	0.139692
AC026367.2	0.270696	0.160878	0.462983	0.275749	0.298814	0.452162	0.75483
AC026367.3	0.587839	0.588213	0.330334	0.24643	0.0760105	0.743676	1.46179
AC026369.3	0	0	0.0565425	0	3.14229	0.120018	0.736575
AC026401.3	2.8797	2.95646	3.55728	2.71889	4.85741	10.7786	5.8339
AC026412.3	0.399709	0.36843	0.573468	0.36842	0.0320378	0.0300669	0.155897
AC026470.3	0.306773	0.132576	0.160537	0.22285	0.348031	0.512481	0.053251
AC026471.1	2.10782	1.91273	3.1675	4.16461	0.854895	0.250711	1.18805
AC026471.4	1.80159	0.701453	1.47657	1.55861	0.316453	0.0898425	1.04828
AC026740.1	0.528926	0.744166	0.655378	0.712717	0.346349	0.0200201	0.232733
AC026801.3	0.14265	0.305963	0.45556	0.293943	0	0	0.343349
AC026803.2	1.22693	1.54639	0.997931	0.540276	0.339287	0.55033	0.31332
AC026979.3	42.8314	44.8321	6.33971	26.2741	10.8084	8.22562	2.56776
AC027020.2	7.14555	5.35086	1.19737	2.7216	0.382587	0.432208	4.61449
AC027031.2	0.719723	0.895933	0.274634	1.35098	0.4758	0.0269345	0.617648
AC027097.1	3.68363	3.17431	14.1667	3.31801	3.13902	0.265327	3.42609
AC027097.2	1.6699	1.38602	6.5804	1.09375	1.96109	0.105919	1.37917
AC027271.1	0.361977	0.390342	0.247503	0.273295	0.113521	0.0867275	0.092711
AC027307.2	7.53679	4.16626	2.62999	3.6059	3.98271	6.42023	7.96936
AC027307.3	0.448715	0.406663	0.678863	0.231619	0.289871	0.127586	0.0281452
AC027449.1	1.00173	1.35572	0	0.885039	0	0	0.810342
AC027514.2	0.918824	0.867347	1.51472	1.54421	0.586935	0.267794	0.205984
AC027575.2	0.966246	0.67034	1.04888	0.8948	0.998196	0.219222	0.959818
AC027575.4	0.535194	0.366788	0.608869	0.359425	0.153217	0.172624	0.868102
AC027601.1	3.61432	4.34823	5.94862	6.94131	2.43624	3.51258	0
AC027682.1	0.243665	0.292254	0.39084	0.416767	0.132272	0.0521036	0.253227
AC027682.4	0.411727	0.44577	0.626651	0.554467	0.122795	0.027525	0.477923
AC027702.1	0.759565	0.444264	0.564693	0.269604	0.494273	0.00819003	0.210394
AC027801.1	0.509367	0.626584	0.330047	0.492917	0.259733	0.237735	0.633538
AC032044.1	0.140844	0.330934	0.435647	0.344308	0.251086	0.661165	0.135683
AC034198.2	0.259293	0.413071	0.376665	0	0.0454185	0	0.121029
AC034199.1	0.00546607	0.0170975	0	0	0.630644	0.702392	0.29997
AC034231.1	0.976524	0.798824	0.557084	1.44643	0.136014	0	0.327027
AC036108.4	0.0785838	0.0131462	0	0.0638782	0.0221934	0.875002	0.943373
AC037459.2	4.01677	3.419	4.89789	1.76379	0	0.0130636	0.55705
AC037459.3	16.4867	15.55	13.1852	22.608	8.23316	3.00063	0
AC037487.2	0	0.0778048	0.17128	0.65332	0.16212	0.382392	0.0362343
AC040169.1	1.31671	1.42996	1.39887	1.41875	1.50466	0.120057	0.381173
AC040970.1	0.233996	0.664383	0.720683	6.37987	4.55594	5.46935	2.44745
AC040977.1	3.20857	4.57833	2.67736	3.69707	3.05574	4.80734	4.49583
AC044802.2	0.149441	0.151569	0	0.721479	0	0	0.049116
AC044849.2	0	0	19.8027	94.2807	0	0	0
AC048341.2	0.414677	0.405459	0.51369	0.853071	0.282733	0.138409	0.424358
AC048341.3	0.953916	1.07308	2.41878	2.36268	1.33694	0.234029	2.7001
AC051619.5	0.556188	0.614868	0.378353	0.649934	0.0305085	0	0.331764
AC053513.1	0.241958	0.24721	0.18656	0.280859	0.081212	0.096561	0.442904
AC053527.1	0.2807	0.457464	0.428688	0.26988	0.255301	0.0827457	0.0245669
AC055822.1	5.33303	2.40926	3.70152	0.97465	0.435951	1.50074	5.77034
AC060766.4	0.243168	0.483731	0.0638558	1.43451	0.864811	0.43697	2.21244
AC060780.1	0	0	1.07973	0	0	0	0
AC061992.1	0.074227	0.211064	0.068021	0	0.265061	0.593261	0.192344
AC062029.1	1.87143	2.379	10.1566	0.362822	0	0.110621	0
AC063926.1	0	0	1.12128	0	0	0	0.0505495
AC063949.2	0	0	5.28207	0	0	0	2.99894
AC064801.1	0.390981	0.607446	0.182933	0.945829	1.07627	1.26179	0.165782
AC064805.1	0	0	0.123502	0.00942465	17.8921	1.41508	5.20594
AC064805.2	0.030809	0	0.412591	0	0.360576	0.1429	0.151382
AC064807.1	5.30753	4.51007	9.9587	3.22014	1.77159	0.674815	1.20514
AC064836.3	2.10264	1.51398	0.987874	1.25508	0.552857	0.084701	0.850289
AC067747.1	1.73312	0.753115	0.605262	1.19333	0.338373	0.20057	0.839916
AC067817.2	0.295482	0.359216	0.212807	0.860559	0.426926	0.214787	0.0655312
AC067838.1	0.381962	0.48151	0.284366	0.545494	0.194352	0.284068	1.6738
AC067852.2	4.17938	3.02415	6.03715	3.28285	2.2652	3.22826	6.91772
AC067930.1	0	0	0	0	1.39071	1.26296	0
AC067930.4	1.22575	1.10734	0.965714	0.980693	5.39076	4.36921	2.63517
AC068282.1	0.201992	0.187332	0.425101	0.163635	0.0711796	0.138534	0.321078
AC068385.1	0	0.81406	1.33991	1.11856	0.716745	0.0806058	0.19122
AC068446.2	0.503246	0.465253	0.427744	0.364919	0.147843	0.0243363	0.312244
AC068473.5	2.10154	1.47838	1.46677	1.53209	1.33468	0.899893	1.50745
AC068587.6	1.42466	1.93527	0.530239	2.96428	1.96658	0.0755824	0.259011
AC068620.2	1.07213	1.21508	1.0296	0.548636	0.484011	0	0.188002
AC068722.2	1.15844	0.987853	0.77422	0.631163	1.00592	2.0698	0.679879
AC068768.2	0.445521	0.418951	0.0527685	0	0.16916	0.142876	0
AC068831.6	0	0	0	0	0	0	11.4466
AC068870.2	1.03743	0.465094	1.00567	0.75643	1.37855	0.134591	0.85164
AC068898.1	0	0	2.48229	0	0	0	0
AC069208.1	0	0	3.36371	0	0.039939	0	0.0517637
AC069209.1	0.140602	0.139171	0.110108	0.213881	0.73587	0	0.447365
AC069213.1	1.08861	1.12582	0.473732	0.631055	0.393669	0.113434	0.497951
AC069224.1	0.114991	0.116719	0.0787098	0.280289	0.224811	0.00815095	0.315454
AC069234.4	0.161484	0.0846915	0.157431	0.245565	0.197645	0	0.269196
AC069234.5	0.998327	1.09483	1.09928	1.44019	0.644823	0.1909	0.165233
AC069257.1	0.050651	0	0	0.480157	1.14787	0.216478	0
AC069287.1	0.0709972	0.0264477	0.0173636	0.00354543	0.133697	1.09709	0.246468
AC069287.3	0.557396	0.526435	0.574323	0.748177	1.95303	10.6683	9.6795
AC069544.1	0.536888	0.204868	0.494577	0.183824	0.367135	0	0.420907
AC072061.1	0.248143	0.247388	0.423095	0.438473	0.677258	0.304488	0.208829
AC073046.1	3.52725	5.59949	4.84223	8.02579	15.6905	10.0281	3.11175
AC073072.1	0.0091959	0	1.66781	0	0	0	0.357231
AC073073.2	0.234356	0.154855	0.147199	0.237183	0.0578173	0.0123734	0.43173
AC073115.1	0.563337	0.174699	0.0395793	0.351896	0	0	0.0756663
AC073130.2	0.0849692	0	0.0444301	0.764925	0.112385	0	0
AC073172.1	0	0	0	0.22365	0	25.0766	14.8562
AC073195.1	0.668907	0.669543	0.750377	0.464076	1.0721	0.173933	0.604309
AC073335.2	2.38065	2.74855	2.75789	2.3759	0.899871	0.573325	2.12577
AC073342.2	0	0	0	0.028939	0.0186735	2.07511	1.41981
AC073343.2	0.21557	0.378933	0.717002	0.923026	0.0800835	0.194676	0.179725
AC073389.1	0.999167	0.531327	0.792507	0.384158	0.256485	0	0.150022
AC073389.3	0.316608	0.222937	0.408454	0.0771037	0.0386953	0	0.294585
AC073529.1	0.409908	0.401517	0.235456	0.260538	0.132061	0.043445	0.062224
AC073569.1	0.41356	0.36406	0.397065	0.612853	0.154635	0.0761317	0
AC073842.2	0.680036	0.607374	0.770074	0.403337	0.154118	0.135852	0.576689
AC073869.3	0.143879	0.249153	1.1678	0.61883	1.30545	1.15606	1.98566
AC073896.3	0.275625	0	0.281521	0.281738	0.057379	0	0.15344
AC073957.2	0	0	0	0.492073	0	0	7.38246
AC073957.3	0	0	0	4.13505	1.82722	1.2033	0.549728
AC074029.3	1.16808	1.12295	1.11202	2.46005	0.631618	0.955246	0.084341
AC074050.4	1.97083	2.2776	1.55933	1.70446	0	0	0
AC074138.1	0.143768	0.179749	0.187312	0.324559	0.0131001	0	0.207085
AC074183.1	0.358061	0.668717	0.438768	0.150656	0.38979	0.130615	1.18754
AC078778.1	0.552932	0.370553	0.705941	0.728433	0.0566787	0	0.593814
AC078795.2	0.456699	0.249603	0.466807	0.170115	0.117049	0.204355	0.337639
AC078795.3	0.338713	0.214778	0.430878	0	0.347047	0.330777	0
AC078845.1	0.292948	0.589102	0.139669	0.495507	0.055712	0.0836515	0.187557
AC078846.1	0.408504	0.364209	0.488797	0.597214	0.283293	0.0721214	0.335742
AC078881.1	0.371676	0.307543	0.325537	0.293753	0.143155	0.0062582	0.0772663
AC078883.1	0	0	3.7255	0	0	0	0
AC079031.2	0.0735273	0.238912	0.584131	0.10059	0.0330558	0	0.209712
AC079148.1	0.286026	0.28271	0.452522	0.258258	0.118238	0	0.251821
AC079174.2	0.219883	0.184543	0.31965	0.058873	0.578771	0.322755	0.754995
AC079209.1	0.0336718	0.146818	0.257001	0.0436592	0.43113	2.07073	0.725056
AC079315.1	0.404818	0.233058	0.368142	1.29007	0.207518	0.111864	0.821279
AC079322.1	0.379518	0.400818	0.240322	0.219449	0.179673	0.0702748	0.206198
AC079584.2	0.341204	0.5186	0.34593	0.25582	0	0.0720262	0.151854
AC079610.2	0.31975	0.259296	2.07615	0.513318	0	0	0.36497
AC079630.1	0	0.0523725	1.63772	0.137947	2.76848	10.2508	6.35541
AC079630.2	0	0	0.0242671	0.0176664	0.162522	4.0859	1.95572
AC079921.2	1.36633	0.579308	2.78199	0.524715	0.705598	0.543087	0.319758
AC079922.2	3.15374	2.96878	0.522379	3.14168	0.692455	0.101165	1.53711
AC080013.4	0.155282	0.223485	0.0612948	0.0910525	0.231075	0	0.362323
AC080023.1	0	0.045482	0.0227859	0	0.772273	1.11898	0.654111
AC080112.2	0.655673	0.729173	1.95135	0.952246	1.70555	0.0194277	0.426423
AC080129.2	0.0907763	0.0592165	2.0738	0.228513	0.0591752	0	0.0985735
AC080162.1	0.602143	0.384789	0.101995	0.0951275	0.184756	0.2092	0.219056
AC083798.2	3.23597	2.838	1.46276	0	0	4.42642	3.9788
AC083843.2	0.174256	0.3598	0.207256	0.351311	0.134483	0.0194024	0.591504
AC083862.2	0	0	0	0	0	10.8777	0
AC083923.2	2.52452	3.08224	1.02323	0.440975	0	0.099752	0.481893
AC084018.2	30.4998	15.1456	0	0	0	0	0
AC084024.1	0.092129	0.313574	0.318149	0.595535	0.0689228	0.131608	0
AC084033.3	3.31068	4.61769	3.50953	3.54659	1.45918	6.3487	6.30123
AC084036.1	1.03509	0.985977	0.784672	1.09925	0.269516	0.14799	1.54259
AC084200.1	0.234493	0.173036	3.92727	0	0	0	0
AC084824.5	2.17955	2.13237	1.93097	2.34385	0.794391	0	1.49927
AC084871.1	0	0.0745263	0.0835246	0.100695	0.564698	2.54469	0.14688
AC087071.1	0.319685	0	1.8598	0	0.119361	0	0.75305
AC087203.3	0.445488	0.454706	0.201718	0.282978	0.0115326	0	0.183482
AC087222.1	0.91778	0.799739	0.688052	1.129	0.602124	0.185857	0.367183
AC087239.1	3.29982	3.81391	5.37079	3.98753	6.08427	5.11593	2.12115
AC087292.1	0	0	0	0	0	0	8.1754
AC087392.3	0.333906	0.286702	0.214714	0.447966	0.102022	0.0079459	0.246686
AC087392.5	0.614057	0.755142	0.663714	0.64402	0.190969	0	0.329639
AC087500.1	1.52174	2.71307	0	1.49834	0	0	0
AC087500.2	0.640292	0.94897	0.834225	0.422695	0.13341	0	0.0381538
AC087623.3	1.08843	1.056	1.37124	1.20498	1.32776	0.328919	0.381212
AC087633.2	0	4.27315	4.40675	0	1.26823	0.0556138	6.4321
AC087645.2	0.598927	0.19492	0.271062	0.217127	0.173528	0.170304	0.107624
AC087672.3	0.12386	0.047547	0.0253678	0.0273597	0.481657	2.54823	1.51681
AC087741.1	12.7125	9.1687	3.53423	6.35002	3.98515	1.67698	6.36732
AC087741.2	0.46413	0	0.352563	0	0	0	0.486608
AC090114.2	0.556902	0.529153	0.776658	0.682362	0.770698	0.143453	0.559736
AC090152.1	0	0	0.383275	1.87146	0.0866584	0.0976446	1.48603
AC090204.1	2.55059	2.14097	1.7385	0.246516	4.67696	0.138567	1.92807
AC090409.1	0	0	0.119736	0	0	0	4.10783
AC090425.1	0	0	2.18382	0	0	0	0
AC090510.2	1.33119	1.0778	1.12301	1.68095	0.105573	0.13748	0.35326
AC090527.3	0	0	0	0	0.855167	1.26004	0
AC090559.1	0.09698	0.343929	1.81854	1.08177	145.301	92.9494	47.3039
AC090617.6	0.667598	0.648008	0.586704	0.380377	0.852017	0.230062	0.146305
AC090739.1	1.4179	1.33889	1.09792	3.24376	0.769232	0.189821	0.202003
AC090825.1	5.56854	6.4544	6.74735	6.59041	2.20122	0	3.23801
AC090844.2	0.521451	0.032897	0.105952	0	0.0335187	0.0646175	0.281392
AC090948.1	29.5497	29.91	0.716901	5.33653	0.493043	0.0654673	3.44993
AC090948.2	14.4634	11.6644	0.426197	1.36611	0.15966	0.0437735	2.82927
AC090948.3	15.1919	12.7889	0.43554	1.21715	0.0405783	0.0779815	3.48741
AC091045.1	0	0	0.80584	0	0	0	0.335782
AC091057.1	1.19288	0.462047	0.456275	0	0	0.08284	0
AC091057.2	0	3.61813	0.690925	28.4183	3.83145	0.545633	4.54857
AC091057.3	0.175558	0.133395	0.371048	0.420153	0.215631	0	0.146181
AC091117.2	0	0	0	0	0	1.96226	0.463774
AC091132.1	0.242312	0.108032	0.171613	0.259579	0.090708	0.163505	0.49815
AC091173.1	0	0	0	0	1.75918	0.621384	0
AC091180.4	1.42135	0.675297	0.728684	0.350249	0.20935	0.152076	0.574516
AC091180.5	0.216679	0.373553	0.840906	0.766868	0	0.058136	0.446229
AC091185.1	0.634563	0.251655	0.435344	0.864655	0.17752	0.498136	0.637465
AC091849.2	0.204843	0.231871	0.512334	0.147997	0	0	0.080594
AC091965.1	0.322283	0	0.444612	0	0	0	0.295898
AC091965.4	0.426631	0.320778	0.329536	0.144946	0.0352403	0	0.282976
AC091982.4	1.49792	1.10825	1.55836	0.634822	1.00135	0.248374	1.28005
AC092112.1	0.476558	0.690715	0.121269	0	0	0	0.226815
AC092117.1	0.326156	0.321317	0.425122	0.431718	0.629829	0.149799	0.589934
AC092123.1	0.41113	0.214319	0.19818	0.382735	0.0878123	0.273623	0.344641
AC092145.1	0.284447	0.359421	0.747715	0.460078	0.105121	3.49869	3.97547
AC092164.1	0.15468	0.165874	0.162704	0.136484	0.594452	0.809488	0.569833
AC092171.2	0.417015	0.333692	0.36256	0.603789	0.424509	0.326408	1.95105
AC092171.4	0	0	0	0	0.291892	0.270507	1.52408
AC092279.1	1.82126	0.837125	1.7921	0.340255	0.415227	0	1.10469
AC092287.1	0.165522	0.0982973	0.326481	0.311303	0.157821	0	0.0452142
AC092295.2	0.782092	0.57488	1.84827	0.76778	0.0330498	0.0310809	0.532418
AC092368.3	20.5617	16.0204	4.62689	10.1711	8.51086	16.6913	18.27
AC092375.2	3.90112	3.09005	1.05392	1.44515	0.434126	0	1.32528
AC092384.1	0.00893847	0	0.184653	0.00957625	0.532409	0.4075	0.821061
AC092490.1	0.212426	0.21025	0.239039	0.303603	0.33538	0.130132	35.8475
AC092535.4	0.494964	4.14767	0.250941	82.4475	0.139057	0	6.18392
AC092620.1	0.143999	0.0562973	0.572784	0.115409	0.581765	2.34851	1.08545
AC092620.3	0.0525591	0.0671403	0.261879	0.0885223	0.211309	0.550968	0.11619
AC092636.1	3.90544	3.60499	4.6404	3.46412	0.0627313	0.634537	0.90045
AC092652.2	0.135332	0.22205	0.0846206	0.200514	0	0.333455	0.0374405
AC092653.1	0.996628	0.951299	0.702519	0.569877	0.347857	0.37509	0.534923
AC092683.1	16.6513	17.1274	8.0701	17.1298	0.771862	0.0158279	9.20635
AC092746.1	0	0	0	0	0.043919	1.70751	0.346371
AC092747.4	3.76433	3.52548	3.8437	4.60674	1.93824	0.951887	4.01155
AC092794.1	2.32633	1.62892	1.81824	0.943461	0.568893	0.667453	0.647799
AC092802.2	0.695349	0.987481	0.665314	0.934102	0.128499	0	1.14131
AC092803.2	0.284793	0.178363	0.681883	0.181887	3.6793	0.170966	0.426154
AC092910.3	0.181506	0.20677	0.437348	0.376576	0.143574	0.442461	0.651902
AC092919.1	0	0	0	0	0	0	1.62621
AC093010.2	1.93514	2.17706	1.89239	2.6096	0.0270647	0.0434027	0.176951
AC093157.1	12.2366	8.49771	25.4957	6.64696	0	0.0395635	8.23905
AC093157.2	0.454124	0.498827	0.485369	0.122892	0.131024	0.0996927	0.273876
AC093227.1	0.87005	0.896386	0.654042	0.520655	0.117134	0	1.2499
AC093297.2	0.754867	0.0677345	0.824257	0.391164	0.028241	0	0.0489563
AC093297.3	0.372919	0.216021	0.156885	0.168238	0.0203757	0.00872787	2.15282
AC093323.1	22.189	16.7875	8.73506	18.5751	2.87264	0.870718	12.7739
AC093323.2	2.76689	4.13102	0.0322582	7.98658	0.0190629	0.117318	2.36756
AC093388.1	0.906853	0.545386	0.596722	0.741713	0.17399	0	1.13653
AC093458.1	0.638835	1.22516	0	0.228902	0	0	0.468785
AC093484.5	0.959066	0.428345	0.443215	0.530697	0	0.180683	0
AC093525.4	0.41911	0.371256	1.20509	1.18633	1.24174	0.467213	0.60125
AC093525.6	1.173	1.03198	2.46412	2.12019	1.94752	0.649222	1.37356
AC093609.1	0.319133	0.851597	0.0304711	0.701033	0.0778982	0.617623	0.406608
AC093620.1	0	0	0.0355115	0.0712322	0.148184	0.326764	0.687794
AC093627.3	0	0	0	0	1.14019	0.0308845	0
AC093627.4	0.735493	0.471341	0.209307	0.518507	1.44593	0.121798	1.46252
AC093627.5	0.788786	0.670646	1.50106	0.643813	0.315618	0.22847	0.545137
AC093635.1	0.192977	0.656067	0.286064	1.17844	0.776596	0.196955	0.446006
AC093642.1	6.73456	4.51829	0.312004	0.229872	0	0	1.22642
AC093673.1	1.85498	3.08243	0.601661	3.29942	17.994	9.06747	9.46941
AC093690.1	0.128505	0.227353	0.150942	0.331651	0.114878	0.0951471	0.0953449
AC093726.1	2.8909	2.61082	3.16877	2.70864	1.41681	0.705849	4.33306
AC093726.2	1.25698	0.557176	1.00449	1.52387	0.278525	0.358798	2.46638
AC093752.2	0.217252	0.303101	0.282657	0.637301	0.147581	0.207773	0.0397629
AC093752.3	0.964425	2.10975	1.537	1.34851	0.673277	0.239689	1.03697
AC093788.1	0.142056	0.174963	3.61957	0.0765539	0.415994	0	0.665516
AC093799.2	0.139416	0.0701247	0.293454	0.219321	0.111839	0.40735	0.158056
AC093890.3	0.314239	0.632566	0.209437	0.0548309	0	0	0.161825
AC095055.1	3.53252	4.4149	1.56427	3.07585	2.58446	0.239747	0.399498
AC096558.1	0.140787	0.11736	0.072594	0	0.0765775	0.353387	2.57427
AC096586.2	2.46099	2.39255	2.56949	3.40345	1.19374	0.137246	0.887207
AC096667.1	0	0.0110686	0	0.0226022	5.36937	2.70364	2.87739
AC096677.1	1.3824	1.15193	1.16191	0.555418	0.455102	0	0.703892
AC096733.2	0	0	13.1645	0	2.56808	0.0719583	0.870408
AC096734.2	0	0.0569885	0.283994	0.519752	0	0.0471113	0.104507
AC096992.2	1.05682	1.29545	1.04106	1.83672	0.62507	0.224329	0.732517
AC097103.2	0	0.130556	0.200456	0.576183	0.963164	0.521494	0.236346
AC097376.2	0	0	0	0	0	3.78834	0
AC097461.1	0.709052	0.780309	0.62577	0.388528	0.143421	0	0.258803
AC097468.3	1.08185	0.811262	0.572727	0.36409	0.481754	0.04441	1.49442
AC097504.2	0	0	0	0	4.40118	0	1.49155
AC097534.2	4.88873	2.38056	1.37666	1.15253	1.39926	0.345019	1.68351
AC097634.1	0.0510047	0.0271525	0.427761	0.0201331	0.201984	0.150293	0.794771
AC098484.1	3.76165	3.58434	2.80218	2.90784	0.70272	0.615849	0.892529
AC098484.2	0.198044	0.114362	0.385125	0	0.142087	0	0.183547
AC098613.1	0	0	0	0	0.509959	0.064885	0.727949
AC098614.4	0.132741	0.667797	0.0474892	0.81356	0	0	0.045366
AC099343.3	1.70497	1.35465	2.35665	1.61756	1.28346	2.32498	1.98005
AC099518.5	0	0	0	0	0	0.0383693	2.01991
AC099522.2	0.456091	0.347891	0.218554	0.18625	0.110464	0.109498	0.185833
AC099568.2	1.51704	1.59132	3.94432	0.732648	0.523073	0.128854	0.978941
AL445673.1	0	0	0.99368	0	0	0	0
AC099778.1	0.205955	0.387338	0.548799	0.48821	0.471219	0.213091	0.309891
AC099791.2	0.281752	0.387978	0.202029	0.804022	0	0	0.154192
AC099811.4	0.939833	0.670779	0.24582	0.978169	0.286994	1.60589	0
AC100810.1	14.184	12.7439	11.6372	10.9044	16.111	0.392711	23.0014
AC100812.1	0.0980442	0.22356	0.86273	0.781799	0.153308	0.06071	0.0639243
AC100814.1	0.395907	0.411041	0.540871	0.336124	0.0722348	0	1.32468
AC100830.1	0.331396	0.280608	0.0505755	0.199915	0.278448	0	0.0554014
AC100830.2	0.300753	0.266025	0.601167	0.952686	0.584175	3.98887	1.89936
AC102953.2	1.04116	0.728248	0.770531	0.28932	0.132281	0.0853592	0.450237
AC103563.2	3.04585	1.32952	0	0	0	0	0.595851
AC103563.7	3.75726	2.01917	0	0	0	0	0.829128
AC103591.3	21.5201	51.6465	96.8693	80.0162	129.512	1.23768	1.01907
AC103691.1	0	0	2.22919	0	0	0	0
AC103706.1	1.50118	1.73436	0.190125	2.05282	8.49618	1.42771	2.82991
AC103724.4	11.0387	10.6119	4.22316	9.5174	0	1.88672	0.312418
AC103736.1	1.11634	1.00595	0.438002	0.260977	0	0	0.487323
AC103739.1	0.995134	0.35633	0.281601	0.536021	0.208592	0	0.182127
AC103810.2	0	0	0	0	0	0.331527	1.38543
AC103831.1	0	0	1.20397	0	0	0	0.0492028
AC103858.2	0.236189	0.249963	0.167704	0.0817465	0.0461325	0.248283	0
AC103974.1	0.425079	0	0.712373	0	0	0	0
AC103996.2	0	0	0.0190879	0	0.146636	0.803114	0.268511
AC104024.1	0	0.00758837	1.44417	0.00699892	0	0.00646138	0.0129447
AC104090.1	0.111165	0.173952	0.0693837	0.0551315	0	0	0.593332
AC104109.2	0.309509	0.259785	0.353456	0.214976	0.188597	0.0100829	0.0655033
AC104113.1	0.366772	0.378141	0.121635	0.196957	0.1445	0	0.586151
AC104118.1	0.573159	0.939916	0.76788	0.720177	0.650348	0.210817	0.891814
AC104135.1	0.267094	0.241636	0.481111	0.104904	0.131238	0	0.156558
AC104170.1	0.754068	0.634055	1.16257	1.93013	0	0.33689	0.989755
AC104261.1	0.764578	0.53739	0.165014	0.267037	0	0	0.042214
AC104365.2	0.30642	0.271057	0.936765	0.208104	0.106823	0.0219701	0.0231117
AC104463.2	0.324856	0.0902773	0.199218	0	0	1.39915	1.05431
AC104506.1	0	1.9555	0	0.670175	0.233249	0.114168	0
AC104534.1	0.143609	0.262701	0.18274	0.454205	0.154641	0	0.142179
AC104596.1	1.38426	0.960149	1.2152	0.32852	0.374645	0.15166	0.442712
AC104653.1	3.02107	2.81406	4.37681	1.52839	0.209148	1.15251	1.86415
AC104653.2	0.787397	0.525941	0.575309	0.422063	0	0.102598	0.274521
AC104662.3	0	0	0	0	0	1.24823	0.163447
AC104695.2	0.0580878	0.07667	0	0.176835	0.102566	0.555071	1.76295
AC104794.2	0.978776	1.41954	6.09507	8.50955	6.49434	0.111915	3.0002
AC104794.4	0	0	0	0	0	0	1.19037
AC073107.1	0	0	0.90715	0	0	0.0193385	0
AC104825.3	0.574927	0.473694	0.620092	0.588972	0.157696	0.106186	1.06546
AC104964.3	0.451348	0.294046	0.304516	0.276007	0.176103	0.676526	0.598143
AC104971.4	2.60415	0.700325	21.5929	0.17105	0	0	3.04975
AC104986.2	7.12882	3.59576	6.64975	2.45369	3.32483	2.40635	1.43787
AC105020.5	0.602351	0.522774	0.524021	0.47965	0.178272	0.067895	0.768009
AC105105.1	0.0591802	0.00973228	0.157546	0.0125779	1.19	0.0158722	0.0177305
AC105219.1	1.42512	1.32557	0.914754	1.04191	0.12354	0.027794	0.632021
AC105265.4	0	0	0	0	0.659378	1.02987	0.175437
AC105277.1	0.019182	0.237776	0.151295	0.398545	0.435484	0.479311	0.272062
AC105339.2	0.510756	0.46685	0.6812	0.443957	0.0520595	0.0136431	0.0891413
AC105345.1	0.637589	0.909043	0.536004	0.774494	0.455276	0.0169318	0.309867
AC105446.1	1.59011	1.30345	0.0673525	0.83433	0.0842843	0	1.18815
AC105942.1	0.193008	0.635933	0.394159	0.169002	0	0	0.26891
AC106028.4	0	0	0	0	1.77409	2.06728	0
AC106047.1	1.53753	1.81045	2.04671	1.47859	0.545721	0.137494	1.0913
AC106820.3	0.301216	0.477019	0.352388	0.584875	0	0	0.173907
AL450267.1	0	0	0.861811	0	0	0	0.109614
AC106886.3	0.666971	0.649016	0.884882	0.523357	0.164516	0.67757	0.5272
AC106897.1	0.134597	0.0592765	0.943222	0	0	0	0.0635312
AC106900.1	0.086643	0.071867	0.148187	0	0.350816	0.495913	0.137186
AC107068.1	0.863903	0.720106	0.800945	0.471247	0.382223	0.993112	0.796127
AC107375.1	0.802678	1.01291	1.6078	1.31423	0.54588	0.342746	0.864596
AC107464.1	0.218323	0.814125	0	0.392172	0	0	0.0988297
AC107464.3	5.04999	5.81459	4.20148	4.70808	0.269286	0.030474	2.3426
AC107884.1	1.34844	2.21909	7.58352	1.71719	2.45493	0.771472	1.30664
AC107952.2	1.53421	0.732617	0.721917	0.282682	0	0.0403418	1.40616
AC107959.1	0	1.0872	0	7.35367	0	0	0
AC107959.3	0.0497225	0	0.0521895	0.25522	0.346909	13.2571	11.2294
AC108047.1	0.179532	0.363643	0.487554	0.50643	0.131241	0	0.274619
AC108062.1	1.00585	0.899149	0.954551	0.381518	0.0161518	0.00684033	0.509416
AC108063.1	0	0	0.596051	0.362685	0	0.0506482	0
AC108134.1	0	0	0	0	0	2.44991	2.81358
AC108134.2	0.909412	0.894552	0.223301	0.365837	0.0865905	0.0522973	0.3016
AC108134.3	9.89464	7.5344	0	34.2739	16.3486	43.6231	29.2621
AC108463.2	0.0526395	0.0846915	0	0.298906	0	0.503486	0.109023
AC108471.2	0.100288	0.0294102	0.585492	0.352187	0.183374	0.150117	0.147329
AC108673.2	5.70786	2.81426	1.28457	2.66576	10.2163	23.5881	1.2528
AC108673.3	1.79294	1.75923	1.39693	1.03775	0.911054	1.21459	2.58597
AC108718.1	0.71813	0.381769	0.943993	0.16048	0.289102	2.63406	0.427973
AC108879.1	0.0466781	0	4.34739	0	0	0	0.142566
AC109322.1	0.655598	0.928335	0.815338	2.1649	1.92082	2.45641	0.120829
AC109347.1	0.190505	0.288009	0.755897	0.358198	0.593899	0.0272871	0.300969
AC109347.2	0.097089	0	0.0753773	0	0	0.16392	0.779381
AC109449.1	2.27933	1.74601	1.45246	1.64864	0.172667	0.0778065	0.968722
AC109826.1	2.72844	2.14519	0.078062	1.07762	0.109198	0.0168507	1.22743
AC110285.2	0.0105005	0.0336115	0.0846027	2.65003	3.04368	0.00902423	1.30175
AC091138.1	0	0	0.815665	0	0	0	0.101924
AC110760.4	0.139981	0.101223	0.607179	0.330468	0	0	0.302596
AC110792.3	1.48892	2.8166	1.66373	8.75197	1.48614	0.507493	0.0177424
AC110792.4	1.18246	1.00032	0.465725	1.91369	0.117022	1.33501	1.11116
AC111000.4	0	0	0	1.39095	0	0.0131137	1.94422
AC112220.2	0.0656445	0.036982	0.421453	0.407886	0.676023	0.657015	0.184675
AC112220.4	0.0603962	0.0550392	0.198942	0.2188	0.377488	0.324689	0.15158
AC112236.2	0.484462	0.35101	1.13583	0.136883	1.78359	0.0378114	0.0599584
AC112484.2	0.974255	0.943392	0.837864	0.865346	0.218736	0.160583	0.296526
AC112484.4	0.756642	0.549987	0.925328	0.349561	0.169587	0.0585089	0.3336
AC113361.1	0	0	1.17081	0.202217	0	0	0.16976
AC114752.2	0	0	0	0	0	0.234727	1.1884
AC114760.2	1.58262	2.97118	1.8133	3.79445	6.99213	3.00201	0.226373
AC114763.1	0.0710312	0.159745	0.585378	0.241731	0.481143	0.130803	0.0993415
AC114939.1	0.268616	0.163701	0.203947	0.167261	0.0874702	0.146559	0.151625
AC115102.1	0.245481	0.187274	0.149537	0.617235	0.143469	0.0783117	0.0418515
AC115618.2	4.00184	2.11294	3.24173	2.48609	2.05975	0.581989	2.78849
AC115989.2	0.146923	0.546567	0.244787	0.599476	0.076707	0	0.0364615
AC116158.2	0.758203	0.372018	0.0612684	0.962467	0	0	0.065633
AC116366.2	0.175243	0.0607412	0.102819	1.534	1.2164	27.1457	11.4296
AC116407.2	3.00119	2.04903	1.21938	4.01894	1.27701	3.27608	2.99218
AC116535.1	0.258507	0.233248	0.760933	0.120297	0.0305839	0	0.180609
AC116614.1	0.490681	1.20074	0.639848	0.041705	0	0	0.352357
AC116651.1	0	0.0401372	0	0.192201	0.520091	1.24733	0.627604
AC116667.2	0	0	0.054681	0.176625	0.717122	0	0.346402
AC116914.2	0.297396	0.118133	0.300011	0.457506	0	0	0.584595
AC117500.3	0.726189	1.13796	1.32275	1.05886	0.254792	0.151249	0.106827
AC118658.1	0.403349	0.327076	0	0	0	0.22397	0.330703
AC119396.2	0.401096	0	0.117926	0	0.079175	0.064523	1.08825
AC119428.2	0.357166	0.281408	3.2012	0	0.749356	0	1.26416
AC120049.1	0	0.0400732	1.4773	0.239019	0.0993631	0.0199486	0.152015
AC120053.1	0.269703	0.427947	0.28049	0.133659	0.13776	0.104973	2.86102
AC120193.1	0.056854	0	5.71034	0	0.159643	0	0.187809
AC121757.1	0	0.0455155	0	1.12082	0	0	0
AC121761.1	2.79611	2.9992	2.53487	3.03128	1.05844	0.495443	1.07846
AC122129.1	0.857405	0.887572	0.489505	1.07187	0.227101	0.203194	0.399863
AC123595.1	0	0.065938	0.044279	0.0357045	0.304107	1.28946	0.630698
AC123595.2	0	0	0.0249571	0	0	23.4842	0.787205
AC123912.2	0.00491308	0	0	0.121233	0.0140741	1.94745	0.325176
AC123912.4	0.102593	0.718185	0.0146075	0.487622	0.123582	6.47766	4.99349
AC124016.2	1.04064	0.70729	0.426425	0.384819	0.0613525	0.137566	1.01588
AC124045.1	0.347523	0.355326	0.985664	1.89854	0.274873	0.038192	0.379602
AC124068.2	0.185474	0.0828048	0.261839	0.212634	0.067624	0.0636282	0.15374
AC124798.1	0.217227	0.642617	0.0554744	0.82155	0.299118	0	0.210899
AC124944.3	0.207198	0.36771	0.151453	0.268096	0.071003	0.0569508	0.18114
AC125494.1	0	4.99595	0	9.68703	1.70969	1.65634	11.7342
MIR3681HG	0.00660653	0.113158	0.747037	0.03782	0	0	0.062156
AC125494.2	0.835019	0.274178	0.852928	0.530402	0.476121	0.707788	2.06776
AC126283.1	0.265266	0.957565	0.122216	0	0	0	0
AC126755.3	0.340695	0.392614	0.31263	0.345367	0.152132	0.173096	0.136813
AC126755.4	0.213504	0.177083	0.169948	0.23531	0.184663	0.0219958	0.0549538
AC127070.2	0.404695	0.283442	0.289408	0.159728	0.418301	0.403968	0.207719
AC127496.5	0.186906	0.524791	0.0617733	0.0863836	0.113994	0.110709	0.290821
AC127521.1	2.72954	2.08974	0.32499	0.840263	0	0.206783	3.72913
AC127537.3	0.129717	0.146517	0.198625	0.155138	0.273915	0.471241	0.227513
AC129492.1	1.222	1.15937	0.709266	0.638394	0	0	1.02499
AC130371.2	0	0.294727	0.065852	3.23	1.67208	2.56896	1.04231
AC130456.3	0	0.03353	0	0	0.0337192	0	78.8207
AC130469.1	0.308349	0.441335	0	1.77442	0	0	0
AC131025.1	1.4716	1.21746	0.500477	0.396026	0.254229	0.030755	0.755332
AC131097.4	0.0677775	0.342545	0.128543	0.229749	1.30447	0	0
AC131159.1	0.199754	0.48027	1.27507	0.52769	0	0	0
AC132192.2	0	0	0	0.704717	3.93924	0	0
AC132872.1	5.86969	4.56245	5.8719	5.67591	2.53879	4.78055	7.37762
OSTN-AS1	0	0	0.710884	0	0	0	0.041487
AC132872.2	0.0809876	0.281261	0.419897	0.624863	0.410861	0.405892	0.0605642
AC132938.1	0.260988	0.412682	0.384858	0.225428	0	0	0.133276
AC133644.2	10.1558	0.873136	0.173499	0.082403	0.0465028	0.294572	2.63189
AC133919.2	1.05529	0.938762	1.07795	1.17735	0	0	13.068
AC134511.1	1.25355	0	0	0	0	0	0
AC135050.1	0.24621	0.526698	0.265656	1.06032	1.38226	0.583487	0
AC135050.3	1.58872	1.98312	1.78471	1.69609	1.16818	2.34876	1.8302
AC135507.1	0	0	5.21449	0	0	1.12168	0
AC135803.1	0.443547	0.14911	0.394976	0.142976	0	0	0.537014
AC136443.3	0.290183	0.251781	0.213252	0.283489	0.110906	0.102857	0.130338
AC136475.1	9.83666	8.7216	4.56193	7.194	0.847668	10.129	5.44562
AC136475.2	14.9114	14.301	8.36978	11.1629	1.19284	9.15552	5.28079
AC136475.3	284.592	259.123	5.59914	18.5303	1.04257	52.0837	55.5135
AC136475.5	1.34221	1.28766	0.938573	0	0	0	0
AC136475.7	0.319857	0.313582	0.78621	0.69016	0.745229	16.0201	1.54836
AC136475.8	0.151382	0.317642	0.095169	0.172405	0.0626705	0.275062	0.16144
AC136475.9	2.23592	3.42863	1.18006	6.17481	0.330977	29.5128	13.7121
AC136604.3	0.332018	0.0984498	0.115235	0.331017	0.250988	0.0404655	0.120194
AC136624.2	0	0	0	0	0.0879615	0.865112	1.4036
AC137894.1	0.484093	0.362225	0.251503	0.190584	0.160168	0.0329062	0.174472
AC137932.1	1.87811	2.64719	1.44245	2.74997	0.347464	0.39012	0.351435
AC137932.2	0.0185194	0.059668	0.0402245	0.0743927	0.0533067	0.0252278	2.3157
AC010976.2	0	0.0595015	0.677034	0	0.093188	0.0182347	0.0785125
AC138035.1	2.69224	2.99431	2.84815	3.0257	8.14996	32.6358	24.707
AC138035.2	0.0389809	0.0187553	0.0249837	0.0120401	0.165303	1.20699	0.296136
AC138150.2	0.39352	0.36679	0.371104	0.554597	1.11202	2.17089	1.74622
AC138207.5	0	0.0857335	0.118479	0	1.26958	0.0517307	0.549211
AC138230.1	0.394254	0.22029	0.163913	0.241554	0.21123	0	0.226435
AC138356.1	0	0	0	0	0.80637	0.213637	0
AC138393.3	0.416645	0.464963	0.479273	0.669508	0.162018	0.160598	0.221484
AC138466.1	1.16316	1.00901	0.0419245	0.200331	0	0	0.116633
AC138696.2	0.172631	0.330278	0.140682	0.94614	0.275295	0	1.3112
AC138932.2	0.314585	0.217056	0.229675	0.23531	0.226486	0.0219958	0.0549538
AC123023.1	0	0	0.660381	0	0	0	0.146202
WASIR1	0.00746545	0.0204047	0.659992	0.0494276	0.017729	0.0309035	0.0969323
AC138956.2	0.949535	2.37686	1.26831	2.68418	0.214024	0.174784	0.412861
AC138969.3	0.213504	0.177083	0.169948	0.23531	0.184663	0.0219958	0.0549538
AC139149.1	0.269313	0.388725	1.64349	0	0.113083	0.0643175	0.234281
AC139491.1	0.681403	0.420741	0.0161495	0	0	0	0.0640841
AC139491.3	0.809409	0.513082	0.140049	0	0	0	0.334132
AC139530.1	13.7274	14.7313	11.712	20.1669	0	0	0
AC139795.2	2.70557	2.27131	2.4377	1.93641	1.19663	0.0735608	1.1782
AC139887.4	0.47448	0.609646	0.683955	1.21315	0.279063	0.132696	0.222887
AC140125.1	0.659907	0.323099	0.0560078	0.030177	0	0	0.153241
AC083809.1	0	0	0.63684	0	0	0	0.0826615
AC140125.2	0.859027	0.715312	0.0447532	0	0	0	0.182155
AC141002.1	0.406241	0.297647	0.242368	1.03196	0.151027	0	0
AC141424.1	0.516483	0.18087	0.210007	0.0658457	0.02166	0.138373	0.27462
AC141586.2	0.898551	0.493061	1.63466	1.32576	0.95146	0.521177	0.922704
AC142472.1	1.15003	0.718041	0.901161	0.853587	0.391315	0.406946	0.650065
AC144652.1	3.13328	6.08932	4.03378	8.75091	2.8174	1.11079	1.3536
AC144831.1	0.0284896	0.235134	0.0175214	3.44827	1.62126	0.323849	0.683782
AC145124.1	3.04633	2.34111	0.762252	0.425009	0.353432	0.275204	0.682955
AC079328.3	0	0	0.627735	0	0	0	0
AC145207.5	0.519457	0.4182	0.515284	0.618857	0.478176	0.262698	0.803776
AC145207.6	0.127217	0.0867315	0.10658	0.269983	0.308286	0.0393838	0.450472
AC145285.2	0.163861	0.240581	0.164669	0.532958	0.313909	0.0069485	0.284735
AC146944.4	8.19861	6.20181	7.6541	6.16751	3.11379	3.16207	6.18109
AC147067.1	3.49825	1.3578	2.07668	1.62956	4.11541	2.51692	5.63932
AC147651.3	3.36183	5.70106	3.50682	4.8223	3.50857	0.0667924	3.67591
AC148476.1	0.854623	0.824771	2.9347	0.311355	0	0	1.01397
AC159540.2	4.87101	5.11704	2.39898	4.91859	0.264352	0.0158279	4.58297
AC232271.1	3.3175	1.71913	2.8535	1.76389	0.657884	0.5628	1.40622
LINC01685	0	0	0.618989	0	0	0.0787845	0.0561815
AC233728.1	1.00875	0.44658	1.24869	0.728218	0.525693	0	0
AC233976.1	4.7683	2.87649	1.35899	1.27741	0	0	0.708549
AC234772.3	0.0394272	0.389079	0.039032	1.34714	4.3668	0.412018	0
AC234781.1	0.0218003	0.111121	0.062626	0.046885	0.0468775	0.43511	0.518003
AC234782.2	0.322431	0.115205	0.225996	0.268344	0.0460982	0	0.178572
AC239798.2	0.00931235	0.00289618	0.00894261	0.0155804	0.192726	1.31207	0.565464
AC239800.2	0.242927	0.183516	0.0429454	0.2912	0.0244894	0.0647173	0.219085
AC239800.3	1.7856	1.90315	0.70447	2.73827	0.459545	0.532625	1.64857
AC239803.1	0.273983	0.295803	0.198293	0.316834	0.0557446	0	0.178154
AC239803.4	0.447714	0.53895	0.409818	0.556399	0	0	0.0386102
AC239804.1	1.42665	0.469424	0.696866	0.247635	0.113785	0	0.525547
AC010333.2	0.114382	0	0.603528	0	0	0.023533	0
AC239868.3	0.530181	0.447106	1.07111	0.442357	0.363847	1.39538	1.24293
AC239868.4	0.831962	0.267785	1.02111	0.508025	0	0	1.82473
AC240565.1	0.961646	1.04312	0.913774	0.974417	3.01169	15.7094	4.01654
AC240565.2	2.35653	2.20327	2.16584	2.69981	7.4673	28.943	23.4618
AC242842.1	2.458	2.75909	2.65057	1.30765	0.279774	0.451954	1.19205
AC243829.1	0.157583	1.93484	0	2.45436	0	0	0.963129
AC243829.4	0.0218649	0.798569	0.074482	0	0	0	0.109792
AC243830.2	0.548667	0.587362	0.530947	0.524581	0.0339335	0	0.535325
AC243836.1	0.73686	0.545653	0.124255	0.218496	0.0574375	0	0.0493415
AC243960.1	58.9012	33.4107	43.772	28.3049	0	0	25.1314
AC243960.3	0.924913	0.618124	2.58236	1.34009	3.2498	3.53904	0.188575
AC244034.2	1.88885	1.34056	0.637154	0.624097	0.514234	0	0.836357
AC244453.2	0.0148881	0.016756	0.00749692	0.0202434	0.304863	2.23868	0.847573
AC245014.1	1.67741	0.755436	0.323772	0.211016	0.0726013	0	1.57372
AC245014.3	1.04596	9.35275	2.85475	12.0267	17.7239	0.207636	0.992125
CRYM-AS1	0.0631414	0	0.587528	0	0.256895	0	0.00859345
AC245060.2	0.282027	0.298991	1.18948	0.722661	0.048581	0	0.299025
AC245060.5	0.199604	0.187892	0.542485	0.548609	0.0539601	0.0401325	0.534337
AC245060.6	0.0783616	0.0454288	0.268122	0.252206	0.0305741	0.0304925	0.611842
AC245128.3	0.0189159	0.104104	0.141189	0.37566	106.152	46.7239	16.0301
AC245140.1	0.0781345	0.085949	0.493259	0.262579	0.275267	0.529236	0.375962
AC245297.2	0.67126	0.691023	0.458411	2.2219	0.233641	0.344197	1.37486
TRERNA1	0	0	0.580771	0	0.0527845	0.0424065	0.097858
AP000255.1	0.248712	0.06079	0.580611	0.0279555	0.0291225	0	0.0283692
AC245297.3	9.90547	9.28469	5.40305	15.9722	5.17921	8.30312	6.34745
AC245452.1	0.110348	0.541432	0.141972	0.624402	0	0	0
LINC01340	0.0317085	0	0.576735	0	0.0279873	0	0
AC245595.1	2.05592	1.82254	2.38084	2.57113	5.26781	8.32198	5.26749
AC245884.8	0.465327	0.539452	0.602557	0.48748	0.110072	0	1.41297
AC246785.3	3.58435	1.88588	0.826175	0.802726	0	0.235014	4.57578
AC246787.2	0	0	10.1361	0	0	0	1.44531
AC246817.2	0.345659	0	0.071174	0.567773	0.187286	0	0.03181
AC002480.2	0.00433693	0	0.573446	0	0	0	0.268062
AC253536.6	0.859241	0.864681	1.04953	1.31317	0.526129	0.269376	0.430905
AP001029.1	0	0	0.57275	0	0	0	0
AC254633.1	0.331239	0.191237	0	0.169988	0.280696	0	0.216958
LINC01754	0	0	0.57265	0	0	0	0.067628
AL359881.2	0.131576	0.134448	0.571658	0	0	0	0.0691133
AC010333.1	0.044636	0.0684035	0.571521	0.116987	0.0438082	0.0317378	0.065872
ACTN1-AS1	0.991636	3.19904	0	0.0971853	0.164067	0.136013	0.350901
AD000090.1	10.6006	8.58298	5.22738	1.39618	5.95594	2.19853	7.27224
AD001527.1	0.205947	0.239886	0.137263	0.556305	0.142406	0.296656	0.184583
AF001548.2	16.803	15.0453	14.6016	9.4733	0	9.88412	19.6294
AC133961.1	0.0221489	0.146795	0.568692	0.0516775	0.0832928	0	0.0674355
AF117829.1	1.74148	2.37859	6.12569	3.63059	2.47345	0.812688	1.07064
AF127577.1	0	0	0	0	0	0	1.76256
AF127936.1	0	0.0394	1.36334	0	0.150133	0.0492317	0.154748
AF131215.7	0.154848	0.159506	0.133767	0.615114	0.029175	0	0.204605
AF131216.1	0.566886	0.738832	0.674882	1.16767	0.420955	0.0816967	0
AF165147.1	0.236592	0.18853	0.016301	1.19925	0.00269465	0	0.17171
AL354953.1	0	0	0.565407	0	0	0	0
AF196972.1	0.180329	0.439174	0.21693	0	0.0952048	0	0.165964
AF213884.3	0	0.359665	0.217587	1.07549	1.29364	0.281781	0.085831
AF250324.1	0.337622	0.239927	0.413502	0.329319	0	0	0.0341339
AF274858.3	3.173	2.51086	1.21631	2.26147	0.534381	0.208962	0.803281
AL008582.1	0.0981812	0.055164	0.121167	0	0.0535585	0	0.720249
AL008729.1	0.421853	0.260522	0	0.261572	0	1.44593	0.675825
COLCA1	0.00737743	0.00197688	0.554512	0.00049082	0	0	0.0168674
AL031710.1	0	0	0.550322	0	0.0517362	0.041679	0
AL008729.2	0	0	0	0	0	0	5.9588
AL021154.1	0.382228	0.105092	0.564906	0	0	0	0
AL021368.3	2.23034	1.81263	2.31229	1.71404	0.354952	0.018785	0.585845
AL021368.4	0.746203	0.541756	0.396935	0.734525	0.0189583	0	0.761473
AL021368.5	3.43178	1.18774	3.77477	2.82352	0.34823	0.0699445	0
AL021707.2	0.218576	2.04534	0.690582	0.43818	0.134251	0.0630022	0.301007
AL021707.4	0.26591	0.407921	0.219455	0.620872	0.0640125	0	0.162477
AL021707.6	3.76832	3.98138	9.53481	4.9718	3.64483	18.5612	15.3201
AL021707.7	0.701669	0.917137	1.06426	1.29051	0.242624	1.74128	1.07681
AL021807.1	0	0.0392337	0.130437	0.22973	0.0391533	1.39982	1.42942
AL021937.1	0.867511	0.938995	1.10965	0.895941	0.592584	0.0270157	0.0855173
AL022157.1	0.2188	0.113097	0.426379	0.387889	0.126074	0	0.0255397
AL022238.3	0.879231	1.17881	0.604541	0.607561	0.222574	0.738424	0.685173
AL022322.1	0.225906	0.423814	0.191325	2.1748	0.0492054	0.0571063	0.168337
AL022328.1	2.58938	2.5139	2.80845	3.2564	2.33702	0.709255	1.64662
AL022328.3	8.73963	13.5697	5.19761	11.4691	5.35753	4.7242	2.62215
AL022332.1	0	0	0.906949	0	0.0663565	0	0.0506025
AL022341.2	0	0	0	2.61612	0.412095	0.0211263	0
AL024498.1	0.130234	0.161915	0.107836	0.0152554	0.121084	0.0466518	0.582541
AL031005.1	0.0577395	0.0244115	0	0.027787	0.0566977	0.124063	1.5667
AL031186.1	0.367237	0.190166	0	0.270903	0.134538	0.0573475	0.061155
AL031281.2	0.0853911	0.308503	0.116345	0.203149	0.134931	0.206742	0.157657
AL031283.1	0.0171309	0.2206	0.0264523	1.76993	0.102103	0.19544	0.344438
AL031316.1	1.02415	0.76681	0.102481	1.25232	0.216933	2.88891	0.87609
AL031432.3	1.37316	1.2167	1.98754	1.28422	1.2617	0.671573	0.331387
DENND5B-AS1	0.0093967	0.0166706	0.520824	0.00550317	0.0895177	0.0110808	0.0288949
AL031665.2	1.28423	0	0.566878	1.16421	1.26296	0.245848	0.717345
AL031673.1	0.726934	0.554613	0.836879	0.292958	0	0	0.222085
AL031714.1	12.0146	13.5311	16.4039	16.6887	2.83621	0	0
AL031716.1	0.671102	0.254119	0.356246	0.283846	0.085972	0	0.714247
AL031717.1	1.5576	1.76028	2.16451	1.3768	1.23408	0.402462	0.642138
AL031775.2	1.87128	1.42247	1.59093	1.80154	0.709493	1.48028	0.438179
AL031846.2	2.80173	3.35029	5.29985	3.73416	0.98086	3.84125	0
AL031848.2	0.926118	0.392005	0.449478	0	0.193064	0	0
AL031963.3	0	0	0	0	1.36115	0	0
AL033527.3	0.170516	0.260407	0.0932853	0.471511	0.136109	0	0.172438
AL034397.3	0.068201	0.0237985	2.86677	1.25268	20.5299	82.2738	103.549
AC008691.1	0.0914934	0.0259443	0.511999	0.00792625	0.0405783	0	0.0240869
AL034549.1	0.345393	0.138347	0.446334	0.470395	0.112271	0.208378	0.0652812
AL034549.2	0.334028	0.254814	0.450717	0.311067	0.173165	0.201221	0.213161
AL035071.1	1.86278	1.76737	1.43744	1.71454	1.19378	1.23214	3.06114
AL035071.2	0.096538	0.0996313	0.381487	0.574483	0.213512	0.130886	0.043125
AL035446.1	0	0	0	0.0497068	0.776853	0	0.279855
AL035461.2	0.872656	0.770118	0.472565	1.97731	0.0413943	0	1.34927
AC138089.1	0	0.0130089	0.500065	0	0	0	0.0684951
AL035563.1	6.83758	6.02769	5.35295	4.74652	0.720673	1.14908	1.25115
AL157834.2	0.0733127	0.100794	0.495024	0.148935	0	0	0.0797875
AL035587.1	3.70672	3.29564	5.59638	1.866	4.42668	5.23397	3.74657
AL035661.1	0.0112628	0.368682	0.0146563	0.486261	0	6.52697	2.28884
AL671511.1	0.00201992	0.00955034	0.494039	0.0160136	0.0052808	0	0.0131656
AL035701.1	0.958169	1.86731	0.598122	5.48829	0	0	0.557964
AL049597.2	0.935298	0.895915	1.0293	1.8087	0.642319	0.90291	0.338109
AL049651.1	0	0	0	0	0	0.981367	0.288309
AC126178.1	0	0.020245	0.489769	0.0206478	0	0.032909	0
AL049795.1	0	0	0.986417	0	0	0.246598	0
AL049796.1	0.475305	0.238803	0.291247	0.442978	0.127691	0	0.117391
AL049836.1	0.0766165	0.634498	0	0.449294	0	0.436866	0.174926
AL049840.1	2.51681	2.63751	2.92223	3.59869	0.865701	1.64072	2.27986
AL049840.2	2.98935	3.63869	3.9114	3.0125	1.19674	2.05909	5.23374
AL050341.2	3.37727	2.03794	3.10974	1.7423	1.01411	0.879841	2.88679
AL078581.1	0.70155	0.504093	0.489725	0.261787	0.560153	0.51792	0.543715
AL078604.2	0.0621506	0.0563194	0.0399796	0.0411617	0.0680169	0.999567	0.606298
AL078644.1	0.120192	0.154607	0.190042	0.493621	2.41263	1.47932	0.181597
AF111167.2	0.0292739	0	0.484469	0	0	0	0
AL080250.1	1.24991	0.681056	0.994887	0.274538	0.624301	0.190033	0.26613
AL080276.2	1.91658	1.46432	0	0	0	0	0
AL080317.1	0.428234	0.31206	1.45525	1.1034	0.160556	0.07771	1.51004
AL096677.1	0.201451	0.218986	0.0900828	0.403353	0.0944053	0.0201436	0
AL096855.1	0.953499	0.548181	1.47052	0.203689	0.628239	2.59291	2.66932
AL096865.1	1.35653	1.44989	0.145802	0.515313	0.0645081	0.107547	1.7694
AL109613.1	0.30931	0.0620378	0.272945	0.393837	0	0.031757	0.172587
AL109741.1	1.63571	1.53869	1.11821	0.704419	0	0	1.10426
AL109914.1	4.09215	1.28663	21.2253	29.4598	0	0	2.6054
AL109917.1	0.350074	0.483764	0.403935	0.0594664	0.177706	0.0507013	0.236903
AL109955.1	0	0	0	10.743	0	0	0
AL110115.2	0.471323	0.550462	0.302559	0.570665	0.70181	0	0.233481
AL117336.3	1.32934	1.15459	1.33887	0.865247	0.968812	0.14305	1.21733
AL117379.1	2.03725	1.87157	1.51143	4.69603	0.959472	0.42386	2.77373
AL117381.1	0.885218	0.38314	0.21176	0.220485	0	0	0.317561
AL118506.1	3.62588	4.08588	5.39077	4.47229	4.88548	2.69827	4.40275
AL118516.1	25.8968	36.2629	8.9019	31.3889	29.6557	20.6972	3.47054
AL118558.3	0.876517	0.550012	0.856421	0.671952	1.07065	0.317755	0.986164
AL118558.4	0.473891	0.221104	0.330694	0.314022	0.270832	0.131916	0.19938
AL121603.2	6.58363	5.45572	10.9625	8.68148	7.48145	0	0
AL121655.1	0.37718	0.104863	0.789316	0.0997587	0.102396	0.385637	0.716208
AL121658.1	1.09824	0.854539	0.786992	0.61729	0.359314	0.69905	0.196314
AL121748.1	2.43258	0.420025	0.149376	0.0769273	0	0	0.475645
AL121757.1	0.0731333	0.108683	0.118407	0.15925	0.286578	0.187234	0.162108
AL121760.1	0	0	0	0.0845455	1.35133	5.662	1.88813
AL121761.1	0	0	0	0	5.41855	0	0.910564
AL121772.3	1.68213	3.0924	0.987452	2.49314	0.975585	0.192624	0.422423
AL121820.1	0.0479575	0.17399	1.18862	0.313937	0.111911	0.230678	0.324177
AL121832.2	1.22707	1.31101	1.27069	0.792177	0.899155	0.185024	1.42241
AL121845.1	3.27942	6.29231	0.231266	0.813515	0	0.227824	2.2035
AL121845.4	3.55207	2.62036	0.207012	0.96109	0.123088	0	1.15173
AL121890.4	0.361591	0.165096	0.162366	0.57719	0.10978	0.0569015	0.0303635
AL121894.2	0	0	0	0	0.476167	0.038742	0.532418
AL121899.1	0.0713375	0.0563357	0.2117	0	4.42945	0.536792	0.0505495
AL121917.2	0.301146	0.29598	0.198488	0.27426	0	0	0.364753
AL121929.2	0.600579	0.551295	0.206732	0.155816	0.486692	0.00997145	0.607541
AL121936.1	0.471152	0.766324	1.46242	0.507106	0.534004	0.456139	3.65913
AL121944.1	2.87303	5.13452	7.12936	1.26858	0.526928	0.369511	0.512948
AL121983.2	0.45326	0.656647	0.397713	0.693753	0.0423393	0	0.377353
AL121992.2	0	0.142954	1.03166	0.637619	4.62538	0.781095	0
AL121820.2	0	0	0.455541	0	0	0.107989	0
AL122010.1	1.82671	0.913908	1.21303	1.34008	0.687411	0.783326	1.67852
AL132656.2	0.391764	0.475433	0.446336	0.554686	0.420649	0.218229	0.822075
AL132712.2	0	0	3.11437	0	0	0	0
AL132821.1	0	0	0	0	1.43327	0.055105	0
AL133216.1	0.143434	0.134384	0.192481	0.0674696	0.199392	0.258777	0.130741
C10orf111	0	0	0.452993	0	0	0	0
AL133338.1	0.571083	0.625123	0.558374	0.789558	0.337494	0.0185903	0.253132
AL133342.1	8.87584	8.09033	9.78607	8.35028	8.14667	28.037	4.95753
AL133367.1	0.444384	0.335128	0.400138	0.415994	0.164401	0.196833	0.471755
AL133371.2	0	0	1.66273	0.238448	0.742877	0	0.800666
AL133406.2	3.32647	4.64426	2.84509	5.61682	0	0	0
AL133406.3	0.407842	0.357787	0.203586	0.190173	0.0416612	0	0.319768
AL133410.1	0.872668	0.913974	0.309949	0.338385	0.0457685	0	0.741119
AL133467.1	0.0801253	0.131772	1.3962	0	0.682986	0.060752	0.388774
SPINT1-AS1	0	0.0445902	0.44692	0	0	0	0
AL135791.1	0	0.588638	0	0.451915	0.224658	0	0
AL135818.2	0.450587	0.304223	0.026916	1.03768	0	0.548765	0.590565
AL135925.1	1.73165	2.74768	3.69836	2.98897	2.3172	0.513543	1.24882
AC008641.1	0	0	0.445346	0	0	0	0.309088
AC068189.1	0	0	0.444789	0.0631764	0.136178	0.0606318	0.0834559
AL135999.1	27.4458	29.0796	15.0002	29.2334	23.0595	0	8.17537
AL136038.5	0.141593	0.571873	1.01536	0.912211	0.197584	0.195275	0.175349
AL136040.1	0.0913107	0.101663	0.0992515	0.0682963	0.227915	0.0886737	0.351385
AL136115.2	0	0.0322612	0.091584	0.276436	0.434758	0.322439	0.288382
AL136141.1	0.0633123	0	0	0	0.14932	0.462152	0.591129
AL136162.1	0.15695	0.0825674	0.413357	0.033757	0.937039	0.470319	0.264213
AL357519.1	0	0.052314	0.442518	0	0.435917	0	0
AL136295.6	0.320609	0.637602	0.364529	0.848202	0.0301823	0.506636	1.00599
AL136368.1	2.90875	2.55473	0.852815	1.47681	0.203169	1.17333	1.13453
AL136370.1	0	0	0	0	0	0	17.5475
AL137002.1	1.46273	0.42397	0.278917	0	0	0	0
AL671511.2	0	0	0.439739	0	0	0	0.0272923
AL137003.1	1.75101	1.32334	0.241019	1.65252	0.500922	0.521681	0.767547
AL137003.2	0.919413	0.643397	0.175283	0.310771	0.22518	0.198356	1.2062
AL137077.2	0.37867	0.551391	0.204878	0.544561	0.301757	0.0916131	0.131016
AL137145.1	0.349336	0.260491	0.162205	0.115515	0.0926885	1.89777	1.14814
AL137145.2	0.544203	0.233616	0.214993	0.221952	0.149004	2.15258	0.788687
AL137191.1	0.48463	0.310382	1.2241	0.328276	0.197421	0	1.07729
AL137779.1	0.326049	0.531308	0.177426	0.386192	0	0.159119	0.157184
AL137779.2	0.990491	0.617429	0.936207	0.429465	0.467669	0	0.573159
AL137796.1	0.0267702	0.0702943	4.44081	0.148431	0	0	0.224402
AL137802.1	1.2566	1.20018	1.36286	1.26844	2.96792	0.108429	3.35977
AL137802.2	0.413602	0.470448	0.834305	0.491387	0.34375	0.0677263	0.169497
AL138478.1	0	0	0	0	0	0	5.69795
AL445423.1	0	0	0.430587	0	0.080124	0	0.174346
AL138720.1	0.0359797	0	0.536029	0	0.405509	0.0417619	0
AL138781.1	0.800144	0.73961	0.181907	1.32867	0.166954	0.1246	0.675502
AL138831.1	0.35217	0.305695	0.449793	0	0.280687	0	0
AL138895.1	2.95941	0	3.53889	1.31019	1.37465	6.03942	0.529053
AL138924.1	0.0563133	0	1.69934	0	0.122018	0	0.10441
AL138976.2	0.238287	0.29032	0.465037	0.256067	0.48488	0.0720858	0.0505982
AL139020.1	0	0	12.7883	0	0	0	0
AL139022.2	0.242609	0.160316	0.156361	0.334485	0.125544	0.183624	0.052289
AL139041.1	0.0819452	0.246937	0.184282	0.10453	1.23225	0.357866	0.821605
AL139042.1	0	0	0	0	0.104499	2.7547	0.557595
AL139089.1	0.997825	1.25861	1.19263	1.14495	0.319398	0	1.19252
AL139099.2	0	0	0.254478	0	0	0	0.756772
AL139124.1	0.265252	0.233598	0.806103	0.16782	0	0	0.363099
AC009779.2	0	0	0.422368	0	0	0	0
AL139220.2	0	0.0495092	0.060266	0	0	0	6.21347
FUT8-AS1	0	0	0.420048	0	0	0	0
AL139246.1	0.299841	0.220002	0.098638	0.779954	0.165408	0	0.320617
AL139246.3	3.41071	1.66487	2.90669	0.222191	0.390468	0.910606	1.87437
AL139246.4	0	0.398695	0.0699905	0.437708	0.137535	0	0.431582
AL139246.6	7.26528	8.27736	8.43529	12.3697	9.84044	9.46564	6.07896
AL139289.2	0.312049	0.250374	0.509061	0.060365	0.346769	0.173027	0.428739
AL139339.1	0.0268092	0.243055	0.13786	0.457835	0.122541	0	0.16027
AL139352.1	1.18636	1.02154	0.045841	0.522317	0	0	0.734699
AL139384.1	1.21823	0.457743	0.284249	0.294905	1.70917	0.719184	1.14704
AL139393.2	0.88683	2.504	0	0	0	0.0239181	0
AL139423.1	0.306949	0.766429	0.72709	1.41638	0.119505	0.24001	0.207489
AL157392.4	0.514577	0.86053	0.404609	0.397597	0.081923	0.0699717	0.467311
AL157402.2	0.043927	0	0.171147	0.421781	0.256086	1.05191	0.0503528
AL157823.2	0.162207	0.41331	0.201481	0.185191	0.0295257	0.0250645	0.053502
AL157832.1	0.813369	0.372814	0.808895	0.656105	0.0528617	0	0
AL157871.2	0.033953	0	0.063138	0.0738987	1.15278	0.207692	0.325648
AL158055.1	1.72922	0.705848	0.456904	0.181543	0	0	0.192308
AL158063.1	0.184036	0.209564	0.105888	0.0416885	0.040062	0	0.579692
AL158071.2	0.207111	1.55411	0.113112	2.21741	0	0.020113	0.638649
AL158071.3	0.153756	1.17235	0	1.19451	0	0	0.406197
AL158152.1	2.12803	1.7268	2.99984	2.66576	2.77371	0.839286	1.66412
AC006058.1	0.00224895	0	0.403561	0.00290552	0	0	0.0252447
AL158152.2	0.34009	0.955172	0	0.193191	0.198776	1.48361	1.9246
AL035634.1	0	0.065488	0.40132	0	0.150478	0	0
AL158163.1	1.26102	1.43746	1.20013	1.16644	0.320762	1.23126	1.10439
AC084782.3	0	0	0.399205	0	0	0	0
AL158196.1	0.822231	0.858574	0.627468	0.907155	0.18117	0	0.24241
AL158210.1	10.4916	5.91416	0	0.819128	0	0	1.09045
AL158211.3	0.484548	0	0.37563	0.190142	1.24267	0	0
AL158850.1	0.0905177	0	2.01759	0.0209762	0	0	0.1957
AL159169.2	0.643337	0.698119	3.30537	1.93745	0.396079	0	1.20042
AP002358.1	0	0	0.396075	0.00299078	0.0186913	0.107468	0.178645
AL160006.1	2.55156	1.89629	3.05384	1.71416	0.740969	1.13825	2.11051
AL160313.1	0.661395	0.82747	0.546687	0.663011	0	0	0.0933116
AL160408.2	128.726	127.583	66.6742	81.4073	135.761	16.5516	4.5012
AL161421.1	0	0	0	0	13.353	0.806755	0
AL161457.2	0.40933	0.380611	0.847878	0.386483	0.134441	0.0281022	0.157757
AL355574.1	0	0.285432	0.391119	0.103745	0	0	0
AL354707.2	0	0	0.390998	0	0	0	0
AL161644.1	0.489256	0.635608	0	0.0325773	0	0	0.443434
AL161725.1	5.95302	6.08887	7.88731	6.17588	4.93281	8.14104	1.68314
AL161729.2	0.192733	0.908864	0.0327687	0.933096	0.053876	0	0.196127
AL161785.1	0	0	0	0.224242	9.98012	16.2123	9.32619
LINC02416	0.0824148	0.247357	0.388308	0	0	0	0.148707
AC106882.1	0	0	0.386736	0	0.0157687	0.0916033	0.0252659
AL161785.2	0.814949	0.655563	0	0.0196235	0	0	0.0509123
AC015987.1	0.15119	0.0240895	0.385336	0.164695	0.0247949	0.0999037	0.0875432
AL161935.3	0	0	0	0	1.30055	0.208365	1.09694
AL162274.1	1.32819	1.09647	0.25928	0.985389	0.133867	0.027592	0.100128
AL021068.1	0.115534	0.0964815	0.384062	0.0834515	0.154164	0	0.0568961
AL162274.2	2.54033	1.58479	2.08502	2.14811	1.58203	3.27254	3.33114
AL162377.1	3.83237	4.12039	4.66515	2.73358	1.85516	0	0
AL162457.1	0.571892	0.578515	0.0186275	0.473663	0.0350012	0	0.29372
AL162586.1	6.45597	7.95663	3.56467	3.41892	0	0.0066101	2.11524
AL162591.1	0.590379	0.287443	0.00609337	0	0.141613	0.0590372	0.146914
AL162591.3	0.13395	0.026395	0.018645	0.0364085	0.153157	1.28058	0.54528
AL162741.1	0.427916	0.337448	0.373557	0.296829	0.283312	0.333192	0.272066
AL162742.1	0.155602	0.30778	0.0553483	0.82606	0.41849	0.962613	0.0487337
ABALON	0	0	0.38057	0	0	0	0
AL163932.1	1.74519	1.26724	0	0	0	0	0.395449
AL353608.2	0.102082	0.205819	0.33301	0	0.340368	1.41034	0.582588
AL353622.1	2.43647	2.24166	3.66044	2.65888	0.347791	0.216197	2.11584
AL353719.1	0.398525	0.133228	0.278157	0.175788	1.43308	0.598537	0.0373493
LINC01415	0	0	0.374557	0	0.0564256	0	0.0392676
AL353759.1	0.594967	0.691204	0.820324	1.00851	0.569883	0.71382	0.622635
AL353803.5	0	0	0	0	0	2.61048	1.50093
AC009120.6	0	0.061776	0.372792	0.117022	0.061742	0.118615	0.0530168
AC128687.2	0	0.0722113	0.372335	0.0356565	0.0785085	0	0
AL353804.1	1.1646	1.37893	1.29615	0.952732	0.705879	0.176304	0.250385
AL354694.1	0.887657	0.875378	0.668583	0.219012	0.0375962	0	0.0321735
AL354719.2	0	0.0161789	0	0.085248	0.546886	5.19557	2.72247
AC096642.1	0.0821074	0.0666376	0.371035	0.105156	0.00637485	0.0597531	0.132085
AL354732.1	0.22382	0.253926	0.215873	0.213859	0	0	0.134344
AL354793.1	0.197724	0.337758	0.0892422	0	0.0603425	0.156604	0.180725
AL354989.1	0.294446	0.290038	0	0.800401	0.520487	0.549306	0.328549
AL355001.2	1.22471	1.37282	2.01661	1.60092	1.64027	0.563688	1.12112
AL355073.2	0.0819323	0.0347237	0.109457	0.115292	0.0778805	0.623028	0.910731
AL355076.2	0	0	4.07964	0	0	0	0.0972833
AL355303.1	1.23827	0.425492	0	1.20285	0.066123	0.0974502	0.243702
AC022960.1	0	0.256732	0.363247	0	0	0.329481	0
AL355338.1	0.340836	0.487402	0.652249	0.41811	0.385732	0	0.285873
AC015909.3	0.13335	0.113903	0.362512	0.00874945	0.0095868	0.0161396	0.0740376
AC100788.1	0	0	0.361585	0	0.022321	0.0875513	0.101159
AL355353.1	1.05777	1.19145	2.21133	0.744001	0.289531	0	0.0880955
AL355388.2	0.224871	0.155169	0.380609	0.201179	0.232878	0.0845522	1.33025
AL355432.1	0	0.0341163	0.072098	0	0	1.05961	0.173544
AL355472.1	5.83234	3.47082	4.59861	3.39558	3.33294	0.204198	1.35964
AL355488.2	0.759504	0.383284	1.10639	1.1663	0.0863518	0.236031	2.09139
AC005363.2	0	0	0.3566	0	0	0	0.301523
AL355802.3	12.6979	20.2382	10.3287	12.4256	4.90916	0.0661552	0
AL355816.2	0	0	0	6.20233	0	0	6.75007
AL355916.2	2.78014	4.36673	0	6.49692	0.073402	0.0701365	0.193781
AL355922.1	0	0	0	0	3.47298	0.073182	1.05761
AL356019.2	0.214196	0.222671	0	0	0	0	0.632298
AL356056.2	0	0	0	0	1.00334	0	0
AC091493.1	0	0	0.351042	0	0	0	0.168584
AL356215.1	0.7746	0.339527	0.0936534	0	0.542527	0.178297	0.146913
LINC01342	0	0	0.350317	0	0	0	0.147496
AC074131.1	0	0	0.348531	0	0	0	0
AL356417.1	0.324092	0.191831	3.37523	0.0438117	0.187859	0.018578	0.265687
AL356512.1	2.15813	2.95029	4.04774	2.87643	10.4566	0.427479	0.273448
AL357033.3	1.37258	0.965215	3.19181	1.51279	0.527494	0.427139	1.95801
AC079089.1	0	0	0.345513	0	0	0.107782	0.141116
AL357033.4	2.14346	1.99738	4.39275	2.87024	1.13875	1.57313	4.34273
AL359198.1	0	0	0.34321	0	0	0	0
AC099560.1	0	0	0.34246	0	0	0	0
AC020922.4	0	0.0899465	0.341958	0.177747	0.174675	0	0
AL357054.4	0.598515	0.276261	0.629166	0.291934	0.142211	0	0.526759
AL357078.1	0.547882	0.499876	0.715349	0.620061	0.418186	1.2482	0.100071
AL357078.3	0.0635264	0	0.0212048	0	0.561026	0.301348	0.850543
STARD4-AS1	0	0	0.339357	0	0	0	0
AP000355.1	0.056505	0.091772	0.337999	0.049028	0	0.135721	0.170449
AL357079.1	1.06766	0.848879	1.3644	0.69718	0.241559	0	0.594685
AL357874.2	0.185464	0.281624	1.40332	1.23329	0.332679	0	0.028203
AL358072.1	0.0971215	0.331807	0.292426	0.0726197	0.0746747	0	0.265159
AL358333.2	0.111437	0.15696	0	1.68554	0.126908	0.0692465	0
AL358472.2	0.55111	0.447805	0.587838	0.571991	0.539255	0	0.530417
AL358472.3	0.458946	0.188287	0.858384	0.242668	0.0627313	0.171068	0.58141
AL358472.4	0.0852911	0.149105	0.701657	0.396729	0.26737	0.156964	0.220844
AL359091.3	1.17396	0.942911	1.16308	0.961499	0.279789	0.0737623	0.812032
AL359182.1	0	0	0.19201	0.10225	0.920269	0.47327	0
AL359265.3	0.058417	0.192049	0.0948869	0.0373885	0.0359185	0.700239	0.317971
AL359504.2	0.597769	0.632133	0.76	0.442953	0.0225002	0	0.358013
AL359513.1	2.24318	2.18435	2.08745	0.846142	0.333585	0.272415	0.534029
AL359643.3	0.282134	0.479429	0.62027	0.10037	0.565581	0	0.433391
AL359644.1	0.292557	0.25721	0.535741	0.113316	0	0.0309477	0
AL359711.2	1.69168	2.58895	6.97306	4.20484	0.852239	0.57081	0.0922326
AL121809.2	0.276004	0	0.326309	0.173521	0	0	0
AL359715.2	0.653073	0.999767	0.381061	0.59685	0.0495495	0	0.429884
AL359715.4	0.223181	0.319178	0.20647	0.368895	0.0490899	0.00994007	0.203709
AL359815.1	0	0	0	0	0	1.50717	0.386963
AL359881.1	0.105628	0.257937	1.06988	0.287205	0	0	0
AL359915.2	3.83751	3.86879	4.92668	2.05622	0.852049	0.0343875	2.70044
TAT-AS1	0.0954398	0.0217531	0.322494	0.0435555	0	0	0.0375745
AL359921.2	2.63651	3.20896	2.08526	1.25818	0.868018	0.279816	1.54949
AL359922.2	1.02847	1.11607	0.414375	1.41782	0	0.0154588	0
AL359962.2	0.286272	0.31848	0	0.87416	0	0	0.193146
AL360012.1	0	5.371	3.65515	8.45575	0	2.81415	0
LINC01376	0.0974049	0.0891433	0.319089	0.0831088	0.0449405	0	0.082905
AL360181.1	1.03398	0	0.267197	0	0.998775	0	0
AC098483.1	0	0.0130089	0.316904	0	0	0	0.0162241
AL512604.3	0.0697332	0.0749156	0.316075	0.0580178	0	0	0
AL360181.2	5.89741	6.41588	5.83836	8.34142	5.69159	2.77775	3.54408
AL360270.1	0.613094	0.789295	0.482282	1.15089	0.157717	0	0
AC109809.3	0.133603	0.10889	0.315374	0.0339293	0.0342235	0.037854	0.205553
AL365203.3	4.46385	1.55379	1.06485	1.10649	0.314558	0.0332384	1.39321
AL365205.3	0	0.650752	0	0.614205	0.834078	0	0
AC021127.1	0.140406	0.104221	0.313799	0.109901	0	0.247195	0.0679535
AL365277.1	14.369	17.4304	12.719	8.60174	7.89819	0.216151	8.09516
AL365361.1	26.7316	16.1028	10.4774	2.84523	1.1303	0.0151951	13.5975
AL390036.1	0	0.0239403	1.09245	0.0968142	4.87304	0.335369	1.05443
AL390066.1	0.272158	0.391219	0.376898	1.29429	0.346492	0.469954	1.09212
AL390198.1	0.852404	0.695105	0.357818	0.386085	0	0	0.246733
AL390728.6	10.7736	12.846	13.7753	19.6356	7.30797	3.24562	11.831
AL391121.1	2.18814	1.94131	1.99347	2.39512	9.37929	8.25217	3.45998
AL391244.3	0.830365	0.424505	0.520079	0.378805	0.282193	0.117928	1.21802
LINC01315	0.0946192	0.0949317	0.306812	0	0.295039	0.10627	0.0678268
AP003973.3	0	0	0.305059	0	0.091509	0	0.037058
AL391807.1	0	0.0061993	0	0	3.4573	0	0.357654
AC004943.1	0	0.0472474	0.303274	0.137434	0	0	0.029672
AL391832.2	0	0	0.0373455	0.400688	3.1057	7.98176	4.27007
AL391832.3	0	0	0.0210013	0	2.69274	2.20986	0.513457
AL391987.4	0.144538	0.233974	0.0695112	0.860489	0	0	0.155274
AL392172.1	5.95477	6.54262	11.2168	4.95034	3.39311	0.288932	2.13566
AL441992.1	4.37328	3.3914	1.59902	2.55597	2.4081	1.74838	3.72807
AL442128.2	0.146417	0.114161	0.249076	0.128399	0.696813	0.0154562	0.496152
AL445228.2	0.0505468	0.246055	0	1.22001	0.0221222	0	0.0551888
AC090912.1	0.0354708	0.03789	0.300012	0.076427	0.239021	0	0.0629125
AL445471.1	0.436523	0.310562	0.340475	0.344991	0.0241957	0	0.131158
AL445472.1	0.653132	0.396903	5.26005	0.673984	0.171035	0.015004	0.353667
AL445490.1	0.587295	0.629185	0.373499	0.314598	2.29357	6.69445	1.31324
AL445490.2	0.0985233	0	0.0510032	0.163619	0.817001	0.183743	0.345512
AC104785.1	0.0839577	0.0684762	0.298911	0.10138	0	0	0.0963005
AL445524.1	1.67583	1.21553	0.936952	1.35856	11.0512	20.4411	10.4615
AL445931.1	0.0382516	0.140495	0.084973	0.260634	0.156583	0.199748	0.191551
AC015961.2	0.109378	0.180327	0.29648	0.087073	0	0	0.224913
AC005165.1	0.0868489	0.0623496	0.296264	0	0	0	0.0875189
AL449106.1	0.654053	0.394217	0	0.226748	0	0	0
AP001363.1	0.177831	0	0.294453	0	0.144611	0	0
AL450326.1	0.910369	1.72007	2.2187	1.1319	1.78361	0.0505224	1.26128
AL450384.2	5.601	6.03226	4.34924	3.65006	0.534277	0.0623455	1.4678
AL450992.2	5.66152	4.50869	0.331115	1.1745	0	0	1.88483
AL121890.2	0	0.120696	0.292509	0.0477115	0	0	0.132993
AL451050.2	0.336125	0.239598	0.514356	0.207247	0.20938	0	0.341582
AL451069.2	0	0	0.647074	0.34131	0.715913	0	0.0981642
AL357153.1	0	0	0.290857	0	0	0	0
AL512303.1	0	0.12202	0.287616	0.146876	0.270313	0.10031	0.485392
AL512306.2	3.72322	3.0076	6.28436	2.11855	0.523627	1.5468	3.61506
AL512306.3	0.890215	1.07999	2.4323	0.758218	0.177716	0.683418	1.2987
AC119403.1	0	0.0680215	0.290192	0	0.117613	0	0.0895222
AL512329.2	1.00774	0.160186	0.213668	0.861385	0.875057	0	0.484486
AL512625.1	0.101877	0.991666	0.940019	0.653617	0.503812	0.0307205	0.969643
AC064836.2	0.132741	0.097284	0.287707	0.051967	0	0	0.0853945
AL512625.3	0.76526	0.814841	0.769096	0.472911	0.223216	0.076783	0.2546
AC022509.3	0	0	0.286098	0	0	0	0.0872622
AL512631.1	0.0196158	0	2.65772	0	0	0	0.241871
AL512791.2	0.28649	0.279773	0.222656	0.267652	0.116238	0.119668	0.0567325
AL513165.1	1.60045	2.0126	1.65674	1.56883	0.242149	0	1.6699
AL513314.2	4.11956	4.64274	5.41525	4.03191	3.67605	6.79701	4.22138
AL513320.1	0.290972	0.123724	0.341016	0.16783	0.0342545	0.465188	1.44426
AL513327.3	0.148326	0.240825	0.239758	0.96387	0.404623	0	0.135641
AL513329.1	0.521184	0.223415	0.361213	0.462503	0.554377	1.21596	0.814789
AL513365.2	0.263962	0.195347	0.26461	0	0.217986	0.0827118	0.0719795
AL513548.1	0.488245	0.402619	0.632055	0.588835	0.0354849	0	0.641216
AL583824.1	0.190936	0.145669	0.17684	0.599022	0.0602	0.0714331	0.0522587
AC134312.1	0.0667897	0.0533245	0.283719	0.117457	0.0982743	0.240887	0.106703
AC025031.1	0.0894983	0.178209	0.282802	0.233732	0.123012	0	0.033401
AL583839.1	1.49275	1.26626	1.59234	0.92529	0.396612	0.775785	0.739563
GAS8-AS1	0.179552	0.0780472	0.282542	0.057517	0.0580772	0.0962553	0.0472248
AC016708.1	0.0101247	0.0634791	0.281864	0.258351	0.053755	0	0
AL583856.2	0.291376	0.178897	0.190357	0.406534	0.0809215	0.0462215	0.175079
AL589843.1	0.356867	0.648232	0.824214	0.394219	0	0	0.462142
AL590006.1	0	1.70027	0	0	0	0	0
AL080314.1	0.070205	0.060078	0.281434	0.0606402	0	0	0.049771
AL590068.1	0.029334	0.125217	0.233573	0.573155	0.0395317	0	0
AC226118.1	0.0212064	0.021686	0.280633	0.0761218	0.00805793	0	0.00680875
AL590399.1	0.148145	0.131574	1.03643	0.750305	0.268935	0.0453694	0.192948
CSTF3-AS1	0.0663962	0.104135	0.280413	0.0934584	0.0468545	0	0.0524568
AL590491.4	0	0	0	0	0.0244979	7.59904	1.58484
AL354726.1	0	0.209863	0.278578	0	0	0	0
AL590560.2	1.54524	1.11839	0.147194	1.75209	0.086533	0.175127	0.778666
AL162254.1	0.300072	0.191638	0.27811	0	0	0	0
AL158070.1	0.0236673	0	0.277713	0.0664823	0	0	0
AL590666.1	0.376862	0.384048	0.219317	0.342063	0.234012	0.814265	0.444182
AL590705.3	0.119636	0.212651	0.689275	0.467027	0.0775929	0.20618	1.04783
AF287957.1	0.01702	0.0217652	0.276614	0.0215377	0.0243329	0.0208958	0.30367
AL590723.1	0.111663	0.15568	0.10471	0	0.280231	1.44753	0.538475
LINC02161	0	0	0.275385	0	0	0	0
AC064807.4	0.0992487	0.255672	0.274957	0.123067	0	0	0.107813
AL590764.1	2.10299	1.35612	3.67677	0.682218	3.40234	0.0310745	3.37031
AL591475.1	0.348935	0.142954	0.134317	0.323211	0.107686	0	0.127285
AL591845.1	0.477222	0.261195	0.461486	0.187472	0	0	0.326785
AL591848.3	0.681291	0.373535	0.483754	0.178985	0.0673801	0.0427061	0.244929
LINC01811	0	0	0.273487	0	0	0	0
AL592071.1	0.24258	0.193697	0.176896	1.13392	2.27442	0.930168	0.223649
AL391422.3	0.00513955	0	0.273061	0	0.0647069	0.024837	0.14317
AL592078.1	0.0872078	0.185555	0.0882485	0	0.24826	1.0292	0
AL592211.1	0.400562	0.343883	0.556546	0.376191	0.220631	0.0839823	0.329555
AL592295.4	0.33842	0.43205	0.424419	1.00921	0.383024	0.43987	1.12443
AL592301.1	0.0442783	0.157386	0.165902	0.633368	0.246804	0.764888	0.214033
LINC02170	0.0064943	0	0.270857	0	0.0228162	0	0.0129917
AL390719.2	0	0	0.270671	0.166675	0.0181261	0	0
AL590729.1	0.25941	0.0752277	0.269557	0.072975	0	0	0
AL592494.3	2.93095	1.78807	2.35797	0.705517	0.0524305	0	0.504729
AC092634.3	0.137728	0.122803	0.267987	0.221647	0	0	0.0614455
AC087392.4	0.235439	0.091269	0.267807	0.0484677	0.141357	0	0
AL603756.1	0	2.63928	0.961105	3.95245	0	0	0
AL603839.3	0.872139	0.611132	0.92572	0.627693	0.154679	0.125462	0.43537
AL662797.2	0	0	0.26747	0	0	0	0
AL603840.1	0	0	0	0	0	0	1.34374
AL606489.1	0.158519	0.0900705	0.629301	0.0930467	0	0	0.0419815
AL606491.1	1.11301	1.13837	0.211481	0.235713	0.104132	0	0.218497
AL627171.1	0.0817035	0.147211	0.189084	0.27151	0.280166	0.158018	0.15376
AL627171.2	0.210993	0.133087	0.94665	0.320751	0.072173	0.0166665	0.290755
AC018752.1	0	0	0.262367	0	0	0	0
AL627309.1	0.793229	0.49873	0.941122	0.376174	0.450918	0.795911	0.578517
AL627309.2	0.521388	0.812597	0.491351	0.677722	2.3956	12.4411	7.67238
LINC02327	0.0783915	0	0.261861	0.151206	0	0.0220468	0
AL627309.3	0.0640058	0.313208	0.576657	0.410439	0.40719	0	0
AL645568.1	1.63568	2.35087	1.03296	2.0293	0.409884	1.16207	1.29592
AL645608.8	0.0425741	0.0549217	0.165304	0.165429	2.45737	0.486457	0.418332
AL645608.9	0.204479	2.17501	0	0.04835	0.0934062	0	0.0203078
AC068643.1	0.13084	0.036291	0.259368	0	0	0	0.095609
AL645728.1	0.514852	0.690381	0.571336	0.400612	2.84211	0.306285	0.286442
AL645933.2	4.622	3.18572	4.9635	2.77732	2.22174	3.47288	5.18114
AL645940.1	0.43975	0.503097	0.224364	0.205271	0.073232	0	0.293068
AL662800.1	0.167883	0.292685	0.162083	0.289858	0.0944065	0.410169	0.157254
AL662844.4	13.2692	9.03559	11.9852	6.82609	2.44652	18.0891	10.2325
AC110769.2	0.117684	0.0762944	0.256037	0.076204	0.188402	0.0368074	0.147036
AL669831.3	0	0	0	0	0	2.97473	0
AL669831.5	1.94333	2.10252	2.93147	4.58564	1.63763	1.2356	2.01842
AL671710.1	5.5534	5.95142	4.66508	7.68754	1.80511	1.95514	0.857683
AL672277.1	0.383611	0.098787	0.447317	0.325871	0.193477	0	0
AL023803.1	0.32158	0	0.251192	0	0.423073	0	0
AL683807.1	9.0396	10.9562	5.64285	15.349	0.479148	0.620066	2.27221
AL683807.2	0.340777	0.300347	0.11284	0.432221	0.0388125	0	0.0351947
AL691403.2	1.74792	2.38329	3.4834	1.60315	1.15028	0.0387255	0
AL691432.2	16.051	3.43235	17.4237	0	7.66805	3.16742	0
AL691447.2	0.67855	0.537982	0.503632	0.342855	0.420769	0.16632	0.487164
C6orf99	0.0779472	0.0345635	0.248678	0.0927652	0	0.0415058	0.0450632
AC009495.1	0.022578	0	0.248665	0	0	0	0
AL731533.2	0.354845	0.542076	0.409458	0.336492	0	0	0.0986262
AC010320.1	0.0318515	0.037998	0.247759	0	0	0.061171	0.0647563
AL731563.3	0.104181	0.109743	0.16598	0.166598	0.0446176	0.0678601	0.398659
AC006115.1	0.068596	0	0.247468	0.0878085	0	0	0
AL731567.1	0.201052	0	4.69639	0.260851	1.63366	5.21728	8.24819
AL731684.2	0	0	0.0185866	0.0243271	0.0724995	1.21849	0.494909
AC135178.5	0.0717442	0.220044	0.246409	0.201856	0	0	0.0752775
AL732314.6	0.549013	0.459947	0.750651	0.227857	0.109378	0	0.0837375
AL732372.3	6.86424	7.06234	6.9409	6.85543	17.608	72.2696	44.2174
AL844908.1	0.955187	0.671255	5.83333	0.374354	2.48278	0.769686	4.4088
AL928742.1	0	0	7.57315	0	0	0	1.07623
AC245008.1	0	0	0.244074	0	0.0251768	0.164191	0.239607
AL928768.1	0	0	88.7836	0	0	0	11.1232
AL135786.2	0.252616	0.228038	0.24342	0.130025	0.035047	0	0.029959
AP000238.1	0.445006	0	0.263066	0.237251	1.0808	0.0483032	0.763389
AC073111.1	0	0.0532767	0.243073	0	0.122999	0.0686988	0.213391
AP000254.1	8.33538	7.50818	6.38713	4.40453	1.33195	0.229882	1.91772
AP000345.3	0.498594	0.271779	0.185354	0.585081	0.0661625	0.0986208	0.285255
AC067931.2	0.0774394	0.130087	0.241636	0.03297	0.321459	0.0273417	0.103511
AP000350.6	0.220436	0.127022	0.243636	0.282129	0.0534801	0.0529364	0.131005
AP000356.2	0.370805	0.365776	0.180998	0.360139	0.0632088	0.0514306	0.156078
AP000547.3	0.122205	1.33301	0.0748577	0.743258	4.25287	2.76847	10.4413
AC091163.1	0	0	0.240361	0	0	0	0
AP000640.1	0	0.0800305	0.0407255	0.259569	0.48448	3.05287	0.658754
AC239799.2	0.0324791	0.0253559	0.240141	0	0.107303	0.142353	0.302824
AC106745.1	0.0474975	0	0.240012	0	0	0	0
AC009414.2	0	0	0.240002	0.228821	0	0	0.0723835
AP000759.1	5.34787	5.02588	4.30806	4.30607	3.42633	2.51172	2.64465
AC087620.1	0.230726	0.166953	0.23942	0.165083	0.0556002	0	0
AL359764.1	0	0	0.239055	0	0	0	0
AP000766.1	0.778734	0.590481	0.503994	0.58684	0.0714296	0.0403108	0.538039
AC025031.4	0.0820497	0.0727318	0.238115	0.102036	0.00982983	0.0137261	0.216578
AC005014.3	0	0	0.236759	0	0	0	0
AL139161.1	0	0	0.236759	0	0	0	0
AP000786.1	1.2729	1.92958	2.33778	2.40115	1.17983	0.410883	1.17888
AP000808.2	0.207635	0.12855	0.285287	0.300817	0.0389678	0.0312665	0.174487
AP000866.1	0.47027	0	0.680696	0.291978	0.0682777	0	0.176198
AP000866.5	0.757591	0.521616	0.692338	0.0511325	0	0	0
AP000894.4	0.237617	0.177678	0.03004	0.288388	0	0	0.425574
AC007952.8	0.0139758	0.0152114	0.232611	0.0235635	0	0	0
AC106017.1	0.0139758	0.0304227	0.232611	0.0706905	0	0	0.0481038
AP000911.1	0.782495	0.980746	0.201404	0.706811	0	0.00384185	0.341983
AP000977.1	2.77148	1.09391	0.385786	1.43902	0.0602169	0.715922	1.03586
AP001056.1	0.0524802	0.0119582	8.45975	0.023926	1.58532	0.0192577	0.742929
AP001057.1	0.0229246	0	1.58059	0.0486533	0.0234871	0	0.273923
AP001058.1	0	0	2.87222	0.103589	0	0	0.321834
USP12-AS1	0	0	0.229519	0	0.149085	0.120093	0
AC109809.4	0.159213	0.159319	0.229077	0	0	0	0
AL451007.2	0	0	0.229018	0.0392255	0	0	0
AC008663.2	0.0949207	0.167004	0.22835	0.144296	0.132737	0	0.13369
AP001059.1	0.111991	0.0409251	1.26332	0	0	0	0.275157
AL132996.1	0.022666	0.209888	0.227285	0.0237076	0	0	0.0106533
AP001059.2	0.179225	0.0552593	3.65925	0.108966	0	0	1.10679
AP001059.3	0.313438	0.179206	24.9716	0	0.235291	0	0.197395
AP002761.2	0	0	0.225493	0	0	0	0.0292975
AC004584.1	0.137935	0.0808125	0.225251	0.077874	0.04096	0.0909892	0
AP001062.1	5.74682	6.87523	6.8601	4.16407	1.98491	0.0690522	2.79502
AP001065.1	0.952521	0.856533	0.574433	0.217064	0.127372	0.0169119	0.162432
AP001065.2	0.323053	0.0763647	0.252049	0.095167	0	0.0786078	0.226622
AP001157.1	21.2994	16.5648	24.6787	11.6433	0	0	0
AP001189.1	0.356373	0.0273589	0.566752	0.0113062	0.339425	0.0515767	23.917
AP001257.1	0	0	0	0	2.35716	0	1.3637
AP001266.2	0.0437102	0.121098	0	0.103438	0.0524305	1.12959	0.325231
AC067930.3	0.133952	0.112064	0.223835	0.342597	0.0291917	0	0.0737797
AL136988.2	0	0.139315	0.223654	0.266002	0.134152	0.0179979	0
AP001267.1	0	0	0	0	0	0	7.0457
AP001347.1	0.195935	0.13718	0.427756	0.232439	0	0	0.0104015
KCNC4-AS1	0.153619	0.121378	0.222365	0	0.0792002	0.0448018	0.0497085
SLC26A4-AS1	0.00480018	0	0.222256	0	0.0576089	0	0
AC016747.2	0	0	0.221108	0	0	0	0.0731103
AC023794.4	0.197146	0.0354455	0.220408	0.177772	0.105267	0.0295905	0
AP001432.1	0.301541	0.0721268	0.591637	0.522462	0.132847	0.0354285	0.42614
AC012146.3	0.043852	0.0418572	0.219879	0	0.053677	0	0
AP001434.1	0	0	0	0.122295	0	1.6137	0.100383
AP001462.1	1.2783	0.972797	1.33826	1.15363	0.279643	0.40266	0.61125
AC103923.1	0.0711969	0.0824986	0.219047	0.026831	0.0146987	0	0.0535212
AP001469.2	0.565429	0.335074	0.357425	1.02174	0.208365	0.155825	0.247689
AC246817.1	0.039889	0.093891	0.218322	0.0693965	0.0668518	0	0.0651895
AL583722.3	0	0	0.218204	0	0	0	0.039557
AC005759.1	0	0.128969	0.218173	0	0	0	0.124729
AP001496.1	0.240289	0.415744	0.0311948	0.349997	0	0	0.229723
AP001505.2	4.60389	3.72839	2.94005	2.23204	1.40678	0.735605	4.30358
AP001542.3	0.0982227	0.0867078	0.0528983	0.170866	1.22893	1.35451	1.58695
AP001625.2	1.12596	1.38324	2.12008	1.00239	0.272542	0.274406	0.202296
AP001636.3	0.0599732	0	5.73859	0.0215475	0	0	1.50294
LINC00471	0.0844022	0.189744	0.216806	0.192318	0	0	0.119138
AP000880.1	0.12002	0.144749	0.216365	0	0	0	0.131968
AP001893.1	0.837441	1.26331	1.18113	1.14315	0.246482	0	0.211438
AP002026.1	0.708084	0.662672	1.13697	1.07408	0.0266782	0	0.417538
AC010422.2	0.321599	0.238165	0.215324	0.0969768	0.070659	0	0.030854
AP002360.2	4.1806	4.27699	3.1264	1.45418	1.2848	0.243881	2.4629
AP002360.4	0.438966	0.315305	0.485548	0.282588	0	0.0553572	0.429017
AP002387.1	20.7078	17.7721	7.1975	9.72095	1.01104	0.216326	5.45096
AP002851.1	0.062754	0.0669077	0.214667	0.0534861	0.0577892	0	0.0957511
AC093249.2	0.0347927	0	0.214291	0.18783	0.0468457	0	0
AP002884.3	4.18825	0.804497	1.16345	0.459721	0.241131	1.00395	1.27737
AP002986.1	0.472531	0.316482	0.272269	0.43735	0.00998065	0.0507659	0.288394
AP003043.1	0	0.0356303	0	1.31426	0	0	0.146565
AC114341.1	0.059801	0.0735285	0.212874	0	0.0836532	0.0692155	0.072969
AP003064.1	0	0.288219	0.227783	0.129287	0	0.09738	0.942865
AC008083.1	0.151701	0	0.212711	0	0.031426	0	0.13822
AP003068.2	0	0	0	0	0	0	3.48385
AP003086.1	0.505602	0.532598	0.958777	0.548278	0.220352	0.268138	0.11277
AC243654.1	0	0	0.21168	0	0	0	0
EPB41L4A-AS2	0.0153242	0.106313	0.211653	0.247523	0	0	0.0917238
AP003354.2	0.033031	0	0.671136	0.1503	0.322195	1.40727	0.401256
AC111152.2	0.0172334	0.0696974	0.210696	0.0223594	0.072174	0	0.0198393
AC008759.3	0	0.0396685	0.210626	0	0.0508533	0	0.0386152
AC006946.2	0.117959	0.111583	0.210467	0.028182	0.0058034	0.00489398	0.0416246
AP003356.1	0.309543	0.436519	0.294193	0.481926	0.821253	0.0383525	0.246448
AL159169.3	0.100568	0	0.210031	0	0	0	0.164567
AP003392.1	2.66409	3.74412	2.77823	4.36538	1.43505	0.799786	1.33255
AP003392.4	1.53627	1.22852	0.801507	0.392628	0.204126	0	0.481154
AL136985.2	0.119008	0.0424163	0.209628	0.122175	0	0	0.383316
AP003392.5	0.186778	0.488425	0.323988	0.533994	0.118574	0.256439	0.161582
AP003419.4	0.0877803	0	0.671986	0.0439198	0.183526	0	0.792109
AP003469.4	0.555877	0.221878	0.463152	0.222715	0.100502	0.0164271	2.17344
AC008946.1	0.268518	0	0.208266	0.301922	0	0	0.105209
AP003486.2	3.259	2.17113	2.25106	2.72102	0.783269	0.513909	2.54822
AC026150.3	0.338117	0	0.208098	0	0.150275	0	0.0893857
AP003557.1	1.21569	1.08683	0.631318	0.237032	0.202851	0.114115	0.336846
AP003716.1	1.05036	0.0887544	0	0.0143287	0	0	0.100192
AP003717.1	0.809588	0.425611	0.906036	0.446746	0.449368	0.0100261	0
AP003774.1	0	0.00627052	0.109609	0	1.00482	0.198687	1.0959
AC006160.1	0.196548	0.0589748	0.206623	0.0533138	0	0.300123	0.0970258
AP003774.3	0	0	0	0	4.62189	0.030813	2.33182
AC120024.1	0.0265705	0.072459	0.20646	0.16631	0.253688	0.0304418	0.015447
AC019118.2	0.0238891	0	0.206331	0.0566795	0	0	0
AC105001.1	0.0659789	0.065008	0.205907	0.023926	0.0745465	0	0
AP003774.4	1.63622	1.52344	1.69145	1.58413	0.344685	0.796869	1.20348
SMC5-AS1	0.0891887	0.130792	0.205624	0.0684142	0.0395181	0	0.0507212
AP004609.1	0.862762	0.284624	11.9991	0.140438	0.0210916	0	0.0909979
AP004609.3	0.523498	0.496053	1.12786	0.730425	0.724142	0.459294	0.351763
AP005019.1	2.8996	2.54148	2.00394	2.30295	0.873789	0	2.72539
AP005131.2	0.460406	0.637357	0.404447	0.08888	0.192145	0	0.173187
AP005329.2	0.742485	0.81719	1.35818	0.9791	1.20245	0.420244	0.450584
AC004130.1	0.061735	0	0.204848	0	0.0940015	0	0.076467
AP005329.3	1.46452	0.91874	3.15283	0.58792	3.04508	0.303516	2.10114
AC020612.3	0.0354708	0.143004	0.2038	0.220394	0	0.0932385	0.0332848
AP005482.1	0.473859	0.930256	0	2.49647	0	0	0.123044
AP005899.1	2.78402	2.60256	2.59834	3.16526	0.699636	0.419254	0.142263
AC104806.2	0.134628	0.199129	0.202628	0.282283	0.0365441	0.0355293	0.0507478
AP006222.1	0.999591	0.702155	0.803558	0.568064	0.582938	4.36682	3.05499
AC132192.1	0.0588515	0.104168	0.201786	0.0661738	0	0	0.0335797
AP006284.1	7.96458	3.98042	4.70435	2.26891	0.98283	0.0909963	2.48022
AP006621.2	0.412078	0	0.200758	0.376902	0	0	1.03217
AP006621.3	7.90198	5.49283	6.76323	3.76544	2.41324	0.934158	4.89353
AP006623.1	0.565044	0.923711	0.724473	1.08006	0.580086	0	0.264423
AC010320.3	0	0.103858	0.20127	0	0	0	0.0964695
AC010754.1	0.297781	0.0922055	0.201172	0	0	0	0.134878
AL354809.1	0.0837905	0.20203	0.201043	0.128904	0.137655	0	0.0827668
APOA1-AS	0.198555	0.038987	0.0744553	0.310792	0.11621	0.140506	0.138513
APTR	4.28329	3.25446	4.2834	4.56034	2.14417	7.70026	6.69587
ASB16-AS1	9.20289	7.86845	7.21687	10.0133	3.40411	3.32109	8.60346
ASMTL-AS1	2.45344	5.04773	7.7936	0	15.0634	0	2.39168
ATP1B3-AS1	0.410517	0.982071	0.155741	1.53868	1.13316	0	0.201645
AC023794.2	0.175003	0.229515	0.199101	0.082002	0	0	0.0365048
ATP2B1-AS1	0	2.23219	11.4796	2.84365	71.5509	20.3008	0
LINC01119	0.210635	0.18818	0.198803	0.100716	0.0539762	0.0856841	0.0251748
ATP6V0E2-AS1	0.781045	0.867155	0	0	0	0.004506	0.29489
BACH1-IT2	0.129053	0.219966	0.31157	0.325281	0.789581	1.24674	0.960421
BAIAP2-AS1	1.37361	0.758504	0.208257	0.815201	8.39975	2.63646	4.96
AC008680.1	0	0	0.198327	0.126057	0	0.252181	0.225774
BDNF-AS	0.480039	0.589176	0.455289	0.337903	0.0896411	0.00927133	0.321598
KCNMB2-AS1	0.0195014	0.0893353	0.198234	0.0676902	0	0	0
BFSP2-AS1	0.138212	0.466118	0	0.107229	0	0.281197	0.0533929
BISPR	16.2718	13.5646	9.2909	12.6614	9.57279	7.10218	11.4545
BOLA3-AS1	0.833072	0.457561	0.129545	0.682698	0.0668561	0.027108	0.609825
LINC00470	0.0615714	0	0.198019	0.0790185	0	0	0.0284812
AL592494.1	0.123882	0	0.197931	0	0	0	0.0859977
BRWD1-AS2	0.212137	0.257545	0.241594	0.210446	0.43873	0.0146389	0.219461
SMIM2-AS1	0	0	0.196864	0.00736075	0	0	0
BX005040.1	0	0	0	0	0.0195741	1.4604	0.323365
AC006116.4	0	0.159805	0.196401	0.161534	0	0	0.050642
AC007598.2	0.035111	0.0558828	0.195884	0	0	0	0
BX005214.1	0	0	0	0	0	2.74596	0.593251
AC016745.1	0	0.0446677	0.195189	0	0.223752	0.364326	0.163667
AC015727.1	0	0	0.194799	0.178888	0.0502655	0	0.0806883
AC026367.1	0.123591	0.030529	0.194358	0.069445	0.0353562	0.0865343	0.0297545
AC100821.2	0.186394	0.0988548	0.194009	0	0.16466	0.0459147	0.048984
LINC01771	0.456389	0.101587	0.193823	0.074406	0.0389577	0	0.0670657
AC106038.1	0.0481775	0.164306	0.193805	0.0589884	0.0602142	0	0.0165575
AP000866.2	0.110717	0.023247	0.193708	0.0653834	0.0131018	0	0.353476
AC026904.2	0	0	0.192509	0.0838515	0	0	0
BX005266.2	0.301866	0.735702	0.617127	0.240195	0.0311587	0	0.198612
BX088651.4	0.147333	0.197537	0.473985	0.185632	0.0268219	0	0.117287
AL357033.1	0.050005	0.0783067	0.191925	0.0858406	0.052791	0.0382532	0.0853191
BX276092.9	2.23791	0.633524	0.0208834	0.532843	0.0241021	0	0.573634
AC103681.2	0	0.137824	0.190587	0.0740622	0	0	0.033533
BX284668.3	0.372525	0.231149	0.25347	0.147928	0	0	0.00618413
BX284668.5	6.38885	6.08776	7.52306	7.83962	19.315	0.681863	15.6649
BX284668.6	0.224787	0.17619	0.0880357	2.07321	0.357881	0.17555	0.098683
BX293535.1	1.72872	0.53921	0	0	0	0	0.572245
AL157834.1	0	0.0598465	0.189807	0.0607105	0	0	0
BX322234.1	0.213129	0.207984	0.533712	0.224424	0.353185	0.0153603	0.298331
AL355802.1	0.208351	0.210266	0.188494	0.111528	0	0.0369757	0.145864
AC023632.2	0.173728	0.0701849	0.187763	0.0939214	0.0397914	0.0107009	0.126103
BX323046.1	1.02281	0.973374	0.778716	1.11003	0.978462	0.274379	0
AL355297.3	0.164199	0	0.187086	0.156788	0.0528023	0	0.342294
BX537318.1	0.76135	0.550337	0.460605	0.290334	0.683415	0.171324	0.376931
AC091946.2	0.0996242	0	0.186509	0	0	0	0.0974322
AC095057.2	0.130027	0.119518	0.186331	0.15648	0	0	0.0347415
AC002480.3	0	0	0.186078	0	0	0	0
BX284668.2	0.0662547	0.0444438	0.185994	0.0518919	0	0	0.323206
AC112206.2	0	0	0.185634	0	0	0	0
BX539320.1	0.703556	0.298384	4.26285	0.216469	1.64641	1.66802	1.20934
BX571846.1	1.28751	0.978012	1.6475	0.636014	0.776038	1.66446	0.633717
PTGER4P2-CDK2AP2P2	0.103787	0.0857867	0.18456	0.0461738	0.0531182	0.0914085	0.137249
BX890604.1	40.7687	39.6636	21.4114	18.3493	3.74973	0.173896	11.4963
AL139241.1	0.0939535	0.0581985	0.184246	0.0623683	0.097302	0.0554888	0
C10orf25	0	0	0	0	2.05012	0.0129623	0
C10orf91	0.613323	0.95457	0.322973	1.21516	0.271066	0	0.163834
LINC01627	0	0	0.182533	0	0	0	0
AC025569.1	0	0.00363203	0.182263	0	0	0	0.020077
AC022296.3	0	0.303879	0.182152	0	0	0	0.0611145
C1orf132	0.593893	0.534139	3.1726	0.551675	1.1046	4.73022	4.44054
C1orf220	0.1448	0.0496194	2.4141	0.231192	0.0064727	0	0.623796
AP005328.1	0	0.113493	0.181345	0	0	0	0
C1RL-AS1	3.15196	4.63279	2.95487	5.93614	0	0	0.620095
AC008629.1	0.0643415	0	0.180817	0	0.144535	0	0
AC087749.2	0	0	0.180254	0	0.162722	0	0.0702062
C20orf197	0.467442	0.393929	0.00575675	2.49593	0.727442	0.761407	0.881406
C21orf62-AS1	1.80784	0.635902	1.27248	0.579045	0.188814	0.0166523	0.719056
AL121583.1	0.0598305	0.0566943	0.179095	0.0599582	0.0912738	0.0244344	0.305511
AC083837.1	0	0	0.178689	0	0.0224577	0	0.0252032
KLHL7-AS1	0.228034	0.142766	0.177817	0.177513	0.0398003	0.00526645	0.0522136
C22orf34	2.25011	1.94216	3.25226	4.99883	1.7684	0.59587	4.18565
AC084855.1	0	0	0.176954	0	0.040191	0	0.065172
C2orf48	0.145798	0.102883	0.0139979	1.93497	0	0.0145082	0.170542
AC005005.3	0.081819	0.112614	0.176886	0.0366947	0	0.019628	0
AC004076.2	0.153711	0.157584	0.176881	0.140266	0.051207	0	0.181647
C9orf139	0	0	1.74274	3.03178	3.70192	3.3625	6.73393
CA3-AS1	0.0364283	0.108905	0.390068	0	0.443455	0.192604	1.32565
CAHM	0.863896	0.392579	1.52182	0.419679	3.72949	1.09565	1.41275
AC007785.3	0.344087	0.266552	0.176215	0	0.090739	0.0331687	0.0335855
AC006213.3	0.125042	0.0386575	0.176165	0.219568	0	0	0
CAPN10-AS1	0.30608	0.593716	0.484045	0.702564	0.303657	0.103236	0.995633
AC006111.3	0	0.0697953	0.175787	0	0	0	0.0577715
AC135048.3	0.255351	0	0.175734	0.175448	0.197034	0	0.0802207
LINC02014	0.109326	0.0807679	0.175418	0	0	0.0459377	0.0369065
CARD8-AS1	0	0	0	0	2.42038	9.91667	19.8655
CASC21	0.889111	1.46537	0.226287	0.233668	0	0	0.641423
AC112187.3	0	0.204722	0.174926	0	0.0645398	0.10385	0.059853
AC005476.2	0	0.0511585	0.174821	0.103438	0	0.0422358	0.0424168
AC063944.1	0.0425873	0.0223805	0.174749	0.0795195	0	0.0912493	0
AC097515.1	0	0	0.174726	0	0	0	0
AC131009.2	0	0	0.174644	0.050992	0.15171	0.0640693	0.0222873
AC003965.1	0.107643	0.0542595	0.174489	0.123481	0.0611103	0.0519452	0.0518928
AC024884.2	0.0135489	0	0.17419	0	0.0291495	0	0.0118662
AC105935.1	0.19202	0.109014	0.174168	0.164293	0.070427	0.0589575	0.122287
AC009121.2	0.0563504	0.0851745	0.173952	0	0.0284985	0	0.0487601
CASC8	0.045718	0.697154	0	0.94068	0.113082	0	0.236294
CDC37L1-AS1	4.93954	2.41801	2.52532	2.55823	1.67642	0	2.27893
AL354760.1	0.189591	0.136477	0.173384	0.159071	0.0364592	0.0272605	0.139093
CEBPA-AS1	0.00868315	0.0179695	0.0143116	0.114043	0.952243	0.0297759	0.835037
AC004948.1	0.15906	0.170514	0.17219	0.058744	0	0	0.106173
AC107067.1	0.0454926	0.104189	0.172031	0.0502737	0.0412277	0	0.0548964
AC126763.1	0.187633	0.180874	0.171939	0.218237	0.112584	0.0277898	0.0599744
CELF2-AS1	4.13645	4.12411	3.84171	9.69946	1.51051	6.11665	1.54814
LINC00525	0	0	0.171401	0	0	0	0
CERNA1	2.70547	2.70173	6.3842	0.634626	0.102028	0	0.64014
CFAP58-AS1	0.0562345	0.165412	0.0235196	0.072471	0.130209	13.918	4.96218
AC134312.4	0	0.0389385	0.170928	0	0.172702	0.0763925	0.133072
AC011815.2	0.0905356	0.0643365	0.170652	0.0723935	0.0084133	0.0866925	0.22705
CH17-340M24.3	1.42009	1.32926	1.3053	1.25023	3.51286	0.371861	2.26676
CHKB-AS1	0.352634	0.429983	0.340653	0.473763	0.378378	0.0314888	0.420066
AL009176.2	0.036578	0.0754188	0.169678	0.0589185	0	0	0
LINC01507	0	0	0.169588	0.05489	0	0	0
AC243829.5	0	0	0.168719	0	0	0	0
AL158151.4	0.157518	0.145707	0.168668	0	0.153007	0	0.039408
CHMP1B-AS1	0	9.39788	26.7467	23.4472	31.2719	0	0
CHRM3-AS2	92.1218	43.3406	0.0370685	5.56412	0.0393239	0.026389	15.4748
AC112220.3	0.0388857	0.046571	0.16791	0	0.284789	0.0892205	0.0770045
AC068189.2	0	0	0.167746	0	0.0513631	0	0.0422727
CKMT2-AS1	0	0	3.14389	1.28433	0.594001	0.139222	1.80495
CR381653.1	5.07071	5.03219	7.34455	3.62261	2.21671	0.130157	1.94488
AC002480.4	0.0045426	0	0.166565	0	0	0	0.0164192
CR786580.1	0.00245924	0.0752984	0.229992	0.0701143	0.959203	1.0615	1.20326
CRNDE	0.093642	0.124995	0.297658	0.379303	0.335982	0	0.0584337
CSNK1G2-AS1	0.195105	0.368585	0.13049	1.04341	0.460795	1.19799	0.263825
AL157402.1	0.0556147	0	0.165568	0	0	0	0.129818
CTBP1-AS2	6.02637	9.717	0	7.75563	0	0	0
AL080314.2	0	0	0.165203	0	0	0	0
CTD-2201I18.1	1.36386	0.799518	0.13084	0.03608	0.209535	0.177151	0.574506
LINC01715	0.107808	0.0896275	0.16477	0.0648787	0.168777	0.0283743	0.146921
CU633904.1	0.148964	0.2425	0.166377	0.247764	0.200912	0.0132881	0.334234
LY86-AS1	0	0	0.164152	0	0	0.0683597	0.071695
AP003419.3	0.0362525	0.075186	0.164144	0.12809	0.127732	0.245547	0.108979
AC010538.1	0.0933804	0.173595	0.164096	0.184663	0	0.0350268	0.134541
CU633906.1	0.127446	0.280156	0.151072	0.23684	0.168009	0.00511003	0.338075
CU633906.2	0.087711	0.261253	0.152794	0.674403	0.0880814	0	0.213393
C8orf37-AS1	0.381376	0.0462168	0.163849	0.053026	0.177578	0.04441	0
CU633967.1	0.134787	0.184219	0.162055	0.255877	0.185251	0.00540786	0.336737
AC073842.1	0.100929	0.0854795	0.163273	0	0	0.071822	0.227417
TMEM254-AS1	0.273195	0.323856	0.163231	0.184222	0	0.023012	0
AC138207.7	0.0481567	0	0.163045	0.10397	0.216733	0.068291	0.0824307
CU634019.1	0.131304	0.229589	0.13752	0.201039	0.165037	0.00812233	0.316345
CU634019.6	0.0233111	0.229021	0.063303	0.845419	0.00758162	0.0239457	0.103528
CU638689.1	0.01509	0.18463	0.142323	0.715033	0	0	0.0415893
CU638689.4	0.0667999	0.256144	0.0905158	0.470333	0.150752	0	0.225275
CYB561D2	19.1565	5.89733	20.6737	39.8261	33.2891	11.2281	23.0587
AC011611.3	0	0	0.161902	0	0	0	0
AC084026.2	0.243383	0.299779	0.161547	0	0	0.0791092	0.0834965
AC104590.1	0.0620789	0.0835911	0.161519	0.0980079	0	0.0997383	0.0539178
AL031770.1	0.111452	0.136592	0.161191	0.246276	0.045908	0.0628722	0.0800825
AC005618.1	0.135203	0.181321	0.160767	0.0915499	0	0.0058214	0.152368
AC145285.4	0.0350193	0.0408927	0.16063	0.165594	0.0837745	0	0.0193542
CYP17A1-AS1	0	0.0686095	0.205399	0.369099	0.37244	1.18081	0.550457
AL157756.1	0.18452	0.163565	0.160444	0.186806	0.0117257	0.051543	0.235935
CYTOR	27.248	30.7743	3.17199	28.7214	24.0921	48.9706	48.1283
LINC01293	0.0426902	0.0568333	0.160064	0.206603	0.145552	0.0114748	0.0376396
DACT3-AS1	0.232868	0.0822028	0.231128	0.22865	0.192333	0.397528	0.363547
AC007620.3	0.132506	0.0472723	0.158753	0.136215	0	0.233194	0.0843405
AC093525.3	0	0.124407	0.158514	0	0.201117	0.174188	0.253627
AC092134.1	0	0	0.158457	0.0971532	0	0	0
LINC02201	0	0	0.158185	0	0	0	0.0173022
DBH-AS1	6.52509	1.49884	0.0146657	0.68792	0.0159964	0	1.41385
DCUN1D2-AS	0.231856	0	0.382844	0	0.411227	0	0
AL591885.1	0.045524	0.0127604	0.15704	0	0.0666765	0.0347709	0.0253582
DGCR9	0.321482	0.423381	0.273504	0.503516	0.272434	0.468353	0.500445
AC019117.1	0.239508	0.0566543	0.15658	0.138797	0.0120436	0	0
DHRS4-AS1	6.42444	3.75202	5.45776	4.7172	1.97188	0.191465	6.59349
AC006012.1	0	0	0.155957	0.0294687	0	0	0
DKFZP434I0714	2.59756	1.68983	1.54091	0.88675	0.393184	0.761451	1.38232
C5orf17	0.160745	0.223731	0.153944	0.120576	0.0175455	0	0.0905364
DLEU2	0	0	0	0	2.40474	11.8399	0.794538
DLGAP1-AS1	3.54358	2.38784	1.61333	2.93613	0.658966	2.22214	2.88034
FP565260.5	0	0	0.153311	0.0455767	0.557725	0	0.173479
AC092354.2	0.220918	0.132785	0.153129	0.0819783	0.0948728	0	0.271333
DLGAP1-AS2	1.60625	1.76373	1.03698	2.82373	0.332343	1.227	1.19717
AL353743.2	0.0168646	0.0459165	0.153036	0.0945435	0	0	0.0194214
DNAJC3-AS1	0.376095	0.202925	0.234475	0.389495	0.213651	1.71653	1.44264
DOCK9-AS2	2.27821	2.30299	2.00237	1.5037	0	0.0271375	1.17847
LINC01352	0	0	0.152071	0	0.0414579	0	0
LINC01978	0	0.00330545	0.151562	0	0	0	0.0202109
DSCR9	0.269427	0.295385	0.292673	0.66695	0.031423	0	0.0918831
AC078802.1	0.078726	0.233042	0.151425	0.473444	0.0476516	0	0
DUBR	0.134203	0.26887	0.562109	0.325316	0.0183511	0	0.366723
EBLN3P	40.2363	36.7334	83.8085	30.9353	12.1541	14.307	18.7453
EIF1AX-AS1	0.560235	1.31645	0.538187	0.649585	0.211599	0.177741	0
EIF3J-AS1	0	0	0	0	0	0.789827	0.886302
AC011447.3	0.0320505	0	0.150212	0	0	0.0113387	0.0738199
AC025219.1	0.0492485	0	0.149972	0.0856112	0	0	0.0402168
AL121574.1	0	0	0.149821	0	0.185226	0.119681	0.0519785
PRC1-AS1	0.107257	0	0.149701	0	0	0	0
ELFN1-AS1	0	0.0288878	0.224974	0.476669	0.233715	0	0.224582
AC140725.1	0.154385	0.141636	0.149469	0.1276	0.0188935	0.00573185	0.0583594
AC130650.2	0.177739	0.0794599	0.149382	0.128525	0.0136422	0.00776157	0.18662
ENTPD1-AS1	4.14146	4.47379	0	3.86486	0	0	0
AL133410.3	0.236765	0.143896	0.148503	0.0731702	0.0985817	0	0.104698
AP005432.2	0.126539	0.278257	0.148342	0.108176	0.184574	0.030899	0.0617847
AC010307.2	0	0	0.148302	0	0	0	0.137807
LINC00377	0	0.138401	0.148301	0.247684	0	0	0
AL136320.1	0.132388	0.130213	0.148202	0.395181	0	0.161228	0
ENTPD3-AS1	1.72467	0.849689	1.46633	1.02749	1.00894	0.495654	2.0734
EP300-AS1	2.07842	2.42221	2.30229	2.62277	2.42842	2.24421	0.242498
AL009181.1	0	0.0359031	0.147313	0.0338997	0.0189198	0.0142485	0.077307
EPB41L4A-AS1	62.0197	65.6431	61.4879	40.2335	20.6327	0.782386	26.8863
EPHA1-AS1	5.75424	4.42846	0.0638472	0.190195	3.32433	2.38786	2.1944
AC011840.2	0.0433832	0.0368453	0.14685	0	0.0115275	0	0.021348
AL132655.2	0.0514185	0.146103	0.146346	0.0360895	0	0	0.182401
AC011465.1	0	0	0.145881	0.18962	0	0	0
ERICH6-AS1	2.73037	5.91572	2.41898	8.93958	0.493252	0	2.46036
ARHGAP31-AS1	0.0287078	0.029666	0.145722	0.2028	0.482556	0	0.0898855
TBC1D22A-AS1	0.0136345	0.0193093	0.145713	0.062771	0.0429229	0.196601	0.0144041
FALEC	0.261936	0.416651	0.85727	0.306831	0.0763322	0	0
AL589947.1	0	0	0.145339	0	0	0.302951	0.25198
LINC02340	0.136716	0.117902	0.145201	0.111252	0	0.059213	0.346948
AC055764.2	0.0698063	0.140751	0.144653	0	0.0294675	0	0.129865
FAM13A-AS1	4.0521	4.48039	6.58058	6.05879	3.83893	19.9896	18.7801
AP003469.2	0.0491645	0	0.143719	0	0.114815	0	0.105691
AL139035.1	0	0	0.143516	0	0.123391	0	0
LINC02102	0.0638163	0.0198759	0.14326	0.0137724	0.0888696	0	0.0253295
AC008875.1	0.116713	0.0534031	0.142911	0.0698451	0.0269598	0.0666025	0.444564
FAM157C	2.70503	2.9673	1.61547	2.22937	17.2842	50.626	18.9838
FAM201A	2.02798	0.666076	0	0.0142731	0.0331423	0.205716	0.397162
AL160163.1	0	0	0.142282	0	0.261848	0	0.0611145
FAM215A	0.278795	0.305379	0.273586	0.0515354	0.053026	0	0.377353
AC001226.1	0	0.082002	0.142073	0	0.0397422	0.115054	0.102085
FAM223A	1.11116	1.08397	0.91771	1.12616	0.514348	1.06974	1.6261
FAM223B	1.11116	1.08397	0.91771	1.12616	0.514348	1.09284	1.64852
FAM225A	0.00161499	0.00287232	0.00532993	0.0014476	1.40834	0.0387961	0.312996
FAM225B	0.00161381	0.00287023	0.002663	0.00144654	1.10559	0.0341431	0.252357
AP001372.2	0.28052	0.127477	0.141389	0.249182	0	0	0
AC002347.1	0.202504	0	0.141323	0.117208	0.081193	0	0.182758
FAM239A	4.89786	4.53671	2.55106	2.00257	0.293636	0.00420863	1.59898
AC140847.2	0	0.08608	0.141118	0	0	0	0.043224
AL031432.1	0.0401948	0.0190616	0.141031	0.0173357	0	0.0152104	0
FAM239B	11.3721	10.0346	6.00714	4.39532	0.6667	0.0239009	3.63924
FAM239C	0.943534	0.689398	0.469962	0.259455	0.053817	0	0.508731
FAM27C	0.262211	1.01203	0.106081	1.73849	0.16801	0.602387	0.497497
AL359636.2	0.186643	0	0.139387	0	0	0	0
AC063948.1	0.0514865	0	0.139132	0	0	0	0
AL022069.1	0.239745	0.122465	0.138337	0.0403172	0.0769241	0	0.12317
FAM30A	0.0611759	0.472153	41.5796	0.992289	0.0742484	0.0366625	2.57819
FAM41C	0.477418	0.56138	1.03629	0.533987	0.358834	1.04761	0.414722
FAM66A	0.320816	0.369929	0.216861	0.0578436	0	0	0.0621088
FAM66B	1.43508	1.41743	0.830956	0.646509	0.06746	0	0.376854
AC084032.1	0.0679891	0.118107	0.136887	0.073331	0.122553	0.0295959	0.157189
AL356270.1	0	0	0.136855	0.040067	0	0	0
AC091167.6	0.0889137	0	0.136623	0	0	0	0
LINC02088	0.0453187	0.030125	0.136531	0.32056	0	0	0
AC003005.2	0.0693757	0	0.136348	0.13431	0	0	0
AC023154.1	0.0645494	0.0382234	0.136174	0.109079	0.0202167	0	0.0288484
AL390955.2	0.0725532	0.0598967	0.135964	0.040989	0.0425743	0	0
AC244394.2	0.355363	0.135524	0.135555	0.00916745	0	0	0.0449725
AC013553.4	0.289698	0.0970188	0.135439	0.0651623	0	0	0.114834
FOXP4-AS1	0.105156	0.0509638	0.134505	0	0.038195	0	0
LINC01783	0.0318871	0.0378566	0.134392	0.0428655	0	0	0.299801
FAM85B	0.166826	0.202555	0.206895	0.1407	0.09032	0.172737	0.118082
FAM87A	0.724557	1.17448	0.871699	0.968639	0.656219	0.31654	0.380864
AP001330.5	0.191631	0.0637802	0.134245	0.058219	0.377028	0	0.0591205
AL133551.1	0.0355783	0.0883897	0.133951	0.0438528	0.0749137	0.105767	0.166973
FAM87B	0.425492	0.615812	0.488283	0.60162	0.398085	0.171873	0.259337
LINC00266-4P	0.0622331	0.0687017	0.133664	0.0332274	0.0855098	0.0106664	0.0222844
AC008883.2	0	0.0840107	0.132674	0	0	0	0.054076
AP002075.1	0.0251807	0	0.132113	0	0	0	0
FAM95B1	0.232446	0.141758	0.0704666	0.426799	0.0636791	0.0532943	0.275094
AL080317.2	0.041002	0.0126496	0.131115	0.0258267	0	0.0246079	0.139519
FAM95C	1.03838	0.398439	0	0.0236573	0.0230291	0.0532292	0.994645
FBXL19-AS1	0	0	0.781798	0.935788	0	0	0
FGD5-AS1	32.1646	28.7338	31.3679	30.9584	34.3723	31.956	29.5056
Z94160.2	0.0645508	0	0.129968	0.0128163	0	0.0152277	0
AL096828.3	0	0	0.12968	0.100501	0.108728	0	0.0445352
AL354714.4	0	0	0.129679	0	0	0	0
FGF14-AS2	0.678625	0.316888	0.250481	0.302772	0.017193	0.0137666	0.222522
MIS18A-AS1	0.20508	0.0259765	0.129163	0.049319	0.0508655	0	0.0691537
ALKBH3-AS1	0.0772123	0.275616	0.129145	0.105052	0.0478833	0.0340037	0.130965
LINC01424	0.26856	0.0893148	0.128964	0.0879358	0	0.0144525	0.129525
AC034236.3	0.0372595	0.0706502	0.128914	0	0	0	0.141029
AL353708.1	0.136764	0.166998	0.128621	0.0818727	0.16339	0.0343598	0.0739495
FIRRE	0.703643	0.325794	0.662236	0.368577	0.127195	0.0219909	0.180334
AC092903.2	0	0	0.128236	0	0	0	0
AC060234.1	0	0	0.12713	0	0	0.164365	0
AC015909.2	0	0.0812335	0.127076	0	0	0	0.104692
LINC02332	0.202641	0.0688683	0.126492	0	0	0	0.0658283
FOXP1-AS1	0.0808163	0.0509182	0.126329	0	0	0	0
AC008429.1	0.0402247	0.153108	0.126145	0.139916	0	0.0564617	0
FLJ20021	2.17602	0.918874	4.44825	2.32475	3.38879	3.55453	5.58788
AC022784.3	0.137439	0.0817904	0.1258	0	0	0	0.228259
AC021422.1	0.366918	0.117573	0.125104	0.050474	0.0566468	0.0410035	0
Z98752.4	0.166518	0.0815788	0.125101	0.182814	0	0	0.0938728
AC107294.2	0.128631	0.038958	0.124891	0.0289217	0.032505	0	0.0985627
PKIA-AS1	0.270822	0.253646	0.124835	0.0187103	0	0	0.0255842
AC006064.1	0	0.0529042	0.1248	0.189918	0.0774785	0	0.445657
FLJ21408	0	0	0	0	0	4.6861	0
FLJ27354	6.1652	5.29768	1.94359	2.67305	0.574887	0	0.274983
AC109454.2	0.123994	0.0431733	0.124613	0.0435518	0.0221195	0.19237	0.073144
FLJ31104	0.440443	0.296987	0.0598433	0.0147569	0.158253	0.00817867	0.0894537
FLVCR1-AS1	0.896758	0.982175	1.84358	0.833656	0.896531	2.47296	2.51272
AL035252.2	0.248343	0.206686	0.123761	0	0	0	0.163494
AL023581.2	0.0459145	0.134189	0.123729	0	0	0	0.0348313
FOXD2-AS1	1.35476	1.21851	0.468771	3.14913	0.357995	0.0834168	1.21326
AL031705.1	0.128431	0.110522	0.123267	0.029979	0	0	0
ZNF630-AS1	0	0.0901688	0.12284	0.185213	0	0	0
FOXN3-AS1	0.204148	0.362967	1.18365	1.4879	1.3849	0.598372	1.25469
AL356020.1	0.136099	0.10615	0.122745	0.320281	0.142091	0	0.0447716
LINC01659	0.371503	0	0.122634	0.0189762	0	0	0.0922497
CASC11	0.0662445	0.123985	0.122609	0.022806	0.140384	0	0.0976807
AL049870.3	0.162683	0.155631	0.122561	0.158704	0.089443	0.0899352	0.142002
FP236241.1	0.117588	0.112541	0.145493	0.221501	0.156487	0.000353115	0.278295
AL359636.1	0.222122	0.271641	0.122056	0	0	0	0.0371133
LINC00907	0.105913	0.0637383	0.121989	0.225315	0.0793747	0.0670302	0.0272004
FP236383.1	0.407002	0.74476	1.86096	1.56003	0.510558	0.412655	1.31711
AC008121.2	0	0.145041	0.121635	0.0431897	0.134102	0	0.0731767
AC008759.2	0.0253545	0.13797	0.121548	0.0709975	0	0	0.0305023
FP236383.2	185.285	185.364	268.063	163.698	272.658	190.695	151.089
AC023024.1	0.198032	0.158804	0.121179	0.203871	0.0275157	0.00514968	0
FP236383.3	503.692	338.599	268.236	163.749	272.824	190.878	873.842
AL391095.1	0.164249	0.0900904	0.121117	0.12655	0.0420686	0.00687007	0.128753
AC067735.1	0.030553	0.0424628	0.120706	0	0.519477	0	0.150333
AP003354.1	0	0.041663	0.120199	0	0	0	0
AC009812.3	0.0368463	0.0773428	0.120151	0.104632	0.0133076	0	0.0255502
AC058791.1	0.197541	0.180237	0.120102	0.0699124	0.101451	0.0902481	0.0387207
FP671120.1	0.408892	0.734345	1.82047	1.54762	0.501239	0.404126	1.30505
AC084757.4	0	0.0424628	0.119715	0	0	0	0.0804335
LINC01222	0	0.00953285	0.119531	0.0663463	0	0	0.0165548
AC005833.4	0	0	0.119492	0	0	0	0
AL831711.1	0.0650977	0.144218	0.119402	0.301504	0	0.126893	0.233745
AC105402.3	0.0857577	0.162349	0.11937	0.109187	0	0.0202476	0
LINC02076	0.159975	0.0665094	0.119313	0.199069	0.049634	0	0.103129
AC090186.1	0.130153	0.140386	0.119307	0	0	0.042908	0.068773
FP671120.3	185.194	185.357	267.887	163.61	272.444	190.457	150.964
AL670729.3	0.102551	0.0332843	0.118727	0	0.0769993	0.0308845	0.0995882
FP671120.4	425.595	288.534	228.689	138.046	228.922	163.522	732.498
FTX	4.04888	3.19098	3.62334	3.72478	1.87489	1.54334	10.6617
AC010834.2	0.030218	0	0.118342	0	0	0	0
GABPB1-AS1	4.41031	4.0069	7.69065	3.07924	1.33415	0.349947	1.83396
AC090229.1	0.0577116	0.128646	0.117556	0.242271	0.0867843	0.0799565	0.113355
GAS6-AS1	3.2957	2.14341	13.2954	0.777849	2.87063	0.0508388	2.30482
AC068413.1	0	0	0.117457	0.0253873	0.0487378	0	0.0217562
AC087742.2	0.119626	0.181689	0.117457	0.0745042	0.0272065	0.0227093	0.0919105
AC100771.2	0	0.0262593	0.117289	0	0	0.0110782	0.0122077
AL080313.2	0.0340415	0	0.116741	0.286424	0	0	0
GATA2-AS1	0	0	0	0.354531	0.0105535	0	0.763517
LINC02228	0.0418751	0.106328	0.116276	0.10513	0.0236304	0	0.0365285
AL590128.2	0	0.0836743	0.116037	0	0.129097	0.0504933	0
AC008752.2	0.115394	0.0495869	0.115904	0.0530207	0.0595535	0.0297938	0.0713986
AC090579.1	0.0650712	0.040135	0.115884	0.137127	0.138733	0	0.0397562
GLIDR	0.192262	0.350915	1.34862	0.761767	0.257769	0.0306621	0.612575
GMDS-AS1	4.45223	3.16912	4.30862	4.42697	2.74331	0.969177	2.13394
AC010735.2	0.0606457	0.0732692	0.115136	0	0	0	0.0960062
ZNF30-AS1	0.0719282	0.033394	0.115005	0.0981915	0	0	0
GOLGA8M	0.629279	0.658262	0.24316	2.13531	0.366957	0.0418926	0.363025
AC005523.1	0	0	0.11432	0.122312	0.123548	0.0498417	0.099927
AL450311.2	0.0326318	0.218694	0.114226	0	0.043952	0	0
GS1-124K5.4	1.97906	2.14547	2.14444	0.705137	0.6798	0.594305	1.43948
MPRIP-AS1	0.130759	0.0642927	0.114023	0.154093	0.0175016	0.0194869	0
AL359715.3	0.164019	0.184917	0.113923	0.124696	0	0	0.205815
AL451069.3	0	0.0431038	0.113604	0.340089	0.0720068	0	0.0671128
GSEC	0.307127	0.435464	0.195684	1.35706	0.252605	6.51389	4.84864
GTSCR1	2.18196	2.10187	0	0	0	0	0.349146
AC016257.1	0	0	0.113052	0.0325467	0.0312565	0	0.0304635
GTSE1-AS1	0.396756	0.20218	0.545782	0.682821	0.144296	0.22228	0.691079
AC021205.3	0.159766	0.186483	0.112738	0.106475	0.0519681	0	0.157923
AC008443.3	0.100281	0.094367	0.112702	0	0	0	0
DNM1P35	0.0253915	0.0268969	0.112665	0	0.0311343	0	0.0177627
AC073115.2	0.272232	0.193144	0.11253	0.079691	0	0	0
DLEU7-AS1	0.0440013	0.00830987	0.112202	0	0.106606	0	0.131144
AC093159.1	0	0.0589372	0.112028	0	0.117423	0	0.161115
AP002893.1	0.055148	0.209896	0.111989	0.469814	0.0699842	0	0.0625779
AC015961.1	0.0496936	0.0793633	0.111898	0.076308	0.0155851	0	0.0216448
AC134682.1	0.146376	0.0825511	0.111548	0.032906	0.141461	0.00786695	0.0307055
HAR1B	2.07104	2.28457	0.0783158	0.341263	0.028648	0	0.259128
MIR193BHG	0.102429	0.0646679	0.111433	0	0	0	0.037985
LINC00102	0.0845915	0.130882	0.111124	0.194789	0.197115	0.103749	0.0114781
AL451074.6	0.0468577	0	0.110995	0.0274927	0	0.165551	0.0949359
LINC00412	0	0.182915	0.110154	0	0	0.0494482	0
HCFC1-AS1	0.317491	0.084663	0.131298	0	0.258696	0	0.295926
AL121890.3	0.040725	0	0.110022	0	0	0	0.0377425
SMCR2	0	0.0523725	0.109998	0.308011	0.08295	0	0
HCG11	1.46603	1.23693	3.07335	1.68006	1.44094	0.526693	2.31251
LINC00882	0.0328782	0.0893088	0.109487	0	0	0	0
HCP5B	0.155527	0.363907	0.272123	0.654232	0.188815	0.1039	0.168095
AC079193.2	0.0803732	0.0581137	0.109092	0.11284	0.0073406	0	0.0439562
AL121992.1	0.0772237	0.093342	0.108644	0.052563	0.00582505	0.00465917	0.0690295
AC073534.2	0	0.140854	0.108458	0.142658	0	0	0.32531
AL354950.1	0.0326282	0	0.108152	0	0	0	0
HHIP-AS1	0	0.0214334	0.871555	0.0325343	0	0	0.132215
HMGA1P4	0.50583	1.63751	5.97508	1.24674	0.901723	0.909878	0.311835
HOTAIRM1	8.46024	9.96794	7.71728	19.1048	31.4222	71.8034	38.943
AP001363.2	0	0.067376	0.107794	0	0.659049	0	0
LINC01485	0	0	0.106824	0	0.0434797	0.0313363	0.130875
LINC02324	0	0	0.1067	0	0	0	0.0201227
AC137723.1	0.106113	0.114226	0.1066	0.0550583	0.029069	0.0230545	0.178574
HOXA-AS2	0.0223012	0.34506	0.310401	0.653899	0.864564	1.40195	0.181203
LINC01511	0.0975398	0	0.106579	0.126263	0	0	0.0112563
HOXB-AS1	0	1.24295	0.249316	2.02953	0	0	0
IBA57-AS1	0.288404	0.602697	0.636065	0.0666382	0.128585	0.181049	0.092125
IFNG-AS1	1.90576	3.6659	5.63779	0.85819	0	0	1.96057
AL353593.3	0.164194	0.286686	0.105924	0.119184	0	0	0.0225104
IL10RB-AS1	1.26563	0	1.32123	3.95283	6.9852	10.1054	11.8966
AC109492.1	0	0	0.105729	0	0	0	0.104563
AC113143.1	0.0928615	0	0.105493	0	0	0	0
CEP83-AS1	0.0528591	0.0148834	0.105239	0.0656881	0.132656	0.0167496	0.0646902
AL121672.1	0.0564878	0.0154396	0.105179	0.198244	0.0943067	0.0129101	0.119641
SAMD12-AS1	0.0710352	0.02768	0.105136	0.0629882	0	0	0.0269885
ILF3-AS1	21.9234	19.7833	14.5484	13.1602	10.3465	2.02821	8.12461
LINC00337	0.0993114	0.0303344	0.104562	0.156015	0.017888	0	0.0470296
AL513211.1	0	0.0481383	0.104507	0	0	0	0
AL391095.3	0.153946	0.055984	0.104464	0	0.0281895	0.0227617	0.12132
LINC01135	0.235146	0.176083	0.104034	0.220325	0.0188098	0	0.0803405
AC009108.3	0.107453	0.10503	0.104008	0.0793225	0.0328588	0.0953507	0.0517998
AC091053.2	0.0649457	0.0365855	0.103783	0.124647	0	0.0337975	0
AL162724.2	0	0	0.103693	0.30532	0	0	0.090972
ITGB2-AS1	84.2336	46.9567	44.3934	0	0	0	32.5688
LINC01597	0.106738	0.0923115	0.103415	0.282384	0.0071784	0	0.0729794
AL121906.2	0.246064	0.148787	0.103388	0.0597185	0.115645	0	0.0501353
AC007687.1	0.157405	0	0.103299	0	0	0	0
AL121890.5	0.315978	0	0.103299	0.217126	0	0.0905525	0.186932
AP002336.2	0.197559	0.217199	0.103233	0.162219	0.158969	0	0.0340283
AC010504.1	0.0939885	0.0739125	0.103137	0.14563	0.0372825	0	0.0666405
AP001646.3	0	0.0558488	0.103056	0	0	0	0
ITPR1-AS1	0.151631	0.0497793	0.167174	0.245765	0.302502	0.0922866	0.238728
AC069307.1	0.177941	0.10985	0.102695	0.110056	0.110998	0.0447772	0.249282
AC024145.1	0.0904866	0.1104	0.102677	0.253719	0.0256415	0.0205478	0.0435835
AC020661.1	0.0543898	0.0536503	0.102658	0.0621007	0.171782	0.320032	0.123275
FAM66E	0.19147	0.198228	0.10263	0.093648	0.00270805	0	0.0491527
[truncated: 2,634 more rows]
