# Supplementary material for: Assessment of long non-coding RNA expression reveals novel mediators of the lung tumour immune response
Source: Sci Rep. 2020 Oct 9;10:16945. doi: 10.1038/s41598-020-73787-6 (PMC7547676; doi:10.1038/s41598-020-73787-6)
Supplement: Supplementary file 10 [file 41598_2020_73787_MOESM10_ESM.xlsx]

## Sheet: PCG_Averages_GSE60424
Supplemental Table 9. Average Protein-Coding Gene Expression in the Subsets of Immune Cells from Healthy Donors of the GSE60424 Cohort
lncRNA	CD4	CD8	B	NK	Monocyte	Neutrophil	Whole Blood
A1BG	20.7888	32.1943	21.6924	6.51822	28.073	0.614525	17.0612
A2M	0.0879313	0.435597	0.0776442	0.174891	0.125459	0	0.097328
A2ML1	0.0370815	0	0.0224783	0	0.00487043	0	0
A4GALT	0	0	0.145127	0.20157	0.0187544	0	0.0608075
A4GNT	0	0	0	0	0.0483666	0	0
AAAS	18.682	19.8378	19.6792	20.279	15.1838	3.39528	16.0983
AACS	3.99642	4.34304	2.25286	4.52079	2.70349	0.443412	3.10028
AAED1	3.67815	5.25519	4.47952	5.53892	8.01178	0.124748	2.56461
AAGAB	10.3982	8.79759	7.81826	11.6046	9.18085	4.48354	13.4685
AAK1	32.6571	29.3469	0.910914	24.7219	5.20861	2.98349	11.2114
AAMDC	0	0	0	0	2.93162	0.927858	0
AAMP	21.3723	23.6524	21.4264	28.1254	39.0856	4.92701	33.8589
AANAT	0.187293	0.175995	2.70697	0.921153	0.608859	0.561001	0.412919
AAR2	12.159	13.5914	9.31019	13.8666	10.3444	0.679923	12.2208
AARD	0.01316	0	0	0.260222	0	0	0.0193443
AARS	8.15679	6.15845	7.87713	5.5854	4.08391	0.205007	11.5075
AARS2	5.15652	5.50076	5.0198	4.02227	2.16004	0.0806651	3.23194
AARSD1	26.0564	26.1159	17.9294	18.736	9.99878	0.439364	11.4774
AASDH	4.8039	4.51741	4.57686	3.49397	2.10023	0.384547	3.02873
AASDHPPT	11.5428	9.30453	10.7495	8.27381	6.28843	1.85024	10.9271
AASS	1.81769	1.75497	3.10598	1.25052	0.285521	0.0390246	0.372807
AATF	28.1746	22.1149	20.4925	21.4163	24.1589	22.1625	24.6469
AATK	0	0.0284087	0.0425835	3.96426	5.64696	49.8946	26.5887
ABAT	2.92275	1.72821	5.20516	3.37009	4.69709	7.47077	6.82836
ABCA1	0.568644	0.283672	5.01234	0.312887	2.95231	10.7098	3.30053
ABCA13	0.00510983	0	0	0	0.116114	0.296563	0.389453
ABCA2	18.8151	43.4842	5.88059	99.7787	3.48232	11.5138	17.8961
ABCA3	1.95733	2.11197	0.700903	3.40022	0.40828	0.00740695	0.975542
ABCA4	0	0	0	0.016808	0	0.0486959	0.074894
ABCA5	5.57248	5.72207	2.84598	7.74578	0.621338	1.56883	5.03046
ABCA6	0.0273512	0.0524814	0.290586	0.114227	0.363402	0.0431377	0.250664
ABCA7	38.7555	32.2207	44.7648	24.7297	16.1901	79.3881	68.6284
ABCA9	0.0365666	0.0193211	0.0138125	0.197897	0.114668	0.0526877	0.0287762
ABCB1	1.17352	6.86742	2.13083	10.9821	0.0199154	0.00398263	3.13774
ABCB10	5.65937	4.48368	5.34386	6.66718	7.0684	0.395213	4.77243
ABCB4	0.221529	1.10008	9.35816	1.82141	0.0857339	0.0706197	0.989597
ABCB7	7.83508	6.18765	8.90322	4.98449	8.49647	0.346195	6.14536
ABCB8	12.9119	12.5685	8.61086	12.252	6.54511	0.435724	7.3344
ABCC1	17.2597	14.2095	12.9349	7.51229	12.2654	2.61117	9.98301
ABCC10	10.1255	10.5395	6.85557	11.3235	4.76504	1.10651	6.33497
ABCC2	1.01659	0.778126	1.06765	0.777747	0.359641	0.784702	0.645423
ABCC3	0.019884	0.115874	0.0726974	0.0678962	6.93477	0.14203	5.17349
ABCC4	1.43824	1.32079	0.757875	1.06043	0.524812	0.0144572	1.70975
ABCC5	8.18996	8.70776	5.68494	10.0847	6.40386	14.1912	11.8561
ABCC6	0.0467486	0.0753393	0.0842358	0.0345466	3.43656	1.57469	3.0776
ABCC8	0	0	0.0188619	0	0	0	0.0979678
ABCD1	3.77286	3.93788	6.45648	5.73832	15.9454	5.3519	8.60762
ABCD2	6.25931	5.89971	0.409167	0.242729	0	0	1.96803
ABCD3	7.31616	7.81738	5.29968	7.45079	6.72574	0.798431	6.15841
ABCD4	25.1269	25.8709	26.7189	27.8719	13.1874	2.98261	19.8923
ABCE1	15.2613	15.0739	12.8764	9.33509	8.37414	0	9.42882
ABCF1	14.1363	15.1011	13.087	18.6949	16.6854	3.67252	18.0037
ABCF2	10.4564	8.14038	7.99618	6.20971	7.30024	0.492086	11.1718
ABCF3	24.6148	27.2152	23.4021	31.5028	22.2133	10.208	20.5717
ABCG1	7.80869	7.23267	9.59259	4.7813	2.83727	15.2504	10.4908
ABCG2	0.0551485	0.109201	0.0570331	0.127616	0.00379665	0.0030542	0.184499
ABHD10	8.98959	7.59357	10.8062	6.26385	4.48469	0.66553	9.04259
ABHD11	6.46815	6.90375	5.27264	8.63124	7.4588	4.0024	7.66817
ABHD12	9.96737	10.7589	7.14859	14.2291	11.967	0.820138	8.10449
ABHD12B	0	0	0.0116396	0.0369956	0.507564	1.77875	0.513016
ABHD13	8.8026	8.02144	9.22114	10.2624	7.04327	8.28387	5.36672
ABHD14A	0	12.1125	0	19.4023	0	0.0285366	16.7759
ABHD14B	86.9136	59.7094	56.7128	34.4078	27.8913	0.316994	39.3272
ABHD15	9.55296	13.722	16.2119	27.2923	4.31734	0.0340117	8.88685
ABHD16A	18.4366	25.9554	22.3763	35.321	36.7473	35.6442	30.0024
ABHD17A	51.243	88.9783	24.001	171.322	24.4946	14.2142	48.7614
ABHD17B	10.2274	14.6799	24.3025	15.5465	2.9443	3.27862	6.46523
ABHD17C	1.3803	2.08091	0.428308	2.45585	0.864445	0.544987	1.08005
ABHD18	4.40884	2.98539	4.50468	4.67899	3.38418	2.91018	3.15011
ABHD2	5.54864	5.01623	3.38106	16.9395	17.5741	44.6703	31.1401
ABHD3	19.1869	16.9674	11.5653	15.5394	15.9043	41.9836	31.5222
ABHD4	3.38238	3.51691	3.27976	8.92747	4.24572	16.394	11.1259
ABHD5	2.19238	2.45321	1.64006	7.08283	16.4497	69.8824	23.4745
ABHD6	0.812123	0.945369	1.4409	1.26878	1.73494	0.039735	2.85917
ABHD8	3.14088	2.8152	2.77332	3.32479	7.75953	1.70432	6.07576
ABI1	31.6105	29.4425	37.1792	28.4635	31.3469	42.2379	29.5862
ABI2	8.01069	7.20752	3.54806	5.43872	1.02623	0.0882195	2.38275
ABI3	4.46528	13.0469	3.33842	42.236	35.9162	8.51472	36.9731
ABI3BP	0.0252513	0.0146024	0.022326	0	0.0452433	0.0568763	0.0325425
ABL1	8.63401	11.1731	9.2283	13.3218	9.01664	1.30108	5.44502
ABL2	2.81288	2.53945	2.2945	2.16003	1.07419	0.62551	1.3412
ABLIM1	62.963	50.2521	29.864	21.3471	0.0267134	0.276416	22.0711
ABLIM2	1.41412	0.902508	1.15837	0.288574	0.334821	0.00710178	0.725917
ABLIM3	0.0170726	0.00341113	0.0109152	0	0.0215036	0.00684403	2.68802
ABO	0.0809642	0.0171976	0.00467585	0.0811388	0.470764	0.00404103	0.385036
ABR	26.187	26.2242	21.5319	40.5803	47.0604	46.242	38.0725
ABRA	0.0068135	0.00804823	0.0168886	0.00550087	0	0	0.010301
ABRACL	47.9265	32.8688	15.8164	19.2052	50.1106	8.51978	55.3804
ABT1	19.2916	21.3878	11.7034	20.6244	9.29642	4.96881	11.6881
ABTB1	52.6895	47.0049	45.6997	52.3865	60.8685	539.852	291.684
ABTB2	0.226924	0.180313	0.127192	0.522098	1.29458	1.06183	0.794642
AC003002.1	0	0	0	0	2.15714	10.9612	5.7237
AC004076.1	0	0.141783	0	0	0.0501215	0	0
AC004706.4	0.376057	0.468955	0.351974	0.499545	0.2212	0.0932648	0.0570589
AC004832.3	0	0	0	0	0	0.0246621	0
AC005832.4	0	0	0	0	4.1881	0.170131	3.79093
AC005841.2	0.625388	0.822066	0.546335	0.420473	0.0329645	0	0.662635
AC005885.1	0	0	0.862842	0	0	0	0.0089203
AC006254.1	5.75291	4.6137	3.96639	4.35332	5.40248	0.839901	3.47992
AC007326.4	0	0	0	0	0	0.160537	0
AC008560.1	0	8.54097	5.42677	9.54253	0	0	0
AC008687.4	0.276454	0.0570168	0.399088	0.0227391	0.22481	0	0.0199524
AC008758.1	0	0	0	0.288077	0	0	0
AC008763.3	0	1.626	0	0	40.0147	22.2751	30.9572
AC008878.1	0	0	0	0	0	0.0590735	0
AC008878.3	13.7375	11.7004	20.4642	4.5765	2.84952	3.0922	4.89951
AC009779.3	2.94495	2.79577	4.03156	3.10616	2.37935	2.90839	3.49232
AC010132.3	0	0	0	0	0	3.96774	6.77392
AC010325.1	0.365494	0	0.093911	0	0.072938	0	0.115797
AC010422.6	0	0.182169	0.573623	0.229588	0.109679	0.12414	1.7475
AC010487.3	0	0.277075	0	0	0	0	0
AC010547.5	1.58038	1.29024	1.61921	0.639992	0.0830932	0	0.497785
AC010616.1	7.7294	5.59728	3.48852	1.66455	0.0243032	0.0850698	1.98579
AC011005.1	5.49442	6.30023	6.10292	7.35171	6.93516	5.74639	8.30592
AC011195.2	0	0	0.0191946	0	0	0	0
AC011462.1	7.45126	8.86764	2.32552	13.7839	23.716	0	19.075
AC011498.1	12.4278	9.47591	9.45862	9.0228	10.2313	8.7605	16.2651
AC011498.5	0.050882	0.117031	0	0	0	0	0
AC012184.2	0	0	0	0	0	0.339575	0
AC012254.2	0	0	0	0	0	0.241901	0
AC012651.1	0	0	19.4961	0	1.32944	0.386632	3.8833
AC013269.1	0	0.0360407	0	0.0865485	0	0	0.00971872
AC015802.6	0	0	0	0	0	1.48159	3.25009
AC018755.2	0.0291029	0.0317181	0	0.272807	2.19488	35.4044	10.6141
AC020636.2	0	0	0	0	0.04749	0.0239255	0.0141307
AC020915.1	27.2612	43.2675	30.1966	40.3353	19.4479	9.4981	24.8465
AC022400.6	8.9586	9.32203	6.37222	3.99631	5.91564	0	0
AC023509.3	0	0	0	0	0	0	1.47782
AC024270.1	2.04948	3.01687	0.528489	4.92833	0.516358	0.783569	0.965191
AC024940.1	0.165601	0.060127	0.104328	0.243382	0.00386852	0.0721255	1.00622
AC025287.4	0	0	0	0.0132655	0	0.0279317	0.0244887
AC025594.3	0.187897	0.372383	0.3767	0.271252	0.370402	0.0769458	0.18391
AC026461.4	0.052744	0.551307	0	0	0.0541392	0	0
AC026464.4	47.9613	43.053	48.4074	46.9783	36.4858	12.8238	34.0463
AC027796.3	0	0.113504	0.121388	0	0	0	0
AC040162.1	7.63877	9.20939	9.20514	13.2073	9.27009	12.3708	5.40329
AC040162.4	0	0.015379	0	0.0308642	0	0.0367922	0
AC051649.2	0	0	3.58735	0	0	0	0
AC067968.1	0.287087	0.580648	0.233829	0.426662	0.147106	0	0.320529
AC068547.1	0	0	0	1.54777	9.00998	1.02165	0
AC068775.1	25.1087	18.596	23.4436	10.8762	24.736	7.44753	14.0221
AC068775.2	0	13.3537	0	37.5953	0.00953455	0.0150271	3.04106
AC068946.1	0	0	0	0	0	0.032333	0.275737
AC069544.2	3.80877	4.2576	2.88901	3.79517	0.799972	1.78509	1.94606
AC073264.3	4.59795	3.76799	1.32677	1.79884	0.148764	0.228099	0.981713
AC074143.1	0	0	0	0	1.77486	0	0
AC091959.3	0	0	1.03209	0.56215	0.35707	0	0
AC092329.3	0	0	0	0	0	0.027554	0
AC092821.1	0.167071	0.137514	0.114321	0.232094	0.0216917	0	0.0497038
AC092835.1	0.408715	0.435672	0.789839	0.603312	0.124033	0	0.245481
AC093899.2	0	0.0582932	0	0	0	0	0.081213
AC097372.1	0.900833	1.03372	1.55955	0.555472	0.230082	0.263975	0.721686
AC097637.1	0	0	0.808863	0	0	0	1.2962
AC098484.3	1.40828	3.10459	2.02515	0	0	0	0
AC099489.1	0.912438	1.34427	0.588896	2.26762	0.162252	49.6563	30.653
AC104452.1	12.1879	12.426	14.246	13.118	4.31	0.423055	4.53812
AC104581.1	1.59902	1.57895	1.44293	1.88265	1.20614	0.0623266	1.64405
AC104662.2	0	0.66527	0.610052	0	0.611025	0.117166	0
AC106774.10	0	0.0361585	0	0.0360132	0.0762412	5.551	2.39749
AC106774.8	0	0	0	0	0	0.417454	0.498661
AC106782.1	2.59544	2.21889	0.781767	2.28859	2.91461	0.15609	1.64651
AC106886.5	8.26637	8.4633	7.91029	6.59861	6.97614	6.03057	9.4027
AC110814.1	9.71732	18.2314	0	1.69293	0	0	6.33412
AC112484.1	0	0	0	0	0	1.79486	0
AC113404.3	43.1145	49.5926	22.8907	84.0861	53.5777	28.9655	60.934
AC114490.2	3.40521	3.5876	3.72866	1.17949	2.82107	0.25422	0.76608
AC119396.1	47.8668	37.4081	64.1672	12.4324	7.17792	8.68863	20.4053
AC126755.2	23.3575	23.4934	19.7872	22.2717	9.48639	0.32351	11.8679
AC131097.2	0.0520077	0.035705	0.152112	0	0	0	0
AC131160.1	0	0	0.40885	0.194391	0	0.522924	0
AC133555.5	0	0	3.4989	1.69137	0	0	0
AC134772.2	1.49984	0.856897	1.25352	1.50307	1.91074	1.41068	3.1804
AC135050.2	0.86672	0	0	0	0	0	0
AC136428.1	0	0	0.373384	0	0	0	0.108426
AC138517.2	0.0575976	0.0516015	0	0	0.0264423	0	0.0787037
AC138696.1	0	0	0	0.582505	0	0	0
AC138969.1	13.9789	13.9354	13.4569	12.9619	5.5781	0.139904	5.25207
AC139530.2	0	0	0.193481	0	0	0	0
AC142391.1	0	0.18478	0	0	0	0	0
AC233723.1	0.153232	0.0613908	0.47595	0.129624	0.043919	0	0.387069
AC234771.5	0	0.0341318	0	0	0	0	0
AC239799.1	2.08438	1.05574	0	0	0	0	0
AC243756.1	0.0237241	0	0.0146067	0.131789	0	0	0.49302
AC243967.1	0	0	0	0	0.266375	0	0
AC244197.3	0	0	0	11.4403	0	0	0
ACAA1	34.7252	30.4878	33.1774	41.2394	76.4485	72.8358	97.4177
ACAA2	10.1816	10.2782	5.11611	20.8195	17.3059	0.582558	15.574
ACACA	1.87246	2.00308	2.06835	2.45718	1.39466	0.131813	2.04015
ACACB	4.06642	3.64434	2.22418	0.951504	0.903059	0.203076	1.67438
ACAD10	10.0312	10.0718	13.4223	7.11673	0	2.73491	2.24006
ACAD11	13.4411	14.025	8.34202	13.862	4.63977	0	5.73769
ACAD8	14.8098	15.5205	10.3846	16.1966	8.86389	3.84014	10.1546
ACAD9	7.97552	7.97876	7.08602	8.88321	7.78564	0	10.0987
ACADM	0	0	0	0	0	0.0906395	9.20115
ACADS	6.45993	6.72858	2.45628	8.27071	6.22308	0.322319	6.97207
ACADSB	6.94448	5.61062	4.37747	5.10777	2.01513	0.78122	3.10461
ACADVL	158.82	234.989	213.294	279.558	260.083	85.1743	154.923
ACAN	0.20531	0.0494543	0.0173892	0.030742	0.00626985	0	0.0341212
ACAP1	241.543	228.78	119.697	157.066	19.1698	51.906	120.055
ACAP2	13.9246	11.8832	16.628	13.4954	22.3946	41.5785	23.4473
ACAP3	32.2052	43.9151	50.2605	18.5107	39.3731	8.91257	32.9844
ACAT1	7.25074	4.17138	3.36599	0	7.48636	0.106686	6.42384
ACBD3	7.95529	9.798	21.9389	11.7955	6.81356	5.42299	8.14366
ACBD4	0	0	3.97697	0	0	0	0
ACBD5	6.98495	10.3696	7.18401	17.7881	10.7121	5.01258	6.57999
ACBD6	22.9272	24.0351	19.5746	17.3931	14.4351	1.55567	11.509
ACBD7	0.105814	0.11592	0.0589258	0.0774543	0.0480508	0	0.0233134
ACCS	26.5677	23.2773	30.9401	23.9896	20.0524	3.20745	14.172
ACCSL	0.00671868	0	0	0.0086118	0	0	0
ACD	0	0	0	10.0736	7.17151	7.61972	11.8258
ACE	3.3807	1.65388	0.840099	0.131783	0.389719	0.0426019	1.02537
ACE2	0.0173729	0.0353785	0.0105949	0	0.0107744	0.0623441	0
ACER1	1.41094	1.30772	0.0191223	0.132086	0.0122038	0	0.29435
ACER2	0.59224	0.430057	0.520068	0.133489	0.0604425	0	0.314141
ACER3	1.08922	1.19131	1.82802	1.69567	8.47831	0.856764	3.00845
ACHE	0.0107154	0.649994	0.112325	0.178924	0.101225	0	0.241523
ACIN1	70.0537	67.1399	63.0244	61.6688	39.4989	46.0123	62.5876
ACKR1	0	0	0.0107802	0	0	0	1.16076
ACKR3	1.10007	1.07701	1.23217	1.52023	0.733784	0	2.50004
ACLY	20.3365	18.2343	19.4317	26.4908	25.8011	12.2593	23.9093
ACO1	0.984863	1.11078	0.840539	1.25735	2.22524	0.639845	2.78392
ACO2	21.5867	21.5211	27.9093	20.7512	29.4981	4.49033	25.1653
ACOD1	0	0	0	0	0.115006	0.00646582	0.042068
ACOT1	2.04848	2.80951	2.1294	3.75369	0.975864	0.0155703	1.2452
ACOT11	0.0813099	0.116414	0.00291373	0.188447	0.508574	0.0424691	0.459324
ACOT12	0.056881	0	0.0597559	0.00809897	0	0.0198528	0.0558517
ACOT2	7.62251	8.51361	6.72933	10.1464	2.25589	0.0771682	3.59238
ACOT4	0.873098	0.890214	0.106746	1.39656	0.0218135	0	0.336989
ACOT7	3.54444	3.5019	1.29852	7.84313	1.27553	0.0100993	3.06369
ACOT8	11.1298	11.1809	10.6365	12.2266	13.0655	7.35162	16.3429
ACOT9	8.63609	8.93621	11.0955	10.1307	27.1301	21.773	19.5689
ACOX1	2.1275	2.08627	1.84468	3.03348	5.99042	31.8062	15.821
ACOX2	0	0.0390368	0.0137071	0	1.16131	0	0.244035
ACOX3	2.55537	2.41361	2.74509	2.40158	3.34455	1.03267	3.53871
ACOXL	0.0248499	0.00944138	0.00652548	0.0687034	0.0151093	0.653801	0.33761
ACP1	56.9673	57.2607	55.2573	66.5121	28.0629	1.73381	29.9301
ACP2	7.57343	7.67412	4.36094	7.1943	13.4832	1.574	11.3194
ACP5	14.2537	9.07229	49.206	8.27052	22.2734	2.50927	20.7786
ACP6	4.84349	5.19687	1.61309	1.45269	1.72505	1.0478	3.12708
ACP7	0.044508	0.0556852	0	0	0	0	0.00495543
ACPP	0.00823275	0	0.0981529	0.350579	17.1876	11.6251	6.16252
ACPT	0.00932817	0.0496101	0.0330113	0.0133266	0.0294435	0	0
ACR	0.0057911	0	0	0	0	0	0.0344419
ACRBP	1.70683	1.96437	2.87873	1.6047	7.77016	2.54157	45.6359
ACRV1	0.0622388	0.0245572	0.00473988	0.00696128	0	0	0.0297665
ACSF2	8.47076	8.17852	11.6291	6.98969	6.18163	1.16719	5.96596
ACSF3	14.9632	14.5235	16.7647	12.2326	10.9845	2.07995	10.5725
ACSL1	2.7315	2.87635	3.52043	6.66756	62.506	442.018	196.774
ACSL3	4.92369	6.48766	6.14864	8.22228	6.07135	4.90776	6.77019
ACSL4	4.26161	4.04004	4.27132	5.0726	17.0591	23.2597	17.5694
ACSL5	16.5838	16.7342	16.1803	18.9569	13.4304	3.50033	15.9808
ACSL6	9.41168	8.16721	0.00511702	0.500217	0.0025435	0.0359557	2.03964
ACSM1	0.151823	0.140158	0.34128	0.174036	0.0721726	0.038935	0.237193
ACSM3	0.894182	1.22696	2.3642	0	0	0	0
ACSM5	0	0	0	0	0.162945	0	0.0287947
ACSS1	20.6812	21.483	42.519	31.6227	13.1961	1.09279	18.9475
ACSS2	8.09794	4.41938	3.38711	1.6327	18.2783	12.287	13.9713
ACTA1	0.0482057	0.12383	0.121409	0.117027	0.081136	0.0541772	0.205971
ACTA2	0	0.5951	0	3.48769	4.0225	0	0
ACTB	886.966	799.396	748.01	1195.3	3990.62	3306.93	3667.86
ACTG1	539.59	467.558	315.158	424.927	969.801	396.822	922.32
ACTG2	0.421122	0	0	0.0189372	0	0	0.145339
ACTL10	0	0	0.271843	0.379553	0	0	1.29118
ACTL6A	12.6249	8.26774	8.2303	7.73848	4.40274	0.404191	10.5374
ACTL6B	0.0474695	0.0594806	0.0159277	0	0	0.0160109	0
ACTL7A	0.0100136	0.046647	0.04778	0	0	0	0
ACTL7B	0.0299403	0.0452151	0.0372165	0	0	0.00784583	0
ACTL9	0	0.0141925	0	0.110782	0	0	0.037316
ACTN1	45.9241	52.1508	0.306106	4.36754	37.8274	235.977	109.189
ACTN3	0.0375899	0.128715	0.032485	0.0983713	0	0	0.0256498
ACTN4	38.9077	44.4213	38.3982	124.507	79.5062	141.063	79.4433
ACTR10	16.8426	11.3707	14.0499	15.6785	15.6112	14.9143	27.9563
ACTR1A	13.0879	14.06	12.3926	24.6215	30.337	25.6312	38.5385
ACTR1B	57.6549	49.2486	46.3102	41.2066	26.845	7.49947	28.3054
ACTR2	73.1693	64.8395	91.4278	90.0748	166.864	173.48	126.706
ACTR3	68.2258	51.2129	63.5315	65.818	79.9806	187.317	123.659
ACTR3B	2.39626	2.31582	2.62286	1.79549	1.33585	0.611994	2.89318
ACTR3C	0.600958	0	0	0.0628553	0.384248	0	0
ACTR5	8.14595	10.2624	7.07068	9.22645	4.21701	0.216342	4.38999
ACTR6	11.1429	8.57084	8.1982	7.56941	3.72246	1.41133	8.98898
ACTR8	5.63034	5.11759	5.98048	6.79104	3.99444	1.86115	5.32427
ACTRT3	0.0452107	0.0534893	0.102556	0.0658251	0.0266132	0.0135793	0.0440194
ACVR1	9.87004	3.38184	1.56821	0.966572	4.93179	0.490409	4.5965
ACVR1B	3.40722	3.04797	1.36881	1.95677	6.28628	1.65966	5.16657
ACVR1C	1.51247	0.787428	0.0886371	0.0300543	0.00353492	0	0.280857
ACVR2A	3.82865	0	0	3.22459	3.05351	0	2.52235
ACVR2B	1.76478	1.03482	0.29383	0.515109	0.170418	0.0177407	0.47746
ACVRL1	0	0.00344817	0	0	0.767339	0.00319373	0.334314
ACY1	0	0	0	0	1.70896	0	0
ACY3	0.146643	0.243154	0.832263	0.274197	0.465957	0	0.551542
ACYP2	0	0	0	0	1.82279	0	0
ADA	25.8494	27.5716	0	37.1504	6.77201	0.0835484	15.5694
ADA2	30.8138	28.5326	25.8514	25.2456	216.624	2.42116	70.7352
ADAD2	0.0386997	0.0420276	0.0425736	0.0893314	0.0146337	0	0.225123
ADAL	2.81241	2.25212	2.39618	2.76012	1.12446	0.0971477	1.49808
ADAM10	19.4887	17.6562	16.0058	27.152	42.239	40.7841	26.5484
ADAM11	0.377101	0.292259	0.493257	0.172533	0.149807	0.118217	0.158823
ADAM12	0.268298	2.11874	0.0172046	0.0983824	0.0147048	0.00648155	0.337902
ADAM15	8.94624	7.78618	6.58295	16.429	61.4244	2.95143	20.3373
ADAM17	7.19724	6.7644	12.528	9.72666	15.0736	10.5454	10.1971
ADAM19	13.4887	0	69.9465	0	7.09513	14.7901	20.1144
ADAM20	0.0372621	0.0367055	0.0147047	0.0560428	0.00607482	0.00980927	0.0251768
ADAM21	0.0256592	0.00619923	0.025333	0.0119578	0	0	0.0322836
ADAM22	0.435063	0.597354	0.163397	0.864385	0.0492642	0.0154817	0.321189
ADAM23	1.17336	0.100545	1.75368	0.00867013	0	0.0068136	0.451107
ADAM28	0.0758025	0.113029	87.196	6.75373	3.18488	3.39085	7.13335
ADAM29	0.0534786	0.0445141	0.0138419	0	0.0401608	0	0.00484507
ADAM32	0.00736037	0.00634408	0	0	0.0137792	0	0.0458565
ADAM33	0	0.0190954	0.00673952	0.00649747	0.00864642	0	0.0366636
ADAM8	36.5002	42.1184	38.7188	150.557	71.7518	348.338	178.533
ADAM9	0.57059	0.701876	0.892803	1.61194	16.0098	3.09715	3.72515
ADAMDEC1	0	0	0.258356	0	0.892175	0.0145948	0.268819
ADAMTS1	0.0241557	0.260403	0	4.18938	0	0	0.620143
ADAMTS10	12.8254	23.7264	0.364546	62.1565	0.654874	0.0134508	6.37831
ADAMTS13	1.11412	1.14708	1.85171	0.997948	0.268782	0.0144072	0.53603
ADAMTS14	0.00290275	0.145999	0	0.624856	0.012134	0	0.0502891
ADAMTS16	0.00921373	0.0275998	0.00703597	0.0188762	0	0	0.011083
ADAMTS17	1.29437	1.3474	0.0404381	0.544018	0.195118	0.0476921	0.315313
ADAMTS2	0.00267628	0.00234754	0.00998665	0	0.59277	0.00672385	0.085793
ADAMTS3	0	0	0	0.014437	0	0	0
ADAMTS4	0.417923	0.354501	0.0166686	0.451153	0.0244838	0.0052845	0.220878
ADAMTS5	0	0	0.00327327	0	0.5159	0.0085263	0.157101
ADAMTS6	0.329992	0.571998	1.004	0.0564408	0.00256023	0	0.161008
ADAMTS7	0.0282134	0.028038	0.0097328	0.0312528	0	0.0132252	0.0671193
ADAMTS8	0.035726	0.0802418	0.0581926	0.0804386	0.0149771	0.00605955	0.0257461
ADAMTSL2	0.260751	0.0766081	0	0	0.0135674	0	0.0372659
ADAMTSL5	4.33244	2.43024	0.0818032	0.924343	0.129061	0	1.1345
ADAP1	0	14.2075	0	36.1348	60.9131	31.8305	31.6541
ADAP2	0	0	2.827	0	23.791	0.560472	6.57123
ADAR	47.1029	42.1236	38.7596	51.2955	45.3881	166.571	118.803
ADARB1	11.8259	9.00537	26.466	4.73362	1.45534	0.110028	5.389
ADARB2	0.951316	0.742077	0.180203	1.63313	0	3.02742	0.599882
ADAT1	13.4015	15.8601	9.52766	7.92122	6.25405	9.57336	15.7907
ADAT2	8.51527	9.54806	6.09483	7.03179	2.32937	0.042795	3.19444
ADAT3	1.14194	2.59679	0	0	0	0	1.77597
ADCK1	2.69938	3.5638	3.68578	2.77701	5.0077	0.126304	2.70357
ADCK2	11.3703	10.5571	11.2671	11.1081	7.98359	0	8.76923
ADCY1	0.0344607	0.00423101	0.069507	0.00624964	0.00126473	0	0.00434307
ADCY10	0.0469514	0.0420342	0.0160435	0.0355316	0.0354526	0.129156	0.0872847
ADCY2	0	0	0.00225267	0	0.00924514	0	0
ADCY3	12.1371	6.68293	5.73455	1.87656	1.28951	0.177938	3.4932
ADCY4	0	0	0	0.453143	0.286083	3.79905	0.784793
ADCY5	0.201492	0.117141	0.149148	0.0299982	0.0282225	0.00368965	0.211033
ADCY6	0.00239326	0.00341455	0.0543604	0.190349	0.157981	0	0.212744
ADCY7	43.322	53.1499	25.9374	124.746	68.8166	26.3897	43.3295
ADCY9	2.07551	4.00669	0.796656	6.28953	3.78371	0.0682656	1.53621
ADD1	59.5678	53.4322	97.6183	83.9664	46.7121	43.1205	68.6549
ADD2	1.14631	1.46564	7.65013	0.114412	0.300262	0.00190669	1.00317
ADD3	112.504	64.3477	69.2572	74.4962	30.3947	28.3509	55.7837
ADGB	0	0	0	0	0.00721835	0.0640473	0.0332028
ADGRA2	0	0	0	1.41947	4.53528	0	0.62174
ADGRA3	0.681269	0.44869	0.264029	1.93608	0.0834735	0	0.470492
ADGRB1	1.27711	1.21279	1.4819	0.8232	0.874898	0.00863	0.523328
ADGRB2	0.484375	0.644406	0.515899	5.11104	0.0102987	0	0.47492
ADGRB3	0	0	0	0	0.079416	0.00216159	0.0231022
ADGRD1	0.0264431	0.00566795	0.834599	0.0920515	4.41775	0.100047	1.59771
ADGRD2	0	0	0.00751858	0.0158277	0.0079422	0.0064263	0
ADGRE1	2.82934	0.569206	0.105996	0.97961	19.2032	4.83169	11.6985
ADGRE2	2.96561	3.96899	0	11.6879	40.2661	115.09	35.0362
ADGRE3	0	0	0	0	0	117.703	49.8899
ADGRE5	93.4775	122.42	20.1329	178.508	159.796	475.362	310.845
ADGRG1	4.43922	40.948	0.0374948	208.684	0.23019	1.25227	25.2472
ADGRG2	0	0.00672328	0.0099743	0.00454002	0.013456	0.0441599	0.0134124
ADGRG3	0.0702368	0.216246	0.0388213	8.60291	0.286988	174.819	68.0233
ADGRG5	1.22108	7.80097	8.65254	32.3691	0.312642	0.0457883	6.63636
ADGRG6	0.0135629	0.140709	0.0022097	0.0021307	0.074855	0	0.174924
ADGRG7	0	0	0.040531	0	0	0	0
ADGRL1	7.1274	6.09062	0.626762	10.0301	1.01232	0.906503	2.17287
ADH4	0.128267	0.107719	0	0	0	0	0
ADH5	19.1839	14.4932	11.4419	19.1951	13.3315	1.07315	20.4281
ADH6	0	0	0	0	0	0	0.150535
ADHFE1	7.89354	13.2631	1.03668	23.5806	7.98501	0.119487	3.68543
ADI1	15.5874	7.17959	9.76328	7.58601	24.7218	5.98525	17.733
ADIPOR1	24.8204	30.2591	24.57	26.8677	77.4943	110.928	217.75
ADIPOR2	7.98008	9.29949	8.3354	13.2278	13.3185	7.02294	12.6688
ADK	16.8385	12.3096	50.6827	7.31144	23.1055	5.8461	17.9567
ADM	0.133093	0.145477	0.0622217	0.971472	15.3784	160.641	44.3114
ADM2	0.544635	0.364303	0.411964	0.375238	0.0517215	0.317481	0.507609
ADM5	0	0	0	0	0	0.050781	0
ADNP	13.3751	12.5487	15.0751	13.9087	7.25048	8.73151	18.6054
ADNP2	8.51435	11.919	6.73123	7.60954	5.81467	2.39296	3.593
ADO	4.89964	4.29005	4.25873	5.50312	6.87963	0.33106	5.31747
ADORA1	0.00488615	0	0	0.0264652	0.181181	0.0657273	0.330695
ADORA2A	7.93262	9.52078	9.57121	0.781678	6.23835	17.0391	21.0582
ADORA2B	0.566126	0.383452	0.578173	0.308169	1.49804	0.0606615	0.989965
ADORA3	0.018394	0.0350282	0	0.0360116	0.366586	0.273005	2.5353
ADPGK	25.1314	24.3761	43.6288	26.2234	63.13	27.5715	39.9581
ADPRH	0.482715	0.412176	3.05114	1.95839	6.87593	0.11711	4.07061
ADPRHL1	0.142899	0.255909	0.242292	0.32569	0.221633	0.339666	0.195962
ADPRHL2	15.1742	16.4006	13.1787	11.8889	8.97591	11.489	21.2828
ADPRM	31.2479	17.8382	17.8317	6.33316	3.62652	2.32696	8.17818
ADRA2A	0.0041302	0	0	0	0.00921735	0	0.182619
ADRA2B	0.0347062	0.117968	0.0562764	0.100344	0.57895	0.0198712	0.0126866
ADRB1	0	0.236843	0.171927	0.780299	0.801102	0	0.0894861
ADRB2	0.825197	4.82483	0.806926	9.06182	3.46994	2.39049	6.2555
ADRM1	28.4502	28.008	28.7763	36.4331	41.2009	28.707	53.4743
ADSS	16.6167	15.0684	11.372	18.1236	16.2783	7.9956	18.2882
ADSSL1	1.46936	1.8906	0.151335	0.898025	1.7861	0.0985712	1.19422
ADTRP	50.3801	7.75762	0.0698358	0	0.145017	0.0316801	6.1107
AEBP1	5.96018	4.83623	15.8937	2.81219	0.020085	0.0086561	4.14137
AEBP2	14.3473	17.0551	14.0575	11.1658	5.45719	2.71701	4.43344
AEN	18.6918	15.9022	25.035	10.3686	3.51826	0.289591	6.5816
AES	837.957	752.274	664.143	622.84	156.009	3.00301	444.32
AF130351.1	0	0	0	0.148809	0.072753	0.13705	0
AFAP1	5.17834	2.77062	0.0198122	1.31901	1.35733	0.829987	1.80418
AFAP1L1	0.109629	0.106748	0.0137001	0.24037	0	0	0.0706688
AFAP1L2	0.687068	0.909113	1.42276	0.526079	0	0	0.896802
AFDN	3.03529	1.06896	3.25486	1.29684	0.763773	2.63749	1.59603
AFF1	14.0245	11.5845	17.0411	13.6713	6.5706	17.6669	11.6679
AFF2	0.20895	0.192585	0.162381	0.0604418	0.172202	0.304747	0.207207
AFF3	1.3214	0.294613	27.4446	0.751333	0.975074	0.0120826	2.58231
AFF4	11.4011	11.2216	16.8024	13.4687	7.57335	6.03021	7.32991
AFG1L	1.42608	1.89487	1.55541	1.49305	0.962207	0.0649071	0.74802
AFG3L2	12.4358	13.3314	12.914	14.5034	14.853	0.511808	9.29542
AFMID	1.15702	1.5125	4.45681	1.29943	8.72308	0.801004	4.68632
AFTPH	15.0914	11.5624	28.6472	10.5659	13.3284	24.7843	29.7429
AGA	12.517	12.3316	11.8805	10.0922	11.6542	1.0405	7.60901
AGAP1	1.68179	6.63796	0	9.0308	0.0734236	0.0203611	0.884883
AGAP2	22.7491	23.3215	11.1269	26.0886	2.60945	12.3098	20.7955
AGAP3	10.4802	8.42812	3.55614	14.9832	30.9624	2.42429	11.4784
AGAP4	6.45038	6.61027	6.11795	5.58994	2.9899	5.76292	6.79603
AGAP5	1.33569	1.56949	1.23584	1.53289	1.11812	1.82927	3.13619
AGAP6	9.92551	9.5334	9.63038	9.76609	4.90788	3.78961	8.70132
AGAP9	4.72516	5.21876	3.46898	4.42706	2.46532	1.08373	4.74333
AGBL2	3.50564	3.54232	5.42847	1.6758	0.495493	0.142517	0.955175
AGBL3	0.991964	1.58569	0.673809	0.770124	0.18273	0.0156869	0.650069
AGBL4	0.0308022	0.0358521	0.074813	0.0316083	0	0	0.0234618
AGBL5	0	0	2.77982	0.819705	0	0	0
AGER	25.4864	14.9196	12.6007	11.8327	15.5326	37.6523	40.7562
AGFG1	6.78136	6.00733	8.26129	7.12215	22.9398	16.0916	22.8492
AGFG2	17.301	13.1761	3.82393	11.2773	1.23667	0.175071	12.9479
AGGF1	6.07645	5.94096	6.57348	5.23346	4.22067	3.11755	6.7282
AGK	5.23171	1.70404	1.40857	8.97332	3.34297	0.117764	5.95976
AGL	3.81013	3.73163	4.55973	4.08509	0.941629	0.603076	3.11105
AGMAT	6.15733	3.37477	2.08415	0	0	0	2.40818
AGO1	5.65125	5.10593	6.4321	5.63675	10.1396	4.00311	5.35784
AGO2	6.93722	5.79089	6.05728	7.29376	6.52744	8.56257	7.60496
AGO3	1.93375	1.86699	1.67717	1.98734	2.01796	1.43901	1.42549
AGO4	5.99954	7.17436	8.62591	10.9949	25.9006	48.3094	20.7616
AGPAT1	33.2015	29.6892	17.547	27.3999	22.3871	24.1684	42.3417
AGPAT2	4.69126	5.66933	10.6624	7.60866	36.5343	16.6908	23.3076
AGPAT3	20.5665	17.0025	9.8889	8.48174	40.2215	2.79719	18.5942
AGPAT4	2.29456	2.98297	1.10775	7.64386	3.42414	0.678724	1.49858
AGPAT5	2.52443	2.67671	14.6787	2.25414	2.1276	0.217318	4.69589
AGPS	4.36972	3.82271	2.18713	3.91591	4.01454	0	3.95442
AGRN	1.5581	4.02622	2.84589	1.63738	3.47812	2.05742	2.32084
AGRP	0.0220758	0	0.0485828	0.0515043	0.116318	0.0428983	0.0922412
AGTPBP1	11.373	15.3596	6.25295	24.1128	29.2777	38.4427	19.0627
AGTRAP	19.9172	24.9393	10.7138	55.3695	178.93	117.24	121.986
AHCTF1	8.48581	7.50164	7.24315	5.71149	3.5546	23.3505	10.7056
AHCY	14.0283	13.1251	17.4694	5.17694	24.3426	1.14428	14.2841
AHCYL1	8.17871	5.31487	10.0662	6.47749	19.0919	11.5113	16.3642
AHCYL2	4.63499	3.58101	3.26102	2.83257	5.11104	0.867309	3.57832
AHDC1	5.31452	5.18585	4.76905	10.5852	1.30292	0.508713	2.68072
AHI1	1.74282	1.26057	0.854149	5.41784	0.830958	0	0.935859
AHNAK	73.7393	70.3607	55.6598	101.197	86.2448	0.89826	68.125
AHNAK2	0.00408122	0.00637205	1.57445	0	0	0	0
AHR	10.1219	6.668	4.12742	4.29689	56.448	0.620476	5.99388
AHSA1	20.6876	14.7057	17.244	19.7732	20.3065	9.59843	34.5414
AHSA2	64.8415	61.0578	72.0767	81.0857	21.6057	9.24644	24.2078
AHSP	0	0.204157	0.0419245	0	0	0.0558328	93.2075
AICDA	0	0.0116473	0.14905	0.036596	0.0563278	0.0706455	0.126273
AIDA	10.9695	8.33708	27.2794	4.80617	4.18871	0	10.2647
AIF1	43.877	63.7113	2.4798	5.90214	766.766	562.255	444.599
AIF1L	0.11082	0.0297152	0	0	0	0	0.0566021
AIFM1	8.22282	6.60789	5.78785	6.52011	8.33364	0.768028	8.8994
AIFM2	1.39401	1.57633	2.30862	1.62872	0.527462	0.163299	1.2187
AIFM3	0	0	0	0	11.4629	0.405143	0
AIG1	7.17241	4.49307	3.58106	3.23996	4.99512	6.9153	5.24718
AIM2	1.09606	0.678218	16.5043	0.252958	2.45339	8.54191	8.28726
AIMP1	51.6407	54.1657	37.374	27.6177	35.5603	0.676157	11.9268
AIP	70.8966	67.6196	45.6482	43.6162	43.8641	16.8905	67.4309
AIRE	0.409256	0.0719609	0.250108	0.0108713	0.0141575	0	0.375297
AJAP1	0.0649926	0.0299745	0	0	0	0	0.111717
AK1	18.978	15.0396	0	0	0	0.172677	6.65203
AK2	16.7944	14.4277	17.2522	14.4814	24.3217	3.83542	17.2252
AK3	10.0317	10.2214	7.37991	7.93217	3.98557	0.581962	7.61581
AK4	0.034093	0.0321648	0.0842421	0.0278418	1.3029	0.149835	0.260181
AK5	22.8878	11.3583	0.437581	5.85202	0.0262222	0.0584035	4.31696
AK6	0	0	0	0	0	0	2.50223
AK7	0.107716	0.0529197	0.0581375	0.0448658	0.0629735	0	0.0355343
AK8	0.0242562	0.014968	1.00664	0.192509	0.0266838	0	0.0630282
AK9	2.2815	1.75795	2.52889	2.59472	0.898246	1.01301	0.993757
AKAIN1	0	0.0382762	0	0	0	0	0
AKAP1	10.4783	9.09533	7.63232	3.52322	3.16348	0.195973	5.38438
AKAP10	11.9214	11.4689	11.3686	11.2882	10.6219	13.0454	11.3144
AKAP11	7.76311	5.6643	9.92476	6.01331	2.47201	0.483507	5.09285
AKAP12	0.171319	0.015224	0.0842969	1.5768	0.0051805	0.00798173	0.616585
AKAP13	28.9119	34.6786	28.5067	59.3506	27.996	22.4229	35.2152
AKAP17A	87.1755	101.288	86.6102	106.157	47.7501	52.0279	53.1675
AKAP2	5.65494	1.15867	66.9214	2.36873	0.156284	0.0446777	3.94895
AKAP3	0.614316	0.402958	0.727343	0.11562	0.0795562	0	0.345496
AKAP5	0.243226	1.30231	0.249301	4.7379	0	0.0019985	0.432551
AKAP6	0.486744	0.239073	0.78558	0.00207297	0.0375518	0	0.186654
AKAP7	8.85683	6.6159	3.88152	5.53775	3.64017	0.413102	6.16651
AKAP8	27.303	28.0113	28.1726	28.1523	19.9007	10.8738	17.2893
AKAP8L	40.3671	43.4198	39.3528	37.2178	33.5504	18.7011	25.6513
AKAP9	6.82367	8.21931	9.62608	11.1614	5.55104	3.08487	10.1223
AKIP1	5.24557	3.40262	2.04038	1.92897	5.26974	0.142907	3.94814
AKIRIN1	34.7677	32.1217	21.1399	30.745	32.406	46.2251	33.9323
AKIRIN2	26.0465	29.8414	44.3006	50.4922	147.149	62.6415	36.5254
AKNA	93.7186	122.711	72.1151	163.683	49.2039	114.659	138.589
AKR1A1	29.5735	29.8321	47.3367	22.6642	75.1542	2.04255	43.409
AKR1B1	33.5817	33.6292	28.9903	32.1145	25.185	0.391523	29.9052
AKR1C1	1.83067	0.255653	0.0520891	2.26288	0.0837628	0.19241	0.770331
AKR1C2	1.35835	0.419567	0.0190235	0.880363	0.0885615	0.014936	0.362649
AKR1C3	2.6833	1.2093	0.142097	39.9652	0.496881	0.354039	4.93104
AKR1C4	0.0276057	0.0341216	0	0.580399	0.0339982	0.0124579	0.094944
AKR1E2	4.47879	2.06949	0.261274	0.302025	0.547925	0	1.02056
AKR7A2	12.2628	10.7426	12.7759	11.9789	17.9532	0.967601	16.9421
AKR7A3	0.549105	0.371942	0.38257	0.333331	0.163884	0.0282627	0.20587
AKT1	46.8357	58.742	44.3	88.754	97.2132	132.051	80.9584
AKT2	42.1513	47.0841	57.0799	58.726	36.9365	22.3896	37.2975
AKT3	5.23435	4.04019	2.81068	6.76759	0.538268	0	3.53229
AKTIP	0	0	0	0	0	0	2.52413
AL032819.3	0.377427	1.04275	0.211061	0.489935	0.0437931	0.0164763	0.0696324
AL049634.2	0	0	0.10216	0.0754448	0	0	0
AL121845.3	0	0	0	0	0	4.74094	0
AL132780.3	3.63334	6.09816	0.943312	3.41876	13.039	20.711	12.2481
AL138694.1	0	0	0	0.010205	0.272374	1.05391	0.81321
AL139392.1	0	0	0	0	0	0	0.0941095
AL160275.1	0.149295	0.0568128	0.121342	0	0	0	0.060858
AL160276.1	0.0154088	0.0181839	0	0.0268598	0	0.0369667	0.0126129
AL160396.2	0	0.118707	0	0.0651097	0.0434797	0	0.135199
AL161911.1	0.829608	0.694987	1.33645	0.636625	0.433874	0.232897	0.800342
AL162231.1	0	0	0	0	0	0.711845	0
AL163636.2	0	0	0.148309	0	6.10022	0.165072	1.17233
AL355987.1	0.0422037	0.0661639	0	0	0	0	0
AL358075.4	0.029607	0.0793163	0.0410205	0	0.0224282	0	0
AL390726.6	0	0	0	0	0	0.0559925	0.230934
AL391650.1	0.188899	0.221522	0	0	0	0	0
AL451007.3	0.031111	0	0.067183	0.0337935	0	0	0
AL512785.2	0	0	0	0	0	0.0929528	0.038605
AL590132.1	0.061796	0.0929754	0.0543486	0.0219625	0.0386107	0.0047155	0.0889626
AL591806.3	0	0	0	0	1.90021	0	0
AL662899.3	0	0	0	0	0	0	4.66167
AL669918.1	2.61517	3.6755	0	4.01903	2.58475	3.21358	8.3896
AL807752.6	0	0	0	1.0103	0	0	0
AL929554.1	0	0	0	0	0	0	0.338552
ALAD	12.5676	10.01	10.6803	10.7427	15.5487	3.00969	11.2876
ALAS1	4.10926	3.42996	3.45514	6.87675	8.23517	11.7916	15.8753
ALAS2	0	0	0	0	0	0	380.425
ALB	0.0718309	0.132838	0.0852791	0.0795195	0	0	0.118107
ALCAM	1.57234	0.874238	5.07616	0.430931	4.31902	3.80166	3.99583
ALDH18A1	8.37313	8.27388	7.0188	6.29196	0.824788	0.048218	6.39477
ALDH1A1	0.0056772	0.0244994	0.304955	0.0999653	51.5447	0.616412	11.4408
ALDH1A2	0.0179787	0.0491987	0	0	0	0	0
ALDH1B1	0.604599	0.691164	0.500935	1.24395	0.86551	0	1.65809
ALDH1L1	0.0100664	0.00882215	0.0125296	0.026323	0	0	0.011421
ALDH1L2	0	0	0	0	0.0322303	0.00181903	0
ALDH2	0	0	0	0	193.331	11.0674	47.3884
ALDH3A1	0.035727	0	0.0172326	0.112934	0	0	0.0599083
ALDH3A2	10.2077	8.32584	5.95265	9.0467	14.6181	0.769086	7.99062
ALDH3B1	0.0860916	0.10769	0.241853	1.31967	56.4254	10.7386	20.7939
ALDH3B2	0	0	0.0717744	0	0.200225	0.0281114	0.161552
ALDH4A1	0	0	0.500312	0	0.471548	0.0985016	0
ALDH5A1	2.24957	1.89577	3.28082	1.29899	0	0	3.70169
ALDH6A1	0	0	0	0	0.554628	0	0.812303
ALDH7A1	0.845646	0.522248	0.591191	0.233191	0.228834	0	0.302088
ALDH8A1	0.892641	0.568806	0.259107	0.556493	0.211127	0.117312	0.611708
ALDH9A1	10.5406	9.17336	9.95506	12.28	9.21205	12.2318	20.1604
ALDOA	264.267	229.329	161.471	210.248	825.38	572.678	585.423
ALDOB	0.0370953	0.0178804	0.052034	0	0.0068297	0.0209534	0.0164979
ALDOC	15.3214	11.0083	6.88693	9.6852	3.11748	6.22297	11.9546
ALG1	6.38767	5.02859	4.72213	5.78418	6.72158	0.089293	10.2837
ALG10	2.79822	2.54105	3.1829	2.68809	1.25782	0.199006	0.989612
ALG10B	1.69421	1.54587	2.15481	1.66903	0.847834	0.0720234	0.919743
ALG11	3.80372	4.60267	4.21145	5.62957	2.29739	1.2967	1.70016
ALG12	4.57736	4.4749	3.74879	4.99588	3.14923	1.65729	4.414
ALG13	27.0052	27.1959	33.4309	25.4819	15.6247	2.54722	10.731
ALG14	0.898447	0.562765	1.72076	0.305274	0.654707	0.146568	1.21636
ALG1L	0.183244	0.351217	0.0546345	0.36415	0.0497582	0	0.205817
ALG1L2	0.0868913	0.0703923	0.227436	0.111728	0.0497039	0.026802	0.0489837
ALG2	10.0998	10.6913	10.6725	13.7988	6.78349	1.57597	11.0262
ALG3	14.5689	14.7449	10.9942	12.1968	15.9716	0.48994	13.8942
ALG5	12.2841	10.4471	8.93578	10.2249	11.0869	0.446363	9.8672
ALG6	5.83345	5.25524	6.42667	7.62118	2.9508	1.98624	6.6399
ALG8	6.78202	7.55555	8.28642	6.34997	7.20209	0.432379	8.10196
ALG9	3.24496	3.97771	5.83145	5.55849	1.70325	0.108248	3.03473
ALK	0.0535405	0	0.00605525	0	0.0109275	0	0
ALKAL2	0.046854	0.0856953	1.15902	2.35434	0	0	0.293295
ALKBH1	2.91139	2.50077	2.96721	2.55771	2.03147	0.781229	4.77927
ALKBH2	9.12402	9.41288	10.1517	8.53363	4.22	0.5365	5.0998
ALKBH3	11.7056	10.662	7.22885	9.86877	7.51187	0	6.87888
ALKBH5	31.3439	38.6806	30.7276	37.0188	29.9237	16.1496	28.9162
ALKBH6	17.7724	16.3524	11.2383	21.4548	7.75193	3.73726	8.95184
ALKBH7	45.035	39.0007	26.7008	15.7462	38.1799	8.60727	38.9676
ALKBH8	4.50125	4.29821	3.78718	3.6228	2.07216	0.0224693	2.25111
ALMS1	2.61496	2.3583	2.05283	2.66448	0.832164	0.124136	2.66872
ALOX12B	0	0.399135	0.12862	0	0.0363827	0	0.137892
ALOX15	0.100233	0.0710719	0.404185	0.0136399	0.0254375	0.228522	5.02358
ALOX15B	0	0.00703008	0.0065209	0	1.73994	0.011326	0.527455
ALOX5	4.50735	1.62415	132.561	10.6715	168.303	305.703	168.905
ALOX5AP	39.5799	25.0505	38.1281	83.1424	54.3201	444.578	227.673
ALOXE3	0.363453	0.230775	0	0	0	0	0.0096239
ALPK1	2.13318	1.13599	1.16487	0.330128	3.95417	39.8087	20.6219
ALPK2	0.204118	0.0664074	0.043097	0	0.506806	0	0.0307232
ALPK3	0.0978948	0.0480553	0.0397924	0.06528	0.16292	0.218639	0.108839
ALPL	0.0909675	0.103987	0.565934	2.48795	0.0492297	328.955	134.332
ALPP	0	0	0.0959204	0.0394191	0	0	0
ALS2	2.3038	3.19307	2.22921	4.75535	2.21983	1.13927	2.35594
ALS2CL	27.8672	3.63064	0.0303167	0.300765	1.65714	0.043784	4.80738
ALS2CR12	1.03106	1.43184	1.67051	1.25153	0.607399	0.303787	0.641719
ALYREF	47.1972	55.6146	46.9042	64.6869	75.8843	18.315	30.7237
AMACR	0.52259	0.415114	0.565201	1.15485	0.28106	5.16617	3.20688
AMBRA1	9.84711	9.58036	6.39431	7.46078	3.66874	2.25242	6.67192
AMD1	36.2606	43.3509	42.8811	42.5155	28.2945	30.5252	32.5568
AMDHD1	0.522361	0.688026	0.36764	0.555887	0.490316	0.0789851	0.425355
AMDHD2	11.501	7.37327	10.9897	4.56985	0	0	0
AMER1	1.43337	1.25812	2.39087	1.3785	0.874967	0.0222603	0.731233
AMFR	18.5217	15.4647	46.9809	15.1694	32.18	4.02722	24.6629
AMH	0.352549	0.528997	0.349363	0.225575	0.214619	0.178873	0.312346
AMHR2	0	0	0	0	0	0.102686	0.0347095
AMIGO1	9.23925	7.47711	0.397084	2.71832	0.03038	0.0204465	4.07759
AMIGO2	0	0	14.821	0	0.551629	0	0
AMMECR1	8.55077	5.29611	4.16631	4.55565	1.3218	0.251228	2.00221
AMMECR1L	5.44553	5.65139	5.13862	6.70732	5.29706	3.27958	2.61886
AMN	2.54257	4.28458	3.52644	0.354346	0	0.0354915	1.06092
AMN1	4.24278	2.85756	7.47783	1.98362	0	5.17762	5.93084
AMOT	0.484118	0.51966	0.64562	1.44955	0.0895637	0.0389684	0.526236
AMOTL1	0.0799185	0.059063	0.230752	0.853609	0.23557	0.0416778	0.192664
AMOTL2	0.032164	0.00548193	0	0	0.00508305	0.022489	0.0794312
AMPD1	0	0	0.00941558	0	0	0	0
AMPD2	17.7101	17.43	10.7512	18.9424	106.952	210.514	85.4864
AMPD3	6.08839	4.73463	15.6479	2.73559	8.2186	11.6645	11.9233
AMPH	0.0160568	0.0774482	0.0130994	0.261349	0.282178	0	0.111279
AMT	0	0	0	0	0	0.632493	0.618467
AMY1A	0.979413	1.23266	0.651704	0.903231	0.458514	0.378222	0.792558
AMY1B	0.62955	0.892312	0.384121	0.780752	0.297773	0.208499	0.57212
AMY1C	1.10393	1.09203	0.749096	0.732195	0.472561	0.297921	0.637266
AMY2A	2.29659	2.07034	1.41645	1.76521	1.09744	0.745832	1.20689
AMY2B	25.922	19.7443	15.1321	17.5501	8.40234	5.74488	13.0045
AMZ1	0.0520157	0.055148	0.573485	0.0596762	0.0280006	0	0.0692596
AMZ2	41.1629	39.2459	39.5209	51.4753	22.5955	16.304	28.2505
ANAPC1	5.65462	5.95569	5.59315	6.47312	3.21603	2.97756	4.10142
ANAPC11	0	0	0	0	44.7671	12.516	34.7945
ANAPC13	17.3846	13.8307	14.0554	8.90906	20.6426	36.2287	27.1335
ANAPC16	123.368	95.1067	127.421	53.413	55.8164	25.3764	88.5274
ANAPC2	45.0707	54.4788	51.3179	62.7395	36.0566	8.91055	24.4031
ANAPC4	19.3597	18.6634	18.6383	18.7899	10.794	4.08695	11.9549
ANAPC5	55.4958	49.2804	49.0124	51.7756	42.0261	8.85095	44.5405
ANG	0.114884	0.156673	0.509103	0.053474	5.53296	0.0860937	2.66483
ANGEL1	6.63277	5.15275	6.10719	4.8073	3.59699	0.103662	4.07714
ANGEL2	14.1933	13.9839	14.2135	16.3702	9.38983	2.82848	6.36565
ANGPT1	0	0	0	0.0280486	0.607989	2.5632	0.827488
ANGPT4	0.0071903	0.0157407	0.0054289	0.0445484	0.0528339	0.0195035	0.0410488
ANGPTL1	0.00419382	0.00981498	0.451234	0.0141398	0.042593	0.019611	0.0128647
ANGPTL5	0	0	0.0266253	0.027063	0	0	0
ANK1	1.61835	0.657457	5.53584	0.203923	0.203637	0.0143905	7.26882
ANK2	0	0.0672077	0.197128	0	0.00134404	0	0
ANK3	3.46603	0.85948	0.613123	0.531165	0.0802464	0.0440923	1.62439
ANKAR	0.724137	0.815841	3.27993	1.95057	0.512132	0.403626	0.477142
ANKDD1A	2.20473	1.42066	1.31988	0.717198	0	0	0
ANKDD1B	0.170891	0.105145	0.197411	0.181954	0.0733167	0.0211041	0.12697
ANKEF1	1.2743	1.12852	0.732743	0.649171	0.0092948	0.00636375	0.817539
ANKFY1	10.5631	10.5354	9.31297	11.7396	10.7953	8.33263	12.7163
ANKH	10.6441	7.58174	3.52071	5.3162	1.06537	0.351666	26.5547
ANKHD1	34.3933	40.195	37.1838	33.9661	19.0853	43.6121	39.7845
ANKHD1-EIF4EBP3	5.03098	5.45437	2.66575	4.31673	7.06718	7.00484	9.602
ANKIB1	6.76616	7.36767	5.8623	8.9332	4.55378	1.75323	5.25678
ANKK1	1.07751	0.550269	0.663654	0.0761293	0	0.034299	0.327215
ANKLE1	0	0	0	0	0.709765	0.079026	0
ANKLE2	38.4296	34.5865	43.6041	31.7837	18.7505	13.4463	18.5912
ANKMY2	3.72178	3.82264	3.886	6.10838	2.17427	1.19829	3.42624
ANKRA2	12.4165	10.7051	16.5874	11.7073	7.8138	6.06042	6.20233
ANKRD10	28.1205	24.513	50.9689	42.3444	21.5783	11.3627	25.4261
ANKRD11	41.0106	44.6636	34.44	46.8166	23.1926	26.9436	33.317
ANKRD12	24.277	18.9153	17.0054	14.774	4.88194	13.4782	11.9555
ANKRD13A	30.6892	20.893	53.4213	25.3815	32.5642	94.8079	53.433
ANKRD13B	0.99029	1.23216	0.30847	1.18626	0.199062	0.0444465	0.484799
ANKRD13C	8.52181	9.17561	7.55661	7.73822	3.58485	0.236603	3.68243
ANKRD13D	72.0204	66.6778	49.6541	76.0038	114.22	136.935	127.324
ANKRD16	2.32146	1.81769	3.31497	1.59526	1.04573	0.0407015	1.17298
ANKRD17	12.3537	12.8823	10.6997	11.3797	7.10884	6.35362	7.85858
ANKRD18A	0.652645	0.170822	0	0	0.00448625	0.0238024	0.0563147
ANKRD18B	0.0606788	0.0174363	0	0	0	0.0247531	0.0299752
ANKRD2	0	0	0	0	0	0.200727	0.0449689
ANKRD20A1	0.0644809	0.159384	0.0182283	0.272099	0.0188028	0.00175729	0.0651426
ANKRD20A2	0.0348311	0.104145	0.0248831	0.147565	0.040189	0.00168926	0
ANKRD20A3	0.0608137	0.181973	0.0404681	0.232422	0.0252598	0.00148657	0.0731412
ANKRD20A4	0.0901055	0.148362	0.0371346	0.286221	0.0404141	0.0360224	0.0312987
ANKRD22	0.108665	0.140871	0	0.0549323	2.3513	2.92003	2.10716
ANKRD24	0.80784	0.808034	0.375342	0.929298	0.290036	0.107105	0.453949
ANKRD26	1.7273	1.73487	1.63374	1.23943	0.577991	0.0893149	0.644333
ANKRD27	5.96141	4.96685	4.34409	7.18433	4.37554	2.29112	7.74913
ANKRD28	10.0211	8.79234	9.6974	11.0287	8.35786	4.78129	4.50002
ANKRD29	0.279292	0.232244	0	0.145519	0.052693	0	0.0535911
ANKRD30BL	0	0.0122491	0.0828605	0	0	0.00204571	0
ANKRD31	0.203285	0.326398	0.0379802	0.0295393	0	0	0.0572675
ANKRD33B	0.277587	0.221595	2.41198	0.290727	0.0172359	0.984056	0.835491
ANKRD34A	0.622623	0.699339	0.376575	0.659381	0.0885337	0.0715225	0.56937
ANKRD34B	0	0	0.00385632	0	0.363904	0.875263	0.505609
ANKRD35	0.0502043	0.150281	0	0.0984111	0.428927	0.0147428	0.162351
ANKRD36	4.50645	6.5293	3.61923	6.6808	0.86363	0.0515986	1.5331
ANKRD36B	3.84357	3.76277	2.9781	4.86604	0.534434	0.0645531	1.42548
ANKRD36C	2.36529	3.4741	1.68956	3.0019	0.335655	0.0587603	0.78976
ANKRD37	10.8519	14.8653	23.964	11.1748	6.08299	3.52215	0.581568
ANKRD39	6.50907	0	0.527822	2.71447	5.38799	0	1.37303
ANKRD40	7.84311	8.92522	7.16261	8.29563	6.4521	0.289241	6.76632
ANKRD44	28.6656	29.7806	35.4179	33.0066	14.7169	30.3794	29.5611
ANKRD46	4.34214	3.70641	3.21709	3.09841	1.09886	0.256519	4.34711
ANKRD49	26.2519	22.8577	29.2179	23.5896	6.91352	7.71319	13.5393
ANKRD50	0.0836747	0.0873032	0.353963	0.445151	2.47931	0.710912	0.892621
ANKRD52	7.95368	8.91505	8.1773	10.809	4.12856	1.17271	5.89544
ANKRD53	0.149384	0.151693	0.246472	0.347147	0.090493	0.0199549	0.242454
ANKRD54	0	0	0	4.19835	0	0	0
ANKRD55	17.5691	0.158365	0.0143212	0.359804	0.133098	0.69202	3.10217
ANKRD6	0	0	0	0.507385	0	2.05382	0.504933
ANKRD61	0.576817	0.539958	0.788147	0.77019	0.26656	0.0829361	0.166408
ANKRD65	0.0219159	0.0298572	0.174101	0	0.0665653	0	0.0752272
ANKRD7	0.0212332	0.0881648	0.0067578	0	0	0	0.00940545
ANKRD9	0.522393	0.439922	0	4.77344	5.70557	0	0
ANKS1A	2.31018	2.02109	1.99642	1.90153	3.23764	3.60344	4.5549
ANKS3	2.20183	3.21366	1.10932	4.43219	0.62401	0.136043	1.97482
ANKS6	4.40643	4.82235	3.17234	2.53156	0.79207	0.00180519	1.7822
ANKZF1	37.6994	37.0215	32.8724	27.0046	4.30369	0	27.8043
ANLN	0.0607982	0.0216963	0.0224787	0.37232	0.245353	0.319659	0.51271
ANO10	2.77336	2.6779	0.930958	2.675	8.30928	0	6.1524
ANO2	0	0.0043712	0	0	0	0	0.109706
ANO5	0.00545982	0.0577617	0.00677376	0.171792	0.269707	0.00389593	0.14013
ANO6	10.0993	7.40186	7.18802	8.89127	21.9673	0.555513	10.5548
ANO7	0.035034	0.0589374	0.159432	0.264089	0.0526271	0.0476418	0.0499383
ANO8	11.7911	10.2107	0.872748	9.33252	6.18192	0	3.49506
ANO9	60.0934	44.9098	22.1732	12.1482	0.795896	0.162552	18.1592
ANOS1	0	0	0	0	0.114229	0.0294067	0.0543042
ANP32A	44.5177	31.0122	45.4056	39.9091	94.541	188.277	85.9175
ANP32B	148.367	105.584	75.9128	49.8501	83.8064	10.6326	76.2453
ANP32D	0.390272	0.312387	0.232991	0.265333	0.604575	1.50642	0.631066
ANP32E	26.8543	19.049	18.2825	19.1665	15.1229	5.88526	12.9616
ANPEP	0.143309	0.418631	0.275604	1.92446	110.398	225.751	108.69
ANTXR2	25.4524	9.54497	24.63	4.20171	25.1907	61.5391	36.1752
ANTXRL	0	0.0592165	0.008003	0	0	0.0170234	0.0473406
ANXA1	192.989	164.493	1.0099	184.611	734.268	39.2579	183.879
ANXA11	80.4678	64.561	53.5448	59.237	89.2684	193.855	136.701
ANXA2	25.7321	14.2575	18.0774	26.7313	197.191	1.644	90.7675
ANXA2R	32.5196	37.552	16.5638	27.8992	4.13389	2.16407	20.7974
ANXA3	0.110203	0	0.13868	0.468365	0.232385	82.2258	27.1128
ANXA4	5.61496	5.03917	22.1962	16.9857	36.6984	6.7743	15.2643
ANXA5	34.8894	25.8384	25.1123	7.64907	266.175	53.8573	95.5725
ANXA6	118.234	101.022	131.204	163.876	65.3799	3.9131	125.797
ANXA7	48.1412	35.5115	27.7903	34.5759	66.4196	34.5121	49.396
ANXA8	0.00982393	0.0153313	0	0.0130613	0.274172	0.0153779	0.0577409
ANXA8L1	0.0101813	0	0	0.0130536	0.331034	0.0153688	0.0869399
ANXA9	1.08795	0.322759	0.178606	0.448002	0.835508	2.54548	2.69452
AOAH	3.35222	19.6225	0.732985	85.9076	162.909	92.41	63.3645
AOC1	0.00454935	0	0	0.064018	0.228954	1.60219	0.972461
AOC2	0.448344	0.399327	0.400747	0.287202	0.30568	14.2363	5.7429
AOC3	0.223965	0.322483	0.185341	0.270149	0.225502	9.87176	4.87791
AOX1	0.0849294	0.0414783	0	0	0.0417078	0.031265	0.0987391
AP000322.1	0	0	0.0082156	0	0.123759	0.0270677	0.0463601
AP000781.2	0	0	0	0.0994017	0	0	0
AP001160.5	0	0	0	0	0	0.961505	0
AP001781.3	0	0	0	0.438585	0.630043	0.017012	0
AP002360.1	1.23417	1.15058	1.21634	1.19092	0.18493	0.141187	0.553172
AP002495.2	4.38069	3.7569	3.32502	2.54654	0.747649	0.0997724	1.40116
AP002748.4	0	0	0	0	0	0.113743	0
AP003419.2	22.7423	19.6059	0	14.8323	10.5198	0	32.4988
AP1AR	6.33049	5.25414	6.45082	3.29761	5.34964	0.478836	5.1975
AP1B1	16.1901	15.9273	50.2467	18.1225	45.1308	4.4226	25.9248
AP1G1	13.6991	15.596	14.0927	19.4241	8.76407	9.13819	13.9821
AP1G2	101.195	84.3279	127.501	63.0382	37.8844	21.0099	66.9208
AP1M1	28.665	30.4804	21.8761	25.1322	42.8116	24.0955	41.2166
AP1M2	0.0231451	0.176823	0.0670924	0.397083	0.091074	2.70519	2.22533
AP1S1	7.33314	5.69025	6.69321	3.18098	11.118	0.877371	7.50334
AP1S2	10.3589	7.12745	14.4603	6.75075	160.12	8.47748	57.937
AP1S3	0.481586	0.686283	4.28127	1.45052	0.366064	0.369783	0.86861
AP2A1	19.3885	20.9265	18.4642	49.4882	55.7367	37.5168	51.058
AP2A2	19.4547	17.0894	11.9808	17.2834	14.0914	6.05238	17.0411
AP2B1	26.914	23.3443	16.8452	25.2412	13.7746	6.57619	28.2998
AP2M1	77.1196	74.3045	69.9047	79.166	131.412	55.0231	116.996
AP2S1	21.9798	22.7643	19.2306	24.0766	101.323	14.7573	63.1899
AP3B1	8.41643	9.0554	21.1587	10.1818	12.4887	10.1725	15.6888
AP3B2	0.349079	0.321597	0.0327021	0	0.118796	0.338294	0.271521
AP3D1	23.0874	22.8301	21.3191	23.6562	25.2667	12.1186	25.3282
AP3M1	8.97884	10.2304	12.153	13.9476	6.45211	1.91499	7.84214
AP3M2	21.3005	5.48829	3.58422	5.42228	1.09456	0.846388	4.4735
AP3S1	25.0547	21.0922	16.5936	19.4363	38.4838	33.2387	26.8052
AP3S2	8.72974	4.0339	5.82884	6.53991	4.63479	8.30361	6.37742
AP4B1	15.2442	17.0565	20.6399	28.5864	7.30741	1.38653	12.0707
AP4E1	3.41411	3.77707	4.04048	3.92698	2.94219	0.834489	2.18014
AP4S1	4.56238	3.66011	4.48296	1.47745	2.16392	0.460562	3.15248
AP5B1	5.9693	6.44581	7.46584	7.23236	43.9305	75.4797	24.7345
AP5M1	6.27159	10.9896	4.11122	7.54146	3.63416	5.45203	6.15477
AP5S1	4.53548	4.24148	5.4098	4.89605	3.27003	0.602412	4.13701
AP5Z1	22.3991	24.9401	23.7656	31.5126	25.0712	20.2356	29.2935
APAF1	4.62142	4.38993	5.24922	6.02388	12.5916	29.5657	24.7415
APBA2	29.7553	49.2579	0.0617639	33.9474	0.0120918	0.00808518	12.2294
APBA3	21.6555	17.9613	16.5585	13.2932	8.32644	7.65961	13.7329
APBB1	41.9843	39.6917	8.80082	19.0554	1.01722	0.108676	19.6511
APBB1IP	35.8876	34.9921	28.0823	34.7077	42.2222	168.556	103.636
APBB2	0.181172	0	4.11256	0	0.384662	0.168652	0.308543
APBB3	21.938	23.235	25.1013	13.4608	27.0995	10.9625	19.8725
APC	4.10692	4.24275	4.67306	5.0872	2.12162	11.2852	6.10528
APCDD1	0	0	1.65295	0	1.77212	0.00346717	1.02637
APEH	32.7206	21.9162	21.7622	22.1022	34.0543	7.32217	34.3344
APEX1	59.5399	50.0048	44.2854	24.1313	44.0219	0	53.5907
APEX2	4.1724	3.42171	4.33581	5.91706	3.80735	0.829026	4.99493
APH1A	69.0609	68.1907	98.0924	65.3091	89.9707	42.6364	64.3709
APH1B	3.0192	3.35581	3.34563	1.55896	8.74768	8.17062	5.75055
API5	17.6937	14.7885	13.8613	15.327	9.93505	2.02011	17.0169
APIP	4.92082	0.49549	3.54721	2.98199	8.82348	1.31545	8.08073
APITD1-CORT	0.175225	0.499095	0.184419	0.0351718	0.217528	0.290265	0.760004
APLF	1.04913	0.841312	1.10521	0.473895	0.538266	0.105479	0.498145
APLP1	0.0935082	0.03253	0	0.146368	0.0150142	0	0.0425565
APLP2	19.3672	18.9395	92.7054	58.7784	502.264	155.88	136.115
APMAP	19.1426	53.7819	9.92405	174.75	32.958	116.763	87.2734
APOA1	0.326068	0.426391	0.0883905	0.3999	0.0808896	0.0662124	0.141386
APOA2	0.130552	0.0547713	0	0.721362	3.08978	0.439765	0.190317
APOBEC2	0.0933044	0.0785411	0.128057	0.0629731	0.0946971	0.104421	0.081396
APOBEC3A	0.0793531	0.144825	0.213389	9.8766	219.996	698.208	279.231
APOBEC3B	0.378788	0.429359	1.01592	0.445281	15.9133	0	0
APOBEC3C	13.8699	16.9383	30.2198	38.2702	26.8059	1.40279	34.6063
APOBEC3D	5.79408	5.42305	10.923	10.3709	0	0.390593	3.29896
APOBEC3F	2.82752	2.74598	7.81593	7.49271	2.63704	1.28469	4.62949
APOBEC3G	15.4909	32.4391	28.593	67.0259	12.9273	14.2509	35.1552
APOBEC3H	1.96176	3.39917	0.682129	9.89039	0.133038	0.0765217	2.18214
APOBR	12.8872	20.2453	0.416845	69.213	77.8024	171.8	68.4886
APOC1	0	0.078936	0	0	0	0	0.433993
APOC2	0	0	0.0230339	0.181188	0	0	0
APOC4-APOC2	0	0	0	0.171643	0	0	0
APOD	0	0	0.322821	0	0	0	0.0433996
APOE	0.631418	0.789081	0.507038	0.472662	0.486499	0.0121128	0.147949
APOF	0.0189861	0.0189168	0.0626071	0.0193693	0	0.0852939	0.051618
APOL1	5.16427	5.53604	1.93283	14.6664	11.1474	38.0014	21.4955
APOL2	16.6241	15.2242	9.42532	23.0971	10.6176	88.6991	52.2107
APOL3	39.8054	41.9349	15.9928	23.5199	36.1263	1.3887	41.2035
APOL4	0.0139258	0.0332954	0.158957	0.0716643	0.449519	0.15089	0.505086
APOL6	11.9743	14.6611	1.81638	33.4084	9.85536	17.2761	15.8129
APOLD1	0	0	0	0	0	1.00189	0
APOO	2.60285	3.13622	2.44917	2.8753	2.2805	0.679196	2.41969
APOOL	1.49075	1.36059	1.4082	1.24874	1.53164	0.0638158	1.4206
APP	25.2065	9.11985	25.6054	2.09781	76.87	5.55162	27.6025
APPBP2	6.53797	5.84504	5.80127	4.50049	2.63605	3.14544	4.7537
APPL1	7.24652	8.21322	24.89	9.41562	9.64866	0.910456	6.96286
APPL2	13.2196	11.154	9.69716	10.3009	4.73436	11.1956	9.10323
APRT	160.414	143.388	106.828	90.6454	102.376	2.70546	108.827
APTX	8.63657	8.08257	7.5884	9.54298	7.24318	2.24938	7.3881
AQP1	0.140151	0.208913	0.0189959	0.0791194	0.0261537	0	0.508069
AQP10	0	0	0	0	0	0	2.01619
AQP11	0.655488	0.581881	0.529978	0.6468	0.230853	0.0349735	0.290232
AQP3	75.9955	37.3548	0.980738	2.05573	0.0934583	0.0246419	33.1116
AQP7	0.509085	0.212213	0.00644875	0	0	0	0.0807555
AQP8	0.104037	0.228972	0.0784995	0.234866	0.0297263	0.0226283	0
AQP9	0.0598693	0.202784	0.19984	3.89855	36.8348	619.89	208.568
AQR	9.01396	9.67874	8.6345	9.23047	6.12953	2.19012	6.81886
AR	0.0351374	0.0226537	0	0	0.0110008	0	0.0766409
ARAF	41.9126	49.4642	42.0511	59.6513	50.4991	28.3896	46.526
ARAP1	29.7973	30.7963	37.4019	60.8004	118.713	257.327	176.617
ARAP2	11.0438	18.867	13.541	34.2171	6.74662	2.35024	6.64416
ARAP3	0.636398	1.26198	0.0691183	3.72902	8.29487	48.5341	30.2511
ARC	0.114357	0.126145	0.0679953	0.0499823	0.181679	0.0724117	0.0792075
ARCN1	28.1299	23.8255	18.5364	19.095	16.2426	22.9644	35.2251
AREG	18.6743	19.8028	33.1247	51.5348	8.83939	1.57827	0.218483
AREL1	7.89871	8.96458	6.73602	13.5446	7.39095	16.1401	17.6805
ARF1	137.117	154.017	127.993	180.217	266.486	219.818	191.29
ARF3	22.986	23.648	21.4257	29.4545	76.5318	61.0727	47.0671
ARF4	21.1005	20.5798	17.7069	24.1742	51.0798	32.2352	34.9818
ARF5	69.6097	67.2258	60.1151	72.6938	145.278	120.324	129.924
ARF6	45.1538	48.9403	61.9987	76.8458	76.1298	25.9054	41.1367
ARFGAP1	39.1659	41.9685	34.1257	48.4191	35.1336	13.8349	31.3982
ARFGAP2	36.9675	36.3252	37.5442	39.9305	33.3287	12.2885	39.3032
ARFGAP3	10.6034	9.1464	7.94542	15.1156	13.6822	22.3257	15.4843
ARFGEF1	9.39842	7.73698	5.41519	6.36394	5.91641	6.99955	11.2419
ARFGEF2	8.22445	7.83833	10.0248	6.9337	5.23529	0.279143	4.67446
ARFIP1	2.99195	2.59092	4.98994	4.50584	5.73082	16.9139	10.5887
ARFIP2	0	0	0	0	0	3.00065	8.93908
ARG1	0.669974	0.598682	0.795014	0.924073	0.39015	10.1745	5.15583
ARGLU1	150.441	141.231	165.867	133.004	59.1671	39.2434	74.9442
ARHGAP1	20.8296	18.5806	14.7621	26.5056	29.4544	22.3435	36.4062
ARHGAP10	2.56974	4.58976	0.0159167	5.19287	2.49737	0.0560302	2.01076
ARHGAP11A	1.0208	0.52833	0.528095	0	0.178426	0.0272355	0.225004
ARHGAP11B	2.96147	2.23039	2.20878	0.600987	1.4914	0.149656	0.746728
ARHGAP12	9.31536	9.82451	9.99606	12.7338	3.7462	1.2473	5.04973
ARHGAP15	90.562	60.1472	41.9428	35.8829	15.7321	113.556	78.5891
ARHGAP17	10.8867	12.4797	55.5659	11.0857	24.3947	3.12365	23.5447
ARHGAP18	1.38365	1.94594	1.47737	3.84459	3.67362	0.991784	3.03285
ARHGAP19	5.24599	4.05749	5.22108	5.61555	5.42566	7.3542	7.04697
ARHGAP20	0	0.0255468	0.522033	0.00553225	0.0133543	0	0.0174913
ARHGAP21	3.37021	3.44583	1.75535	5.92467	5.9767	0.689849	3.35189
ARHGAP22	0.120849	0.120258	1.69337	0.0319813	3.307	0.0664885	0.864818
ARHGAP23	0.0251503	0.110453	0.0715804	0.0639303	0.238442	0.095123	0.196711
ARHGAP24	0.0118058	0	43.6954	0.09536	16.4744	4.74485	4.18279
ARHGAP25	38.0808	45.4212	48.7445	48.4826	13.532	191.834	136.743
ARHGAP26	4.85547	11.8308	1.86161	16.9691	23.5792	81.2745	32.2381
ARHGAP27	25.5066	24.9535	47.1959	46.3352	71.9698	147.322	99.4264
ARHGAP29	0	0	0.00443685	0.00262968	0.411412	0.0173742	0.110947
ARHGAP30	82.3995	74.6744	60.728	95.4941	90.2739	149.582	134.545
ARHGAP31	1.3699	0.889404	1.57953	1.21947	6.73194	0.075009	1.98868
ARHGAP32	1.78644	0.944418	4.79392	0.77446	1.66993	0.0123301	0.71431
ARHGAP33	8.30886	7.01473	5.66156	10.4688	1.90964	0.890682	3.34394
ARHGAP35	9.14362	11.1409	5.75775	10.0115	5.71049	1.03395	4.25376
ARHGAP39	0.156016	0.0789131	1.28996	0.0608257	0.0136314	0.00557128	0.153394
ARHGAP4	231.758	232.382	214.644	208.545	169.435	99.9622	170.149
ARHGAP40	0	0.0189236	0	0.0111402	0	0.0150999	0
ARHGAP42	0	0.317461	1.60518	1.53412	0.0091773	0.010356	0.140087
ARHGAP44	0.101744	0.0789071	0.369555	0.0988064	0.0234862	0	0.16934
ARHGAP45	256.152	249.438	193.635	175.547	141.306	187.52	257.12
ARHGAP5	13.128	7.51546	12.684	5.43487	2.23969	0.594945	4.32068
ARHGAP6	0	0.0210353	0.636481	0.190086	0.161664	0.0190317	0.992294
ARHGAP9	176.864	180.809	98.3917	397.667	59.8044	1112.11	528.612
ARHGDIA	176.723	182.43	174.751	236.716	270.522	102.946	147.201
ARHGDIB	648.027	579.298	480.507	473.309	672.86	1256.8	1038.45
ARHGEF1	411.677	432.763	264.02	398.821	165.715	162.054	277.156
ARHGEF10	1.10286	0	0	0.804673	0	0	0.107735
ARHGEF10L	0	0.00592113	0.30768	0.00884548	23.6666	0.199346	7.78444
ARHGEF11	10.1363	3.52952	1.60297	0.605194	23.8559	25.3741	17.9451
ARHGEF12	1.68988	1.89797	3.03605	8.86758	0.584961	0.0849736	3.12512
ARHGEF16	0.0328349	0.0361633	0.0351799	0	0	0	0.0265345
ARHGEF17	0.00173858	0	0.00379408	0.00411348	0.545928	0.431437	0.303126
ARHGEF18	54.9954	45.1571	75.0999	20.4077	11.3648	14.5592	43.1607
ARHGEF19	4.00033	3.89729	4.25742	6.68451	1.52062	0.0869445	2.89519
ARHGEF2	33.395	26.9126	56.937	29.3378	43.8638	70.3184	68.3344
ARHGEF25	0.358972	1.13943	0	3.14899	0.00877295	0	0.399129
ARHGEF26	0.0314935	0	0.0093384	0.00537048	0.0136876	0.0144224	0.0392081
ARHGEF28	0.064822	0.261654	0	0.60942	0.00971635	0	0.113334
ARHGEF3	74.2595	57.4693	25.9342	60.776	13.1096	1.56807	29.6169
ARHGEF33	0.030979	0.00920162	0.0552001	0.0271204	0	0.0127449	0.0250553
ARHGEF35	0	0.710488	0	0.119741	0.0354396	0.12209	0
ARHGEF37	0.242703	0.0814558	0.0677447	0.0551535	0.0479387	0.0525123	0.0926802
ARHGEF39	0.55538	0.437457	0.816843	1.32146	0	0.192114	0.185096
ARHGEF4	1.18253	2.77297	0.0548814	0.0489707	0.0194116	0.51943	0.766385
ARHGEF40	0	0.145262	0.195487	0.83753	37.3059	106.356	55.4466
ARHGEF5	4.9914	2.42635	4.6089	0.247168	0.0382431	0.179149	0.819514
ARHGEF6	32.9783	21.9166	16.1269	21.3495	29.1535	14.9815	25.8935
ARHGEF7	12.5763	12.0367	22.4317	17.0105	8.09035	2.51444	9.53382
ARHGEF9	4.75322	5.55192	4.78505	9.02493	1.84376	0.235679	3.08705
ARID1A	25.8109	29.1109	32.0489	31.4246	19.3148	27.6242	31.4498
ARID1B	18.3477	19.5031	32.2626	18.5792	10.4482	5.72954	12.1196
ARID2	5.33098	5.46295	3.58507	8.08547	3.02478	2.00914	5.49151
ARID3A	1.50192	1.00009	3.64058	2.41725	12.0742	14.1617	10.4688
ARID3B	9.81249	12.1809	7.56183	13.7791	6.74935	12.6044	9.28135
ARID3C	0.0815657	0	0	0	0	0	0
ARID4A	11.738	10.7965	14.0416	11.1999	8.01925	18.4558	8.85856
ARID4B	38.0364	33.5596	34.6829	28.2346	14.8359	34.702	20.2393
ARID5A	55.3814	72.4963	29.3735	63.181	34.7649	57.9957	39.7832
ARID5B	22.975	9.70936	23.8805	7.43608	0.946543	0.1891	3.4076
ARIH1	12.85	11.3211	13.006	11.4303	8.25201	7.35671	12.0089
ARIH2	33.7418	35.1185	27.7363	43.412	19.0788	6.42772	21.8346
ARL1	6.79078	4.85648	6.06784	5.54564	6.85496	0.625324	5.66856
ARL10	2.07594	1.65043	2.16914	1.36602	0	0	0.699337
ARL11	0.140226	0.0857771	3.16697	0.135468	4.87893	9.48505	7.32104
ARL13A	0.0236232	0.063661	0.0449724	0.0270525	0	0	0.108791
ARL13B	1.35909	1.41515	1.59959	1.69951	1.06856	0.514849	1.31728
ARL14	0	0	0.0560159	0	0	0	0
ARL14EP	23.5471	15.8349	24.5151	12.5194	6.4966	0.277525	9.86877
ARL14EPL	0	0.140627	0.0457334	0	0.06844	0	0.0778445
ARL15	6.20448	5.50327	6.08279	6.91754	6.64193	4.44441	6.04677
ARL16	20.4569	21.2458	7.90325	6.9819	0	0	5.8051
ARL17A	6.05566	5.47146	6.60108	6.14051	2.77679	1.22728	2.8875
ARL17B	4.65043	1.95298	4.94103	3.09313	2.62252	0.262723	1.65522
ARL2	16.4384	18.2118	9.6166	8.9078	10.818	0.447358	18.3872
ARL2BP	32.7682	29.3518	23.4766	26.4542	19.6014	3.5297	23.4872
ARL3	1.2929	0.784196	0.540127	0.649513	1.94768	2.87885	2.15611
ARL4A	30.3576	50.6716	68.4698	35.5438	46.0724	1.50478	4.98394
ARL4C	269.855	328.849	51.7774	478.241	54.3987	0.668428	45.6848
ARL4D	0.743646	1.3881	1.26587	2.9594	0.212896	0.0445168	0.869635
ARL5A	7.74344	7.52585	12.369	9.81919	10.7494	2.18114	6.65208
ARL5B	7.08622	7.17482	8.95969	13.9653	10.2237	3.01225	2.75905
ARL5C	0	0.0353407	0	0.0543841	0.064168	0	0.200592
ARL6	1.03855	0.821064	0.903349	0.627233	0.317537	0	0.564479
ARL6IP1	0	31.7936	57.8195	54.4875	42.3534	12.7376	48.2029
ARL6IP4	146.235	153.929	125.136	113.332	186.411	23.1081	169.647
ARL6IP5	74.7189	44.1653	30.714	46.2893	77.1206	41.9967	104.609
ARL6IP6	1.80399	0	2.00533	1.94918	5.68972	6.92666	6.57749
ARL8A	17.9901	18.6915	25.0689	28.8922	44.3625	31.5243	27.8325
ARL8B	14.4305	14.8846	13.9129	17.7259	30.8684	7.68881	21.0268
ARL9	0.224183	0.182845	0.0967106	0.037946	0	0	0.043179
ARMC1	7.54206	5.52756	7.33868	4.93493	4.61809	0.277332	6.56252
ARMC10	6.4152	4.56191	4.30784	4.78942	8.02773	2.28243	6.75601
ARMC12	1.03162	1.12804	0.752505	0.388245	0.52609	0.0873616	0.458901
ARMC2	4.21226	2.91742	2.2731	4.84547	2.62286	2.84597	1.57926
ARMC3	0	0	0	0	0.042837	0	0.369818
ARMC4	0.0172826	0.0315463	0.0155967	0	0	0.0105722	0.0452825
ARMC5	4.60211	9.57779	6.80317	13.9505	10.5464	0.847207	3.78801
ARMC7	4.68063	4.54183	1.58052	6.45046	7.11692	11.3859	12.2709
ARMC8	15.0234	15.9271	15.0088	15.4635	11.2081	5.07261	9.69508
ARMC9	0.118334	0.498898	0.245029	0.378617	0	0.0395494	0.344188
ARMCX1	0.538522	0.745031	0.191174	0.159507	1.8507	0.0127154	0.760217
ARMCX2	1.99388	1.85304	2.93126	0.857854	0.35887	0.0216031	1.80988
ARMCX3	10.129	11.7436	11.4638	16.7681	6.65239	1.68484	7.80011
ARMCX4	4.11102	3.81848	1.54384	2.05478	0.778715	0.345448	0.784532
ARMCX5	5.9374	6.52025	3.59405	5.85725	3.0791	0.123767	2.73373
ARMCX6	12.8922	13.0804	16.5288	15.1273	7.14022	1.29774	11.4489
ARMS2	0	0	0	0.047522	0	0	0
ARMT1	3.94585	2.12001	2.54887	2.23511	5.04277	5.00154	9.05306
ARNT	8.2109	7.14136	8.30391	7.58474	13.6574	6.27159	11.0731
ARNT2	0	0	0	0	0.00244111	0.0206981	0
ARNTL	13.831	15.9568	4.25282	25.8245	8.36551	17.1534	18.5907
ARNTL2	0.601297	0.0409844	0.493938	0.0247869	0.803112	0.0336612	0.177474
ARPC1B	282.521	283.178	259.583	237.171	785.456	446.942	542.43
ARPC2	192.798	199.36	192.554	321.771	393.725	471.29	413.007
ARPC3	127.34	119.919	220.666	135.785	352.651	372.462	322.445
ARPC4	72.1897	52.4676	53.1778	95.3867	218.016	226.985	278.371
ARPC5	49.8926	33.2588	34.0886	54.7283	144.242	257.313	217.209
ARPC5L	25.5625	34.8379	23.2514	74.1656	15.1225	4.16569	21.3297
ARPIN	0	0	0	0	8.66883	0.180138	1.87896
ARPP19	16.7987	16.6518	22.1498	19.6071	12.0548	10.5798	17.6832
ARPP21	0	0	0.453477	0	0.0287415	0.0842065	0.17388
ARR3	0.0117973	0.0763145	0.0369382	0.0995493	0.04096	0	0.0113945
ARRB1	12.8287	17.5382	0.246063	48.2491	61.1533	19.31	30.0199
ARRB2	104.716	117.14	37.7641	104.691	394.913	579.289	380.346
ARRDC1	48.5854	42.757	44.7342	53.2661	73.738	40.0896	66.4442
ARRDC2	104.056	93.5019	131.72	65.2105	39.3307	18.7795	40.6404
ARRDC3	48.6917	40.5476	39.5876	23.4307	30.4603	62.2686	44.3148
ARRDC4	1.08172	1.12686	5.03623	2.91042	18.9987	7.46557	7.12469
ARRDC5	2.36983	3.33209	1.64939	1.48327	0.481661	0.149092	1.12429
ARSA	50.2184	50.9021	40.8334	45.3038	34.5862	69.633	64.9658
ARSB	1.5772	2.27278	2.77102	2.58125	11.2565	3.67536	4.1609
ARSD	0.559019	0.811586	1.35722	3.3042	12.2316	1.22626	4.64897
ARSJ	0.0192838	0.0977116	0	0.360018	0.0386683	0	0.0516585
ARSK	2.06776	1.83738	1.72919	2.28965	0.263818	0.0790512	0.965331
ART3	0.0583762	0.0994719	0.0928966	0	0	0	0
ART5	0.00823425	0	0	0	0	0	0
ARTN	0.190711	0.272086	0.0718743	0.0683175	0.199068	0	0.0997988
ARV1	4.40281	2.58996	4.10572	3.00835	3.06005	0.544934	5.17126
ARVCF	0	0	0	37.2099	0	0	0
AS3MT	0	0	0	0	0	0	0.158042
ASAH1	16.6753	16.3275	24.4922	32.1481	351.329	246.027	146.279
ASAH2	0.690068	0.988225	0.31441	0.222062	0	0.0175993	0.269213
ASAH2B	1.49745	1.31214	0.653929	0.466811	0	0.0157267	0.53509
ASAP1	13.0058	11.3883	8.05753	7.09494	26.5544	47.998	18.9454
ASAP2	0	0	0	0	0.449549	0	0.248952
ASAP3	0.77443	0.66557	0.588642	0.183954	0.252455	0.0337085	0.541798
ASB1	9.99873	9.58675	9.50294	10.5775	5.05566	0.916833	5.2256
ASB12	0.33847	0.373931	0.267393	0.162997	0.0283263	0	0.0718683
ASB13	3.87504	2.33019	1.36698	0.369909	8.5352	0.319227	5.72759
ASB14	0	0	0	0	0	0.0288263	0
ASB15	0.0186044	0.0286763	0.0126681	0.0146328	0.0137385	0	0.00625093
ASB16	2.16967	2.14813	2.13842	2.25616	0.79493	0	1.22087
ASB2	0.739916	0.58463	0.473485	1.31728	0.473394	0.0342445	1.66724
ASB3	5.27531	4.95167	5.57405	5.12363	4.46361	1.80744	4.8874
ASB6	17.0789	20.9088	10.4605	22.6068	10.6111	8.1203	11.6874
ASB7	8.24261	5.87765	5.71257	7.80122	2.50778	5.59744	5.23972
ASB8	11.4973	11.9204	8.77393	13.4195	6.65291	12.4372	18.2463
ASB9	0.667096	0.268254	0	0.0106029	0.379257	0.0364237	0.14149
ASCC1	0	0	0	6.79733	1.01475	1.32204	0
ASCC2	25.152	23.3126	20.4477	23.4111	22.1045	6.57646	67.5598
ASCC3	7.65394	9.04971	7.71539	8.73352	4.35064	0.123593	3.5233
ASCL2	0.474667	2.74235	0.272233	8.10262	3.93222	1.42907	4.74497
ASCL5	0.193799	0.284959	0	0.09907	0.0138646	0	0.0560708
ASF1A	11.7697	7.2415	5.41024	2.75935	2.83903	0	9.8451
ASF1B	1.03701	0.934285	0.860904	2.29261	2.27984	16.1198	9.621
ASGR1	0.206112	0.0932003	0.0510491	0.144755	42.6968	0.454653	14.7709
ASGR2	0	0	0.023824	0	67.6268	0.702182	15.7051
ASH1L	8.66647	8.26339	7.80464	9.57385	3.83078	4.38888	6.23854
ASH2L	10.1887	4.95559	9.6086	5.15627	8.15589	9.8815	14.71
ASIC1	0.479524	1.78504	0	0	0.00493667	0.003455	0.264705
ASIC3	6.34903	5.85286	1.55391	2.11148	2.25977	0.0333509	2.59171
ASIC4	0.00875335	0.0402953	0.0503998	0.0524047	0.0241573	0	0
ASIP	0	0	0.0455885	0.0371107	0.0414088	0.0300045	0.314885
ASL	5.525	3.64467	7.59657	16.58	15.6452	6.12557	11.253
ASMT	0.158718	0.665645	0.207506	0.587919	0.417793	0.281539	0.189877
ASMTL	15.3834	16.6233	15.5134	18.2379	10.9395	7.28951	17.453
ASNA1	20.5461	21.0719	19.0164	29.5265	46.848	16.9059	33.6023
ASNS	24.0345	23.3897	19.4885	16.9601	1.40528	1.2664	10.1473
ASNSD1	16.2794	18.3348	13.6697	12.509	7.35674	9.58522	15.4688
ASPDH	1.11091	0.941333	0.75642	1.27953	0.596688	0.107553	0.483399
ASPG	0.0716749	0.125261	0.037118	0	0.0209786	0	0.0157645
ASPH	3.22035	2.68007	3.16609	2.18054	6.68706	16.3975	6.39667
ASPHD2	0	0	3.94627	0	3.17828	1.35887	3.71853
ASPM	0.10225	0.0589953	0.0573188	0.246462	0.0118615	0.0108921	0.169608
ASPSCR1	14.0749	11.6471	13.483	13.1074	12.6954	1.09232	11.0473
ASRGL1	1.03232	1.02374	0.427589	1.23392	10.4323	0.944585	3.68927
ASS1	0.0262825	0	0.0252157	0.03087	0	0	0.058937
ASTE1	1.67799	7.72198	1.12321	5.04662	0	1.26435	7.75605
ASTL	0.356175	1.05471	0.0569075	0.630714	0.746582	0.0223408	0.159568
ASTN2	0.562639	0.480381	0.219904	0.455347	0.0202956	0	0.519573
ASXL1	37.1725	34.8174	38.1132	21.1781	10.2273	4.53441	11.6789
ASXL2	7.96972	7.24496	7.45475	5.38257	4.6388	4.40122	6.21047
ATAD1	8.6872	9.03283	7.42295	9.11128	3.34179	1.66573	7.63043
ATAD2	3.85057	3.57407	3.477	4.14612	1.08103	0.308516	2.02739
ATAD2B	2.69596	3.12404	3.82915	4.77613	4.05656	1.55964	3.91367
ATAD3A	7.62258	7.8729	7.29495	7.3884	5.39797	0.420187	5.40236
ATAD3B	21.9184	21.6771	18.7692	19.8529	6.75983	0.804468	9.29353
ATAD3C	0.889105	1.78121	0.564238	1.5214	0.250032	0.0212834	0.752738
ATAD5	1.25551	1.20604	1.36313	1.3069	0.449914	0.0312427	0.502602
ATAT1	3.63662	3.31959	4.96778	3.98337	2.09474	0.227118	2.75718
ATE1	7.47334	6.7992	6.63772	6.93586	4.29278	1.2378	4.14884
ATF1	12.1293	7.77678	10.7763	6.36014	11.5647	5.5548	10.0511
ATF2	11.5396	11.3451	11.8345	13.1923	6.1444	6.32931	9.55851
ATF3	0.971681	3.74247	1.66689	5.53667	74.6548	2.97175	1.35171
ATF4	190.662	200.103	247.869	218.736	342.272	87.7824	128.482
ATF5	8.64977	7.33342	6.05987	6.43906	27.638	1.66556	10.6645
ATF6	6.39591	5.4321	5.04632	5.01625	7.64661	16.7354	9.27247
ATF6B	53.3126	51.04	57.1248	59.5458	65.8478	33.9054	54.6227
ATF7	6.45253	6.01	6.16438	7.33581	6.88573	3.17491	5.34726
ATF7IP	25.6299	27.5118	50.1874	27.9435	12.0555	18.5206	12.5187
ATF7IP2	56.8018	45.9039	47.298	19.017	6.28171	0.120124	8.11461
ATG10	0	0	0	0	0	0.447646	0
ATG101	6.34402	6.94095	9.30946	9.49118	13.2755	2.18433	15.0354
ATG12	14.0301	12.1346	18.0194	18.2151	8.46473	8.50694	9.37017
ATG13	21.1213	20.967	15.7668	22.794	17.3983	19.2198	23.8953
ATG14	9.17061	9.19468	8.14343	9.8719	5.61957	0.477194	4.19859
ATG16L1	19.6967	24.7003	11.7655	21.5881	6.70276	3.62495	11.4368
ATG16L2	56.3653	50.0036	0	83.6039	229.722	584.376	312.761
ATG2A	8.21515	13.3671	5.39385	14.823	11.772	27.8588	18.3114
ATG2B	4.45542	4.10165	3.70894	5.68569	1.33505	1.86451	3.15485
ATG3	16.2953	11.7046	11.7065	11.9139	52.4199	74.2135	58.0261
ATG4A	3.81987	3.72869	3.40197	4.7437	3.7313	1.34664	4.06825
ATG4B	25.6156	21.4155	24.7001	30.5182	29.0473	22.9152	30.6181
ATG4C	3.12509	2.64097	10.1463	2.7766	4.58094	0.722842	4.36083
ATG4D	0	6.5397	0	31.048	7.35116	16.8735	9.1368
ATG5	10.0354	10.7714	8.08182	9.70162	9.21107	3.68781	7.84889
ATG7	1.88637	1.69166	2.60878	2.175	17.0734	12.6547	12.3101
ATG9A	16.0353	19.2183	18.7762	27.9661	11.9767	8.6468	18.3033
ATG9B	11.9338	5.35201	3.43324	2.2051	0.0790362	0	5.1057
ATIC	21.3995	16.5917	16.8087	10.5301	7.98204	0.16524	18.1558
ATL2	7.01328	11.2471	10.0777	6.73639	5.51351	2.6761	6.76045
ATL3	4.04524	3.60235	3.36324	4.56611	6.23231	2.32834	7.10278
ATM	28.2015	30.8619	18.9104	39.4799	4.27751	3.74538	22.0575
ATMIN	16.9453	18.6848	13.8556	20.2253	14.8552	3.2053	9.22234
ATN1	20.9364	18.9822	20.3451	19.1446	8.10362	0.366749	7.55815
ATOH7	0	0	0	0	0	0.009988	0.0207709
ATOH8	0	0.177271	0.0181327	0.00694505	1.11756	0.0502565	0.34336
ATOX1	0	0	0	1.35545	43.2749	15.7047	9.46317
ATP10A	9.04918	8.22318	0.10622	13.4557	1.7898	0.0459973	3.7116
ATP10B	0.0940363	0.0868923	0	0.00210435	0.0382888	0	0.00659707
ATP10D	0.566741	2.08815	12.6541	4.70039	3.9605	0.961064	3.84278
ATP11A	0	0	0	0.0574173	0	0.141225	0
ATP11B	17.5186	18.6784	13.4441	20.2915	9.67388	20.2329	13.9249
ATP11C	4.78833	5.60038	6.83384	5.6805	3.71536	2.22815	4.2085
ATP13A1	39.1609	32.1547	46.0468	23.2895	30.7886	4.41569	29.2429
ATP13A2	13.266	10.4498	10.3921	13.2241	9.3811	0.630039	11.6183
ATP13A3	8.46717	7.54097	6.07827	7.72485	6.96996	1.90681	9.40459
ATP13A4	0.364708	0.650578	0.649911	1.15718	0.0534008	0.00434915	0.203564
ATP1A1	113.195	79.1191	22.4326	40.5096	77.2354	6.62495	71.8729
ATP1A2	0	0	0	0	0.00252985	0	0.0646417
ATP1A3	2.43095	5.52959	0.818201	5.56303	0.0673707	0.073077	1.47104
ATP1A4	0.0640538	0	0	0	0.274838	0	0.050406
ATP1B1	1.00012	0.869184	0.415222	2.35702	3.65318	0.0702582	0.822166
ATP1B2	0.0373518	0.140498	0.0782103	0.0129441	0.138982	0.00422835	0.196243
ATP1B3	19.4474	24.655	12.1407	35.7452	61.1933	1.2735	27.4295
ATP23	6.18602	3.76159	4.75206	3.82271	4.85316	1.30578	3.68405
ATP2A1	0	0	0	0	0	0.789567	0
ATP2A2	26.5784	29.8881	24.3309	37.691	38.0856	2.13579	16.1258
ATP2A3	97.5778	107.935	218.247	102.82	13.9039	68.7631	97.2471
ATP2B1	11.5691	8.64767	20.5686	8.16616	12.6016	15.4464	19.1906
ATP2B2	0.00420213	0	0	0.00552692	0.00177106	0	0.00458888
ATP2B3	0.0232819	0	0	0	0	0	0.03092
ATP2B4	16.3545	18.9477	1.8686	43.4338	6.75493	11.6147	20.9338
ATP2C1	14.2668	10.5507	13.9664	12.8396	10.5269	4.21977	9.05598
ATP2C2	0.0561528	0.142734	0.0933906	0.0437519	0.0664062	0.823926	0.316787
ATP5A1	110.562	94.2972	80.1322	75.0121	112.087	9.51706	118.594
ATP5B	140.901	163.027	129.314	173.9	231.263	41.5194	155.381
ATP5C1	70.4008	54.9948	50.4411	51.9103	101.284	16.2145	64.391
ATP5D	69.0056	62.44	54.5601	37.4633	65.3668	8.65488	64.8697
ATP5E	37.2536	32.1329	28.6817	28.1874	49.4809	51.3358	106.124
ATP5EP2	42.3228	39.6384	31.5285	26.071	57.5595	33.2366	63.7666
ATP5F1	50.3599	36.9754	39.1548	44.4812	122.12	29.3786	75.8471
ATP5G1	47.7072	40.298	48.6911	35.95	55.2395	0.97584	48.4656
ATP5G2	264.846	223.82	221.745	145.308	323.175	29.1752	242.307
ATP5G3	70.0451	64.5298	51.864	56.3958	104.617	5.80125	75.8376
ATP5H	82.6505	66.0818	42.7729	32.9492	99.4155	24.1017	83.8635
ATP5I	151.028	141.135	122.532	142.593	181.963	55.2739	155.449
ATP5J	49.6244	41.1156	38.2581	38.7276	59.6861	18.6543	48.4066
ATP5L	181.54	173.417	130.729	98.4333	193.101	67.6038	174.224
ATP5L2	0.15611	0.231988	0.180445	0.0959277	0.153673	0.0495753	0.167139
ATP5O	41.549	0	0	0	121.509	0	55.2276
ATP5S	5.9712	3.24904	6.76677	4.08872	4.19537	1.0583	4.30595
ATP5SL	13.1733	12.0824	12.3056	14.526	14.338	3.00323	13.3941
ATP6AP1	27.9998	30.8045	21.7815	43.1638	86.6808	55.1178	61.2639
ATP6AP1L	0.835982	0.900992	1.47381	1.23002	0.460944	0.0400827	1.06571
ATP6AP2	44.1175	44.9899	30.317	51.4856	145.75	48.6149	67.8013
ATP6V0A1	2.43122	1.63786	16.191	0.756747	17.2568	12.1683	17.5553
ATP6V0A2	8.00054	9.07168	7.30874	16.3871	5.775	2.32987	4.26212
ATP6V0B	29.2	32.0301	62.4685	50.7445	266.003	366.199	210.68
ATP6V0C	94.2966	130.248	126.773	148.836	311.464	149.914	230.134
ATP6V0D1	11.6526	12.109	18.8637	21.6364	121.184	130.337	122.208
ATP6V0E1	84.6977	69.6749	63.9071	76.6455	197.58	259.345	262.909
ATP6V0E2	42.5884	39.1859	10.2927	17.4139	4.43189	0.0514224	20.9515
ATP6V1A	3.30243	3.80108	5.3817	4.83821	18.076	40.825	23.8447
ATP6V1B1	0	0	0	0	0.0224017	0.061438	0
ATP6V1B2	10.8301	11.3995	11.1524	16.6722	76.9381	145.846	162.239
ATP6V1C1	5.0499	4.98981	6.80973	5.48153	10.988	11.865	10.965
ATP6V1D	0	1.52398	0	11.6341	19.1159	16.454	26.6053
ATP6V1E1	25.9265	21.3837	19.9343	23.8289	50.4845	57.0477	60.295
ATP6V1E2	1.64796	0	0	0	0	0	0
ATP6V1F	55.1053	58.2478	93.2161	59.4845	195.168	28.5465	90.726
ATP6V1G1	124.672	112.19	113.807	80.5711	105.617	94.5944	101.223
ATP6V1G3	0.0310228	0.0538233	0.080013	0	0	0	0
ATP6V1H	10.2902	8.41936	9.90506	8.61424	8.73756	5.80077	11.8371
ATP7A	1.31047	1.20757	1.29257	2.47121	0.747892	3.42552	3.01218
ATP7B	0.29294	0.223962	0.145885	0.0903224	0.115802	0.42126	0.347648
ATP8A1	8.81398	18.1233	15.4364	19.7903	2.56299	3.26169	7.27353
ATP8A2	0.351213	0.552797	0.0453197	0.0928156	0	0.00140125	0.264006
ATP8B2	65.5939	47.9606	10.357	16.9949	0.437977	0.27365	22.723
ATP8B3	1.62262	1.63591	0.242909	4.61812	2.62087	1.30396	1.54044
ATP8B4	0.0707124	0.260581	0.0079716	8.32235	2.62964	1.2593	2.73348
ATP9A	0.0796026	0.490681	0.314607	3.28993	0.00668279	0.315285	0.75223
ATP9B	8.49039	7.48451	7.00489	5.38402	5.2888	1.61475	5.25156
ATPAF1	13.579	10.5089	9.03547	7.9756	9.29283	1.67455	10.8367
ATPAF2	9.09305	8.89576	14.5935	9.64147	16.3704	2.63726	11.6924
ATPIF1	109.134	98.7604	65.459	85.855	57.5244	30.7584	67.6492
ATR	5.59835	6.24025	6.54348	6.15255	2.72651	0.856993	5.23671
ATRAID	59.1956	32.6086	36.8586	15.9627	52.2173	9.00476	46.7072
ATRIP	2.77789	3.93017	3.62823	3.45531	0	0	0
ATRN	5.09914	5.96845	5.11649	6.93722	10.9442	0.171855	4.15079
ATRNL1	0	0.00164093	0.201155	0	0.0387643	0	0
ATRX	12.1858	9.75786	10.876	10.0867	4.16908	7.18565	6.85859
ATXN1	7.38124	7.5479	2.0283	8.18035	5.98598	8.04467	6.62061
ATXN10	29.3266	36.6008	38.5918	34.8311	51.544	0.688369	40.9016
ATXN1L	20.4016	25.689	30.9873	29.8876	22.7473	10.68	7.31934
ATXN2	7.68279	9.37895	7.64658	9.35183	6.75074	3.84217	5.90627
ATXN2L	64.1043	59.0151	57.725	66.5558	49.4169	12.48	46.8803
ATXN3	1.77689	1.71489	1.68057	1.87483	2.83401	1.15953	2.96371
ATXN7	22.7533	24.4198	11.153	20.5321	9.67417	20.096	12
ATXN7L1	12.5051	9.38678	9.04195	8.82108	5.29473	1.40968	3.23398
ATXN7L2	6.46737	8.18968	6.24618	10.2863	4.73265	1.10904	3.57419
ATXN7L3	33.1593	32.536	33.1981	26.8038	34.8727	32.6177	31.4008
ATXN7L3B	25.2014	20.8217	25.1988	29.8143	8.33554	1.70593	11.8368
AUH	4.87842	6.30843	6.19145	8.43715	3.38815	3.35168	4.24354
AUP1	108.887	134.875	144.92	193.082	125.712	31.8548	82.669
AURKA	0.15843	0.240531	0.259357	0.281399	0.441725	0.336984	0.76475
AURKAIP1	42.7612	43.1231	37.6595	46.5729	51.6076	68.472	59.943
AURKB	1.11854	0.917412	0.684284	0.952686	0.996693	1.08718	2.0196
AURKC	0.547016	0.189023	0.714176	0.747337	0.517053	0.291096	0.308368
AUTS2	6.31508	9.08402	18.7478	27.9021	0.960852	0.0373669	3.08761
AVEN	4.54213	4.02812	2.59152	5.02146	2.69488	0.17064	3.12794
AVIL	0	0	0	0	0.303187	13.8767	11.0151
AVL9	7.27805	7.00509	8.23228	6.82613	6.53655	6.97506	8.69315
AVP	0.0708458	0.0338318	0.0326823	0	0	0	0.0561975
AVPI1	4.60088	8.42009	2.9316	8.27648	4.40993	0.0292332	0.862057
AVPR1A	0	0	0	0	0.00269168	0	0.181258
AVPR2	1.06356	1.2957	1.67102	1.71969	1.32789	0.171581	0.254644
AXDND1	0.00499742	0.0531069	0.089091	0.0205967	0	0	0.028594
AXIN1	23.9145	26.7769	22.2972	53.6464	13.0213	12.7482	19.0126
AXIN2	14.4173	4.93125	3.30636	0.809335	0.0241847	0	3.01041
AXL	0.00709445	0.0671281	0.0192403	0.0402287	0.228671	0.00545965	0.288667
AZI2	9.29386	5.3874	5.55599	1.11454	28.0672	7.34048	14.207
AZIN1	28.1614	26.761	23.8376	26.5507	40.969	21.0646	20.6869
AZIN2	2.10762	2.61561	0.190352	1.63801	0.0164492	0.0626756	1.16418
AZU1	0.0528448	0.27529	0.217627	0.423199	2.36082	4.92428	6.6297
B2M	11564.3	11044.7	7124.69	11231.1	11501.2	26089.2	18075.2
B3GALNT2	2.53891	2.39702	3.03647	2.49094	3.62509	0.43625	1.82753
B3GALT2	0.155152	0.0738381	0	0.0151684	0.0100418	0	0.802065
B3GALT4	4.06379	4.87195	4.27937	6.97873	5.13116	5.7526	11.9708
B3GALT6	5.55839	5.91611	6.07624	7.69176	5.67658	0.828128	6.92317
B3GAT1	0.610231	3.71269	0.0115244	11.6689	0.0028009	0	1.29183
B3GAT2	0	0.173935	0.143629	0.175612	0	0.084568	0
B3GAT3	37.9836	42.1719	28.5985	38.7821	19.4194	4.22196	22.9802
B3GLCT	2.18213	2.78723	1.64057	3.5341	0.669523	0.14061	1.38154
B3GNT2	14.3752	30.9525	9.57392	29.3699	10.4498	15.1303	10.4214
B3GNT3	0.249964	0.0176116	0	0.00691395	0	0	0.153753
B3GNT5	0	0.0832666	0.132092	0.297138	12.3548	22.2969	3.56916
B3GNT7	0.0031134	3.27495	2.76195	84.2055	0.0314945	0.0420833	0.830469
B3GNT8	0.50997	1.12273	0.182074	0.703789	2.18006	25.7525	17.6307
B3GNT9	2.44408	0.445066	0	0	0	1.65657	2.21211
B3GNTL1	0	1.16177	0	0	0	15.1197	7.70225
B4GALNT3	0.846263	0.69162	0.0411155	0.703966	0.041548	0.328399	0.842742
B4GALNT4	1.25774	1.86944	0.0640276	0.853394	0	0	0.908483
B4GALT1	25.348	47.3317	63.5282	61.389	48.1522	30.5844	31.3857
B4GALT2	0.94921	1.73678	1.86207	1.88299	0.374609	0.226835	0.999039
B4GALT3	34.0899	37.9032	25.1068	36.3435	15.2733	3.75314	28.0995
B4GALT4	7.29708	5.78302	5.08437	13.6946	3.46249	1.10912	5.12717
B4GALT5	5.92308	12.1853	3.03938	16.1312	16.1757	67.6878	26.3102
B4GALT6	0.127785	0.165177	0.145422	4.45751	0.597969	0.0158365	0.640739
B4GALT7	10.5886	11.3494	11.7415	10.7428	9.69197	0.260985	15.6212
B4GAT1	1.91158	2.12382	0.793827	1.97474	0.861193	0.00662512	2.49774
B9D2	0	2.16341	0	0	0	21.7163	20.3471
BAALC	0.0140683	0.300595	0.610671	5.27558	0	0	0.34123
BAAT	0.0451512	0.0214533	0.00690247	0.00745562	0	0.00598493	0
BABAM1	46.5259	44.1672	42.2198	50.438	36.3883	6.01968	52.7665
BABAM2	13.2321	10.3418	15.6311	17.8083	44.5226	25.3327	16.0367
BACE1	0.28479	0.343555	0	0.228676	4.26816	0	1.95328
BACE2	0.0422997	0.309546	15.409	1.07309	0.0184823	0.00100913	2.7127
BACH1	7.21086	7.50072	25.8618	11.2488	31.9846	73.5837	30.6377
BACH2	10.4643	11.8956	37.1489	3.08364	0.047183	0.218956	6.40738
BAD	15.6588	13.6262	15.8295	14.6395	19.2721	13.8962	18.5953
BAG1	26.3193	27.2051	30.2244	36.357	49.6219	24.3147	204.899
BAG2	0.789105	0	0.342927	0	0	0	0.894119
BAG3	15.6045	5.99648	1.836	2.37434	3.87458	0.0649207	4.97406
BAG4	2.04189	4.56006	2.95059	5.14396	5.80947	2.58509	4.46532
BAG5	22.2362	27.526	28.8963	38.0888	14.8612	9.77687	19.5845
BAG6	51.9008	47.3214	59.9558	49.5498	72.0959	29.4011	117.725
BAHCC1	0.00435976	0.00576397	0.262943	1.01821	2.50615	0.229393	0.885343
BAHD1	9.96719	9.3986	8.41787	12.4815	3.91323	1.65584	9.86908
BAIAP2	2.95786	2.76216	0.657657	0.579895	8.3343	0	0
BAIAP2L1	0.418291	0	0.154959	0	0	0	0
BAIAP2L2	1.66358	1.22564	0.748633	2.18575	0	0.347452	0.744039
BAIAP3	2.62623	4.28955	16.024	4.82001	0	15.7765	8.85505
BAK1	12.0802	16.9655	11.7122	23.8513	12.4791	6.61324	15.2313
BAMBI	0.401583	0.986335	0.500891	0.423929	0.259633	0.131887	0.173895
BANF1	25.583	18.9766	27.077	43.3095	54.2787	0	54.9011
BANK1	0.0436957	0.192041	199.397	0.708616	1.08897	0.0218675	14.8195
BANP	9.98008	9.19775	22.5992	11.487	10.8037	20.5034	21.3397
BAP1	32.5638	30.5048	35.1762	43.561	35.2707	19.1731	25.9849
BARD1	1.11194	0.79416	2.69131	1.44295	0.630435	0.247575	0.82262
BARX1	0.0305242	0.043109	0.0964551	0	0.0150272	0	0
BASP1	0.23108	0.129108	22.071	5.09016	34.5409	656.612	181.938
BATF	9.20086	5.90227	2.58736	8.90956	5.79351	5.50315	19.19
BATF2	0.00989723	0.014729	0.278483	0.150533	1.20095	10.062	5.75708
BATF3	0.23606	0.570947	0.183417	0.290356	4.99472	0.693175	3.21463
BAX	56.8743	67.7103	65.2977	74.2446	78.7909	34.1327	65.497
BAZ1A	14.0672	13.3253	14.0955	12.1388	10.9715	62.1262	24.5318
BAZ1B	17.7044	16.5674	16.4303	14.1243	7.16575	2.67341	12.4078
BAZ2A	27.7203	26.193	40.8787	33.9101	24.7495	40.7831	29.7981
BAZ2B	1.96275	2.85577	3.32766	4.64434	7.22819	38.0528	9.04158
BBC3	4.5945	7.07258	4.3396	12.3143	9.75649	16.291	17.1516
BBIP1	0	0	0	0	0	0	1.75317
BBS1	4.65536	0	0	0	0	0.757382	2.0071
BBS10	1.50351	0.97788	2.29303	1.04181	0.537157	1.03858	3.36945
BBS12	0.365859	0.410831	0.326759	0.261977	0.110889	0.0839815	0.791427
BBS2	17.6668	18.9421	11.0109	10.5675	5.70126	1.21805	9.2476
BBS4	8.06965	10.0159	10.8372	11.6016	5.12081	3.4989	4.54308
BBS5	1.04064	0.886112	0.339552	0.769347	0.174665	0	0.579473
BBS7	2.12066	2.57373	1.77281	1.86634	1.54496	0.451912	1.79214
BBS9	3.72995	4.63103	3.19553	4.69218	2.49944	1.01124	2.3817
BBX	13.0036	15.2952	17.0734	13.8893	6.75809	3.65492	5.78748
BCAM	0	0.0497203	0	0	0.059069	0	1.0064
BCAN	0	0	0	0.0178753	0	0	0.029312
BCAP29	3.85372	3.16363	5.9356	8.2995	9.40455	1.22498	3.96794
BCAP31	54.1938	49.7308	43.3587	50.4774	66.949	58.6697	78.5931
BCAR1	0.0436462	0.00833142	0	0.00631075	0	0	0.0462089
BCAR3	0.393875	0.410489	1.78751	0.268276	0.159919	0.0174975	0.397796
BCAS1	0.484677	0.100556	0.56576	0.293868	0.0891385	0.269875	0.336597
BCAS2	45.9609	41.3939	35.4673	27.4879	14.7566	10.2489	14.485
BCAS3	4.70243	4.53423	3.73961	5.66895	3.74562	6.81505	5.3826
BCAS4	31.4141	30.9174	38.5849	19.9238	28.1328	16.4667	38.5918
BCAT1	0.162977	0.0944997	0.337446	0.0787642	2.30223	0.781274	0.863894
BCAT2	6.21822	5.40326	7.33249	3.60051	5.32422	0.0503908	7.2798
BCCIP	19.6676	18.4497	18.5593	18.4589	18.4927	1.38325	15.6386
BCDIN3D	1.66965	1.15203	1.67519	0.680948	0	0	2.25757
BCKDHA	11.943	5.23838	19.0938	4.99556	36.6684	0	2.7067
BCKDHB	8.60917	8.07194	5.52614	6.17107	2.33488	0.113112	2.54174
BCKDK	5.48675	5.07094	6.83045	5.11056	36.0406	24.3532	22.5063
BCL10	7.7683	6.75948	16.3238	9.17175	19.7721	18.4266	9.77694
BCL11A	0.239892	0.176418	88.321	0.0407526	10.892	0.998325	6.52668
BCL11B	53.8406	40.4503	0.0508034	7.78632	0.0195694	0.0107058	13.0893
BCL2	67.7271	47.8978	41.2935	14.9468	3.06961	0.206486	13.1604
BCL2A1	10.975	8.9036	24.0302	8.15769	170.053	576.675	79.9632
BCL2L1	11.8296	12.3776	5.53336	29.7117	11.1211	6.40666	139.974
BCL2L10	0.0919815	0.0519601	0.156365	0.028674	0.075349	0	0.0236888
BCL2L11	12.7187	11.6575	19.9911	6.04752	14.3182	14.6719	12.4786
BCL2L13	15.5635	12.4448	15.3841	10.0414	16.8232	5.0139	13.7352
BCL2L14	1.12424	0.243728	0.0143877	0	0.0376848	0	0.222594
BCL2L15	0.946124	0.326806	0.485029	1.18905	0.223565	0.563816	0.353964
BCL2L2	0	0	0	6.95693	13.3068	0	0
BCL3	22.7627	21.3424	23.4615	34.3386	64.5943	142.929	58.6924
BCL6	4.59793	7.57094	28.4617	14.324	128.553	230.401	105.651
BCL6B	0.0084562	0.00456057	0.0885357	0.130658	0.0226559	0.0038852	0.0723218
BCL7A	1.82823	2.21932	59.4642	0.335927	0.73213	0.0320311	2.90569
BCL7B	38.2757	42.7879	38.564	38.4695	55.3797	10.9297	26.5706
BCL7C	19.3459	17.9399	16.7071	18.2193	10.8936	1.37603	14.3049
BCL9	4.55413	3.28865	1.79676	2.57017	1.03838	0.921251	2.27501
BCL9L	57.4004	81.0483	12.0841	63.0632	6.52974	0.690248	21.118
BCLAF1	56.7807	76.2516	61.4911	68.9433	50.0275	23.6643	19.6812
BCOR	5.25715	4.85289	10.1373	5.09138	4.48885	3.85316	7.76117
BCORL1	1.63516	1.8535	2.06269	1.69193	1.60895	3.76153	3.52275
BCR	32.5433	35.6191	15.3965	36.0003	7.96125	6.2019	14.2835
BCS1L	9.63572	8.77034	9.77233	0	0.964993	0	2.44354
BDH1	12.3973	11.1745	6.44409	5.72123	1.77662	0.241262	5.26297
BDH2	10.7106	10.1996	6.6996	8.6531	3.05104	0.128692	5.85926
BDP1	7.76443	7.80199	8.50633	8.41872	3.40619	0.611006	5.01562
BECN1	31.0166	32.6059	26.2364	26.3175	29.0539	26.7085	34.5475
BEGAIN	0.409582	0.214266	0.715298	0.305963	0.476523	0.278173	0.5706
BEND2	0	0	0.0148499	0.00803813	0.0307231	0.00296365	1.34543
BEND3	0.22512	0.382482	0.347357	0.421581	0.282859	0.0104161	0.226349
BEND4	0.090869	0.351284	3.11836	0.133635	0.00733491	0	0.392466
BEND5	1.76945	2.40152	11.8449	1.59946	0.0526246	0.00805722	2.45364
BEND6	0	0.049281	0	0	0.0112166	0	0.0362128
BEND7	0	0	0	0.00223962	0.308874	3.13101	0.918485
BEST2	0.0139702	0	0	0	0	0.053688	0.027656
BEST3	0	0	0.0267107	0	0.0152892	0	0.0364269
BEST4	0.43563	0.578236	0.123777	0.075103	0.0503564	0.0858445	0.330572
BET1	4.32461	4.22847	6.22492	3.09506	2.82942	0.39566	8.62922
BET1L	33.229	27.5961	24.4339	17.1982	14.5089	34.4541	31.6505
BEX1	1.4872	1.1664	0.760719	0.472285	0.248284	0.61752	0.761682
BEX2	34.4271	27.3531	19.2471	15.3307	0.329622	0.320258	10.9829
BEX3	20.5329	12.648	0.707619	1.74989	0.606135	0.0666367	15.5965
BEX4	34.2482	35.4998	26.3608	42.7141	13.4542	1.28915	14.0776
BEX5	6.74712	6.31188	0.745207	3.4885	0.155912	0	1.95304
BFAR	24.4092	21.9253	23.4921	21.8886	20.9757	5.41765	14.5149
BFSP1	0.357235	0.536676	0	3.22363	0.016818	0	0.332312
BFSP2	0.656173	0.0803548	0.355296	0	0	0	0.586046
BHLHA15	0.0593652	0.243358	0.494692	0.200055	0.0578422	0.0231831	0.316622
BHLHB9	0.594769	0.621641	0.170593	0.799919	0.116703	0.0033504	0.341951
BHLHE23	0.0163921	0.032867	0	0.0480242	0	0	0
BHLHE40	52.3404	133.771	15.7191	262.999	109.049	27.8625	21.8586
BHLHE41	0	0	1.85096	0.0126842	0	0	0.428024
BICC1	0	0	0	0.137425	0.163106	0.00248197	0.0591244
BICD1	4.25355	3.99875	8.75045	2.89879	0.673712	0.106714	1.20988
BICD2	7.37631	7.71019	18.2072	10.5636	17.2267	14.2959	17.9297
BICDL1	35.5483	40.9948	5.87705	11.7869	0.0350271	0.164408	11.2266
BICDL2	0	0	0	0	0	3.12283	0
BICRA	11.2784	11.445	7.60963	9.69119	5.07886	4.47052	7.2121
BICRAL	13.9298	14.7884	11.5401	13.2259	6.07573	12.6018	8.49346
BID	7.94914	9.86371	4.72394	15.747	90.3749	157.427	94.7411
BIK	0.529295	0.84083	0.489676	0.0772199	0.429515	1.08487	1.35164
BIN1	61.3584	46.0766	46.7308	31.7924	4.07361	0.0741895	36.2055
BIN2	122.821	119.584	43.5208	184.565	128.006	219.29	164.228
BIN3	0	0	0	0	0	35.6171	4.55778
BIRC2	14.464	17.1763	12.8269	19.2265	15.2649	17.8094	21.1086
BIRC3	62.6818	21.2995	177.921	8.13313	8.04018	1.3719	28.3839
BIRC5	0.521949	0.382693	0.186349	0.397557	0.248811	0.278754	0.427712
BIRC6	10.6274	10.1457	11.7913	11.4589	3.73762	5.07145	18.0624
BIRC7	0.0257693	1.03614	0	0.104993	0.0153051	0	0.112247
BIVM-ERCC5	6.21546	8.3183	1.55815	12.9756	1.81672	0	6.29776
BLACE	0	0	0	0	0.0562111	0	0
BLCAP	25.4493	25.8735	55.6257	26.6292	20.323	9.77277	30.5458
BLK	2.35307	5.72629	239	0.132068	0.0640554	0.0325923	18.3916
BLM	1.50554	1.8146	4.41172	3.36958	0.919126	0.230409	3.1684
BLMH	15.464	14.6699	4.68326	11.0348	7.34378	0.11004	10.3586
BLNK	0	0	77.1085	0	0	0	6.51501
BLOC1S1	48.9111	48.4477	70.719	52.2411	99.8697	86.138	116.877
BLOC1S2	26.5297	23.5272	64.501	24.1605	37.6451	46.0224	39.1433
BLOC1S3	5.90126	5.68282	6.00667	7.59965	4.70707	8.54422	9.73591
BLOC1S4	14.7312	13.0792	11.6452	10.2199	3.83306	3.30839	9.94687
BLOC1S5	5.15631	4.6214	0	3.30822	0	0.604062	6.52169
BLOC1S5-TXNDC5	1.10953	0	0	1.23321	0	0.086877	0
BLOC1S6	13.5895	13.4618	17.5559	15.9214	18.9212	6.55099	11.2176
BLVRA	13.0439	6.86255	1.95307	7.4504	78.2044	5.7778	25.1321
BLVRB	4.12608	3.75715	4.49829	5.9579	127.725	11.4656	162.231
BLZF1	5.41793	5.801	5.17814	7.27233	3.67072	4.65166	5.56165
BMF	1.25987	2.16156	13.2883	0.701421	17.4541	3.42678	9.55212
BMI1	27.5637	23.9903	20.1988	22.2752	9.35797	0.599961	14.6422
BMP1	1.37808	3.70486	0.640821	4.43838	3.10211	0.159293	1.17288
BMP2	0	0	0	0.608132	0.149416	0.322686	0.170403
BMP2K	1.21683	1.14815	20.3818	0.905762	13.1605	14.3786	11.2615
BMP3	0	0	0.651605	0.00552542	0	0	0.0454767
BMP4	0.0733902	0	0	0	0.106369	0	0.0422049
BMP6	0	0	0.0760357	0.0059518	0.0177851	1.56931	2.85376
BMP8A	0	0	0.259628	0.635738	0	0.0141776	0
BMP8B	0	0.738682	0.551716	1.39554	0.9085	0.0281171	0
BMPER	0.069562	0.0509573	0	0.0546865	0.0032074	0	0
BMPR1A	1.66606	1.41671	0.658772	1.23271	0.299827	0.0085808	0.412836
BMPR1B	0.0213827	0.051089	0.00282808	0.026844	0	0	0.00511087
BMPR2	3.70117	4.35018	4.24061	5.07057	4.76506	1.5921	1.90254
BMS1	4.83187	4.82996	4.42284	3.70603	2.28045	0.0398308	3.99689
BMT2	6.33117	4.6764	4.88659	3.22455	4.47513	7.39966	4.85057
BMX	0	0.0389888	0	0.0473478	0.0279805	4.41263	1.35277
BNC2	0.00686768	0.465135	0	4.21224	0.00506329	0	0.130706
BNIP1	7.27963	10.7582	7.89233	13.8141	7.38624	0.157363	4.25009
BNIP2	31.336	29.3082	39.2434	33.8115	73.763	44.3797	26.2973
BNIP3	9.83929	8.60666	2.86202	4.59315	1.54567	1.22612	5.00023
BNIP3L	16.0859	17.0498	16.6406	16.7568	63.0118	69.1484	71.53
BNIPL	0.333875	0.518307	0.231613	0.204704	0.168771	0.530134	0.754786
BOD1	11.1371	10.9604	13.3247	5.87136	7.57582	0.842142	10.2417
BOD1L1	7.45656	7.44069	11.7816	8.79556	6.19524	41.4928	27.3314
BOK	0.642271	2.97978	0.124519	8.72277	0.0508588	0.00501108	1.66793
BOLA1	6.17718	3.94366	4.45861	3.96184	2.11432	1.34222	10.5707
BOLA2	3.56732	8.7165	5.15035	0	0	0	3.3138
BOLA2B	2.59835	6.13433	0	0	4.79505	0	0
BOLA3	18.3368	12.0891	5.39035	6.77079	2.55432	0.082343	6.39878
BOLL	0.141939	0	0	0.0061252	0.0141392	0	0.0108395
BOP1	12.9218	12.5811	13.3582	11.8887	10.8418	0.372577	11.1536
BORA	0	0	0	0	0.36404	0	1.1441
BORCS5	4.80555	4.894	4.71975	4.81322	2.66833	2.28952	6.48475
BORCS6	2.57089	2.54419	2.37281	4.50434	2.30208	5.31963	10.4
BORCS7	14.5567	11.4412	12.6745	12.335	21.6128	2.87358	8.94254
BORCS7-ASMT	0	0	0	0	0	0.0555815	0
BORCS8	0.962847	5.53363	5.33657	6.22511	6.53737	13.3553	6.14466
BORCS8-MEF2B	11.5065	22.9477	5.68545	14.2757	11.1794	17.3018	7.61277
BPGM	6.30275	9.75828	5.08437	19.711	3.63736	7.38744	19.5844
BPHL	2.62025	2.40755	2.97606	1.21066	2.0904	0.016711	2.45115
BPI	0	0.0657232	0.0085119	0.0276897	8.89944	14.4735	12.5478
BPNT1	3.93971	3.73684	5.15744	3.34811	3.00639	0.332948	3.78545
BPTF	14.1598	14.4192	17.4796	15.0841	6.23789	8.13084	13.6198
BRAF	4.57559	4.60522	6.42636	5.0109	1.99254	8.73126	4.44382
BRAP	6.35475	5.97297	5.84799	6.05042	5.01253	8.16521	6.90823
BRAT1	16.0732	15.9971	17.4552	16.5678	20.7878	13.8258	22.9811
BRCA2	0.2769	0.21881	0.538475	0.314696	0.449235	0.15107	0.27834
BRCC3	6.31172	4.41691	5.2333	5.88208	5.38291	2.14551	4.83521
BRD1	18.8773	20.1834	13.0416	19.4233	9.0957	5.74465	13.8842
BRD2	104.24	140.261	99.0973	252.736	67.6112	133.262	94.9314
BRD3	7.7861	7.44837	7.17398	8.43585	8.4495	7.36606	8.86256
BRD4	23.9329	23.1018	28.7305	19.1992	17.8768	25.4917	23.5199
BRD7	7.00487	2.20104	10.1476	0	0	0	4.88145
BRD8	9.86519	8.42357	9.13556	8.58679	2.88198	15.8702	13.6422
BRD9	26.5988	25.8683	19.0062	20.324	13.5808	3.20316	15.2399
BRDT	0.029995	0.0101719	0	0.026133	0	0	0
BRF1	4.36695	13.8775	2.67428	31.7649	10.1894	0.735448	9.92038
BRF2	6.74421	7.43829	3.94925	6.65307	1.02103	2.45158	5.45085
BRI3	28.1618	24.6563	32.9236	20.8749	302.866	276.456	202.587
BRI3BP	2.02729	1.77073	5.93081	1.83459	4.04424	1.29431	4.45469
BRICD5	5.15338	3.06367	1.04583	0	1.6449	5.30393	6.09923
BRIP1	0.365801	0.280881	0.481813	0.531903	0.0577167	0.00507164	0.200906
BRIX1	20.4273	19.1948	13.8812	15.836	3.78716	0.181478	8.26697
BRK1	43.8922	37.4965	44.6708	42.6729	106.406	42.9088	82.8817
BRMS1	29.6686	32.7904	31.9204	35.2981	31.3849	30.7579	37.1163
BRMS1L	2.24691	3.31923	1.521	2.40871	1.85023	0.251051	0.947782
BROX	9.93907	9.82404	8.60585	13.2007	8.84872	15.0007	14.1089
BRPF1	9.96961	11.9468	8.41858	18.8993	13.0887	6.81472	9.26818
BRPF3	12.9351	11.8598	15.1377	17.2863	4.56184	8.84535	8.25293
BRSK1	1.9028	3.3048	0.491873	2.49741	0.126841	0	0.897401
BRSK2	0.37109	0.373283	0.256854	0.288666	0.0187014	0.0070542	0.168901
BRWD1	18.1323	23.4453	14.5691	19.2663	7.34721	4.48496	6.95967
BRWD3	3.2911	3.43397	3.77789	4.72053	4.03737	10.9166	4.78017
BSDC1	23.9082	23.9699	21.6989	22.2042	15.4005	13.2334	22.4365
BSG	71.9797	82.376	53.0843	128.282	131.713	132.129	215.435
BSN	0.0315057	0.0671694	0.0942221	0.117811	0.00591233	0.00162534	0.0392745
BSND	0.0171752	0.0047425	0	0.0142615	0.00472013	0	0.0162381
BSPRY	0.200235	0.238273	0.242384	1.09325	0.0302426	0.0224043	0.202409
BST1	0	0	0	0	91.5836	69.8707	55.7377
BST2	40.2612	36.919	37.1838	65.0287	133.055	33.275	87.7023
BTAF1	23.2098	28.3769	34.3306	28.3105	17.9651	3.76526	9.17328
BTBD1	15.1363	15.0805	17.6749	17.8636	15.6235	3.95593	13.3875
BTBD10	5.67276	5.32629	5.49364	6.11319	3.92023	11.7586	12.3678
BTBD11	6.35547	6.10544	0.0405236	1.42974	2.51195	0.958946	2.90787
BTBD17	0	0.107273	0	0.336814	0	0	0.0522137
BTBD19	1.81966	1.11427	0.0676257	0.0837228	5.28285	2.54058	1.10322
BTBD2	36.9095	33.5396	44.5565	26.6435	25.9586	16.6121	59.1033
BTBD3	0.527447	0.251056	1.38489	1.3417	2.74827	0.169805	1.06179
BTBD6	34.2536	54.3188	25.8168	38.1454	18.1714	2.53684	19.6145
BTBD7	5.13294	5.21094	5.42168	6.58658	4.59204	3.99047	3.86734
BTBD8	0.786764	0.594619	0.143948	0.723775	0.216183	0.279471	0.15325
BTBD9	4.15341	3.6591	3.67912	2.96165	1.40304	1.51077	2.60732
BTD	2.7834	2.1214	1.56438	3.3795	3.33681	2.5103	4.83004
BTF3	444.784	413.052	343.59	191.695	352.555	28.7276	308.908
BTF3L4	10.7065	8.5025	10.5934	5.89816	13.6365	0	9.58535
BTG1	239.014	268.124	368.636	207.165	117.65	114.17	98.699
BTG2	166.38	166.819	144.658	169.083	261.45	910.659	90.9236
BTG3	11.2165	13.4824	9.70293	13.7759	4.18918	0.143406	2.42017
BTK	0.0661453	0.186491	77.5605	4.16135	49.4586	15.2618	31.7102
BTLA	3.06976	2.66129	28.8496	0.109075	0.0165323	0.735737	9.43848
BTN1A1	0.00524753	0	0.446298	0	0.00710033	0.0433926	0.0773044
BTN2A1	23.3147	23.2129	22.815	25.4282	19.6615	51.0603	36.5386
BTN2A2	3.69676	4.6645	19.8469	7.28908	4.47991	5.15342	10.065
BTN3A1	73.9076	88.1721	40.0356	98.1733	20.868	68.1566	80.1648
BTN3A2	69.7361	66.9409	33.8507	81.2178	23.8015	41.3167	73.7584
BTN3A3	45.7914	49.5029	23.7512	43.4667	14.6864	13.8545	36.0389
BTNL2	0	0	0.273327	0.0861585	0	0	0.0198158
BTNL3	0	0	0	0.0786417	0.0907377	10.9599	5.32848
BTNL8	0	0	0	0.18599	0.196202	41.8358	16.2692
BTNL9	0	0.0484643	6.74889	0.0089393	0.0217158	0.0311128	0.518377
BTRC	2.24425	1.75008	1.79276	2.55708	1.46329	0.531042	2.52207
BUB1	0.65084	0.482739	0.363707	0.301324	0.0767255	0.0415979	0.499209
BUB1B	0.3328	0.153302	0.782726	0.106044	0.00461655	0.190313	0.376586
BUB1B-PAK6	0	0.0780815	0	0	0.0074806	0	0.0435644
BUB3	64.0128	60.0967	36.0487	59.1259	19.6295	8.25263	32.7891
BUD13	5.94287	6.32691	6.45496	7.60998	3.95331	3.53577	8.86569
BUD23	38.3706	43.9904	34.5217	48.2049	25.2781	1.65509	26.8755
BX088645.1	0	0	0.00698	0.170022	0.00477087	22.6376	2.00536
BX276092.10	0.0105154	0.0222628	0.0104046	0.0203937	0.0124452	0.0274718	0.00919368
BYSL	2.0685	2.36766	3.06692	5.93695	2.52912	0.277812	3.72105
BZW1	48.6933	80.6696	45.6461	135.349	78.4913	45.0168	34.9652
BZW2	15.9773	13.2721	11.8973	7.88908	11.1537	0.912043	12.5117
C10orf105	0	0	0.0218916	0.170737	2.48899	6.52219	5.03065
C10orf128	4.23445	3.72876	6.51841	6.62889	2.2622	12.1866	13.1268
C10orf35	8.03903	4.86235	0.36296	0.381947	0.0370015	0	1.61348
C10orf55	0	0.0157097	0	0	0.101682	0	0.0405511
C10orf67	0.0732425	0.00595573	0.00378102	0	0	0	0.00548727
C10orf76	8.24456	7.58758	15.3698	7.23489	8.87631	1.53487	7.56088
C10orf82	0	0	0	0.351428	0	0	0
C10orf88	0	0	0	0	0	0	0.453852
C10orf90	0	0.167997	0	0	0	0	0
C10orf95	0	0.459895	0	0	0	0.044666	0
C11orf1	27.7118	17.0733	0	0	1.43854	0.0864998	9.51788
C11orf21	60.6681	125.596	33.5817	195.791	65.5028	23.4709	55.8128
C11orf24	3.55759	3.55235	21.0893	5.76564	5.31624	0.30018	8.04423
C11orf42	0	0.0157848	0	0.0145984	0.0799725	0.0648953	0.294743
C11orf45	0.259108	0.314958	0.032193	0.00823645	0.533503	0	0.194109
C11orf54	0	0	0	0	0	12.5337	10.5402
C11orf57	6.97757	6.40304	5.73334	6.69802	3.32177	1.53119	9.61831
C11orf58	98.2507	90.6781	87.5546	71.8966	82.6341	23.5623	74.1275
C11orf63	1.31614	1.76878	1.12085	0.606612	0.260489	0.0240854	0.468779
C11orf68	12.431	8.18202	9.62736	9.65485	5.19189	15.1412	35.3979
C11orf71	2.42273	2.3739	2.67859	1.43524	5.37967	2.38258	4.89343
C11orf74	1.91799	0.575135	0.373066	0.848087	4.70988	0.0532105	1.80961
C11orf80	0	0	13.7368	0	0	0	1.81739
C11orf84	3.1769	4.08501	4.76886	7.96957	1.5308	0.269823	3.40126
C11orf94	0.155651	0.217462	0.194828	0.0764213	0.278276	0.0512443	0.133912
C11orf95	0.781186	2.68419	3.40701	2.14732	1.02171	0.0541566	1.03498
C11orf96	0.147021	0.222363	0.244958	0.484046	1.08809	0	0
C11orf98	23.4817	23.3844	23.0319	36.0509	21.9323	19.1565	59.0194
C12orf10	20.8098	17.8215	17.0398	11.6924	21.565	3.50689	21.3666
C12orf29	2.39675	1.7867	1.7614	1.29545	0.625029	0.10808	2.96734
C12orf4	3.2999	2.61314	4.18181	2.76106	2.91429	1.01282	2.7871
C12orf42	4.45629	4.35289	20.1589	0.36652	0	0.00902535	2.36378
C12orf43	7.33724	6.25366	5.45298	5.44316	4.7035	0.945787	5.11382
C12orf45	8.03748	6.46076	8.09457	3.28453	4.5867	0.0750831	5.1456
C12orf49	6.37952	8.74089	15.0946	10.5167	5.69608	2.15123	4.82458
C12orf54	0	0	0.0270035	0.0440282	0.0482327	0	0.0407255
C12orf56	0.251928	0.0127615	0	0	0	0	0.0622041
C12orf57	237.002	202.105	92.2125	53.0186	12.5325	0.313013	112.529
C12orf60	0.241157	0.286058	0.352712	0.430894	0.228781	0.315119	0.474332
C12orf65	22.4465	13.8874	12.478	0	0	0.887392	9.01273
C12orf66	4.95714	4.21353	5.77058	2.83001	1.97583	0.0149636	2.38251
C12orf71	0.220402	0.226045	0.208229	0.398858	0.119356	0.0159512	0.0678823
C12orf74	0.00870772	0	1.35649	0	0	0	0.00797622
C12orf75	18.3486	40.2013	9.23171	67.9007	0.366082	0.0248945	16.8322
C14orf1	8.21694	7.63812	4.87336	6.96966	1.41077	0.821706	5.79669
C14orf119	0	0	0	0	0	0	15.509
C14orf132	1.68812	0.45922	0.110032	0.00209953	0	0	0.43752
C14orf159	11.7566	19.747	9.21815	20.3505	26.7702	62.2049	31.2649
C14orf166	72.9354	62.4818	58.4506	45.6136	82.3357	9.21446	66.4419
C14orf2	59.7522	53.9273	39.2836	38.8759	97.7789	32.2776	69.8021
C14orf28	1.97961	3.03642	2.51166	2.51535	1.30189	1.05613	1.98487
C14orf79	0	0	0.478506	0	0	0.376589	0
C14orf80	0	3.39765	0	4.81876	6.27743	0.591646	0
C14orf93	6.96434	5.85273	7.97056	4.94849	4.74932	5.48206	7.81953
C15orf38-AP3S2	0.31615	1.33806	0.738973	1.1478	11.6099	3.27292	6.2222
C15orf39	8.48084	9.06485	10.8018	20.1801	101.548	172.673	58.9569
C15orf40	3.71721	0.915281	1.01515	0.685072	0.434612	0.274264	1.06654
C15orf41	2.91054	2.09407	2.04176	2.88506	0.880897	0.0361455	1.19447
C15orf48	0	0	0	0	11.1222	2.42649	0
C15orf52	0.442229	0.922216	0.675523	0.976037	0.614651	0.175455	1.07765
C15orf53	0.300202	0.0249291	0	0	0	0	0.0217307
C15orf57	7.23236	6.46096	24.4148	8.64154	9.82101	6.8407	10.8811
C15orf61	1.88875	1.67097	1.07897	1.20993	1.10239	0	0.927968
C15orf62	0	3.50055	7.07931	7.85311	0.760487	0	1.10571
C16orf52	5.0621	3.83363	5.53473	3.70099	2.80717	0.806485	3.45112
C16orf54	110.181	178.497	24.8855	109.366	49.1772	98.037	81.2613
C16orf58	46.324	44.5648	45.4293	31.5057	15.7569	0.671597	21.4439
C16orf59	0.335041	0.205007	0.493804	0.801404	0.0213856	0.0077385	0.26557
C16orf62	9.09481	6.67264	6.40802	6.77577	12.8293	1.34521	9.09894
C16orf70	5.08263	5.23031	5.09186	6.62931	15.8114	2.49633	7.92431
C16orf72	34.6081	44.5804	36.9922	45.4517	39.8447	60.1873	23.8692
C16orf74	6.21728	5.41276	48.4414	1.22033	7.63661	1.78769	9.14452
C16orf86	2.56951	1.62342	5.43832	2.70238	3.83237	1.39367	2.94052
C16orf87	5.71454	5.14587	4.59744	6.62076	6.90463	0.80897	2.04878
C16orf89	0.0198774	0.0315085	0.005827	0	0	0	0
C16orf90	0.0178611	0	0	0.08311	0	0.0176392	0
C16orf91	8.81775	9.49673	6.75606	10.8317	8.9619	4.04368	6.20393
C16orf96	0.147099	0.143924	0.229531	0.185634	0.0171923	0.0189619	0.0700685
C17orf100	2.30031	1.93621	3.52202	0.370411	0.298171	0.523386	1.71382
C17orf105	0.019304	0.00580887	0.0040208	0.00874245	0.0541355	0.0211089	0.097164
C17orf107	0	0	0	0	0	2.76406	0
C17orf113	0.329166	0.145745	0.407571	0.115874	0.154075	0.00705635	0.195318
C17orf49	53.2379	57.3889	54.3342	75.0037	39.0433	0	69.457
C17orf50	0.118203	0.316074	0.142498	0.236827	0	0	0.015033
C17orf51	1.01669	0.750679	0.999239	1.14219	0.314254	0.213312	0.84722
C17orf53	0.327665	0.377422	0.522965	0.410536	0.160045	0.0479461	0.252697
C17orf58	0.381266	0.806603	1.45907	3.84879	2.24058	0.449742	1.02294
C17orf62	30.4278	28.5705	104.875	71.9747	77.5813	166.287	154.104
C17orf64	0.0168914	0.0373454	0.0579395	0	0.0861209	0.0160934	0.0332778
C17orf67	1.99895	1.95418	1.66668	1.48131	0.46014	0.1921	1.06708
C17orf80	0	0	1.04367	0	0	0	2.23048
C17orf97	0.501866	0.245546	0.0983855	0.219191	0.151166	0.488163	0.627732
C17orf98	0	0.029159	0	0	0.0335187	0	0
C17orf99	0.0356412	0.071855	0.433337	0.035477	0.0432635	0.248902	0.891594
C18orf21	16.7873	19.0079	11.7634	17.8644	16.8332	7.01403	14.1375
C18orf25	19.9616	16.3928	11.1302	13.0231	7.95769	12.4863	8.80799
C18orf32	0	0	19.226	51.703	56.6238	79.856	46.4284
C18orf54	0.375926	0.476184	0.509921	0.64642	0.159458	0.0914286	0.461106
C18orf8	13.6688	16.4913	29.4475	20.4822	12.1687	8.96249	22.5104
C19orf12	9.66647	10.3242	6.73525	15.5313	3.54828	0.802884	8.34521
C19orf18	0.204917	0.451658	0.97761	0.342561	0.0860657	0.331282	0.248031
C19orf24	37.8637	36.5964	28.8039	27.4163	30.2953	3.24578	33.34
C19orf25	15.0196	13.2864	12.3891	14.3024	7.26073	10.2813	21.1911
C19orf35	0.100709	0.18288	0.251847	1.40006	1.02546	11.2493	10.3248
C19orf38	0.922826	0.316388	2.34019	1.37707	152.332	70.9349	63.5535
C19orf43	177.907	177.362	152.873	137.751	134.06	77.4171	172.366
C19orf47	4.80444	2.74409	3.78213	3.8372	0	2.14701	0
C19orf48	18.5386	23.195	20.2617	17.8797	7.2414	0.244972	8.28487
C19orf53	85.0809	111.654	43.2502	43.2016	62.6766	21.0149	78.0856
C19orf54	0	0	0	0.8047	5.86213	0	1.73331
C19orf60	72.0644	75.2355	46.4772	53.6977	52.0672	15.3739	57.0838
C19orf66	57.8192	59.3476	42.136	67.3573	35.0791	35.1172	38.4909
C19orf67	0.0174735	0.0108036	0.0117202	0	0.0275752	0	0.0101805
C19orf70	0	0	0	0	0	1.85793	0
C19orf73	1.08229	0.347656	1.31216	0.314517	0.373638	0	0.815658
C19orf81	0.045602	0.339161	0.185983	0.099334	0	0	0.169661
C19orf84	0	0.0816275	0	2.26016	0.0692917	0.0813058	0.378653
C1D	10.9004	13.7237	12.3568	16.2815	15.855	11.3137	13.3076
C1GALT1	11.9798	11.9593	19.908	16.3613	12.4715	18.9136	9.53234
C1GALT1C1	2.43943	1.74355	1.41601	3.16083	6.45459	8.97251	11.1048
C1QA	0	0.0918343	0.048214	0	11.2123	0.051671	4.41691
C1QB	0	0.0155061	0	0	4.91842	0.0501442	2.06227
C1QBP	99.0522	88.5785	0	16.3525	41.3226	0	65.603
C1QC	0	0	0	0	1.96944	0	0.40663
C1QL1	0.00975752	0	0	0.013937	0	0	0.0358055
C1QL3	0.29757	0.329844	0.322701	0.239004	0	0.0130894	0.255987
C1QTNF1	0.00717695	0.103693	0	0.0125186	0	0	0.0262791
C1QTNF12	0.939163	1.35058	1.27645	2.24811	1.63897	2.09093	1.61285
C1QTNF3	1.7042	2.74925	3.35893	3.41424	0.311441	0	0.94457
C1QTNF3-AMACR	0.670691	0.451192	0.724406	0.505089	0.221186	0	0.365696
C1QTNF4	0.151862	0.295691	0.173546	0.234275	0.151651	0.0203617	0.272203
C1QTNF6	6.16703	7.39785	6.30411	5.35807	0.442671	0.71252	2.52801
C1QTNF9B	0	0.95035	0	0	0	0	0
C1RL	6.92204	5.27906	3.40114	9.24993	11.6013	45.6377	23.4293
C1orf105	0.0779325	0	0	0.0481953	0	0	2.00098
C1orf106	0.172846	0.0856703	0.008994	0.161743	0.0161737	0.0114674	0.0475509
C1orf109	5.35413	5.88804	5.2149	6.50402	2.64261	0.227737	5.10061
C1orf112	0	0.97884	0	0.383433	0.71299	0	0
C1orf115	0.995898	0.251749	1.84212	0.202358	0.579609	0.0197329	0.791641
C1orf116	0.0174888	0.0398429	0.0480698	0.0527791	0.0270657	0.0369996	0.189672
C1orf122	10.0543	12.7149	13.4515	13.1452	13.4697	7.95371	14.1715
C1orf123	28.2179	24.097	18.9766	22.259	23.0176	5.42593	22.5906
C1orf127	0.0168114	0	0.0316899	0.0153206	1.12978	0.0719448	0.244351
C1orf131	8.25307	6.80953	6.31581	4.94882	2.3213	2.11078	10.373
C1orf146	0.0266303	0.0231525	0	0.0463792	0	0	0.019997
C1orf159	7.53364	10.3775	6.33712	8.83109	5.22067	0.729107	5.31402
C1orf162	35.6199	15.8286	34.1583	45.1926	173.254	13.0924	97.6944
C1orf174	11.8944	15.5039	12.7707	33.0588	11.0346	4.74	14.1493
C1orf186	0.376418	0.0495564	9.98325	2.80145	0	0	3.03916
C1orf189	0.058363	0	0.128251	0.193559	0	0.307285	0.12229
C1orf198	1.0017	1.41643	0.75675	0.826752	0.753104	0.0228345	1.58908
C1orf204	1.08282	1.13476	0.0389445	0.941381	0	0	0.684306
C1orf21	1.59852	12.4591	0.0307798	49.0787	0.138893	0.0037215	5.05815
C1orf210	0	0.029347	0	0.092697	0.0118967	0	0
C1orf216	2.35911	2.33022	0.94377	5.2035	2.20423	0.088802	2.91748
C1orf226	0.0055666	0	0	0.0832129	0.100613	0.188834	0.121335
C1orf228	95.0398	102.224	48.5531	4.52443	49.4252	3.59795	44.8917
C1orf27	4.27596	4.02033	3.64373	3.89927	3.4521	2.22402	3.95002
C1orf35	15.1926	14.0711	11.0913	13.0782	7.44552	1.03442	10.8569
C1orf43	34.7493	32.571	32.319	26.7344	62.3419	31.2478	58.4566
C1orf50	10.1915	8.79776	7.63671	8.0812	3.40157	2.1629	6.96914
C1orf52	18.3436	24.3015	17.4167	26.0329	19.3631	13.977	12.0232
C1orf53	0.158974	0.138332	0.175912	0.0337935	1.28587	0	0.321704
C1orf61	0.87068	1.98149	0.0341275	1.45297	0.123628	0.0334783	0.565781
C1orf87	0	0	0	0	0.00548317	0	0.252986
C2	0.118423	0.090319	0	0.0479251	9.19606	0.180763	2.54489
C20orf173	0.0430713	0	0.0434148	0	0.0181702	0	0
C20orf194	2.31473	2.27818	1.70504	3.33954	4.65132	0.534162	2.76815
C20orf196	7.72425	6.00712	8.53568	5.23866	3.69371	1.18432	6.94348
C20orf204	2.10041	2.10927	0.171715	0.260856	0.0144258	0.0424456	1.06547
C20orf24	23.3193	48.992	18.2247	145.17	128.14	185.888	110.977
C20orf27	13.6076	12.8629	12.1513	7.24904	61.5419	1.95349	31.4922
C20orf96	2.03687	2.95028	3.39343	2.6651	2.83703	0.0302003	1.72472
C21orf140	0.528435	0.400177	0.228209	0.273911	0.0812914	0.0110503	0.17563
C21orf2	22.3498	23.7593	24.3725	16.8339	10.6596	0.459207	11.0264
C21orf33	10.6576	8.14322	13.8983	9.59196	11.4778	1.01246	15.9674
C21orf58	2.88929	2.60342	2.35509	2.18166	0.362236	0.0820957	1.68557
C21orf59	18.2889	16.0243	16.2959	12.7043	13.1012	1.32494	12.8671
C21orf62	0.0204315	0	0	0	0	0	0.0160426
C21orf91	8.46697	6.13656	4.61552	9.11661	2.43154	6.76715	7.10707
C22orf15	0	0	0	0	0	0.0412812	0
C22orf29	4.9238	4.70324	2.33485	2.61886	1.28879	0.468395	3.64581
C22orf39	0	1.98342	5.51857	0	0	0	7.79535
C22orf42	0.0124482	0.00449677	0	0	0.0268623	0	0.025938
C22orf46	5.28371	5.49931	3.71325	3.35393	2.00833	0.37927	1.54358
C2CD2	1.90416	1.68025	1.9872	1.56637	2.07347	0.0463156	1.4288
C2CD2L	17.109	15.9425	9.51895	15.8661	30.2261	7.34404	20.631
C2CD3	6.44617	7.12187	7.14865	7.65325	1.82645	3.54244	5.21156
C2CD4B	0.0954272	0.0294948	0	0	0.0235772	0.0367145	0
C2CD4D	1.15063	1.08248	0.172407	0.404545	0.00980982	0	0.402723
C2CD5	8.34811	6.9926	10.2166	8.24183	6.07158	3.13545	10.1119
C2CD6	0.00536008	0.0579595	0.0385992	0.0402561	0.0101172	0	0.0102705
C2orf16	0.0335377	0.0545324	0.0660436	0.0500322	0.0578299	0.0177363	0.0580277
C2orf40	1.29406	1.88928	0	0.0345965	0	0	0.946561
C2orf42	0	0	0	0	0	0	2.51452
C2orf49	5.57615	5.4374	5.75752	7.18143	5.15912	3.84265	5.48601
C2orf50	0.335984	0.0959033	0.0533745	0.0125365	0.0578461	0	0.10273
C2orf66	0.0366733	0.0193328	0	0	0	0.0174757	0.0460286
C2orf68	14.5314	12.3916	12.9735	16.192	28.1837	17.892	22.2348
C2orf69	7.7852	8.72955	8.76108	8.77937	9.27529	2.87999	3.38057
C2orf74	11.7321	7.3825	10.4468	5.25753	3.57825	0.195663	7.2648
C2orf76	2.70693	3.05882	2.98476	4.69073	4.58427	4.18661	5.19333
C2orf88	0.138	0.18684	1.38667	0.213155	0.140049	0.116953	8.53495
C2orf91	0.00415798	0	0.0866094	0	0.00438948	0	0
C3	0.218104	0.391338	0.030404	0.244122	1.36714	0.462748	1.33717
C3AR1	0.885184	1.38305	0.149085	4.08079	20.7162	5.14844	13.9167
C3orf14	1.23342	0.671253	0.548571	0.236211	2.49822	0	0.958088
C3orf18	3.7716	0	0	0.704612	0	0	1.52957
C3orf20	0.0393127	0.0561317	0.0362464	0.0730664	0.011464	0.124591	0.0667104
C3orf22	0	0	0	0	0.0694153	0.045193	0.00834635
C3orf33	1.92712	2.24827	0.872271	1.01745	0.518533	0.0401611	1.05671
C3orf35	0.953168	1.26003	0.816395	0.968904	0.345826	0.117281	0.296549
C3orf38	6.23165	16.0405	23.6906	18.6818	6.26368	0	2.85738
C3orf49	0.109189	0.0216618	0.050443	0.0683805	0	0	0.0507568
C3orf52	0	0	0	0.0239714	0.0389577	0	0.117652
C3orf58	2.53762	8.79328	7.38635	13.0294	21.2822	3.12586	6.11564
C3orf62	3.90128	3.8981	1.45757	2.9555	4.73678	14.9534	10.3615
C3orf67	0.238213	0.370155	0.370747	0.0549039	0.0905411	0	0.0608004
C4B	0.767953	0.618014	0.954292	1.02725	1.10399	1.53826	4.24913
C4BPA	0	0	0.00933873	0.0151902	0.0160533	0.927783	0.317875
C4BPB	1.02592	0.526428	0.373852	0.062627	0.0702014	0	0.258394
C4orf19	0	0	0	0.111849	0	0	0
C4orf22	0	0.0885277	0.0812418	0.0583762	0	0	0
C4orf26	0.241478	0.28645	0.123017	0.106062	0	0.0442198	0.199151
C4orf3	42.7255	39.346	29.5863	26.4094	52.3661	91.2511	42.1132
C4orf32	2.06864	1.32847	0.494924	0.234163	1.76104	0.524016	1.39617
C4orf33	0	0	0	0	12.4765	0	0
C4orf36	0.858335	0.614758	1.29766	0.866964	0.588257	0.233797	0.521532
C4orf45	0	0.0328487	0	0.0589455	0.0300355	0.0239447	0.26125
C4orf46	2.03929	2.51557	2.96459	4.59256	1.82603	0.40997	0.559893
C4orf47	0.027087	0.107284	0.027004	0.056823	0.0905592	0.0281045	0.0409088
C4orf48	12.4795	11.5306	7.34348	1.84221	29.0667	9.86404	20.7934
C4orf50	0.128365	0.36411	0.00191978	0.217301	0.00309908	0	0.042661
C5	0.551319	0.428805	1.7822	0.260666	1.40059	0.253611	0.659289
C5AR1	0.652933	0.478087	0.474295	7.41976	282.406	638.837	190.828
C5AR2	0.396952	0.297851	0.338554	2.22042	9.49494	71.7991	36.1046
C5orf15	7.85838	5.81806	10.817	7.73185	21.9485	6.64443	14.6822
C5orf22	4.37494	3.73992	3.57942	6.95049	4.04144	1.28539	5.00732
C5orf24	8.1205	7.41578	9.67329	9.48553	2.36566	0	5.82192
C5orf30	1.19844	1.10249	1.08136	1.89774	0.664432	0.764894	1.55755
C5orf34	0.654412	0.87371	0.966801	0.514548	0.171697	0.139114	0.702619
C5orf42	0.788816	0.951017	1.23758	2.02907	0.270027	0.191946	0.646064
C5orf46	0	0	0	0	0.045953	0	0.104168
C5orf47	0.0217921	0.0182273	0	0.0782868	0.00662382	0.125439	0.0166448
C5orf51	2.86375	1.91613	3.78316	1.28102	1.7198	1.93561	4.88564
C5orf63	2.54379	1.46786	2.60491	2.2027	0.0438662	0	1.10356
C5orf67	0.234442	0	0.164002	0	0	0.971522	0.551203
C6orf106	29.9931	29.5152	38.7492	38.1916	18.0639	12.7194	24.8121
C6orf120	13.4675	10.9663	13.0547	7.55391	7.75158	3.17242	8.51982
C6orf132	0.00828424	0.0240772	0.00160809	0.0524254	0.0138574	0	0.013378
C6orf136	0	0	0	4.58591	0	0	0
C6orf163	0.736231	0.407339	0.454215	0.399427	0.326739	0.64554	0.884822
C6orf201	0	0	0	0.273595	0	0	0
C6orf203	7.96502	8.16512	6.39597	6.12306	4.08694	0.294736	6.34837
C6orf222	0	0.00865925	0.0288471	0.00435962	0	0.050309	0.0228217
C6orf223	0	0.0222851	0.0111229	0	0.161637	0.0179448	0.00670154
C6orf226	17.3088	16.0192	11.862	15.3329	11.5291	2.2367	7.69813
C6orf47	4.4626	4.80824	5.80335	8.60819	6.21673	11.2449	15.52
C6orf48	247.272	204.525	183.535	68.8003	90.9643	4.58296	121.882
C6orf62	51.9169	49.0471	53.5874	44.4971	48.7466	75.7993	79.3804
C6orf89	16.4953	14.3126	11.3902	18.8606	19.1267	19.3513	15.2461
C7orf26	20.0364	23.1235	20.8132	22.5241	17.4335	12.1154	18.0858
C7orf31	2.5078	2.74779	4.81468	1.96873	3.91989	0.348149	2.17861
C7orf34	0	0	0	0	0.0566865	1.6285	1.49028
C7orf43	28.2777	31.1651	33.5627	25.2229	13.7043	38.9022	51.55
C7orf49	12.3568	13.483	15.3753	12.3641	10.4226	8.12637	0
C7orf50	26.5509	25.0862	46.1733	19.893	27.0269	3.2423	23.9073
C7orf55-LUC7L2	12.2511	10.1989	7.55594	7.5754	8.36566	0	9.32579
C7orf57	0.122227	0.146122	0	0.0704223	0.00886848	0	0.0441595
C7orf73	13.7401	14.582	14.6234	14.5867	26.3802	10.2904	23.0899
C8G	0.909875	2.36051	0.274113	4.07046	0.753866	0.0962278	0.953759
C8orf33	13.7439	13.2497	13.6943	10.5443	8.59098	0.307528	7.20869
C8orf37	0.581681	0.724882	2.19623	0.545923	0.207028	0.0080952	0.433376
C8orf44	0	0	1.37471	0	0	0	0
C8orf44-SGK3	0	0	0	0	0	0.285722	0
C8orf58	2.19935	0	1.59676	4.22393	0	0	0
C8orf59	58.479	53.9056	12.0938	45.8306	48.5042	5.10086	37.4285
C8orf76	3.97618	5.15224	5.44346	3.88488	5.50066	3.02814	9.31964
C8orf82	0	1.92035	11.309	4.31453	10.9729	0.122497	5.21693
C8orf88	0	0	0	0	0	0.73704	0
C8orf89	0	0	0.782395	0	0.04749	0	0.101264
C9orf129	3.23834	2.85699	2.93592	3.08004	6.16391	5.69335	3.4015
C9orf131	0.139266	0.203545	0.10847	0.200084	0.36963	0.312733	0.0136968
C9orf135	0.756635	0.621527	0	0.058012	0	0	0.0904492
C9orf142	77.8752	136.999	45.827	155.038	44.8253	7.44926	62.6128
C9orf152	0	0.00816813	0.0267871	0.00618738	0	0.0502708	0.0262071
C9orf153	0.0554663	0.0086689	0.0153103	0.074967	0.00992842	0	0.223811
C9orf16	68.8663	71.5087	49.3382	67.2451	40.36	23.483	72.4294
C9orf172	1.35816	4.39621	1.02762	16.867	0.679522	0.0372812	2.03862
C9orf24	0.60055	0.136295	0.223616	0	0.129952	0.0597787	0.113026
C9orf3	1.0281	0.959788	1.18969	1.67765	0.907884	0.425095	1.34672
C9orf40	1.75171	1.41738	2.20909	1.43907	0.42587	1.06591	3.08352
C9orf47	0	0	0	0	0	0.0271481	0.081858
C9orf64	0.959338	0.587706	0.592407	0.836498	1.5923	0.897736	3.12723
C9orf72	12.6117	10.6269	17.0569	5.23922	72.328	46.5065	20.1364
C9orf78	79.3706	79.483	41.2792	58.725	42.3056	16.9187	136.277
C9orf84	0.00245205	0.0085435	0.0142433	0.0105457	0.00347143	0.101833	0.126445
C9orf85	4.08484	3.39008	3.81649	3.80724	3.5937	0.769003	3.74582
CA1	0	0	0.0699387	0	0.0466393	0	20.9743
CA11	6.6611	6.91478	8.03525	4.80892	5.3988	0.423695	3.38384
CA12	0.0035289	0	0	0	0	0.132109	0.0209011
CA13	1.04242	1.33709	3.38449	5.23784	0.469711	0.0696247	0.796328
CA14	1.55759	2.02691	2.00696	1.13746	0.680261	0.340917	0.171637
CA2	0.0688852	1.28581	2.1055	0.409359	4.05563	1.6005	16.5902
CA3	0.149447	0.178417	0.565691	0.682991	0.0570017	0	0.178059
CA4	0.0480691	0.04423	0.018789	0.286473	0.0727027	47.2149	11.6924
CA5B	34.2584	32.5553	12.1967	26.7983	4.60621	0.338266	6.55299
CA6	0.986581	2.63359	0	0	0	0	0.400169
CA7	0	0.0309695	0	0.0617254	0	0	0.0135404
CA8	0	0.00890075	0.104029	0.974946	0.0557519	0	0.428067
CAAP1	5.67455	5.88912	5.84601	5.04551	2.81122	0.280207	4.9556
CAB39	37.2653	25.8806	20.1612	24.4575	24.8502	58.0401	46.9284
CAB39L	1.81787	1.57415	1.78702	2.08242	1.64342	1.45354	1.84597
CABLES1	0.0706235	0.0401079	0.188674	1.89305	0.161315	0	0.231259
CABLES2	2.35532	2.84216	2.5532	4.45904	2.68914	1.27928	2.39881
CABP1	0.0182278	0.00913313	0.0122859	0	0.117144	0	0.0785335
CABP4	0.858083	0.797825	1.32743	1.0578	0.355654	0.00521647	0.811065
CABP5	0	0	0.0133184	0	0.0159365	0	2.86782
CABP7	0	0	0	0.0724122	0	0	0
CABYR	0.0952035	0.661653	0.630548	0.106846	0	0	0
CACFD1	0.8364	1.54369	10.3322	2.76823	4.37018	0.417127	2.11112
CACHD1	0.996017	1.33116	0.0180748	0.00305515	0.0331971	0.116127	0.341963
CACNA1A	0.198087	0.190776	0.771238	0.580646	0.140189	0.835866	0.689472
CACNA1D	0	0	0.0140427	0.065744	0.33933	0.258617	0.234062
CACNA1E	0	0	0.078973	0.0067903	0.0102212	3.49894	1.06556
CACNA1F	0.576456	0.703697	1.9011	0.216727	0.204845	0.00522493	0.241659
CACNA1H	3.2463	2.33297	0.0085965	0.871579	0	0	1.11371
CACNA1I	11.8411	4.08008	0.0149764	0.0331752	0.0026968	0.0115814	2.05597
CACNA2D2	0	9.8162	0	17.1199	0	0	0
CACNA2D3	0	0.0050091	0.0701704	0	11.0199	0.112454	4.17019
CACNA2D4	4.52621	6.07407	1.16218	5.74992	14.6075	0.870973	7.83456
CACNB1	3.57937	4.89738	0.571899	5.8756	3.01401	0.0570771	2.01781
CACNB2	0	0	0	0	0	0.05506	0
CACNB3	2.78597	2.15821	0.327315	2.35629	1.5983	0.0970339	1.6526
CACNB4	0	0	0	0	0	1.43268	0
CACNG4	0.00891678	0.014565	0.0150538	0.052061	0.0145658	0.00388312	0.0131857
CACNG6	0	0	0	2.01248	0.0326082	0.0542965	2.08965
CACNG8	0	0.00182738	0.00168304	0.180127	0.0334523	0.00195683	0.186105
CACTIN	15.3999	19.3519	15.7528	18.8749	7.93731	2.56207	10.6082
CACUL1	4.10753	4.48207	4.49556	5.86248	9.20666	14.636	6.60542
CACYBP	20.5385	11.9103	8.91664	10.4993	13.705	11.0492	14.6589
CAD	7.67525	7.29392	5.6975	4.77978	1.87253	0.413357	8.13053
CADM1	0.877768	0.84209	0.214882	0.916225	0.073722	0	0.429841
CADM2	0.111958	0.108458	0.239592	0.278655	0	0	0.119969
CADM3	0	0	0.10859	0	0	0.0048499	0
CADM4	0.334927	0.150851	0.192897	0.0675592	1.17224	3.34291	1.82636
CADPS	0	0	0.12747	0	0	0	0.0270385
CALB1	0.282855	0.263368	0.30029	0.340192	0.0552359	0.086785	0.309469
CALCB	0.141781	0.185601	0.115922	0.21462	0.0176376	0	0.00677803
CALCOCO1	44.3949	44.2416	44.6094	72.968	46.6581	84.8628	73.436
CALCOCO2	28.8567	23.4399	28.3285	24.7847	55.1521	46.7522	41.0042
CALCRL	0.0861406	0.0664615	0.0886066	0.271749	0.715147	0	0.407877
CALD1	0.0709711	0	0.157566	0	0.0311298	0.00333607	0.750239
CALHM1	0	0.0216442	0.0588583	0.0890924	0.0385923	0	0.0320586
CALHM2	6.705	7.30962	2.86997	14.6727	24.7912	0.134956	27.7779
CALHM3	0	0	0	0.0212059	0.0105032	0	0.00972528
CALM1	273.558	329.366	154.806	318.251	158.65	119.381	191.206
CALM2	102.482	84.8874	95.1988	78.2482	301.839	207.918	239.015
CALM3	152.707	127.189	61.0574	102.906	120.407	120.219	158.147
CALML6	0.585504	1.09989	0.617215	1.08747	0.0845888	0	0.476054
CALN1	0	0.00046641	0	0.00188117	0.207711	0	0.00840792
CALR	149.661	246.871	165.064	295.056	151.492	16.5948	123.829
CALU	5.17666	6.25767	3.69695	8.2767	13.7535	0.826396	6.48759
CALY	1.30332	1.22942	0.0607722	0.0397196	0.00708347	0	0.316452
CAMK1	0	0	0	0	61.0159	0	0
CAMK1D	7.34154	6.20972	24.9027	10.0559	6.6928	29.4253	12.3674
CAMK2B	0.0135993	0.00777602	0.0444428	0.130733	0.00392463	0.0143033	0.111722
CAMK2D	5.95422	6.34388	17.8181	6.17926	7.1603	0.153682	6.51255
CAMK2G	21.2556	19.8359	12.8468	18.4033	13.2439	43.5184	32.5241
CAMK2N1	2.19121	3.99838	0.497777	0.909628	0	0.0260249	0.887048
CAMK2N2	0	0.0765033	0.0147501	0.246681	0	0	0
CAMK4	47.8359	34.9026	0.921713	0.539047	0.0402358	0.0052143	4.98381
CAMKK1	3.05309	2.0569	1.49837	0.55765	5.00976	10.5096	6.26735
CAMKK2	4.66153	4.31204	3.45728	6.13037	32.1215	28.9548	32.3857
CAMKMT	4.57799	3.10555	2.76986	2.54797	2.66512	0.712002	3.05274
CAMKV	0.0260125	0.00785703	0	0	0.0184103	0	0.0050843
CAMLG	29.8024	29.0068	21.7941	19.8688	17.0011	16.8256	21.8336
CAMP	0	0.046974	0.190289	0.242704	0.57466	51.6151	35.3042
CAMSAP1	6.27458	5.46565	4.68376	5.10418	5.75452	0.855639	3.13046
CAMSAP2	1.87972	0.929274	0.10181	0.00452005	1.49862	0.0579371	0.525112
CAMSAP3	0.147872	0.266913	0.174475	0.158615	0.0263897	0.0169709	0.115851
CAMTA1	15.9617	16.0569	18.3423	16.6769	23.9778	2.13518	18.4899
CAMTA2	22.1837	21.2125	15.5845	18.4381	28.1052	19.3069	27.6673
CAND1	17.7955	16.3418	15.5048	16.9693	6.92197	1.25621	12.8752
CANT1	8.87839	10.7076	8.25973	12.5076	11.0146	44.348	29.9322
CANX	46.1577	40.6628	28.6547	54.4407	128.961	20.376	52.3869
CAP1	91.6667	75.9269	67.5457	120.789	213.642	397.397	283.77
CAP2	0	0.0738707	0	0	0	0	0.023851
CAPG	16.4412	4.35557	75.5551	15.242	212.602	19.2693	93.1137
CAPN1	31.804	27.8717	45.7383	45.1523	53.8959	31.9041	55.5969
CAPN10	48.2528	42.9323	29.6912	42.0511	14.0102	5.0727	17.9965
CAPN11	0	0.0227213	0	0.0175313	0.0180187	0	0.168198
CAPN13	0	0	0.0338638	0	0	0.437135	0.184027
CAPN14	0.155659	0.140228	1.09543	0.0803397	0	0.0047936	0.141114
CAPN15	25.7644	34.9751	21.7269	81.8143	15.4637	0.433887	23.8712
CAPN2	75.156	76.1009	29.1017	85.3698	112.644	0.994392	50.1844
CAPN3	0	0	0	0	0	0.62582	1.88472
CAPN5	1.92876	3.31137	0.155171	9.54941	0.464766	0.0059709	1.83223
CAPN7	13.4174	12.4162	12.8976	10.4238	6.75947	4.38074	5.4086
CAPN8	0.517989	0.29966	0.245218	0.507482	0	0	0.189182
CAPN9	0.0800158	0	0	0	0	0	0.00671723
CAPNS1	216.66	217.261	189.846	341.464	657.472	90.1962	341.25
CAPNS2	0	0	0.0170872	0	0.0904221	0.635162	0.0904085
CAPRIN1	23.088	21.8757	18.2866	22.0177	26.1645	10.0185	31.9121
CAPRIN2	11.949	13.5602	13.0859	16.5456	3.07729	1.00178	5.68465
CAPS	18.0258	15.6198	9.56208	12.3005	5.88873	1.67755	10.313
CAPS2	1.48091	1.41065	1.81126	1.79001	0.57027	0.0396548	0.756748
CAPZA1	25.6828	22.9866	25.7098	30.9479	48.1525	99.508	94.2077
CAPZA2	15.495	15.2226	14.3568	16.4214	58.151	96.2662	59.9011
CAPZB	187.653	185.003	139.887	196.936	295.024	341.748	327.252
CARD10	0.0841379	0.108655	0.0221434	0.242003	0.0174965	0	0.119869
CARD11	47.1664	50.5319	53.0459	75.0555	0.0861367	0.10031	24.1537
CARD16	34.5729	26.9521	24.8158	49.7484	200.578	236.087	167.799
CARD19	29.4322	22.7559	11.1088	18.8603	89.1668	54.2995	50.3832
CARD6	0.371969	0.230735	0.327303	0.525663	2.30163	6.00695	5.21352
CARD8	45.9069	40.7156	36.1458	40.2325	27.7166	100.033	61.9208
CARD9	0	0	0	0.243867	45.5718	1.82613	13.0773
CARF	3.08345	3.19539	4.17507	2.54088	0.116967	0.0286156	1.50497
CARHSP1	27.6805	24.8156	11.2122	34.9289	30.4174	35.2185	47.5381
CARM1	12.9049	11.7208	12.3914	9.11879	14.1184	1.15102	18.817
CARMIL1	1.60258	1.16605	2.74243	0.389898	0.986729	0.0352941	1.45869
CARMIL2	53.4514	39.9315	45.6345	14.3008	0	0	20.791
CARMIL3	0.362195	1.85592	1.20234	11.3951	0.543874	0.0129617	0.758094
CARNMT1	5.03848	4.74653	3.15399	3.73382	1.36825	0.369034	3.22009
CARS	17.2896	26.7247	15.6136	18.4208	16.6457	28.1552	29.7762
CARS2	38.9345	38.6687	54.9611	34.3071	64.6084	27.7474	54.9348
CASC1	0.141216	0.058468	0.142459	0.0381923	0.0286814	0.204974	0.270072
CASC3	28.695	30.4754	27.8066	28.0264	21.5098	75.097	43.7736
CASC4	0.194437	0.225159	0.236569	0.21489	0	0.0768883	0.0755705
CASD1	8.64283	10.046	11.1908	10.1997	2.21779	0.110222	5.39685
CASK	15.9274	25.3685	9.91336	9.46377	5.82611	1.47489	2.86164
CASKIN2	0.0420061	0.267053	0.116126	0.356564	0.13353	0.00329788	0.181106
CASP1	23.8675	23.101	14.6463	25.1697	189.064	181.834	143.636
CASP10	9.63444	7.63793	6.01489	16.4912	7.35621	2.20505	9.58636
CASP2	18.4862	13.5618	15.9739	13.7109	9.11576	8.12507	14.5984
CASP3	6.71941	9.39874	5.79913	16.9165	3.93402	5.87925	15.4884
CASP4	54.5175	44.7601	55.597	56.3992	125.07	323.79	177.477
CASP5	0.157931	0.216446	0.254099	0.471673	2.86422	27.3913	8.97714
CASP6	0	0	0	0	0	0.144253	0
CASP7	6.1367	8.15515	7.38792	7.81126	8.93399	0.842212	8.4392
CASP8	73.4362	82.8134	34.9335	117.103	36.9462	85.3587	66.5015
CASP8AP2	10.185	6.94714	7.31916	4.87874	1.43017	1.59041	4.73252
CASP9	4.14968	3.91063	6.23911	4.29365	6.71644	6.63544	7.81759
CASQ1	0.145111	0.138331	0.0896187	0.142246	0.32267	0.0325102	0.149617
CASR	0.0717688	0.00156554	0.000984073	0	0.0399434	0.00352613	0.008824
CASS4	5.10539	5.67467	0.100618	2.66671	2.55019	53.7679	20.7451
CAST	27.4793	24.8281	35.3912	42.1114	99.3984	20.7911	43.5195
CASTOR1	0	0	0	0	0	0	1.25984
CASTOR2	0.998538	1.68543	0.860664	2.36267	1.11264	4.32182	1.44093
CASZ1	1.4791	4.46145	4.14537	7.62459	1.72414	2.09376	1.9639
CAT	14.3048	9.76375	26.4268	12.5264	75.3587	88.4346	82.6745
CATIP	0.0551035	0.0428505	0.0498117	0.0967049	4.0718	2.07729	1.02218
CATSPER1	0.0198706	0.00639117	0.052379	8.36286	13.4777	1.03007	4.32395
CATSPER2	0.686215	0.636553	1.11392	0.645104	0.102517	0.210125	0.938347
CATSPER3	0	0	0	0.153774	0	0.0472332	0.0997568
CATSPERE	0.395636	0.48982	0.428854	0.65944	0.354314	0.0162883	0.167333
CATSPERG	1.71002	1.67191	1.75471	3.36607	1.19761	0.725089	1.37462
CATSPERZ	0.0306603	0.0181216	0	0.0349308	0.228282	0	0
CAV1	0	0.0762312	0.436773	0.0433075	0	0	0.191383
CAV2	0	0.0169089	0	0.0689364	0.00509695	0	0.530357
CAVIN1	0.180982	0.004221	0	0.0342826	0.00862617	0.0353143	0.221116
CAVIN2	0.0647472	0.0317555	0.11883	0.0101607	0.166187	0.108814	36.722
[truncated: 13,193 more rows]
